# Supplementary material for: The metabolic syndrome-cancer axis: global research trends and clinical landscapes
Source: Front Endocrinol (Lausanne). 2026 Jun 22;17:1799202. doi: 10.3389/fendo.2026.1799202 (PMC13343530; doi:10.3389/fendo.2026.1799202)
Supplement: Supplementary file 2 [file Table1.xlsx]

## Sheet: Table S1
Table S1. GeneCards Search Results for Metabolic Syndromes
Gene Symbol	Description	Category	Uniprot ID	Gifts	GC Id	Relevance score	GeneCards Link
ATM	ATM Serine/Threonine Kinase	Protein Coding	Q13315	66	GC11P108222	152.567	https://www.genecards.org/cgi-bin/carddisp.pl?gene=ATM
BRCA2	BRCA2 DNA Repair Associated	Protein Coding	P51587	60	GC13P032315	151.511	https://www.genecards.org/cgi-bin/carddisp.pl?gene=BRCA2
PTEN	Phosphatase And Tensin Homolog	Protein Coding	P60484	65	GC10P128607	136.674	https://www.genecards.org/cgi-bin/carddisp.pl?gene=PTEN
CEP290	Centrosomal Protein 290	Protein Coding	O15078	53	GC12M088049	132.713	https://www.genecards.org/cgi-bin/carddisp.pl?gene=CEP290
APC	APC Regulator Of Wnt Signaling Pathway	Protein Coding	P25054	62	GC05P112707	131.642	https://www.genecards.org/cgi-bin/carddisp.pl?gene=APC
TP53	Tumor Protein P53	Protein Coding	P04637	66	GC17M007661	129.588	https://www.genecards.org/cgi-bin/carddisp.pl?gene=TP53
FBN1	Fibrillin 1	Protein Coding	P35555	60	GC15M048408	127.192	https://www.genecards.org/cgi-bin/carddisp.pl?gene=FBN1
MSH6	MutS Homolog 6	Protein Coding	P52701	61	GC02P047695	125.444	https://www.genecards.org/cgi-bin/carddisp.pl?gene=MSH6
BRCA1	BRCA1 DNA Repair Associated	Protein Coding	P38398	63	GC17M043044	124.147	https://www.genecards.org/cgi-bin/carddisp.pl?gene=BRCA1
MSH2	MutS Homolog 2	Protein Coding	P43246	61	GC02P047403	120.487	https://www.genecards.org/cgi-bin/carddisp.pl?gene=MSH2
NF1	Neurofibromin 1	Protein Coding	P21359	60	GC17P031094	119.736	https://www.genecards.org/cgi-bin/carddisp.pl?gene=NF1
MLH1	MutL Homolog 1	Protein Coding	P40692	62	GC03P036993	113.386	https://www.genecards.org/cgi-bin/carddisp.pl?gene=MLH1
PTCH1	Patched 1	Protein Coding	Q13635	64	GC09M095442	112.877	https://www.genecards.org/cgi-bin/carddisp.pl?gene=PTCH1
KMT2D	Lysine Methyltransferase 2D	Protein Coding	O14686	56	GC12M049018	107.096	https://www.genecards.org/cgi-bin/carddisp.pl?gene=KMT2D
FLNA	Filamin A	Protein Coding	P21333	62	GC0XM154348	105.77	https://www.genecards.org/cgi-bin/carddisp.pl?gene=FLNA
TSC2	TSC Complex Subunit 2	Protein Coding	P49815	64	GC16P128054	105.713	https://www.genecards.org/cgi-bin/carddisp.pl?gene=TSC2
PMS2	PMS1 Homolog 2, Mismatch Repair System Component	Protein Coding	P54278	61	GC07M005973	102.744	https://www.genecards.org/cgi-bin/carddisp.pl?gene=PMS2
BAP1	BRCA1 Associated Deubiquitinase 1	Protein Coding	Q92560	59	GC03M052401	102.605	https://www.genecards.org/cgi-bin/carddisp.pl?gene=BAP1
SCN5A	Sodium Voltage-Gated Channel Alpha Subunit 5	Protein Coding	Q14524	63	GC03M038887	101.531	https://www.genecards.org/cgi-bin/carddisp.pl?gene=SCN5A
SMARCA4	SWI/SNF Related BAF Chromatin Remodeling Complex Subunit ATPase 4	Protein Coding	P51532	63	GC19P161376	99.6736	https://www.genecards.org/cgi-bin/carddisp.pl?gene=SMARCA4
ATRX	ATRX Chromatin Remodeler	Protein Coding	P46100	59	GC0XM077504	99.6674	https://www.genecards.org/cgi-bin/carddisp.pl?gene=ATRX
BLM	BLM RecQ Like Helicase	Protein Coding	P54132	62	GC15P090717	99.2245	https://www.genecards.org/cgi-bin/carddisp.pl?gene=BLM
CC2D2A	Coiled-Coil And C2 Domain Containing 2A	Protein Coding	Q9P2K1	52	GC04P032170	99.0388	https://www.genecards.org/cgi-bin/carddisp.pl?gene=CC2D2A
CREBBP	CREB Binding Lysine Acetyltransferase	Protein Coding	Q92793	68	GC16M052313	98.5653	https://www.genecards.org/cgi-bin/carddisp.pl?gene=CREBBP
DICER1	Dicer 1, Ribonuclease III	Protein Coding	Q9UPY3	61	GC14M095086	98.4023	https://www.genecards.org/cgi-bin/carddisp.pl?gene=DICER1
RPGRIP1L	RPGRIP1 Like	Protein Coding	Q68CZ1	53	GC16M053844	97.6349	https://www.genecards.org/cgi-bin/carddisp.pl?gene=RPGRIP1L
KCNH2	Potassium Voltage-Gated Channel Subfamily H Member 2	Protein Coding	Q12809	63	GC07M150944	97.1709	https://www.genecards.org/cgi-bin/carddisp.pl?gene=KCNH2
MECP2	Methyl-CpG Binding Protein 2	Protein Coding	P51608	59	GC0XM154021	97.0371	https://www.genecards.org/cgi-bin/carddisp.pl?gene=MECP2
KCNQ1	Potassium Voltage-Gated Channel Subfamily Q Member 1	Protein Coding	P51787	62	GC11P002444	96.7341	https://www.genecards.org/cgi-bin/carddisp.pl?gene=KCNQ1
WT1	WT1 Transcription Factor	Protein Coding	P19544	60	GC11M032365	95.0009	https://www.genecards.org/cgi-bin/carddisp.pl?gene=WT1
FLCN	Folliculin	Protein Coding	Q8NFG4	55	GC17M017212	94.0468	https://www.genecards.org/cgi-bin/carddisp.pl?gene=FLCN
POLG	DNA Polymerase Gamma, Catalytic Subunit	Protein Coding	P54098	62	GC15M166742	90.7381	https://www.genecards.org/cgi-bin/carddisp.pl?gene=POLG
PTPN11	Protein Tyrosine Phosphatase Non-Receptor Type 11	Protein Coding	Q06124	67	GC12P112418	89.7175	https://www.genecards.org/cgi-bin/carddisp.pl?gene=PTPN11
TMEM67	Transmembrane Protein 67	Protein Coding	Q5HYA8	52	GC08P093754	89.3676	https://www.genecards.org/cgi-bin/carddisp.pl?gene=TMEM67
SDHA	Succinate Dehydrogenase Complex Flavoprotein Subunit A	Protein Coding	P31040	61	GC05P000254	88.8104	https://www.genecards.org/cgi-bin/carddisp.pl?gene=SDHA
STK11	Serine/Threonine Kinase 11	Protein Coding	Q15831	62	GC19P001177	88.1449	https://www.genecards.org/cgi-bin/carddisp.pl?gene=STK11
NBN	Nibrin	Protein Coding	O60934	61	GC08M089933	87.7365	https://www.genecards.org/cgi-bin/carddisp.pl?gene=NBN
COL3A1	Collagen Type III Alpha 1 Chain	Protein Coding	P02461	60	GC02P188974	86.8659	https://www.genecards.org/cgi-bin/carddisp.pl?gene=COL3A1
MKS1	MKS Transition Zone Complex Subunit 1	Protein Coding	Q9NXB0	53	GC17M058205	86.4732	https://www.genecards.org/cgi-bin/carddisp.pl?gene=MKS1
ALMS1	ALMS1 Centrosome And Basal Body Associated Protein	Protein Coding	Q8TCU4	51	GC02P073385	85.9092	https://www.genecards.org/cgi-bin/carddisp.pl?gene=ALMS1
FGFR2	Fibroblast Growth Factor Receptor 2	Protein Coding	P21802	68	GC10M121478	85.8763	https://www.genecards.org/cgi-bin/carddisp.pl?gene=FGFR2
USH2A	Usherin	Protein Coding	O75445	50	GC01M215622	85.0822	https://www.genecards.org/cgi-bin/carddisp.pl?gene=USH2A
CDH1	Cadherin 1	Protein Coding	P12830	61	GC16P068737	84.9999	https://www.genecards.org/cgi-bin/carddisp.pl?gene=CDH1
PIK3CA	Phosphatidylinositol-4,5-Bisphosphate 3-Kinase Catalytic Subunit Alpha	Protein Coding	P42336	65	GC03P179148	84.8773	https://www.genecards.org/cgi-bin/carddisp.pl?gene=PIK3CA
LYST	Lysosomal Trafficking Regulator	Protein Coding	Q99698	49	GC01M235661	84.5265	https://www.genecards.org/cgi-bin/carddisp.pl?gene=LYST
C11orf65	Chromosome 11 Open Reading Frame 65	Protein Coding	Q8NCR3	43	GC11M108308	83.8944	https://www.genecards.org/cgi-bin/carddisp.pl?gene=C11orf65
OFD1	OFD1 Centriole And Centriolar Satellite Protein	Protein Coding	O75665	55	GC0XP013714	82.7208	https://www.genecards.org/cgi-bin/carddisp.pl?gene=OFD1
FGFR1	Fibroblast Growth Factor Receptor 1	Protein Coding	P11362	68	GC08M038400	82.2968	https://www.genecards.org/cgi-bin/carddisp.pl?gene=FGFR1
CUBN	Cubilin	Protein Coding	O60494	58	GC10M016824	82.0485	https://www.genecards.org/cgi-bin/carddisp.pl?gene=CUBN
RECQL4	RecQ Like Helicase 4	Protein Coding	O94761	53	GC08M147600	82.0282	https://www.genecards.org/cgi-bin/carddisp.pl?gene=RECQL4
WRN	WRN RecQ Like Helicase	Protein Coding	Q14191	60	GC08P031033	82.006	https://www.genecards.org/cgi-bin/carddisp.pl?gene=WRN
SMAD4	SMAD Family Member 4	Protein Coding	Q13485	66	GC18P051028	81.8957	https://www.genecards.org/cgi-bin/carddisp.pl?gene=SMAD4
SLC2A1	Solute Carrier Family 2 Member 1	Protein Coding	P11166	66	GC01M042925	80.9168	https://www.genecards.org/cgi-bin/carddisp.pl?gene=SLC2A1
AXIN2	Axin 2	Protein Coding	Q9Y2T1	62	GC17M065528	80.8082	https://www.genecards.org/cgi-bin/carddisp.pl?gene=AXIN2
POLE	DNA Polymerase Epsilon, Catalytic Subunit	Protein Coding	Q07864	60	GC12M132841	79.7038	https://www.genecards.org/cgi-bin/carddisp.pl?gene=POLE
VPS13B	Vacuolar Protein Sorting 13 Homolog B	Protein Coding	Q7Z7G8	52	GC08P099195	79.58	https://www.genecards.org/cgi-bin/carddisp.pl?gene=VPS13B
CHD7	Chromodomain Helicase DNA Binding Protein 7	Protein Coding	Q9P2D1	57	GC08P060678	79.4987	https://www.genecards.org/cgi-bin/carddisp.pl?gene=CHD7
WFS1	Wolframin ER Transmembrane Glycoprotein	Protein Coding	O76024	58	GC04P006269	79.4597	https://www.genecards.org/cgi-bin/carddisp.pl?gene=WFS1
NIPBL	NIPBL Cohesin Loading Factor	Protein Coding	Q6KC79	55	GC05P036876	78.9201	https://www.genecards.org/cgi-bin/carddisp.pl?gene=NIPBL
ATP7A	ATPase Copper Transporting Alpha	Protein Coding	Q04656	59	GC0XP078277	78.6257	https://www.genecards.org/cgi-bin/carddisp.pl?gene=ATP7A
FH	Fumarate Hydratase	Protein Coding	P07954	59	GC01M241499	78.6173	https://www.genecards.org/cgi-bin/carddisp.pl?gene=FH
RAD50	RAD50 Double Strand Break Repair Protein	Protein Coding	Q92878	62	GC05P132556	78.4664	https://www.genecards.org/cgi-bin/carddisp.pl?gene=RAD50
NLRP3	NLR Family Pyrin Domain Containing 3	Protein Coding	Q96P20	62	GC01P247692	78.0182	https://www.genecards.org/cgi-bin/carddisp.pl?gene=NLRP3
LZTR1	Leucine Zipper Like Post Translational Regulator 1	Protein Coding	Q8N653	55	GC22P096832	77.9317	https://www.genecards.org/cgi-bin/carddisp.pl?gene=LZTR1
SDHB	Succinate Dehydrogenase Complex Iron Sulfur Subunit B	Protein Coding	P21912	61	GC01M036334	77.7277	https://www.genecards.org/cgi-bin/carddisp.pl?gene=SDHB
BRIP1	BRCA1 Interacting DNA Helicase 1	Protein Coding	Q9BX63	61	GC17M061679	77.4969	https://www.genecards.org/cgi-bin/carddisp.pl?gene=BRIP1
INS	Insulin	Protein Coding	P01308	60	GC11M002159	77.21	https://www.genecards.org/cgi-bin/carddisp.pl?gene=INS
LMNA	Lamin A/C	Protein Coding	P02545	63	GC01P156082	77.1324	https://www.genecards.org/cgi-bin/carddisp.pl?gene=LMNA
TSC1	TSC Complex Subunit 1	Protein Coding	Q92574	61	GC09M132891	76.915	https://www.genecards.org/cgi-bin/carddisp.pl?gene=TSC1
VHL	Von Hippel-Lindau Tumor Suppressor	Protein Coding	P40337	60	GC03P028787	76.7942	https://www.genecards.org/cgi-bin/carddisp.pl?gene=VHL
PEX1	Peroxisomal Biogenesis Factor 1	Protein Coding	O43933	57	GC07M092487	76.5928	https://www.genecards.org/cgi-bin/carddisp.pl?gene=PEX1
GLI3	GLI Family Zinc Finger 3	Protein Coding	P10071	62	GC07M041960	76.4182	https://www.genecards.org/cgi-bin/carddisp.pl?gene=GLI3
PALB2	Partner And Localizer Of BRCA2	Protein Coding	Q86YC2	57	GC16M023603	76.2352	https://www.genecards.org/cgi-bin/carddisp.pl?gene=PALB2
AHI1	Abelson Helper Integration Site 1	Protein Coding	Q8N157	53	GC06M135283	75.1927	https://www.genecards.org/cgi-bin/carddisp.pl?gene=AHI1
INSR	Insulin Receptor	Protein Coding	P06213	66	GC19M007112	74.3849	https://www.genecards.org/cgi-bin/carddisp.pl?gene=INSR
MED12	Mediator Complex Subunit 12	Protein Coding	Q93074	56	GC0XP071118	74.1845	https://www.genecards.org/cgi-bin/carddisp.pl?gene=MED12
PLOD1	Procollagen-Lysine,2-Oxoglutarate 5-Dioxygenase 1	Protein Coding	Q02809	59	GC01P011934	74.179	https://www.genecards.org/cgi-bin/carddisp.pl?gene=PLOD1
CACNA1C	Calcium Voltage-Gated Channel Subunit Alpha1 C	Protein Coding	Q13936	62	GC12P001970	74.1566	https://www.genecards.org/cgi-bin/carddisp.pl?gene=CACNA1C
CDH23	Cadherin Related 23	Protein Coding	Q9H251	56	GC10P071396	73.5673	https://www.genecards.org/cgi-bin/carddisp.pl?gene=CDH23
BRAF	B-Raf Proto-Oncogene, Serine/Threonine Kinase	Protein Coding	P15056	67	GC07M140798	73.2283	https://www.genecards.org/cgi-bin/carddisp.pl?gene=BRAF
COL4A5	Collagen Type IV Alpha 5 Chain	Protein Coding	P29400	56	GC0XP108439	73.1258	https://www.genecards.org/cgi-bin/carddisp.pl?gene=COL4A5
UGT1A1	UDP Glucuronosyltransferase Family 1 Member A1	Protein Coding	P22309	63	GC02P233760	73.0808	https://www.genecards.org/cgi-bin/carddisp.pl?gene=UGT1A1
RET	Ret Proto-Oncogene	Protein Coding	P07949	67	GC10P053525	72.8863	https://www.genecards.org/cgi-bin/carddisp.pl?gene=RET
MYO7A	Myosin VIIA	Protein Coding	Q13402	56	GC11P077128	72.6615	https://www.genecards.org/cgi-bin/carddisp.pl?gene=MYO7A
CHEK2	Checkpoint Kinase 2	Protein Coding	O96017	67	GC22M028687	72.3594	https://www.genecards.org/cgi-bin/carddisp.pl?gene=CHEK2
COL4A3	Collagen Type IV Alpha 3 Chain	Protein Coding	Q01955	57	GC02P227164	72.271	https://www.genecards.org/cgi-bin/carddisp.pl?gene=COL4A3
MITF	Melanocyte Inducing Transcription Factor	Protein Coding	O75030	61	GC03P069740	71.7017	https://www.genecards.org/cgi-bin/carddisp.pl?gene=MITF
SURF1	SURF1 Cytochrome C Oxidase Assembly Factor	Protein Coding	Q15526	55	GC09M133351	71.4862	https://www.genecards.org/cgi-bin/carddisp.pl?gene=SURF1
AR	Androgen Receptor	Protein Coding	P10275	65	GC0XP067544	71.2786	https://www.genecards.org/cgi-bin/carddisp.pl?gene=AR
OCRL	OCRL Inositol Polyphosphate-5-Phosphatase	Protein Coding	Q01968	57	GC0XP129539	71.0318	https://www.genecards.org/cgi-bin/carddisp.pl?gene=OCRL
BBS1	Bardet-Biedl Syndrome 1	Protein Coding	Q8NFJ9	52	GC11P115139	70.7554	https://www.genecards.org/cgi-bin/carddisp.pl?gene=BBS1
TBX1	T-Box Transcription Factor 1	Protein Coding	O43435	55	GC22P096765	70.7284	https://www.genecards.org/cgi-bin/carddisp.pl?gene=TBX1
DHCR7	7-Dehydrocholesterol Reductase	Protein Coding	Q9UBM7	60	GC11M143165	70.5287	https://www.genecards.org/cgi-bin/carddisp.pl?gene=DHCR7
STAT3	Signal Transducer And Activator Of Transcription 3	Protein Coding	P40763	66	GC17M042313	70.1397	https://www.genecards.org/cgi-bin/carddisp.pl?gene=STAT3
JAG1	Jagged Canonical Notch Ligand 1	Protein Coding	P78504	63	GC20M010637	70.1136	https://www.genecards.org/cgi-bin/carddisp.pl?gene=JAG1
AIRE	Autoimmune Regulator	Protein Coding	O43918	56	GC21P044285	69.6563	https://www.genecards.org/cgi-bin/carddisp.pl?gene=AIRE
NSD1	Nuclear Receptor Binding SET Domain Protein 1	Protein Coding	Q96L73	56	GC05P191243	69.5597	https://www.genecards.org/cgi-bin/carddisp.pl?gene=NSD1
MUTYH	MutY DNA Glycosylase	Protein Coding	Q9UIF7	57	GC01M045329	69.2309	https://www.genecards.org/cgi-bin/carddisp.pl?gene=MUTYH
EVC2	EvC Ciliary Complex Subunit 2	Protein Coding	Q86UK5	50	GC04M006876	69.0208	https://www.genecards.org/cgi-bin/carddisp.pl?gene=EVC2
SDHD	Succinate Dehydrogenase Complex Subunit D	Protein Coding	O14521	57	GC11P116389	68.6873	https://www.genecards.org/cgi-bin/carddisp.pl?gene=SDHD
KCNE1	Potassium Voltage-Gated Channel Subfamily E Regulatory Subunit 1	Protein Coding	P15382	57	GC21M034446	68.6267	https://www.genecards.org/cgi-bin/carddisp.pl?gene=KCNE1
INPP5E	Inositol Polyphosphate-5-Phosphatase E	Protein Coding	Q9NRR6	52	GC09M136428	68.3691	https://www.genecards.org/cgi-bin/carddisp.pl?gene=INPP5E
ERCC6	ERCC Excision Repair 6, Chromatin Remodeling Factor	Protein Coding	Q03468	59	GC10M049692	68.2168	https://www.genecards.org/cgi-bin/carddisp.pl?gene=ERCC6
COL5A1	Collagen Type V Alpha 1 Chain	Protein Coding	P20908	59	GC09P134641	68.0966	https://www.genecards.org/cgi-bin/carddisp.pl?gene=COL5A1
HRAS	HRas Proto-Oncogene, GTPase	Protein Coding	P01112	65	GC11M015781	68.0292	https://www.genecards.org/cgi-bin/carddisp.pl?gene=HRAS
CASR	Calcium Sensing Receptor	Protein Coding	P41180	63	GC03P122183	68.0063	https://www.genecards.org/cgi-bin/carddisp.pl?gene=CASR
POLD1	DNA Polymerase Delta 1, Catalytic Subunit	Protein Coding	P28340	59	GC19P162481	67.8459	https://www.genecards.org/cgi-bin/carddisp.pl?gene=POLD1
GRIN2A	Glutamate Ionotropic Receptor NMDA Type Subunit 2A	Protein Coding	Q12879	65	GC16M009753	67.492	https://www.genecards.org/cgi-bin/carddisp.pl?gene=GRIN2A
1	SOS Ras/Rac Guanine Nucleotide Exchange Factor 1	Protein Coding	Q07889	64	GC02M039486	67.1048	https://www.genecards.org/cgi-bin/carddisp.pl?gene=SOS1
BMPR1A	Bone Morphogenetic Protein Receptor Type 1A	Protein Coding	P36894	65	GC10P128546	66.9758	https://www.genecards.org/cgi-bin/carddisp.pl?gene=BMPR1A
COL4A4	Collagen Type IV Alpha 4 Chain	Protein Coding	P53420	57	GC02M226973	66.5811	https://www.genecards.org/cgi-bin/carddisp.pl?gene=COL4A4
NPHS1	NPHS1 Adhesion Molecule, Nephrin	Protein Coding	O60500	60	GC19M035825	65.627	https://www.genecards.org/cgi-bin/carddisp.pl?gene=NPHS1
DNMT3B	DNA Methyltransferase 3 Beta	Protein Coding	Q9UBC3	63	GC20P032762	65.5152	https://www.genecards.org/cgi-bin/carddisp.pl?gene=DNMT3B
KRAS	KRAS Proto-Oncogene, GTPase	Protein Coding	P01116	66	GC12M037206	65.4219	https://www.genecards.org/cgi-bin/carddisp.pl?gene=KRAS
IDUA	Alpha-L-Iduronidase	Protein Coding	P35475	57	GC04P000986	65.3232	https://www.genecards.org/cgi-bin/carddisp.pl?gene=IDUA
SLC12A3	Solute Carrier Family 12 Member 3	Protein Coding	P55017	60	GC16P056865	65.2053	https://www.genecards.org/cgi-bin/carddisp.pl?gene=SLC12A3
ALK	ALK Receptor Tyrosine Kinase	Protein Coding	Q9UM73	64	GC02M029389	64.9163	https://www.genecards.org/cgi-bin/carddisp.pl?gene=ALK
EP300	EP300 Lysine Acetyltransferase	Protein Coding	Q09472	65	GC22P097487	64.7292	https://www.genecards.org/cgi-bin/carddisp.pl?gene=EP300
MET	MET Proto-Oncogene, Receptor Tyrosine Kinase	Protein Coding	P08581	67	GC07P116672	64.4669	https://www.genecards.org/cgi-bin/carddisp.pl?gene=MET
BBS2	Bardet-Biedl Syndrome 2	Protein Coding	Q9BXC9	53	GC16M056467	64.4122	https://www.genecards.org/cgi-bin/carddisp.pl?gene=BBS2
MEN1	Menin 1	Protein Coding	O00255	59	GC11M064803	64.3788	https://www.genecards.org/cgi-bin/carddisp.pl?gene=MEN1
NOTCH1	Notch Receptor 1	Protein Coding	P46531	66	GC09M139438	64.3669	https://www.genecards.org/cgi-bin/carddisp.pl?gene=NOTCH1
CDKN1C	Cyclin Dependent Kinase Inhibitor 1C	Protein Coding	P49918	59	GC11M015881	64.2998	https://www.genecards.org/cgi-bin/carddisp.pl?gene=CDKN1C
SUFU	SUFU Negative Regulator Of Hedgehog Signaling	Protein Coding	Q9UMX1	55	GC10P128980	64.009	https://www.genecards.org/cgi-bin/carddisp.pl?gene=SUFU
CHRNE	Cholinergic Receptor Nicotinic Epsilon Subunit	Protein Coding	Q04844	57	GC17M004897	63.8954	https://www.genecards.org/cgi-bin/carddisp.pl?gene=CHRNE
SCN10A	Sodium Voltage-Gated Channel Alpha Subunit 10	Protein Coding	Q9Y5Y9	60	GC03M038889	63.854	https://www.genecards.org/cgi-bin/carddisp.pl?gene=SCN10A
AKT1	AKT Serine/Threonine Kinase 1	Protein Coding	P31749	66	GC14M104769	63.6693	https://www.genecards.org/cgi-bin/carddisp.pl?gene=AKT1
CBS	Cystathionine Beta-Synthase	Protein Coding	P35520	63	GC21M043053	63.5098	https://www.genecards.org/cgi-bin/carddisp.pl?gene=CBS
KIF7	Kinesin Family Member 7	Protein Coding	Q2M1P5	50	GC15M089608	63.2702	https://www.genecards.org/cgi-bin/carddisp.pl?gene=KIF7
DNMT1	DNA Methyltransferase 1	Protein Coding	P26358	66	GC19M010133	62.5859	https://www.genecards.org/cgi-bin/carddisp.pl?gene=DNMT1
PCDH15	Protocadherin Related 15	Protein Coding	Q96QU1	54	GC10M053802	62.4789	https://www.genecards.org/cgi-bin/carddisp.pl?gene=PCDH15
DYNC2H1	Dynein Cytoplasmic 2 Heavy Chain 1	Protein Coding	Q8NCM8	52	GC11P103109	62.4682	https://www.genecards.org/cgi-bin/carddisp.pl?gene=DYNC2H1
AGRN	Agrin	Protein Coding	O00468	57	GC01P001020	62.3867	https://www.genecards.org/cgi-bin/carddisp.pl?gene=AGRN
CDKN2A	Cyclin Dependent Kinase Inhibitor 2A	Protein Coding	Q8N726	63	GC09M021967	62.2795	https://www.genecards.org/cgi-bin/carddisp.pl?gene=CDKN2A
SCN1A	Sodium Voltage-Gated Channel Alpha Subunit 1	Protein Coding	P35498	60	GC02M165989	62.2126	https://www.genecards.org/cgi-bin/carddisp.pl?gene=SCN1A
PRKAR1A	Protein Kinase CAMP-Dependent Type I Regulatory Subunit Alpha	Protein Coding	P10644	63	GC17P165859	62.1421	https://www.genecards.org/cgi-bin/carddisp.pl?gene=PRKAR1A
BBS10	Bardet-Biedl Syndrome 10	Protein Coding	Q8TAM1	52	GC12M076344	62.1036	https://www.genecards.org/cgi-bin/carddisp.pl?gene=BBS10
BARD1	BRCA1 Associated RING Domain 1	Protein Coding	Q99728	60	GC02M214725	61.8023	https://www.genecards.org/cgi-bin/carddisp.pl?gene=BARD1
PDGFRA	Platelet Derived Growth Factor Receptor Alpha	Protein Coding	P16234	66	GC04P054229	61.7804	https://www.genecards.org/cgi-bin/carddisp.pl?gene=PDGFRA
MTHFR	Methylenetetrahydrofolate Reductase	Protein Coding	P42898	61	GC01M011785	61.5162	https://www.genecards.org/cgi-bin/carddisp.pl?gene=MTHFR
NPHS2	NPHS2 Stomatin Family Member, Podocin	Protein Coding	Q9NP85	54	GC01M179554	60.8507	https://www.genecards.org/cgi-bin/carddisp.pl?gene=NPHS2
ANK2	Ankyrin 2	Protein Coding	Q01484	54	GC04P112847	60.7318	https://www.genecards.org/cgi-bin/carddisp.pl?gene=ANK2
COL2A1	Collagen Type II Alpha 1 Chain	Protein Coding	P02458	62	GC12M047972	60.5504	https://www.genecards.org/cgi-bin/carddisp.pl?gene=COL2A1
FAS	Fas Cell Surface Death Receptor	Protein Coding	P25445	63	GC10P128620	60.4583	https://www.genecards.org/cgi-bin/carddisp.pl?gene=FAS
ADGRV1	Adhesion G Protein-Coupled Receptor V1	Protein Coding	Q8WXG9	52	GC05P090529	60.3515	https://www.genecards.org/cgi-bin/carddisp.pl?gene=ADGRV1
TCTN2	Tectonic Family Member 2	Protein Coding	Q96GX1	52	GC12P123671	60.0858	https://www.genecards.org/cgi-bin/carddisp.pl?gene=TCTN2
CPLANE1	Ciliogenesis And Planar Polarity Effector Complex Subunit 1	Protein Coding	Q9H799	46	GC05M039090	60.0839	https://www.genecards.org/cgi-bin/carddisp.pl?gene=CPLANE1
COL1A2	Collagen Type I Alpha 2 Chain	Protein Coding	P08123	60	GC07P094394	60.004	https://www.genecards.org/cgi-bin/carddisp.pl?gene=COL1A2
BCS1L	BCS1 Homolog, Ubiquinol-Cytochrome C Reductase Complex Chaperone	Protein Coding	Q9Y276	57	GC02P218658	59.8011	https://www.genecards.org/cgi-bin/carddisp.pl?gene=BCS1L
IFIH1	Interferon Induced With Helicase C Domain 1	Protein Coding	Q9BYX4	60	GC02M162267	59.7386	https://www.genecards.org/cgi-bin/carddisp.pl?gene=IFIH1
CNTNAP2	Contactin Associated Protein 2	Protein Coding	Q9UHC6	57	GC07P146116	59.6399	https://www.genecards.org/cgi-bin/carddisp.pl?gene=CNTNAP2
MSH3	MutS Homolog 3	Protein Coding	P20585	56	GC05P080654	59.6066	https://www.genecards.org/cgi-bin/carddisp.pl?gene=MSH3
PHOX2B	Paired Like Homeobox 2B	Protein Coding	Q99453	56	GC04M041746	59.5885	https://www.genecards.org/cgi-bin/carddisp.pl?gene=PHOX2B
MT-ATP6	Mitochondrially Encoded ATP Synthase Membrane Subunit 6	Protein Coding	P00846	44	GCMTP008531	59.4402	https://www.genecards.org/cgi-bin/carddisp.pl?gene=MT-ATP6
RYR1	Ryanodine Receptor 1	Protein Coding	P21817	62	GC19P162024	59.431	https://www.genecards.org/cgi-bin/carddisp.pl?gene=RYR1
KCNJ2	Potassium Inwardly Rectifying Channel Subfamily J Member 2	Protein Coding	P63252	61	GC17P070168	59.4149	https://www.genecards.org/cgi-bin/carddisp.pl?gene=KCNJ2
DYRK1A	Dual Specificity Tyrosine Phosphorylation Regulated Kinase 1A	Protein Coding	Q13627	63	GC21P037365	59.3248	https://www.genecards.org/cgi-bin/carddisp.pl?gene=DYRK1A
GJB2	Gap Junction Protein Beta 2	Protein Coding	P29033	58	GC13M020187	59.2945	https://www.genecards.org/cgi-bin/carddisp.pl?gene=GJB2
CBL	Cbl Proto-Oncogene	Protein Coding	P22681	64	GC11P119206	59.1478	https://www.genecards.org/cgi-bin/carddisp.pl?gene=CBL
SKI	SKI Proto-Oncogene	Protein Coding	P12755	57	GC01P082947	59.1288	https://www.genecards.org/cgi-bin/carddisp.pl?gene=SKI
FKRP	Fukutin Related Protein	Protein Coding	Q9H9S5	52	GC19P162307	58.8286	https://www.genecards.org/cgi-bin/carddisp.pl?gene=FKRP
BBS9	Bardet-Biedl Syndrome 9	Protein Coding	Q3SYG4	52	GC07P034396	58.7093	https://www.genecards.org/cgi-bin/carddisp.pl?gene=BBS9
PPARG	Peroxisome Proliferator Activated Receptor Gamma	Protein Coding	P37231	65	GC03P012287	58.5762	https://www.genecards.org/cgi-bin/carddisp.pl?gene=PPARG
WAS	WASP Actin Nucleation Promoting Factor	Protein Coding	P42768	62	GC0XP048676	58.5494	https://www.genecards.org/cgi-bin/carddisp.pl?gene=WAS
TAFAZZIN	Tafazzin, Phospholipid-Lysophospholipid Transacylase	Protein Coding	Q16635	53	GC0XP155342	58.5348	https://www.genecards.org/cgi-bin/carddisp.pl?gene=TAFAZZIN
TH	Tyrosine Hydroxylase	Protein Coding	P07101	63	GC11M002163	58.5253	https://www.genecards.org/cgi-bin/carddisp.pl?gene=TH
BBS7	Bardet-Biedl Syndrome 7	Protein Coding	Q8IWZ6	50	GC04M121824	58.4736	https://www.genecards.org/cgi-bin/carddisp.pl?gene=BBS7
COL1A1	Collagen Type I Alpha 1 Chain	Protein Coding	P02452	62	GC17M101332	58.382	https://www.genecards.org/cgi-bin/carddisp.pl?gene=COL1A1
RUNX1	RUNX Family Transcription Factor 1	Protein Coding	Q01196	62	GC21M034787	58.327	https://www.genecards.org/cgi-bin/carddisp.pl?gene=RUNX1
SMC1A	Structural Maintenance Of Chromosomes 1A	Protein Coding	Q14683	60	GC0XM053374	58.3189	https://www.genecards.org/cgi-bin/carddisp.pl?gene=SMC1A
BBS4	Bardet-Biedl Syndrome 4	Protein Coding	Q96RK4	53	GC15P072686	58.2515	https://www.genecards.org/cgi-bin/carddisp.pl?gene=BBS4
EYA1	EYA Transcriptional Coactivator And Phosphatase 1	Protein Coding	Q99502	57	GC08M071210	57.88	https://www.genecards.org/cgi-bin/carddisp.pl?gene=EYA1
MRE11	MRE11 Homolog, Double Strand Break Repair Nuclease	Protein Coding	P49959	61	GC11M143522	57.822	https://www.genecards.org/cgi-bin/carddisp.pl?gene=MRE11
EVC	EvC Ciliary Complex Subunit 1	Protein Coding	P57679	49	GC04P031807	57.7218	https://www.genecards.org/cgi-bin/carddisp.pl?gene=EVC
ACTB	Actin Beta	Protein Coding	P60709	63	GC07M005922	57.6964	https://www.genecards.org/cgi-bin/carddisp.pl?gene=ACTB
POMT1	Protein O-Mannosyltransferase 1	Protein Coding	Q9Y6A1	57	GC09P131502	57.6955	https://www.genecards.org/cgi-bin/carddisp.pl?gene=POMT1
CDKL5	Cyclin Dependent Kinase Like 5	Protein Coding	O76039	56	GC0XP018425	57.5902	https://www.genecards.org/cgi-bin/carddisp.pl?gene=CDKL5
FRAS1	Fraser Extracellular Matrix Complex Subunit 1	Protein Coding	Q86XX4	49	GC04P078057	57.2442	https://www.genecards.org/cgi-bin/carddisp.pl?gene=FRAS1
KIT	KIT Proto-Oncogene, Receptor Tyrosine Kinase	Protein Coding	P10721	66	GC04P054657	57.1911	https://www.genecards.org/cgi-bin/carddisp.pl?gene=KIT
SLC6A8	Solute Carrier Family 6 Member 8	Protein Coding	P48029	59	GC0XP153837	57.1883	https://www.genecards.org/cgi-bin/carddisp.pl?gene=SLC6A8
MVK	Mevalonate Kinase	Protein Coding	Q03426	60	GC12P109573	57.1748	https://www.genecards.org/cgi-bin/carddisp.pl?gene=MVK
LRP4	LDL Receptor Related Protein 4	Protein Coding	O75096	56	GC11M142644	57.0933	https://www.genecards.org/cgi-bin/carddisp.pl?gene=LRP4
KAT6B	Lysine Acetyltransferase 6B	Protein Coding	Q8WYB5	57	GC10P076489	56.8669	https://www.genecards.org/cgi-bin/carddisp.pl?gene=KAT6B
TGFBR2	Transforming Growth Factor Beta Receptor 2	Protein Coding	P37173	65	GC03P030610	56.746	https://www.genecards.org/cgi-bin/carddisp.pl?gene=TGFBR2
APOE	Apolipoprotein E	Protein Coding	P02649	62	GC19P162261	56.66	https://www.genecards.org/cgi-bin/carddisp.pl?gene=APOE
RTEL1	Regulator Of Telomere Elongation Helicase 1	Protein Coding	Q9NZ71	54	GC20P069869	56.6323	https://www.genecards.org/cgi-bin/carddisp.pl?gene=RTEL1
RB1	RB Transcriptional Corepressor 1	Protein Coding	P06400	62	GC13P048303	56.5838	https://www.genecards.org/cgi-bin/carddisp.pl?gene=RB1
LAMB2	Laminin Subunit Beta 2	Protein Coding	P55268	58	GC03M049121	56.525	https://www.genecards.org/cgi-bin/carddisp.pl?gene=LAMB2
MPV17	Mitochondrial Inner Membrane Protein MPV17	Protein Coding	P39210	53	GC02M027309	56.4485	https://www.genecards.org/cgi-bin/carddisp.pl?gene=MPV17
HPRT1	Hypoxanthine Phosphoribosyltransferase 1	Protein Coding	P00492	60	GC0XP134460	56.4414	https://www.genecards.org/cgi-bin/carddisp.pl?gene=HPRT1
SAMHD1	SAM And HD Domain Containing Deoxynucleoside Triphosphate Triphosphohydrolase 1	Protein Coding	Q9Y3Z3	55	GC20M037812	56.4331	https://www.genecards.org/cgi-bin/carddisp.pl?gene=SAMHD1
TANGO2	Transport And Golgi Organization 2 Homolog	Protein Coding	Q6ICL3	47	GC22P020017	56.425	https://www.genecards.org/cgi-bin/carddisp.pl?gene=TANGO2
UGT1A6	UDP Glucuronosyltransferase Family 1 Member A6	Protein Coding	P19224	56	GC02P233691	56.4088	https://www.genecards.org/cgi-bin/carddisp.pl?gene=UGT1A6
RASA1	RAS P21 Protein Activator 1	Protein Coding	P20936	60	GC05P087267	56.3287	https://www.genecards.org/cgi-bin/carddisp.pl?gene=RASA1
BBS12	Bardet-Biedl Syndrome 12	Protein Coding	Q6ZW61	46	GC04P122777	56.2167	https://www.genecards.org/cgi-bin/carddisp.pl?gene=BBS12
COL5A2	Collagen Type V Alpha 2 Chain	Protein Coding	P05997	57	GC02M189031	56.1926	https://www.genecards.org/cgi-bin/carddisp.pl?gene=COL5A2
EHMT1	Euchromatic Histone Lysine Methyltransferase 1	Protein Coding	Q9H9B1	58	GC09P137618	56.1215	https://www.genecards.org/cgi-bin/carddisp.pl?gene=EHMT1
HSD17B4	Hydroxysteroid 17-Beta Dehydrogenase 4	Protein Coding	P51659	59	GC05P119452	56.1011	https://www.genecards.org/cgi-bin/carddisp.pl?gene=HSD17B4
EGFR	Epidermal Growth Factor Receptor	Protein Coding	P00533	68	GC07P055019	56.0446	https://www.genecards.org/cgi-bin/carddisp.pl?gene=EGFR
RAF1	Raf-1 Proto-Oncogene, Serine/Threonine Kinase	Protein Coding	P04049	67	GC03M012583	55.8159	https://www.genecards.org/cgi-bin/carddisp.pl?gene=RAF1
MT-ND5	Mitochondrially Encoded NADH:Ubiquinone Oxidoreductase Core Subunit 5	Protein Coding	P03915	45	GCMTP012339	55.7073	https://www.genecards.org/cgi-bin/carddisp.pl?gene=MT-ND5
SUCLA2	Succinate-CoA Ligase ADP-Forming Subunit Beta	Protein Coding	Q9P2R7	59	GC13M047745	55.466	https://www.genecards.org/cgi-bin/carddisp.pl?gene=SUCLA2
GAMT	Guanidinoacetate N-Methyltransferase	Protein Coding	Q14353	59	GC19M001397	55.4433	https://www.genecards.org/cgi-bin/carddisp.pl?gene=GAMT
MFF-DT	MFF Divergent Transcript	RNA Gene		18	GC02M227223	55.4117	https://www.genecards.org/cgi-bin/carddisp.pl?gene=MFF-DT
HSPG2	Heparan Sulfate Proteoglycan 2	Protein Coding	P98160	60	GC01M021822	55.3421	https://www.genecards.org/cgi-bin/carddisp.pl?gene=HSPG2
AMN	Amnion Associated Transmembrane Protein	Protein Coding	Q9BXJ7	52	GC14P102922	54.8676	https://www.genecards.org/cgi-bin/carddisp.pl?gene=AMN
BUB1B	BUB1 Mitotic Checkpoint Serine/Threonine Kinase B	Protein Coding	O60566	63	GC15P040161	54.7947	https://www.genecards.org/cgi-bin/carddisp.pl?gene=BUB1B
SLC26A4	Solute Carrier Family 26 Member 4	Protein Coding	O43511	56	GC07P107660	54.7072	https://www.genecards.org/cgi-bin/carddisp.pl?gene=SLC26A4
POT1	Protection Of Telomeres 1	Protein Coding	Q9NUX5	55	GC07M124822	54.5718	https://www.genecards.org/cgi-bin/carddisp.pl?gene=POT1
CD40LG	CD40 Ligand	Protein Coding	P29965	62	GC0XP136649	54.5668	https://www.genecards.org/cgi-bin/carddisp.pl?gene=CD40LG
MKKS	MKKS Centrosomal Shuttling Protein	Protein Coding	Q9NPJ1	50	GC20M010942	54.5472	https://www.genecards.org/cgi-bin/carddisp.pl?gene=MKKS
ARX	Aristaless Related Homeobox	Protein Coding	Q96QS3	55	GC0XM025003	54.3777	https://www.genecards.org/cgi-bin/carddisp.pl?gene=ARX
GATM	Glycine Amidinotransferase	Protein Coding	P50440	58	GC15M045361	54.2865	https://www.genecards.org/cgi-bin/carddisp.pl?gene=GATM
EPG5	Ectopic P-Granules 5 Autophagy Tethering Factor	Protein Coding	Q9HCE0	50	GC18M045800	54.2721	https://www.genecards.org/cgi-bin/carddisp.pl?gene=EPG5
DOCK8	Dedicator Of Cytokinesis 8	Protein Coding	Q8NF50	58	GC09P000375	54.2092	https://www.genecards.org/cgi-bin/carddisp.pl?gene=DOCK8
UGT1A8	UDP Glucuronosyltransferase Family 1 Member A8	Protein Coding	Q9HAW9	52	GC02P235489	54.1619	https://www.genecards.org/cgi-bin/carddisp.pl?gene=UGT1A8
UGT1A9	UDP Glucuronosyltransferase Family 1 Member A9	Protein Coding	O60656	59	GC02P233671	54.1604	https://www.genecards.org/cgi-bin/carddisp.pl?gene=UGT1A9
ADAR	Adenosine Deaminase RNA Specific	Protein Coding	P55265	60	GC01M168612	54.1371	https://www.genecards.org/cgi-bin/carddisp.pl?gene=ADAR
UBE3A	Ubiquitin Protein Ligase E3A	Protein Coding	Q05086	60	GC15M025333	54.1083	https://www.genecards.org/cgi-bin/carddisp.pl?gene=UBE3A
DOK7	Docking Protein 7	Protein Coding	Q18PE1	50	GC04P031704	54.035	https://www.genecards.org/cgi-bin/carddisp.pl?gene=DOK7
UGT1A7	UDP Glucuronosyltransferase Family 1 Member A7	Protein Coding	Q9HAW7	53	GC02P233681	54.0173	https://www.genecards.org/cgi-bin/carddisp.pl?gene=UGT1A7
ERCC4	ERCC Excision Repair 4, Endonuclease Catalytic Subunit	Protein Coding	Q92889	59	GC16P013920	53.9586	https://www.genecards.org/cgi-bin/carddisp.pl?gene=ERCC4
RELN	Reelin	Protein Coding	P78509	56	GC07M103471	53.9161	https://www.genecards.org/cgi-bin/carddisp.pl?gene=RELN
NOTCH2	Notch Receptor 2	Protein Coding	Q04721	65	GC01M119911	53.88	https://www.genecards.org/cgi-bin/carddisp.pl?gene=NOTCH2
FKTN	Fukutin	Protein Coding	O75072	52	GC09P105558	53.8672	https://www.genecards.org/cgi-bin/carddisp.pl?gene=FKTN
ADIPOQ	Adiponectin, C1Q And Collagen Domain Containing	Protein Coding	Q15848	59	GC03P186842	53.8312	https://www.genecards.org/cgi-bin/carddisp.pl?gene=ADIPOQ
HCN4	Hyperpolarization Activated Cyclic Nucleotide Gated Potassium Channel 4	Protein Coding	Q9Y3Q4	60	GC15M073319	53.7513	https://www.genecards.org/cgi-bin/carddisp.pl?gene=HCN4
RAPSN	Receptor Associated Protein Of The Synapse	Protein Coding	Q13702	53	GC11M142658	53.5681	https://www.genecards.org/cgi-bin/carddisp.pl?gene=RAPSN
TNFRSF1A	TNF Receptor Superfamily Member 1A	Protein Coding	P19438	62	GC12M006328	53.5541	https://www.genecards.org/cgi-bin/carddisp.pl?gene=TNFRSF1A
PAX6	Paired Box 6	Protein Coding	P26367	60	GC11M031784	53.5325	https://www.genecards.org/cgi-bin/carddisp.pl?gene=PAX6
UGT1A4	UDP Glucuronosyltransferase Family 1 Member A4	Protein Coding	P22310	56	GC02P233718	53.4976	https://www.genecards.org/cgi-bin/carddisp.pl?gene=UGT1A4
MT-ND1	Mitochondrially Encoded NADH:Ubiquinone Oxidoreductase Core Subunit 1	Protein Coding	P03886	46	GCMTP003309	53.4325	https://www.genecards.org/cgi-bin/carddisp.pl?gene=MT-ND1
TREX1	Three Prime Repair Exonuclease 1	Protein Coding	Q9NSU2	55	GC03P066836	53.4078	https://www.genecards.org/cgi-bin/carddisp.pl?gene=TREX1
AKAP9	A-Kinase Anchoring Protein 9	Protein Coding	Q99996	53	GC07P091940	53.4064	https://www.genecards.org/cgi-bin/carddisp.pl?gene=AKAP9
GATA2	GATA Binding Protein 2	Protein Coding	P23769	62	GC03M128479	53.4024	https://www.genecards.org/cgi-bin/carddisp.pl?gene=GATA2
SUCLG1	Succinate-CoA Ligase GDP/ADP-Forming Subunit Alpha	Protein Coding	P53597	57	GC02M084423	53.2059	https://www.genecards.org/cgi-bin/carddisp.pl?gene=SUCLG1
FGFR3	Fibroblast Growth Factor Receptor 3	Protein Coding	P22607	68	GC04P031618	53.071	https://www.genecards.org/cgi-bin/carddisp.pl?gene=FGFR3
UGT1A10	UDP Glucuronosyltransferase Family 1 Member A10	Protein Coding	Q9HAW8	55	GC02P233636	53.009	https://www.genecards.org/cgi-bin/carddisp.pl?gene=UGT1A10
ALDH3A2	Aldehyde Dehydrogenase 3 Family Member A2	Protein Coding	P51648	59	GC17P019648	52.9106	https://www.genecards.org/cgi-bin/carddisp.pl?gene=ALDH3A2
TMEM216	Transmembrane Protein 216	Protein Coding	Q9P0N5	46	GC11P114724	52.6758	https://www.genecards.org/cgi-bin/carddisp.pl?gene=TMEM216
FANCC	FA Complementation Group C	Protein Coding	Q00597	60	GC09M095099	52.5977	https://www.genecards.org/cgi-bin/carddisp.pl?gene=FANCC
SLC25A15	Solute Carrier Family 25 Member 15	Protein Coding	Q9Y619	57	GC13P040789	52.2267	https://www.genecards.org/cgi-bin/carddisp.pl?gene=SLC25A15
CHST14	Carbohydrate Sulfotransferase 14	Protein Coding	Q8NCH0	53	GC15P040470	52.039	https://www.genecards.org/cgi-bin/carddisp.pl?gene=CHST14
USH1C	USH1 Protein Network Component Harmonin	Protein Coding	Q9Y6N9	53	GC11M018220	51.9741	https://www.genecards.org/cgi-bin/carddisp.pl?gene=USH1C
PRKAG2	Protein Kinase AMP-Activated Non-Catalytic Subunit Gamma 2	Protein Coding	Q9UGJ0	62	GC07M151556	51.9027	https://www.genecards.org/cgi-bin/carddisp.pl?gene=PRKAG2
GFPT1	Glutamine--Fructose-6-Phosphate Transaminase 1	Protein Coding	Q06210	59	GC02M069319	51.8541	https://www.genecards.org/cgi-bin/carddisp.pl?gene=GFPT1
IFT140	Intraflagellar Transport 140	Protein Coding	Q96RY7	52	GC16M052123	51.84	https://www.genecards.org/cgi-bin/carddisp.pl?gene=IFT140
LRP2	LDL Receptor Related Protein 2	Protein Coding	P98164	61	GC02M169127	51.6461	https://www.genecards.org/cgi-bin/carddisp.pl?gene=LRP2
SDHC	Succinate Dehydrogenase Complex Subunit C	Protein Coding	Q99643	55	GC01P161314	51.5689	https://www.genecards.org/cgi-bin/carddisp.pl?gene=SDHC
TRPS1	Transcriptional Repressor GATA Binding 1	Protein Coding	Q9UHF7	56	GC08M115408	51.4858	https://www.genecards.org/cgi-bin/carddisp.pl?gene=TRPS1
CFH	Complement Factor H	Protein Coding	P08603	59	GC01P196621	51.3528	https://www.genecards.org/cgi-bin/carddisp.pl?gene=CFH
MT-CYB	Mitochondrially Encoded Cytochrome B	Protein Coding	P00156	45	GCMTP014749	51.3082	https://www.genecards.org/cgi-bin/carddisp.pl?gene=MT-CYB
C3	Complement C3	Protein Coding	P01024	62	GC19M006677	51.2481	https://www.genecards.org/cgi-bin/carddisp.pl?gene=C3
KDM6A	Lysine Demethylase 6A	Protein Coding	O15550	60	GC0XP044873	51.2428	https://www.genecards.org/cgi-bin/carddisp.pl?gene=KDM6A
ALDH18A1	Aldehyde Dehydrogenase 18 Family Member A1	Protein Coding	P54886	58	GC10M095605	51.198	https://www.genecards.org/cgi-bin/carddisp.pl?gene=ALDH18A1
RAD51C	RAD51 Paralog C	Protein Coding	O43502	57	GC17P058692	51.1737	https://www.genecards.org/cgi-bin/carddisp.pl?gene=RAD51C
MTOR	Mechanistic Target Of Rapamycin Kinase	Protein Coding	P42345	68	GC01M011106	51.1605	https://www.genecards.org/cgi-bin/carddisp.pl?gene=MTOR
NPHP1	Nephrocystin 1	Protein Coding	O15259	55	GC02M110122	51.1354	https://www.genecards.org/cgi-bin/carddisp.pl?gene=NPHP1
LEP	Leptin	Protein Coding	P41159	59	GC07P128241	51.1161	https://www.genecards.org/cgi-bin/carddisp.pl?gene=LEP
ANKRD11	Ankyrin Repeat Domain Containing 11	Protein Coding	Q6UB99	49	GC16M089267	51.0955	https://www.genecards.org/cgi-bin/carddisp.pl?gene=ANKRD11
PDGFRB	Platelet Derived Growth Factor Receptor Beta	Protein Coding	P09619	66	GC05M150113	51.0453	https://www.genecards.org/cgi-bin/carddisp.pl?gene=PDGFRB
TCTN1	Tectonic Family Member 1	Protein Coding	Q2MV58	50	GC12P110614	50.9732	https://www.genecards.org/cgi-bin/carddisp.pl?gene=TCTN1
CLCNKB	Chloride Voltage-Gated Channel Kb	Protein Coding	P51801	55	GC01P083616	50.9499	https://www.genecards.org/cgi-bin/carddisp.pl?gene=CLCNKB
NRXN1	Neurexin 1	Protein Coding	Q9ULB1	60	GC02M049918	50.9203	https://www.genecards.org/cgi-bin/carddisp.pl?gene=NRXN1
BBS5	Bardet-Biedl Syndrome 5	Protein Coding	Q8N3I7	50	GC02P169502	50.8547	https://www.genecards.org/cgi-bin/carddisp.pl?gene=BBS5
PEX6	Peroxisomal Biogenesis Factor 6	Protein Coding	Q13608	53	GC06M042963	50.83	https://www.genecards.org/cgi-bin/carddisp.pl?gene=PEX6
SOX10	SRY-Box Transcription Factor 10	Protein Coding	P56693	59	GC22M090075	50.8187	https://www.genecards.org/cgi-bin/carddisp.pl?gene=SOX10
KIF1A	Kinesin Family Member 1A	Protein Coding	Q12756	56	GC02M240713	50.7855	https://www.genecards.org/cgi-bin/carddisp.pl?gene=KIF1A
CTNNA1	Catenin Alpha 1	Protein Coding	P35221	60	GC05P138834	50.7313	https://www.genecards.org/cgi-bin/carddisp.pl?gene=CTNNA1
FMR1	Fragile X Messenger Ribonucleoprotein 1	Protein Coding	Q06787	57	GC0XP148000	50.6924	https://www.genecards.org/cgi-bin/carddisp.pl?gene=FMR1
TYMP	Thymidine Phosphorylase	Protein Coding	P19971	60	GC22M050525	50.6878	https://www.genecards.org/cgi-bin/carddisp.pl?gene=TYMP
PIK3R1	Phosphoinositide-3-Kinase Regulatory Subunit 1	Protein Coding	P27986	65	GC05P068215	50.6321	https://www.genecards.org/cgi-bin/carddisp.pl?gene=PIK3R1
DNMT3A	DNA Methyltransferase 3 Alpha	Protein Coding	Q9Y6K1	65	GC02M025228	50.6134	https://www.genecards.org/cgi-bin/carddisp.pl?gene=DNMT3A
SMAD3	SMAD Family Member 3	Protein Coding	P84022	66	GC15P067063	50.5684	https://www.genecards.org/cgi-bin/carddisp.pl?gene=SMAD3
MT-CO1	Mitochondrially Encoded Cytochrome C Oxidase I	Protein Coding	P00395	47	GCMTP005906	50.5613	https://www.genecards.org/cgi-bin/carddisp.pl?gene=MT-CO1
RNASEH2B	Ribonuclease H2 Subunit B	Protein Coding	Q5TBB1	48	GC13P050909	50.5174	https://www.genecards.org/cgi-bin/carddisp.pl?gene=RNASEH2B
CYP19A1	Cytochrome P450 Family 19 Subfamily A Member 1	Protein Coding	P11511	60	GC15M051208	50.4658	https://www.genecards.org/cgi-bin/carddisp.pl?gene=CYP19A1
SMARCB1	SWI/SNF Related BAF Chromatin Remodeling Complex Subunit B1	Protein Coding	Q12824	59	GC22P023786	50.4363	https://www.genecards.org/cgi-bin/carddisp.pl?gene=SMARCB1
CTSC	Cathepsin C	Protein Coding	P53634	60	GC11M143465	50.4332	https://www.genecards.org/cgi-bin/carddisp.pl?gene=CTSC
CYP1B1	Cytochrome P450 Family 1 Subfamily B Member 1	Protein Coding	Q16678	60	GC02M038066	50.3729	https://www.genecards.org/cgi-bin/carddisp.pl?gene=CYP1B1
TP63	Tumor Protein P63	Protein Coding	Q9H3D4	58	GC03P189598	50.0186	https://www.genecards.org/cgi-bin/carddisp.pl?gene=TP63
DIS3L2	DIS3 Like 3'-5' Exoribonuclease 2	Protein Coding	Q8IYB7	53	GC02P231961	49.9178	https://www.genecards.org/cgi-bin/carddisp.pl?gene=DIS3L2
DIAPH1	Diaphanous Related Formin 1	Protein Coding	O60610	59	GC05M141516	49.9051	https://www.genecards.org/cgi-bin/carddisp.pl?gene=DIAPH1
TGFBR1	Transforming Growth Factor Beta Receptor 1	Protein Coding	P36897	66	GC09P109923	49.8867	https://www.genecards.org/cgi-bin/carddisp.pl?gene=TGFBR1
SDCCAG8	SHH Signaling And Ciliogenesis Regulator SDCCAG8	Protein Coding	Q86SQ7	53	GC01P243255	49.86	https://www.genecards.org/cgi-bin/carddisp.pl?gene=SDCCAG8
CHRNB1	Cholinergic Receptor Nicotinic Beta 1 Subunit	Protein Coding	P11230	57	GC17P164138	49.8409	https://www.genecards.org/cgi-bin/carddisp.pl?gene=CHRNB1
NF2	NF2, Moesin-Ezrin-Radixin Like (MERLIN) Tumor Suppressor	Protein Coding	P35240	62	GC22P029603	49.7771	https://www.genecards.org/cgi-bin/carddisp.pl?gene=NF2
ATR	ATR Checkpoint Kinase	Protein Coding	Q13535	66	GC03M142449	49.7604	https://www.genecards.org/cgi-bin/carddisp.pl?gene=ATR
ATP13A2	ATPase Cation Transporting 13A2	Protein Coding	Q9NQ11	56	GC01M016985	49.7453	https://www.genecards.org/cgi-bin/carddisp.pl?gene=ATP13A2
HNF1B	HNF1 Homeobox B	Protein Coding	P35680	55	GC17M037686	49.7181	https://www.genecards.org/cgi-bin/carddisp.pl?gene=HNF1B
CHAT	Choline O-Acetyltransferase	Protein Coding	P28329	61	GC10P049609	49.6663	https://www.genecards.org/cgi-bin/carddisp.pl?gene=CHAT
PAX2	Paired Box 2	Protein Coding	Q02962	58	GC10P100735	49.6607	https://www.genecards.org/cgi-bin/carddisp.pl?gene=PAX2
ACADM	Acyl-CoA Dehydrogenase Medium Chain	Protein Coding	P11310	59	GC01P075724	49.6235	https://www.genecards.org/cgi-bin/carddisp.pl?gene=ACADM
KCNJ10	Potassium Inwardly Rectifying Channel Subfamily J Member 10	Protein Coding	P78508	58	GC01M159998	49.5872	https://www.genecards.org/cgi-bin/carddisp.pl?gene=KCNJ10
MAP2K1	Mitogen-Activated Protein Kinase Kinase 1	Protein Coding	Q02750	67	GC15P066386	49.5846	https://www.genecards.org/cgi-bin/carddisp.pl?gene=MAP2K1
BSND	Barttin CLCNK Type Accessory Subunit Beta	Protein Coding	Q8WZ55	52	GC01P054998	49.5521	https://www.genecards.org/cgi-bin/carddisp.pl?gene=BSND
TBC1D24	TBC1 Domain Family Member 24	Protein Coding	Q9ULP9	51	GC16P002475	49.4585	https://www.genecards.org/cgi-bin/carddisp.pl?gene=TBC1D24
UGT1A3	UDP Glucuronosyltransferase Family 1 Member A3	Protein Coding	P35503	52	GC02P233729	49.353	https://www.genecards.org/cgi-bin/carddisp.pl?gene=UGT1A3
DHFR	Dihydrofolate Reductase	Protein Coding	P00374	61	GC05M080626	49.3018	https://www.genecards.org/cgi-bin/carddisp.pl?gene=DHFR
HADHA	Hydroxyacyl-CoA Dehydrogenase Trifunctional Multienzyme Complex Subunit Alpha	Protein Coding	P40939	59	GC02M026190	49.2461	https://www.genecards.org/cgi-bin/carddisp.pl?gene=HADHA
TCTN3	Tectonic Family Member 3	Protein Coding	Q6NUS6	52	GC10M095663	49.2437	https://www.genecards.org/cgi-bin/carddisp.pl?gene=TCTN3
GNAS	GNAS Complex Locus	Protein Coding	P84996	63	GC20P058839	49.0427	https://www.genecards.org/cgi-bin/carddisp.pl?gene=GNAS
IGF1	Insulin Like Growth Factor 1	Protein Coding	P05019	60	GC12M102395	48.9623	https://www.genecards.org/cgi-bin/carddisp.pl?gene=IGF1
IL6	Interleukin 6	Protein Coding	P05231	63	GC07P022725	48.8517	https://www.genecards.org/cgi-bin/carddisp.pl?gene=IL6
NPHP3	Nephrocystin 3	Protein Coding	Q7Z494	51	GC03M132684	48.7632	https://www.genecards.org/cgi-bin/carddisp.pl?gene=NPHP3
RNASEH2A	Ribonuclease H2 Subunit A	Protein Coding	O75792	56	GC19P161497	48.6527	https://www.genecards.org/cgi-bin/carddisp.pl?gene=RNASEH2A
TCOF1	Treacle Ribosome Biogenesis Factor 1	Protein Coding	Q13428	53	GC05P161193	48.543	https://www.genecards.org/cgi-bin/carddisp.pl?gene=TCOF1
UGT1A	UDP Glucuronosyltransferase Family 1 Member A Complex Locus	Uncategorized		18	GC02P235485	48.539	https://www.genecards.org/cgi-bin/carddisp.pl?gene=UGT1A
FOXG1	Forkhead Box G1	Protein Coding	P55316	57	GC14P060507	48.5304	https://www.genecards.org/cgi-bin/carddisp.pl?gene=FOXG1
MUSK	Muscle Associated Receptor Tyrosine Kinase	Protein Coding	O15146	60	GC09P110668	48.4446	https://www.genecards.org/cgi-bin/carddisp.pl?gene=MUSK
SATB2	SATB Homeobox 2	Protein Coding	Q9UPW6	57	GC02M199269	48.4436	https://www.genecards.org/cgi-bin/carddisp.pl?gene=SATB2
2	SOS Ras/Rho Guanine Nucleotide Exchange Factor 2	Protein Coding	Q07890	57	GC14M050117	48.4324	https://www.genecards.org/cgi-bin/carddisp.pl?gene=SOS2
TTC21B	Tetratricopeptide Repeat Domain 21B	Protein Coding	Q7Z4L5	51	GC02M165905	48.3877	https://www.genecards.org/cgi-bin/carddisp.pl?gene=TTC21B
NOD2	Nucleotide Binding Oligomerization Domain Containing 2	Protein Coding	Q9HC29	60	GC16P050693	48.3102	https://www.genecards.org/cgi-bin/carddisp.pl?gene=NOD2
SLC19A3	Solute Carrier Family 19 Member 3	Protein Coding	Q9BZV2	58	GC02M227685	48.2704	https://www.genecards.org/cgi-bin/carddisp.pl?gene=SLC19A3
ADAMTS2	ADAM Metallopeptidase With Thrombospondin Type 1 Motif 2	Protein Coding	O95450	55	GC05M179110	48.2509	https://www.genecards.org/cgi-bin/carddisp.pl?gene=ADAMTS2
CYP2D6	Cytochrome P450 Family 2 Subfamily D Member 6 (Gene/Pseudogene)	Protein Coding	P10635	60	GC22M042126	48.2338	https://www.genecards.org/cgi-bin/carddisp.pl?gene=CYP2D6
RRM2B	Ribonucleotide Reductase Regulatory TP53 Inducible Subunit M2B	Protein Coding	Q7LG56	61	GC08M102204	48.2293	https://www.genecards.org/cgi-bin/carddisp.pl?gene=RRM2B
MT-CO3	Mitochondrially Encoded Cytochrome C Oxidase III	Protein Coding	P00414	44	GCMTP009209	48.1878	https://www.genecards.org/cgi-bin/carddisp.pl?gene=MT-CO3
APOB	Apolipoprotein B	Protein Coding	P04114	59	GC02M020956	48.1733	https://www.genecards.org/cgi-bin/carddisp.pl?gene=APOB
CACNA2D1	Calcium Voltage-Gated Channel Auxiliary Subunit Alpha2delta 1	Protein Coding	P54289	59	GC07M081946	48.136	https://www.genecards.org/cgi-bin/carddisp.pl?gene=CACNA2D1
PLCG2	Phospholipase C Gamma 2	Protein Coding	P16885	65	GC16P130241	48.1206	https://www.genecards.org/cgi-bin/carddisp.pl?gene=PLCG2
TNF	Tumor Necrosis Factor	Protein Coding	P01375	63	GC06P190708	48.0646	https://www.genecards.org/cgi-bin/carddisp.pl?gene=TNF
GLI2	GLI Family Zinc Finger 2	Protein Coding	P10070	60	GC02P120735	47.9309	https://www.genecards.org/cgi-bin/carddisp.pl?gene=GLI2
LDLR	Low Density Lipoprotein Receptor	Protein Coding	P01130	64	GC19P161380	47.8847	https://www.genecards.org/cgi-bin/carddisp.pl?gene=LDLR
PIGO	Phosphatidylinositol Glycan Anchor Biosynthesis Class O	Protein Coding	Q8TEQ8	53	GC09M035949	47.7519	https://www.genecards.org/cgi-bin/carddisp.pl?gene=PIGO
ACADVL	Acyl-CoA Dehydrogenase Very Long Chain	Protein Coding	P49748	59	GC17P164111	47.7142	https://www.genecards.org/cgi-bin/carddisp.pl?gene=ACADVL
ERCC2	ERCC Excision Repair 2, TFIIH Core Complex Helicase Subunit	Protein Coding	P18074	60	GC19M045349	47.6021	https://www.genecards.org/cgi-bin/carddisp.pl?gene=ERCC2
MMACHC	Metabolism Of Cobalamin Associated C	Protein Coding	Q9Y4U1	55	GC01P045500	47.6005	https://www.genecards.org/cgi-bin/carddisp.pl?gene=MMACHC
SLC2A2	Solute Carrier Family 2 Member 2	Protein Coding	P11168	63	GC03M171024	47.521	https://www.genecards.org/cgi-bin/carddisp.pl?gene=SLC2A2
LPL	Lipoprotein Lipase	Protein Coding	P06858	63	GC08P019901	47.5188	https://www.genecards.org/cgi-bin/carddisp.pl?gene=LPL
TNXB	Tenascin XB	Protein Coding	P22105	56	GC06M111563	47.4532	https://www.genecards.org/cgi-bin/carddisp.pl?gene=TNXB
WDR19	WD Repeat Domain 19	Protein Coding	Q8NEZ3	50	GC04P040145	47.4498	https://www.genecards.org/cgi-bin/carddisp.pl?gene=WDR19
ZEB2	Zinc Finger E-Box Binding Homeobox 2	Protein Coding	O60315	61	GC02M144384	47.435	https://www.genecards.org/cgi-bin/carddisp.pl?gene=ZEB2
WWOX	WW Domain Containing Oxidoreductase	Protein Coding	Q9NZC7	59	GC16P078099	47.3227	https://www.genecards.org/cgi-bin/carddisp.pl?gene=WWOX
GPD1L	Glycerol-3-Phosphate Dehydrogenase 1 Like	Protein Coding	Q8N335	53	GC03P034084	47.3025	https://www.genecards.org/cgi-bin/carddisp.pl?gene=GPD1L
POR	Cytochrome P450 Oxidoreductase	Protein Coding	P16435	61	GC07P075899	47.281	https://www.genecards.org/cgi-bin/carddisp.pl?gene=POR
HPS1	HPS1 Biogenesis Of Lysosomal Organelles Complex 3 Subunit 1	Protein Coding	Q92902	53	GC10M098410	47.2808	https://www.genecards.org/cgi-bin/carddisp.pl?gene=HPS1
TK2	Thymidine Kinase 2	Protein Coding	O00142	54	GC16M066508	47.2062	https://www.genecards.org/cgi-bin/carddisp.pl?gene=TK2
H19	H19 Imprinted Maternally Expressed Transcript	RNA Gene		36	GC11M001995	47.1458	https://www.genecards.org/cgi-bin/carddisp.pl?gene=H19
MAP2K2	Mitogen-Activated Protein Kinase Kinase 2	Protein Coding	P36507	67	GC19M004090	47.11	https://www.genecards.org/cgi-bin/carddisp.pl?gene=MAP2K2
GLUD1	Glutamate Dehydrogenase 1	Protein Coding	P00367	63	GC10M087050	47.1099	https://www.genecards.org/cgi-bin/carddisp.pl?gene=GLUD1
NRAS	NRAS Proto-Oncogene, GTPase	Protein Coding	P01111	63	GC01M114704	47.082	https://www.genecards.org/cgi-bin/carddisp.pl?gene=NRAS
ERCC8	ERCC Excision Repair 8, CSA Ubiquitin Ligase Complex Subunit	Protein Coding	Q13216	56	GC05M060923	47.0103	https://www.genecards.org/cgi-bin/carddisp.pl?gene=ERCC8
LPIN2	Lipin 2	Protein Coding	Q92539	52	GC18M004072	46.9727	https://www.genecards.org/cgi-bin/carddisp.pl?gene=LPIN2
MTRR	5-Methyltetrahydrofolate-Homocysteine Methyltransferase Reductase	Protein Coding	Q9UBK8	56	GC05P007851	46.952	https://www.genecards.org/cgi-bin/carddisp.pl?gene=MTRR
SLC52A2	Solute Carrier Family 52 Member 2	Protein Coding	Q9HAB3	50	GC08P144333	46.865	https://www.genecards.org/cgi-bin/carddisp.pl?gene=SLC52A2
SCN4A	Sodium Voltage-Gated Channel Alpha Subunit 4	Protein Coding	P35499	58	GC17M063938	46.8312	https://www.genecards.org/cgi-bin/carddisp.pl?gene=SCN4A
MT-ND4	Mitochondrially Encoded NADH:Ubiquinone Oxidoreductase Core Subunit 4	Protein Coding	P03905	44	GCMTP010762	46.7924	https://www.genecards.org/cgi-bin/carddisp.pl?gene=MT-ND4
UGT1A5	UDP Glucuronosyltransferase Family 1 Member A5	Protein Coding	P35504	47	GC02P233712	46.7666	https://www.genecards.org/cgi-bin/carddisp.pl?gene=UGT1A5
DLD	Dihydrolipoamide Dehydrogenase	Protein Coding	P09622	62	GC07P113509	46.758	https://www.genecards.org/cgi-bin/carddisp.pl?gene=DLD
APOA1	Apolipoprotein A1	Protein Coding	P02647	63	GC11M116835	46.7343	https://www.genecards.org/cgi-bin/carddisp.pl?gene=APOA1
CRP	C-Reactive Protein	Protein Coding	P02741	59	GC01M168779	46.7297	https://www.genecards.org/cgi-bin/carddisp.pl?gene=CRP
RAD51D	RAD51 Paralog D	Protein Coding	O75771	54	GC17M035092	46.7285	https://www.genecards.org/cgi-bin/carddisp.pl?gene=RAD51D
CP	Ceruloplasmin	Protein Coding	P00450	62	GC03M149162	46.7267	https://www.genecards.org/cgi-bin/carddisp.pl?gene=CP
KIAA0586	KIAA0586	Protein Coding	Q9BVV6	47	GC14P058427	46.7001	https://www.genecards.org/cgi-bin/carddisp.pl?gene=KIAA0586
GCK	Glucokinase	Protein Coding	P35557	62	GC07M045798	46.6825	https://www.genecards.org/cgi-bin/carddisp.pl?gene=GCK
SMC3	Structural Maintenance Of Chromosomes 3	Protein Coding	Q9UQE7	60	GC10P110567	46.5301	https://www.genecards.org/cgi-bin/carddisp.pl?gene=SMC3
LIG4	DNA Ligase 4	Protein Coding	P49917	60	GC13M108207	46.5233	https://www.genecards.org/cgi-bin/carddisp.pl?gene=LIG4
LOC107303340	3p25 Von Hippel-Lindau Tumor Suppressor, E3 Ubiquitin Protein Ligase Alu-Mediated Recombination Region	Functional Element		10	GC03P028793	46.4269	https://www.genecards.org/cgi-bin/carddisp.pl?gene=LOC107303340
AGK	Acylglycerol Kinase	Protein Coding	Q53H12	53	GC07P141551	46.3545	https://www.genecards.org/cgi-bin/carddisp.pl?gene=AGK
MT-ND2	Mitochondrially Encoded NADH:Ubiquinone Oxidoreductase Core Subunit 2	Protein Coding	P03891	44	GCMTP004472	46.2777	https://www.genecards.org/cgi-bin/carddisp.pl?gene=MT-ND2
ROR2	Receptor Tyrosine Kinase Like Orphan Receptor 2	Protein Coding	Q01974	60	GC09M126471	46.2731	https://www.genecards.org/cgi-bin/carddisp.pl?gene=ROR2
MAOA	Monoamine Oxidase A	Protein Coding	P21397	62	GC0XP043654	46.2697	https://www.genecards.org/cgi-bin/carddisp.pl?gene=MAOA
LOC107982234	WT1/WT1-AS Bi-Directional Promoter Region	Functional Element		9	GC11P032430	46.2586	https://www.genecards.org/cgi-bin/carddisp.pl?gene=LOC107982234
NLRP12	NLR Family Pyrin Domain Containing 12	Protein Coding	P59046	54	GC19M113010	46.2402	https://www.genecards.org/cgi-bin/carddisp.pl?gene=NLRP12
FBXL4	F-Box And Leucine Rich Repeat Protein 4	Protein Coding	Q9UKA2	50	GC06M098868	46.1483	https://www.genecards.org/cgi-bin/carddisp.pl?gene=FBXL4
OTC	Ornithine Transcarbamylase	Protein Coding	P00480	59	GC0XP038345	46.1254	https://www.genecards.org/cgi-bin/carddisp.pl?gene=OTC
COMT	Catechol-O-Methyltransferase	Protein Coding	P21964	63	GC22P019941	46.0932	https://www.genecards.org/cgi-bin/carddisp.pl?gene=COMT
ADA2	Adenosine Deaminase 2	Protein Coding	Q9NZK5	53	GC22M087802	46.0222	https://www.genecards.org/cgi-bin/carddisp.pl?gene=ADA2
CDC73	Cell Division Cycle 73	Protein Coding	Q6P1J9	58	GC01P193121	45.9709	https://www.genecards.org/cgi-bin/carddisp.pl?gene=CDC73
BSCL2	BSCL2 Lipid Droplet Biogenesis Associated, Seipin	Protein Coding	Q96G97	55	GC11M142868	45.9249	https://www.genecards.org/cgi-bin/carddisp.pl?gene=BSCL2
GPC3	Glypican 3	Protein Coding	P51654	59	GC0XM133535	45.8887	https://www.genecards.org/cgi-bin/carddisp.pl?gene=GPC3
MTR	5-Methyltetrahydrofolate-Homocysteine Methyltransferase	Protein Coding	Q99707	60	GC01P236795	45.8729	https://www.genecards.org/cgi-bin/carddisp.pl?gene=MTR
RNASEH2C	Ribonuclease H2 Subunit C	Protein Coding	Q8TDP1	51	GC11M065714	45.8293	https://www.genecards.org/cgi-bin/carddisp.pl?gene=RNASEH2C
TWNK	Twinkle MtDNA Helicase	Protein Coding	Q96RR1	55	GC10P128891	45.8192	https://www.genecards.org/cgi-bin/carddisp.pl?gene=TWNK
PAX3	Paired Box 3	Protein Coding	P23760	57	GC02M222199	45.6237	https://www.genecards.org/cgi-bin/carddisp.pl?gene=PAX3
CHRND	Cholinergic Receptor Nicotinic Delta Subunit	Protein Coding	Q07001	55	GC02P232525	45.6194	https://www.genecards.org/cgi-bin/carddisp.pl?gene=CHRND
IRF6	Interferon Regulatory Factor 6	Protein Coding	O14896	56	GC01M209785	45.5817	https://www.genecards.org/cgi-bin/carddisp.pl?gene=IRF6
PIGN	Phosphatidylinositol Glycan Anchor Biosynthesis Class N	Protein Coding	O95427	52	GC18M061905	45.4929	https://www.genecards.org/cgi-bin/carddisp.pl?gene=PIGN
CPT2	Carnitine Palmitoyltransferase 2	Protein Coding	P23786	63	GC01P053196	45.46	https://www.genecards.org/cgi-bin/carddisp.pl?gene=CPT2
LIFR	LIF Receptor Subunit Alpha	Protein Coding	P42702	59	GC05M039144	45.4164	https://www.genecards.org/cgi-bin/carddisp.pl?gene=LIFR
B4GALT7	Beta-1,4-Galactosyltransferase 7	Protein Coding	Q9UBV7	53	GC05P177600	45.2468	https://www.genecards.org/cgi-bin/carddisp.pl?gene=B4GALT7
SCN11A	Sodium Voltage-Gated Channel Alpha Subunit 11	Protein Coding	Q9UI33	56	GC03M038891	45.0875	https://www.genecards.org/cgi-bin/carddisp.pl?gene=SCN11A
SPRED1	Sprouty Related EVH1 Domain Containing 1	Protein Coding	Q7Z699	54	GC15P038252	45.0633	https://www.genecards.org/cgi-bin/carddisp.pl?gene=SPRED1
EPCAM	Epithelial Cell Adhesion Molecule	Protein Coding	P16422	61	GC02P047345	45.053	https://www.genecards.org/cgi-bin/carddisp.pl?gene=EPCAM
RAB27A	RAB27A, Member RAS Oncogene Family	Protein Coding	P51159	60	GC15M055202	45.039	https://www.genecards.org/cgi-bin/carddisp.pl?gene=RAB27A
SCN1B	Sodium Voltage-Gated Channel Beta Subunit 1	Protein Coding	Q07699	57	GC19P035030	44.9994	https://www.genecards.org/cgi-bin/carddisp.pl?gene=SCN1B
SLC12A1	Solute Carrier Family 12 Member 1	Protein Coding	Q13621	60	GC15P201800	44.9904	https://www.genecards.org/cgi-bin/carddisp.pl?gene=SLC12A1
SERAC1	Serine Active Site Containing 1	Protein Coding	Q96JX3	49	GC06M158109	44.9835	https://www.genecards.org/cgi-bin/carddisp.pl?gene=SERAC1
TMEM231	Transmembrane Protein 231	Protein Coding	Q9H6L2	49	GC16M075536	44.7643	https://www.genecards.org/cgi-bin/carddisp.pl?gene=TMEM231
DGUOK	Deoxyguanosine Kinase	Protein Coding	Q16854	56	GC02P073926	44.7625	https://www.genecards.org/cgi-bin/carddisp.pl?gene=DGUOK
B3GAT3	Beta-1,3-Glucuronyltransferase 3	Protein Coding	O94766	57	GC11M142860	44.6523	https://www.genecards.org/cgi-bin/carddisp.pl?gene=B3GAT3
DPAGT1	Dolichyl-Phosphate N-Acetylglucosaminephosphotransferase 1	Protein Coding	Q9H3H5	57	GC11M143857	44.5997	https://www.genecards.org/cgi-bin/carddisp.pl?gene=DPAGT1
ARID1B	AT-Rich Interaction Domain 1B	Protein Coding	Q8NFD5	56	GC06P192582	44.5777	https://www.genecards.org/cgi-bin/carddisp.pl?gene=ARID1B
TGFB3	Transforming Growth Factor Beta 3	Protein Coding	P10600	60	GC14M075958	44.5469	https://www.genecards.org/cgi-bin/carddisp.pl?gene=TGFB3
LOC126862571	BRD4-Independent Group 4 Enhancer GRCh37_chr17:41243136-41244335	Functional Element		10	GC17P167451	44.5307	https://www.genecards.org/cgi-bin/carddisp.pl?gene=LOC126862571
RAB3GAP2	RAB3 GTPase Activating Non-Catalytic Protein Subunit 2	Protein Coding	Q9H2M9	52	GC01M220281	44.3864	https://www.genecards.org/cgi-bin/carddisp.pl?gene=RAB3GAP2
PLCE1	Phospholipase C Epsilon 1	Protein Coding	Q9P212	56	GC10P093993	44.3766	https://www.genecards.org/cgi-bin/carddisp.pl?gene=PLCE1
MT-CO2	Mitochondrially Encoded Cytochrome C Oxidase II	Protein Coding	P00403	50	GCMTP007587	44.3154	https://www.genecards.org/cgi-bin/carddisp.pl?gene=MT-CO2
ALB	Albumin	Protein Coding	P02768	61	GC04P073397	44.298	https://www.genecards.org/cgi-bin/carddisp.pl?gene=ALB
B9D1	B9 Domain Containing 1	Protein Coding	Q9UPM9	46	GC17M019334	44.2709	https://www.genecards.org/cgi-bin/carddisp.pl?gene=B9D1
PIK3CD	Phosphatidylinositol-4,5-Bisphosphate 3-Kinase Catalytic Subunit Delta	Protein Coding	O00329	66	GC01P083234	44.254	https://www.genecards.org/cgi-bin/carddisp.pl?gene=PIK3CD
TTR	Transthyretin	Protein Coding	P02766	60	GC18P031557	44.2495	https://www.genecards.org/cgi-bin/carddisp.pl?gene=TTR
RTEL1-TNFRSF6B	RTEL1-TNFRSF6B Readthrough (NMD Candidate)	RNA Gene		25	GC20P063657	44.1052	https://www.genecards.org/cgi-bin/carddisp.pl?gene=RTEL1-TNFRSF6B
ERCC5	ERCC Excision Repair 5, Endonuclease	Protein Coding	P28715	57	GC13P102845	44.0573	https://www.genecards.org/cgi-bin/carddisp.pl?gene=ERCC5
ALG2	ALG2 Alpha-1,3/1,6-Mannosyltransferase	Protein Coding	Q9H553	53	GC09M099216	44.0085	https://www.genecards.org/cgi-bin/carddisp.pl?gene=ALG2
TRNT1	TRNA Nucleotidyl Transferase 1	Protein Coding	Q96Q11	54	GC03P003126	43.992	https://www.genecards.org/cgi-bin/carddisp.pl?gene=TRNT1
GATA1	GATA Binding Protein 1	Protein Coding	P15976	59	GC0XP048786	43.9836	https://www.genecards.org/cgi-bin/carddisp.pl?gene=GATA1
KCNJ5	Potassium Inwardly Rectifying Channel Subfamily J Member 5	Protein Coding	P48544	60	GC11P128891	43.8139	https://www.genecards.org/cgi-bin/carddisp.pl?gene=KCNJ5
MT-TL1	Mitochondrially Encoded TRNA-Leu (UUA/G) 1	RNA Gene		24	GCMTP003232	43.7919	https://www.genecards.org/cgi-bin/carddisp.pl?gene=MT-TL1
ZNF469	Zinc Finger Protein 469	Protein Coding	Q96JG9	42	GC16P130659	43.7322	https://www.genecards.org/cgi-bin/carddisp.pl?gene=ZNF469
HNF4A	Hepatocyte Nuclear Factor 4 Alpha	Protein Coding	P41235	62	GC20P044355	43.4885	https://www.genecards.org/cgi-bin/carddisp.pl?gene=HNF4A
GATA3	GATA Binding Protein 3	Protein Coding	P23771	63	GC10P008045	43.4379	https://www.genecards.org/cgi-bin/carddisp.pl?gene=GATA3
SALL1	Spalt Like Transcription Factor 1	Protein Coding	Q9NSC2	56	GC16M051135	43.4016	https://www.genecards.org/cgi-bin/carddisp.pl?gene=SALL1
TCF4	Transcription Factor 4	Protein Coding	P15884	59	GC18M055222	43.3642	https://www.genecards.org/cgi-bin/carddisp.pl?gene=TCF4
CDKN1B	Cyclin Dependent Kinase Inhibitor 1B	Protein Coding	P46527	61	GC12P080490	43.3446	https://www.genecards.org/cgi-bin/carddisp.pl?gene=CDKN1B
TTC7A	Tetratricopeptide Repeat Domain 7A	Protein Coding	Q9ULT0	50	GC02P046930	43.3342	https://www.genecards.org/cgi-bin/carddisp.pl?gene=TTC7A
CFTR	CF Transmembrane Conductance Regulator	Protein Coding	P13569	66	GC07P117287	43.3299	https://www.genecards.org/cgi-bin/carddisp.pl?gene=CFTR
ACE	Angiotensin I Converting Enzyme	Protein Coding	P12821	64	GC17P063477	43.3263	https://www.genecards.org/cgi-bin/carddisp.pl?gene=ACE
DSP	Desmoplakin	Protein Coding	P15924	62	GC06P007541	43.2656	https://www.genecards.org/cgi-bin/carddisp.pl?gene=DSP
ACTG1	Actin Gamma 1	Protein Coding	P63261	60	GC17M081509	43.213	https://www.genecards.org/cgi-bin/carddisp.pl?gene=ACTG1
KMT2A	Lysine Methyltransferase 2A	Protein Coding	Q03164	60	GC11P118436	43.1995	https://www.genecards.org/cgi-bin/carddisp.pl?gene=KMT2A
HADHB	Hydroxyacyl-CoA Dehydrogenase Trifunctional Multienzyme Complex Subunit Beta	Protein Coding	P55084	59	GC02P026243	43.1808	https://www.genecards.org/cgi-bin/carddisp.pl?gene=HADHB
POLR3A	RNA Polymerase III Subunit A	Protein Coding	O14802	57	GC10M079450	43.1803	https://www.genecards.org/cgi-bin/carddisp.pl?gene=POLR3A
ESCO2	Establishment Of Sister Chromatid Cohesion N-Acetyltransferase 2	Protein Coding	Q56NI9	51	GC08P027771	43.1479	https://www.genecards.org/cgi-bin/carddisp.pl?gene=ESCO2
L1CAM	L1 Cell Adhesion Molecule	Protein Coding	P32004	60	GC0XM153864	43.0564	https://www.genecards.org/cgi-bin/carddisp.pl?gene=L1CAM
PIGA	Phosphatidylinositol Glycan Anchor Biosynthesis Class A	Protein Coding	P37287	56	GC0XM015319	43.0483	https://www.genecards.org/cgi-bin/carddisp.pl?gene=PIGA
SLC6A3	Solute Carrier Family 6 Member 3	Protein Coding	Q01959	63	GC05M001392	43.04	https://www.genecards.org/cgi-bin/carddisp.pl?gene=SLC6A3
SHOC2	SHOC2 Leucine Rich Repeat Scaffold Protein	Protein Coding	Q9UQ13	53	GC10P110919	42.9976	https://www.genecards.org/cgi-bin/carddisp.pl?gene=SHOC2
GBA1	Glucosylceramidase Beta 1	Protein Coding	P04062	62	GC01M168646	42.9344	https://www.genecards.org/cgi-bin/carddisp.pl?gene=GBA1
CACNB2	Calcium Voltage-Gated Channel Auxiliary Subunit Beta 2	Protein Coding	Q08289	59	GC10P018141	42.8988	https://www.genecards.org/cgi-bin/carddisp.pl?gene=CACNB2
ELN	Elastin	Protein Coding	P15502	56	GC07P074027	42.8563	https://www.genecards.org/cgi-bin/carddisp.pl?gene=ELN
SCARB2	Scavenger Receptor Class B Member 2	Protein Coding	Q14108	57	GC04M076158	42.8516	https://www.genecards.org/cgi-bin/carddisp.pl?gene=SCARB2
TGFB2	Transforming Growth Factor Beta 2	Protein Coding	P61812	63	GC01P218345	42.8503	https://www.genecards.org/cgi-bin/carddisp.pl?gene=TGFB2
AP3B1	Adaptor Related Protein Complex 3 Subunit Beta 1	Protein Coding	O00203	57	GC05M082289	42.7737	https://www.genecards.org/cgi-bin/carddisp.pl?gene=AP3B1
SLC52A3	Solute Carrier Family 52 Member 3	Protein Coding	Q9NQ40	54	GC20M000741	42.7477	https://www.genecards.org/cgi-bin/carddisp.pl?gene=SLC52A3
COLQ	Collagen Like Tail Subunit Of Asymmetric Acetylcholinesterase	Protein Coding	Q9Y215	52	GC03M029286	42.7046	https://www.genecards.org/cgi-bin/carddisp.pl?gene=COLQ
FOXC1	Forkhead Box C1	Protein Coding	Q12948	55	GC06P002371	42.6571	https://www.genecards.org/cgi-bin/carddisp.pl?gene=FOXC1
IDS	Iduronate 2-Sulfatase	Protein Coding	P22304	60	GC0XM149476	42.594	https://www.genecards.org/cgi-bin/carddisp.pl?gene=IDS
NDUFS4	NADH:Ubiquinone Oxidoreductase Subunit S4	Protein Coding	O43181	55	GC05P053560	42.5787	https://www.genecards.org/cgi-bin/carddisp.pl?gene=NDUFS4
CPT1A	Carnitine Palmitoyltransferase 1A	Protein Coding	P50416	61	GC11M068754	42.5581	https://www.genecards.org/cgi-bin/carddisp.pl?gene=CPT1A
AIP	AHR Interacting HSP90 Co-Chaperone	Protein Coding	O00170	56	GC11P067468	42.5179	https://www.genecards.org/cgi-bin/carddisp.pl?gene=AIP
CYP3A4	Cytochrome P450 Family 3 Subfamily A Member 4	Protein Coding	P08684	62	GC07M107017	42.4888	https://www.genecards.org/cgi-bin/carddisp.pl?gene=CYP3A4
CTNNB1	Catenin Beta 1	Protein Coding	P35222	66	GC03P041194	42.4508	https://www.genecards.org/cgi-bin/carddisp.pl?gene=CTNNB1
CYP17A1	Cytochrome P450 Family 17 Subfamily A Member 1	Protein Coding	P05093	62	GC10M102830	42.4054	https://www.genecards.org/cgi-bin/carddisp.pl?gene=CYP17A1
TBX5	T-Box Transcription Factor 5	Protein Coding	Q99593	56	GC12M114353	42.3953	https://www.genecards.org/cgi-bin/carddisp.pl?gene=TBX5
NTHL1	Nth Like DNA Glycosylase 1	Protein Coding	P78549	56	GC16M052150	42.3938	https://www.genecards.org/cgi-bin/carddisp.pl?gene=NTHL1
MYH3	Myosin Heavy Chain 3	Protein Coding	P11055	57	GC17M010628	42.3744	https://www.genecards.org/cgi-bin/carddisp.pl?gene=MYH3
WDPCP	WD Repeat Containing Planar Cell Polarity Effector	Protein Coding	O95876	49	GC02M063121	42.2645	https://www.genecards.org/cgi-bin/carddisp.pl?gene=WDPCP
FREM1	FRAS1 Related Extracellular Matrix 1	Protein Coding	Q5H8C1	53	GC09M014734	42.2618	https://www.genecards.org/cgi-bin/carddisp.pl?gene=FREM1
CAV3	Caveolin 3	Protein Coding	P56539	56	GC03P008733	42.2467	https://www.genecards.org/cgi-bin/carddisp.pl?gene=CAV3
SLC17A5	Solute Carrier Family 17 Member 5	Protein Coding	Q9NRA2	57	GC06M073593	42.1702	https://www.genecards.org/cgi-bin/carddisp.pl?gene=SLC17A5
SETD2	SET Domain Containing 2, Histone Lysine Methyltransferase	Protein Coding	Q9BYW2	59	GC03M047033	42.162	https://www.genecards.org/cgi-bin/carddisp.pl?gene=SETD2
TERT	Telomerase Reverse Transcriptase	Protein Coding	O14746	64	GC05M001253	42.134	https://www.genecards.org/cgi-bin/carddisp.pl?gene=TERT
GLA	Galactosidase Alpha	Protein Coding	P06280	62	GC0XM101393	42.0791	https://www.genecards.org/cgi-bin/carddisp.pl?gene=GLA
MMUT	Methylmalonyl-CoA Mutase	Protein Coding	P22033	58	GC06M049430	42.0636	https://www.genecards.org/cgi-bin/carddisp.pl?gene=MMUT
MT-ND6	Mitochondrially Encoded NADH:Ubiquinone Oxidoreductase Core Subunit 6	Protein Coding	P03923	43	GCMTM014151	42.0265	https://www.genecards.org/cgi-bin/carddisp.pl?gene=MT-ND6
CHRNA1	Cholinergic Receptor Nicotinic Alpha 1 Subunit	Protein Coding	P02708	59	GC02M174747	42.0187	https://www.genecards.org/cgi-bin/carddisp.pl?gene=CHRNA1
LOC100507346	Uncharacterized LOC100507346	RNA Gene		16	GC09P095463	42.0161	https://www.genecards.org/cgi-bin/carddisp.pl?gene=LOC100507346
GCDH	Glutaryl-CoA Dehydrogenase	Protein Coding	Q92947	57	GC19P012891	41.994	https://www.genecards.org/cgi-bin/carddisp.pl?gene=GCDH
PRPS1	Phosphoribosyl Pyrophosphate Synthetase 1	Protein Coding	P60891	59	GC0XP107628	41.9729	https://www.genecards.org/cgi-bin/carddisp.pl?gene=PRPS1
ETFDH	Electron Transfer Flavoprotein Dehydrogenase	Protein Coding	Q16134	59	GC04P158672	41.9645	https://www.genecards.org/cgi-bin/carddisp.pl?gene=ETFDH
VPS33B	VPS33B Late Endosome And Lysosome Associated	Protein Coding	Q9H267	53	GC15M090998	41.9545	https://www.genecards.org/cgi-bin/carddisp.pl?gene=VPS33B
COL4A1	Collagen Type IV Alpha 1 Chain	Protein Coding	P02462	60	GC13M110148	41.9284	https://www.genecards.org/cgi-bin/carddisp.pl?gene=COL4A1
COX15	Cytochrome C Oxidase Assembly Homolog COX15	Protein Coding	Q7KZN9	55	GC10M099696	41.7525	https://www.genecards.org/cgi-bin/carddisp.pl?gene=COX15
MT-ATP8	Mitochondrially Encoded ATP Synthase Membrane Subunit 8	Protein Coding	P03928	43	GCMTP008368	41.7402	https://www.genecards.org/cgi-bin/carddisp.pl?gene=MT-ATP8
PAH	Phenylalanine Hydroxylase	Protein Coding	P00439	60	GC12M102836	41.7114	https://www.genecards.org/cgi-bin/carddisp.pl?gene=PAH
PEX2	Peroxisomal Biogenesis Factor 2	Protein Coding	P28328	56	GC08M076980	41.6804	https://www.genecards.org/cgi-bin/carddisp.pl?gene=PEX2
B3GALT6	Beta-1,3-Galactosyltransferase 6	Protein Coding	Q96L58	52	GC01P001232	41.6661	https://www.genecards.org/cgi-bin/carddisp.pl?gene=B3GALT6
SMARCA2	SWI/SNF Related BAF Chromatin Remodeling Complex Subunit ATPase 2	Protein Coding	P51531	63	GC09P001980	41.6626	https://www.genecards.org/cgi-bin/carddisp.pl?gene=SMARCA2
SCO2	Synthesis Of Cytochrome C Oxidase 2	Protein Coding	O43819	57	GC22M050523	41.6626	https://www.genecards.org/cgi-bin/carddisp.pl?gene=SCO2
SPTLC1	Serine Palmitoyltransferase Long Chain Base Subunit 1	Protein Coding	O15269	59	GC09M126478	41.6339	https://www.genecards.org/cgi-bin/carddisp.pl?gene=SPTLC1
NPHP4	Nephrocystin 4	Protein Coding	O75161	52	GC01M023449	41.6073	https://www.genecards.org/cgi-bin/carddisp.pl?gene=NPHP4
FREM2	FRAS1 Related Extracellular Matrix 2	Protein Coding	Q5SZK8	48	GC13P038687	41.5707	https://www.genecards.org/cgi-bin/carddisp.pl?gene=FREM2
KCNJ1	Potassium Inwardly Rectifying Channel Subfamily J Member 1	Protein Coding	P48048	60	GC11M144015	41.5461	https://www.genecards.org/cgi-bin/carddisp.pl?gene=KCNJ1
PIK3R2	Phosphoinositide-3-Kinase Regulatory Subunit 2	Protein Coding	O00459	62	GC19P018153	41.497	https://www.genecards.org/cgi-bin/carddisp.pl?gene=PIK3R2
ATP7B	ATPase Copper Transporting Beta	Protein Coding	P35670	61	GC13M051930	41.497	https://www.genecards.org/cgi-bin/carddisp.pl?gene=ATP7B
LRP5	LDL Receptor Related Protein 5	Protein Coding	O75197	62	GC11P068298	41.4739	https://www.genecards.org/cgi-bin/carddisp.pl?gene=LRP5
PURA	Purine Rich Element Binding Protein A	Protein Coding	Q00577	57	GC05P160986	41.47	https://www.genecards.org/cgi-bin/carddisp.pl?gene=PURA
EZH2	Enhancer Of Zeste 2 Polycomb Repressive Complex 2 Subunit	Protein Coding	Q15910	66	GC07M148807	41.4621	https://www.genecards.org/cgi-bin/carddisp.pl?gene=EZH2
FAT4	FAT Atypical Cadherin 4	Protein Coding	Q6V0I7	51	GC04P125315	41.4535	https://www.genecards.org/cgi-bin/carddisp.pl?gene=FAT4
CDK4	Cyclin Dependent Kinase 4	Protein Coding	P11802	66	GC12M060752	41.4348	https://www.genecards.org/cgi-bin/carddisp.pl?gene=CDK4
FOXP3	Forkhead Box P3	Protein Coding	Q9BZS1	60	GC0XM049250	41.4284	https://www.genecards.org/cgi-bin/carddisp.pl?gene=FOXP3
SLC29A3	Solute Carrier Family 29 Member 3	Protein Coding	Q9BZD2	54	GC10P076351	41.3848	https://www.genecards.org/cgi-bin/carddisp.pl?gene=SLC29A3
NDUFV1	NADH:Ubiquinone Oxidoreductase Core Subunit V1	Protein Coding	P49821	57	GC11P115209	41.3252	https://www.genecards.org/cgi-bin/carddisp.pl?gene=NDUFV1
SLC22A5	Solute Carrier Family 22 Member 5	Protein Coding	O76082	59	GC05P132369	41.2883	https://www.genecards.org/cgi-bin/carddisp.pl?gene=SLC22A5
ADA	Adenosine Deaminase	Protein Coding	P00813	64	GC20M044620	41.2728	https://www.genecards.org/cgi-bin/carddisp.pl?gene=ADA
PITX2	Paired Like Homeodomain 2	Protein Coding	Q99697	59	GC04M110617	41.271	https://www.genecards.org/cgi-bin/carddisp.pl?gene=PITX2
IL10	Interleukin 10	Protein Coding	P22301	59	GC01M206767	41.2059	https://www.genecards.org/cgi-bin/carddisp.pl?gene=IL10
CHRNG	Cholinergic Receptor Nicotinic Gamma Subunit	Protein Coding	P07510	55	GC02P232539	41.1533	https://www.genecards.org/cgi-bin/carddisp.pl?gene=CHRNG
ST3GAL5	ST3 Beta-Galactoside Alpha-2,3-Sialyltransferase 5	Protein Coding	Q9UNP4	59	GC02M085950	41.1444	https://www.genecards.org/cgi-bin/carddisp.pl?gene=ST3GAL5
TPK1	Thiamin Pyrophosphokinase 1	Protein Coding	Q9H3S4	57	GC07M144451	41.1397	https://www.genecards.org/cgi-bin/carddisp.pl?gene=TPK1
CCNH	Cyclin H	Protein Coding	P51946	59	GC05M087311	41.099	https://www.genecards.org/cgi-bin/carddisp.pl?gene=CCNH
RYR2	Ryanodine Receptor 2	Protein Coding	Q92736	60	GC01P237042	41.0858	https://www.genecards.org/cgi-bin/carddisp.pl?gene=RYR2
NDUFS1	NADH:Ubiquinone Oxidoreductase Core Subunit S1	Protein Coding	P28331	57	GC02M206114	41.0575	https://www.genecards.org/cgi-bin/carddisp.pl?gene=NDUFS1
CSPP1	Centrosome And Spindle Pole Associated Protein 1	Protein Coding	Q1MSJ5	49	GC08P067062	40.9888	https://www.genecards.org/cgi-bin/carddisp.pl?gene=CSPP1
CLRN1	Clarin 1	Protein Coding	P58418	46	GC03M150926	40.9765	https://www.genecards.org/cgi-bin/carddisp.pl?gene=CLRN1
BCOR	BCL6 Corepressor	Protein Coding	Q6W2J9	56	GC0XM040049	40.8938	https://www.genecards.org/cgi-bin/carddisp.pl?gene=BCOR
USH1G	USH1 Protein Network Component Sans	Protein Coding	Q495M9	50	GC17M074916	40.887	https://www.genecards.org/cgi-bin/carddisp.pl?gene=USH1G
OPA1	OPA1 Mitochondrial Dynamin Like GTPase	Protein Coding	O60313	56	GC03P193594	40.8396	https://www.genecards.org/cgi-bin/carddisp.pl?gene=OPA1
NDUFA10	NADH:Ubiquinone Oxidoreductase Subunit A10	Protein Coding	O95299	55	GC02M239893	40.7621	https://www.genecards.org/cgi-bin/carddisp.pl?gene=NDUFA10
SLC2A10	Solute Carrier Family 2 Member 10	Protein Coding	O95528	55	GC20P056352	40.6887	https://www.genecards.org/cgi-bin/carddisp.pl?gene=SLC2A10
PEX10	Peroxisomal Biogenesis Factor 10	Protein Coding	O60683	53	GC01M002403	40.6816	https://www.genecards.org/cgi-bin/carddisp.pl?gene=PEX10
SLC19A2	Solute Carrier Family 19 Member 2	Protein Coding	O60779	57	GC01M169463	40.6415	https://www.genecards.org/cgi-bin/carddisp.pl?gene=SLC19A2
HMGCL	3-Hydroxy-3-Methylglutaryl-CoA Lyase	Protein Coding	P35914	58	GC01M023801	40.6163	https://www.genecards.org/cgi-bin/carddisp.pl?gene=HMGCL
HFE	Homeostatic Iron Regulator	Protein Coding	Q30201	57	GC06P026087	40.6022	https://www.genecards.org/cgi-bin/carddisp.pl?gene=HFE
TTC8	Tetratricopeptide Repeat Domain 8	Protein Coding	Q8TAM2	52	GC14P095912	40.5922	https://www.genecards.org/cgi-bin/carddisp.pl?gene=TTC8
SMARCE1	SWI/SNF Related BAF Chromatin Remodeling Complex Subunit E1	Protein Coding	Q969G3	57	GC17M040624	40.5802	https://www.genecards.org/cgi-bin/carddisp.pl?gene=SMARCE1
PLA2G6	Phospholipase A2 Group VI	Protein Coding	O60733	60	GC22M090050	40.5309	https://www.genecards.org/cgi-bin/carddisp.pl?gene=PLA2G6
TRIM32	Tripartite Motif Containing 32	Protein Coding	Q13049	55	GC09P116687	40.513	https://www.genecards.org/cgi-bin/carddisp.pl?gene=TRIM32
STAT5B	Signal Transducer And Activator Of Transcription 5B	Protein Coding	P51692	62	GC17M042199	40.4519	https://www.genecards.org/cgi-bin/carddisp.pl?gene=STAT5B
COL11A1	Collagen Type XI Alpha 1 Chain	Protein Coding	P12107	55	GC01M102876	40.4212	https://www.genecards.org/cgi-bin/carddisp.pl?gene=COL11A1
PANK2	Pantothenate Kinase 2	Protein Coding	Q9BZ23	57	GC20P011675	40.3697	https://www.genecards.org/cgi-bin/carddisp.pl?gene=PANK2
ABHD5	Abhydrolase Domain Containing 5, Lysophosphatidic Acid Acyltransferase	Protein Coding	Q8WTS1	57	GC03P066574	40.3365	https://www.genecards.org/cgi-bin/carddisp.pl?gene=ABHD5
SIL1	SIL1 Nucleotide Exchange Factor	Protein Coding	Q9H173	53	GC05M139019	40.2968	https://www.genecards.org/cgi-bin/carddisp.pl?gene=SIL1
C17orf107	Chromosome 17 Open Reading Frame 107	Protein Coding	Q6ZR85	33	GC17P164022	40.2932	https://www.genecards.org/cgi-bin/carddisp.pl?gene=C17orf107
NLRC4	NLR Family CARD Domain Containing 4	Protein Coding	Q9NPP4	56	GC02M032224	40.2272	https://www.genecards.org/cgi-bin/carddisp.pl?gene=NLRC4
PDHA1	Pyruvate Dehydrogenase E1 Subunit Alpha 1	Protein Coding	P08559	60	GC0XP019343	40.2187	https://www.genecards.org/cgi-bin/carddisp.pl?gene=PDHA1
SALL4	Spalt Like Transcription Factor 4	Protein Coding	Q9UJQ4	56	GC20M051784	40.1647	https://www.genecards.org/cgi-bin/carddisp.pl?gene=SALL4
GALNS	Galactosamine (N-Acetyl)-6-Sulfatase	Protein Coding	P34059	61	GC16M088813	40.0205	https://www.genecards.org/cgi-bin/carddisp.pl?gene=GALNS
HARS1	Histidyl-TRNA Synthetase 1	Protein Coding	P12081	56	GC05M140673	40.0113	https://www.genecards.org/cgi-bin/carddisp.pl?gene=HARS1
CYP21A2	Cytochrome P450 Family 21 Subfamily A Member 2	Protein Coding	P08686	55	GC06P190730	39.8958	https://www.genecards.org/cgi-bin/carddisp.pl?gene=CYP21A2
RAD51L3-RFFL	RAD51L3-RFFL Readthrough	RNA Gene		17	GC17M035009	39.8866	https://www.genecards.org/cgi-bin/carddisp.pl?gene=RAD51L3-RFFL
PMM2	Phosphomannomutase 2	Protein Coding	O15305	58	GC16P008788	39.8822	https://www.genecards.org/cgi-bin/carddisp.pl?gene=PMM2
AAAS	Aladin WD Repeat Nucleoporin	Protein Coding	Q9NRG9	51	GC12M053307	39.8353	https://www.genecards.org/cgi-bin/carddisp.pl?gene=AAAS
CFI	Complement Factor I	Protein Coding	P05156	60	GC04M109732	39.8171	https://www.genecards.org/cgi-bin/carddisp.pl?gene=CFI
SLC25A4	Solute Carrier Family 25 Member 4	Protein Coding	P12235	60	GC04P185143	39.7879	https://www.genecards.org/cgi-bin/carddisp.pl?gene=SLC25A4
CYP27A1	Cytochrome P450 Family 27 Subfamily A Member 1	Protein Coding	Q02318	59	GC02P218781	39.7873	https://www.genecards.org/cgi-bin/carddisp.pl?gene=CYP27A1
MID1	Midline 1	Protein Coding	O15344	55	GC0XM010445	39.7779	https://www.genecards.org/cgi-bin/carddisp.pl?gene=MID1
MT-ND3	Mitochondrially Encoded NADH:Ubiquinone Oxidoreductase Core Subunit 3	Protein Coding	P03897	44	GCMTP010061	39.6813	https://www.genecards.org/cgi-bin/carddisp.pl?gene=MT-ND3
RAI1	Retinoic Acid Induced 1	Protein Coding	Q7Z5J4	52	GC17P164451	39.6678	https://www.genecards.org/cgi-bin/carddisp.pl?gene=RAI1
DGKE	Diacylglycerol Kinase Epsilon	Protein Coding	P52429	59	GC17P056834	39.6657	https://www.genecards.org/cgi-bin/carddisp.pl?gene=DGKE
G6PD	Glucose-6-Phosphate Dehydrogenase	Protein Coding	P11413	62	GC0XM154630	39.6474	https://www.genecards.org/cgi-bin/carddisp.pl?gene=G6PD
LMX1B	LIM Homeobox Transcription Factor 1 Beta	Protein Coding	O60663	55	GC09P155839	39.6288	https://www.genecards.org/cgi-bin/carddisp.pl?gene=LMX1B
TIMM8A	Translocase Of Inner Mitochondrial Membrane 8A	Protein Coding	O60220	54	GC0XM101345	39.627	https://www.genecards.org/cgi-bin/carddisp.pl?gene=TIMM8A
IGF2	Insulin Like Growth Factor 2	Protein Coding	P01344	61	GC11M015857	39.6151	https://www.genecards.org/cgi-bin/carddisp.pl?gene=IGF2
G6PC1	Glucose-6-Phosphatase Catalytic Subunit 1	Protein Coding	P35575	56	GC17P166632	39.6	https://www.genecards.org/cgi-bin/carddisp.pl?gene=G6PC1
MYCN	MYCN Proto-Oncogene, BHLH Transcription Factor	Protein Coding	P04198	59	GC02P016028	39.5997	https://www.genecards.org/cgi-bin/carddisp.pl?gene=MYCN
PSTPIP1	Proline-Serine-Threonine Phosphatase Interacting Protein 1	Protein Coding	O43586	55	GC15P076993	39.5689	https://www.genecards.org/cgi-bin/carddisp.pl?gene=PSTPIP1
CYP2C19	Cytochrome P450 Family 2 Subfamily C Member 19	Protein Coding	P33261	57	GC10P094762	39.5279	https://www.genecards.org/cgi-bin/carddisp.pl?gene=CYP2C19
PNPLA6	Patatin Like Domain 6, Lysophospholipase	Protein Coding	Q8IY17	56	GC19P007534	39.5153	https://www.genecards.org/cgi-bin/carddisp.pl?gene=PNPLA6
RAD21	RAD21 Cohesin Complex Component	Protein Coding	O60216	57	GC08M116846	39.5117	https://www.genecards.org/cgi-bin/carddisp.pl?gene=RAD21
PSAP	Prosaposin	Protein Coding	P07602	60	GC10M071816	39.4557	https://www.genecards.org/cgi-bin/carddisp.pl?gene=PSAP
THBD	Thrombomodulin	Protein Coding	P07204	58	GC20M023026	39.4429	https://www.genecards.org/cgi-bin/carddisp.pl?gene=THBD
DCTN1	Dynactin Subunit 1	Protein Coding	Q14203	59	GC02M074361	39.3724	https://www.genecards.org/cgi-bin/carddisp.pl?gene=DCTN1
HSD17B10	Hydroxysteroid 17-Beta Dehydrogenase 10	Protein Coding	Q99714	59	GC0XM053431	39.3535	https://www.genecards.org/cgi-bin/carddisp.pl?gene=HSD17B10
PREPL	Prolyl Endopeptidase Like	Protein Coding	Q4J6C6	53	GC02M044316	39.3355	https://www.genecards.org/cgi-bin/carddisp.pl?gene=PREPL
ADSL	Adenylosuccinate Lyase	Protein Coding	P30566	59	GC22P040346	39.3272	https://www.genecards.org/cgi-bin/carddisp.pl?gene=ADSL
NAGLU	N-Acetyl-Alpha-Glucosaminidase	Protein Coding	P54802	57	GC17P165237	39.2528	https://www.genecards.org/cgi-bin/carddisp.pl?gene=NAGLU
IFT172	Intraflagellar Transport 172	Protein Coding	Q9UG01	52	GC02M029345	39.2162	https://www.genecards.org/cgi-bin/carddisp.pl?gene=IFT172
GAA	Alpha Glucosidase	Protein Coding	P10253	63	GC17P080101	39.1129	https://www.genecards.org/cgi-bin/carddisp.pl?gene=GAA
COX10	Cytochrome C Oxidase Assembly Factor Heme A:Farnesyltransferase COX10	Protein Coding	Q12887	56	GC17P014069	39.0493	https://www.genecards.org/cgi-bin/carddisp.pl?gene=COX10
ACADS	Acyl-CoA Dehydrogenase Short Chain	Protein Coding	P16219	59	GC12P140345	39.0479	https://www.genecards.org/cgi-bin/carddisp.pl?gene=ACADS
MMAA	Metabolism Of Cobalamin Associated A	Protein Coding	Q8IVH4	51	GC04P145663	39.0245	https://www.genecards.org/cgi-bin/carddisp.pl?gene=MMAA
SNTA1	Syntrophin Alpha 1	Protein Coding	Q13424	59	GC20M033407	39.0233	https://www.genecards.org/cgi-bin/carddisp.pl?gene=SNTA1
OPA3	Outer Mitochondrial Membrane Lipid Metabolism Regulator OPA3	Protein Coding	Q9H6K4	50	GC19M045527	39.0056	https://www.genecards.org/cgi-bin/carddisp.pl?gene=OPA3
KCNMA1	Potassium Calcium-Activated Channel Subfamily M Alpha 1	Protein Coding	Q12791	60	GC10M076869	38.9811	https://www.genecards.org/cgi-bin/carddisp.pl?gene=KCNMA1
BTD	Biotinidase	Protein Coding	P43251	57	GC03P028908	38.9806	https://www.genecards.org/cgi-bin/carddisp.pl?gene=BTD
RIT1	Ras Like Without CAAX 1	Protein Coding	Q92963	58	GC01M155897	38.9722	https://www.genecards.org/cgi-bin/carddisp.pl?gene=RIT1
NFIX	Nuclear Factor I X	Protein Coding	Q14938	56	GC19P161504	38.9548	https://www.genecards.org/cgi-bin/carddisp.pl?gene=NFIX
FASLG	Fas Ligand	Protein Coding	P48023	60	GC01P172659	38.8731	https://www.genecards.org/cgi-bin/carddisp.pl?gene=FASLG
LDHA	Lactate Dehydrogenase A	Protein Coding	P00338	63	GC11P018394	38.8679	https://www.genecards.org/cgi-bin/carddisp.pl?gene=LDHA
B3GLCT	Beta 3-Glucosyltransferase	Protein Coding	Q6Y288	50	GC13P031382	38.8598	https://www.genecards.org/cgi-bin/carddisp.pl?gene=B3GLCT
ABCA1	ATP Binding Cassette Subfamily A Member 1	Protein Coding	O95477	62	GC09M104781	38.8441	https://www.genecards.org/cgi-bin/carddisp.pl?gene=ABCA1
RPS6KA3	Ribosomal Protein S6 Kinase A3	Protein Coding	P51812	65	GC0XM020149	38.8317	https://www.genecards.org/cgi-bin/carddisp.pl?gene=RPS6KA3
PEX5	Peroxisomal Biogenesis Factor 5	Protein Coding	P50542	56	GC12P080305	38.7393	https://www.genecards.org/cgi-bin/carddisp.pl?gene=PEX5
TMEM237	Transmembrane Protein 237	Protein Coding	Q96Q45	48	GC02M201620	38.6919	https://www.genecards.org/cgi-bin/carddisp.pl?gene=TMEM237
RBP4	Retinol Binding Protein 4	Protein Coding	P02753	57	GC10M093591	38.6875	https://www.genecards.org/cgi-bin/carddisp.pl?gene=RBP4
MEFV	MEFV Innate Immunity Regulator, Pyrin	Protein Coding	O15553	56	GC16M052285	38.5834	https://www.genecards.org/cgi-bin/carddisp.pl?gene=MEFV
SEC23B	SEC23 Homolog B, COPII Coat Complex Component	Protein Coding	Q15437	53	GC20P018507	38.5666	https://www.genecards.org/cgi-bin/carddisp.pl?gene=SEC23B
RAG1	Recombination Activating 1	Protein Coding	P15918	56	GC11P036554	38.5022	https://www.genecards.org/cgi-bin/carddisp.pl?gene=RAG1
HPS3	HPS3 Biogenesis Of Lysosomal Organelles Complex 2 Subunit 1	Protein Coding	Q969F9	50	GC03P149129	38.474	https://www.genecards.org/cgi-bin/carddisp.pl?gene=HPS3
KANSL1	KAT8 Regulatory NSL Complex Subunit 1	Protein Coding	Q7Z3B3	52	GC17M101141	38.4293	https://www.genecards.org/cgi-bin/carddisp.pl?gene=KANSL1
MYH6	Myosin Heavy Chain 6	Protein Coding	P13533	59	GC14M023381	38.3955	https://www.genecards.org/cgi-bin/carddisp.pl?gene=MYH6
ASS1	Argininosuccinate Synthase 1	Protein Coding	P00966	62	GC09P130444	38.3448	https://www.genecards.org/cgi-bin/carddisp.pl?gene=ASS1
SOX2	SRY-Box Transcription Factor 2	Protein Coding	P48431	58	GC03P181711	38.2715	https://www.genecards.org/cgi-bin/carddisp.pl?gene=SOX2
WHRN	Whirlin	Protein Coding	Q9P202	46	GC09M127075	38.2537	https://www.genecards.org/cgi-bin/carddisp.pl?gene=WHRN
GHR	Growth Hormone Receptor	Protein Coding	P10912	58	GC05P042429	38.2385	https://www.genecards.org/cgi-bin/carddisp.pl?gene=GHR
F5	Coagulation Factor V	Protein Coding	P12259	59	GC01M169511	38.1993	https://www.genecards.org/cgi-bin/carddisp.pl?gene=F5
NPC1	NPC Intracellular Cholesterol Transporter 1	Protein Coding	O15118	62	GC18M023506	38.0912	https://www.genecards.org/cgi-bin/carddisp.pl?gene=NPC1
VLDLR	Very Low Density Lipoprotein Receptor	Protein Coding	P98155	61	GC09P002611	38.0122	https://www.genecards.org/cgi-bin/carddisp.pl?gene=VLDLR
LRRC56	Leucine Rich Repeat Containing 56	Protein Coding	Q8IYG6	47	GC11P022604	38.0104	https://www.genecards.org/cgi-bin/carddisp.pl?gene=LRRC56
ALDH5A1	Aldehyde Dehydrogenase 5 Family Member A1	Protein Coding	P51649	59	GC06P024494	37.9594	https://www.genecards.org/cgi-bin/carddisp.pl?gene=ALDH5A1
OTX2	Orthodenticle Homeobox 2	Protein Coding	P32243	59	GC14M056799	37.9318	https://www.genecards.org/cgi-bin/carddisp.pl?gene=OTX2
ZNF423	Zinc Finger Protein 423	Protein Coding	Q2M1K9	52	GC16M049487	37.9291	https://www.genecards.org/cgi-bin/carddisp.pl?gene=ZNF423
MTTP	Microsomal Triglyceride Transfer Protein	Protein Coding	P55157	57	GC04P099563	37.9132	https://www.genecards.org/cgi-bin/carddisp.pl?gene=MTTP
SKIC3	SKI3 Subunit Of Superkiller Complex	Protein Coding	Q6PGP7	50	GC05M095461	37.8541	https://www.genecards.org/cgi-bin/carddisp.pl?gene=SKIC3
COQ6	Coenzyme Q6, Monooxygenase	Protein Coding	Q9Y2Z9	56	GC14P073949	37.852	https://www.genecards.org/cgi-bin/carddisp.pl?gene=COQ6
RRAS	RAS Related	Protein Coding	P10301	54	GC19M049635	37.8445	https://www.genecards.org/cgi-bin/carddisp.pl?gene=RRAS
COL18A1	Collagen Type XVIII Alpha 1 Chain	Protein Coding	P39060	58	GC21P045405	37.8408	https://www.genecards.org/cgi-bin/carddisp.pl?gene=COL18A1
PYCR1	Pyrroline-5-Carboxylate Reductase 1	Protein Coding	P32322	57	GC17M081932	37.8313	https://www.genecards.org/cgi-bin/carddisp.pl?gene=PYCR1
PC	Pyruvate Carboxylase	Protein Coding	P11498	60	GC11M066848	37.8238	https://www.genecards.org/cgi-bin/carddisp.pl?gene=PC
ZMPSTE24	Zinc Metallopeptidase STE24	Protein Coding	O75844	53	GC01P040258	37.8004	https://www.genecards.org/cgi-bin/carddisp.pl?gene=ZMPSTE24
AKT3	AKT Serine/Threonine Kinase 3	Protein Coding	Q9Y243	68	GC01M243488	37.785	https://www.genecards.org/cgi-bin/carddisp.pl?gene=AKT3
CALM2	Calmodulin 2	Protein Coding	P0DP24	56	GC02M047160	37.7691	https://www.genecards.org/cgi-bin/carddisp.pl?gene=CALM2
TWIST1	Twist Family BHLH Transcription Factor 1	Protein Coding	Q15672	59	GC07M019020	37.7607	https://www.genecards.org/cgi-bin/carddisp.pl?gene=TWIST1
CYP11A1	Cytochrome P450 Family 11 Subfamily A Member 1	Protein Coding	P05108	62	GC15M074337	37.735	https://www.genecards.org/cgi-bin/carddisp.pl?gene=CYP11A1
NSDHL	NAD(P) Dependent 3-Beta-Hydroxysteroid Dehydrogenase NSDHL	Protein Coding	Q15738	57	GC0XP152830	37.7267	https://www.genecards.org/cgi-bin/carddisp.pl?gene=NSDHL
MMAB	Metabolism Of Cobalamin Associated B	Protein Coding	Q96EY8	56	GC12M109553	37.7169	https://www.genecards.org/cgi-bin/carddisp.pl?gene=MMAB
CASP10	Caspase 10	Protein Coding	Q92851	60	GC02P201182	37.708	https://www.genecards.org/cgi-bin/carddisp.pl?gene=CASP10
CHST3	Carbohydrate Sulfotransferase 3	Protein Coding	Q7LGC8	55	GC10P071964	37.7042	https://www.genecards.org/cgi-bin/carddisp.pl?gene=CHST3
SLC25A13	Solute Carrier Family 25 Member 13	Protein Coding	Q9UJS0	58	GC07M096120	37.6813	https://www.genecards.org/cgi-bin/carddisp.pl?gene=SLC25A13
SBDS	SBDS Ribosome Maturation Factor	Protein Coding	Q9Y3A5	55	GC07M066987	37.6765	https://www.genecards.org/cgi-bin/carddisp.pl?gene=SBDS
SCNN1B	Sodium Channel Epithelial 1 Subunit Beta	Protein Coding	P51168	61	GC16P023278	37.6164	https://www.genecards.org/cgi-bin/carddisp.pl?gene=SCNN1B
ASL	Argininosuccinate Lyase	Protein Coding	P04424	57	GC07P066075	37.5816	https://www.genecards.org/cgi-bin/carddisp.pl?gene=ASL
POLG2	DNA Polymerase Gamma 2, Accessory Subunit	Protein Coding	Q9UHN1	53	GC17M064477	37.562	https://www.genecards.org/cgi-bin/carddisp.pl?gene=POLG2
ADAMTS13	ADAM Metallopeptidase With Thrombospondin Type 1 Motif 13	Protein Coding	Q76LX8	60	GC09P133414	37.5528	https://www.genecards.org/cgi-bin/carddisp.pl?gene=ADAMTS13
PCCB	Propionyl-CoA Carboxylase Subunit Beta	Protein Coding	P05166	60	GC03P136250	37.5416	https://www.genecards.org/cgi-bin/carddisp.pl?gene=PCCB
ANOS1	Anosmin 1	Protein Coding	P23352	52	GC0XM008528	37.5194	https://www.genecards.org/cgi-bin/carddisp.pl?gene=ANOS1
ETFA	Electron Transfer Flavoprotein Subunit Alpha	Protein Coding	P13804	58	GC15M166373	37.5117	https://www.genecards.org/cgi-bin/carddisp.pl?gene=ETFA
ECHS1	Enoyl-CoA Hydratase, Short Chain 1	Protein Coding	P30084	59	GC10M133362	37.5034	https://www.genecards.org/cgi-bin/carddisp.pl?gene=ECHS1
TGFB1	Transforming Growth Factor Beta 1	Protein Coding	P01137	65	GC19M041301	37.4416	https://www.genecards.org/cgi-bin/carddisp.pl?gene=TGFB1
REN	Renin	Protein Coding	P00797	61	GC01M204154	37.4331	https://www.genecards.org/cgi-bin/carddisp.pl?gene=REN
HDAC8	Histone Deacetylase 8	Protein Coding	Q9BY41	60	GC0XM072329	37.4284	https://www.genecards.org/cgi-bin/carddisp.pl?gene=HDAC8
DKC1	Dyskerin Pseudouridine Synthase 1	Protein Coding	O60832	59	GC0XP154762	37.4249	https://www.genecards.org/cgi-bin/carddisp.pl?gene=DKC1
KCNE2	Potassium Voltage-Gated Channel Subfamily E Regulatory Subunit 2	Protein Coding	Q9Y6J6	55	GC21P034328	37.3545	https://www.genecards.org/cgi-bin/carddisp.pl?gene=KCNE2
STAT1	Signal Transducer And Activator Of Transcription 1	Protein Coding	P42224	65	GC02M190908	37.2442	https://www.genecards.org/cgi-bin/carddisp.pl?gene=STAT1
6	ARF Like GTPase 6	Protein Coding	Q9H0F7	52	GC03P097764	37.2414	https://www.genecards.org/cgi-bin/carddisp.pl?gene=ARL6
LARS2	Leucyl-TRNA Synthetase 2, Mitochondrial	Protein Coding	Q15031	57	GC03P066688	37.239	https://www.genecards.org/cgi-bin/carddisp.pl?gene=LARS2
CTLA4	Cytotoxic T-Lymphocyte Associated Protein 4	Protein Coding	P16410	60	GC02P205111	37.1804	https://www.genecards.org/cgi-bin/carddisp.pl?gene=CTLA4
CYP2C9	Cytochrome P450 Family 2 Subfamily C Member 9	Protein Coding	P11712	59	GC10P094938	37.146	https://www.genecards.org/cgi-bin/carddisp.pl?gene=CYP2C9
FTO	FTO Alpha-Ketoglutarate Dependent Dioxygenase	Protein Coding	Q9C0B1	59	GC16P129419	37.1393	https://www.genecards.org/cgi-bin/carddisp.pl?gene=FTO
CAV1	Caveolin 1	Protein Coding	Q03135	61	GC07P116524	37.0986	https://www.genecards.org/cgi-bin/carddisp.pl?gene=CAV1
BDNF	Brain Derived Neurotrophic Factor	Protein Coding	P23560	62	GC11M027654	37.0984	https://www.genecards.org/cgi-bin/carddisp.pl?gene=BDNF
ACTA2	Actin Alpha 2, Smooth Muscle	Protein Coding	P62736	60	GC10M088935	37.0803	https://www.genecards.org/cgi-bin/carddisp.pl?gene=ACTA2
FGD1	FYVE, RhoGEF And PH Domain Containing 1	Protein Coding	P98174	54	GC0XM054546	37.0672	https://www.genecards.org/cgi-bin/carddisp.pl?gene=FGD1
ABCC9	ATP Binding Cassette Subfamily C Member 9	Protein Coding	O60706	57	GC12M021797	37.0195	https://www.genecards.org/cgi-bin/carddisp.pl?gene=ABCC9
XYLT1	Xylosyltransferase 1	Protein Coding	Q86Y38	57	GC16M017101	37.0118	https://www.genecards.org/cgi-bin/carddisp.pl?gene=XYLT1
HNF1A	HNF1 Homeobox A	Protein Coding	P20823	59	GC12P120978	36.9938	https://www.genecards.org/cgi-bin/carddisp.pl?gene=HNF1A
EXT2	Exostosin Glycosyltransferase 2	Protein Coding	Q93063	57	GC11P044095	36.9723	https://www.genecards.org/cgi-bin/carddisp.pl?gene=EXT2
MAF	MAF BZIP Transcription Factor	Protein Coding	O75444	57	GC16M079204	36.9699	https://www.genecards.org/cgi-bin/carddisp.pl?gene=MAF
SDHAF2	Succinate Dehydrogenase Complex Assembly Factor 2	Protein Coding	Q9NX18	53	GC11P061430	36.9698	https://www.genecards.org/cgi-bin/carddisp.pl?gene=SDHAF2
ATP6V0A2	ATPase H+ Transporting V0 Subunit A2	Protein Coding	Q9Y487	55	GC12P123712	36.9587	https://www.genecards.org/cgi-bin/carddisp.pl?gene=ATP6V0A2
PHGDH	Phosphoglycerate Dehydrogenase	Protein Coding	O43175	62	GC01P119774	36.8772	https://www.genecards.org/cgi-bin/carddisp.pl?gene=PHGDH
KCNJ11	Potassium Inwardly Rectifying Channel Subfamily J Member 11	Protein Coding	Q14654	59	GC11M018195	36.8716	https://www.genecards.org/cgi-bin/carddisp.pl?gene=KCNJ11
CALM3	Calmodulin 3	Protein Coding	P0DP25	55	GC19P046601	36.8596	https://www.genecards.org/cgi-bin/carddisp.pl?gene=CALM3
NHS	NHS Actin Remodeling Regulator	Protein Coding	Q6T4R5	49	GC0XP017445	36.848	https://www.genecards.org/cgi-bin/carddisp.pl?gene=NHS
CD46	CD46 Molecule	Protein Coding	P15529	60	GC01P207752	36.8167	https://www.genecards.org/cgi-bin/carddisp.pl?gene=CD46
PIGQ	Phosphatidylinositol Glycan Anchor Biosynthesis Class Q	Protein Coding	Q9BRB3	52	GC16P127992	36.7867	https://www.genecards.org/cgi-bin/carddisp.pl?gene=PIGQ
WASHC5	WASH Complex Subunit 5	Protein Coding	Q12768	51	GC08M138472	36.7578	https://www.genecards.org/cgi-bin/carddisp.pl?gene=WASHC5
NFU1	NFU1 Iron-Sulfur Cluster Scaffold	Protein Coding	Q9UMS0	54	GC02M069395	36.7551	https://www.genecards.org/cgi-bin/carddisp.pl?gene=NFU1
XDH	Xanthine Dehydrogenase	Protein Coding	P47989	60	GC02M031334	36.7472	https://www.genecards.org/cgi-bin/carddisp.pl?gene=XDH
GJA1	Gap Junction Protein Alpha 1	Protein Coding	P17302	63	GC06P191766	36.7414	https://www.genecards.org/cgi-bin/carddisp.pl?gene=GJA1
CUL7	Cullin 7	Protein Coding	Q14999	52	GC06M043037	36.7413	https://www.genecards.org/cgi-bin/carddisp.pl?gene=CUL7
SLCO1B1	Solute Carrier Organic Anion Transporter Family Member 1B1	Protein Coding	Q9Y6L6	59	GC12P080631	36.7306	https://www.genecards.org/cgi-bin/carddisp.pl?gene=SLCO1B1
HAX1	HCLS1 Associated Protein X-1	Protein Coding	O00165	55	GC01P179976	36.6502	https://www.genecards.org/cgi-bin/carddisp.pl?gene=HAX1
MAN1B1	Mannosidase Alpha Class 1B Member 1	Protein Coding	Q9UKM7	59	GC09P137086	36.6172	https://www.genecards.org/cgi-bin/carddisp.pl?gene=MAN1B1
PTCH2	Patched 2	Protein Coding	Q9Y6C5	57	GC01M044819	36.6088	https://www.genecards.org/cgi-bin/carddisp.pl?gene=PTCH2
LRPPRC	Leucine Rich Pentatricopeptide Repeat Containing	Protein Coding	P42704	54	GC02M043886	36.6062	https://www.genecards.org/cgi-bin/carddisp.pl?gene=LRPPRC
STIM1	Stromal Interaction Molecule 1	Protein Coding	Q13586	62	GC11P022826	36.5989	https://www.genecards.org/cgi-bin/carddisp.pl?gene=STIM1
KCNJ8	Potassium Inwardly Rectifying Channel Subfamily J Member 8	Protein Coding	Q15842	56	GC12M021764	36.565	https://www.genecards.org/cgi-bin/carddisp.pl?gene=KCNJ8
GLB1	Galactosidase Beta 1	Protein Coding	P16278	62	GC03M032963	36.5567	https://www.genecards.org/cgi-bin/carddisp.pl?gene=GLB1
MMADHC	Metabolism Of Cobalamin Associated D	Protein Coding	Q9H3L0	55	GC02M149569	36.5373	https://www.genecards.org/cgi-bin/carddisp.pl?gene=MMADHC
ABCD1	ATP Binding Cassette Subfamily D Member 1	Protein Coding	P33897	59	GC0XP153724	36.5318	https://www.genecards.org/cgi-bin/carddisp.pl?gene=ABCD1
ETFB	Electron Transfer Flavoprotein Subunit Beta	Protein Coding	P38117	58	GC19M051345	36.5099	https://www.genecards.org/cgi-bin/carddisp.pl?gene=ETFB
SLC9A6	Solute Carrier Family 9 Member A6	Protein Coding	Q92581	57	GC0XP135985	36.4814	https://www.genecards.org/cgi-bin/carddisp.pl?gene=SLC9A6
BRAT1	BRCA1 Associated ATM Activator 1	Protein Coding	Q6PJG6	49	GC07M004141	36.4604	https://www.genecards.org/cgi-bin/carddisp.pl?gene=BRAT1
TMEM127	Transmembrane Protein 127	Protein Coding	O75204	49	GC02M096248	36.4488	https://www.genecards.org/cgi-bin/carddisp.pl?gene=TMEM127
GP1BA	Glycoprotein Ib Platelet Subunit Alpha	Protein Coding	P07359	59	GC17P004932	36.4292	https://www.genecards.org/cgi-bin/carddisp.pl?gene=GP1BA
SPINK5	Serine Peptidase Inhibitor Kazal Type 5	Protein Coding	Q9NQ38	53	GC05P148025	36.3886	https://www.genecards.org/cgi-bin/carddisp.pl?gene=SPINK5
UCP2	Uncoupling Protein 2	Protein Coding	P55851	58	GC11M073974	36.3758	https://www.genecards.org/cgi-bin/carddisp.pl?gene=UCP2
CPS1	Carbamoyl-Phosphate Synthase 1	Protein Coding	P31327	60	GC02P210477	36.3675	https://www.genecards.org/cgi-bin/carddisp.pl?gene=CPS1
SGSH	N-Sulfoglucosamine Sulfohydrolase	Protein Coding	P51688	60	GC17M101950	36.3505	https://www.genecards.org/cgi-bin/carddisp.pl?gene=SGSH
GREM1	Gremlin 1, DAN Family BMP Antagonist	Protein Coding	O60565	58	GC15P201431	36.3495	https://www.genecards.org/cgi-bin/carddisp.pl?gene=GREM1
SRCAP	Snf2 Related CREBBP Activator Protein	Protein Coding	Q6ZRS2	51	GC16P128945	36.3435	https://www.genecards.org/cgi-bin/carddisp.pl?gene=SRCAP
STXBP1	Syntaxin Binding Protein 1	Protein Coding	P61764	61	GC09P155935	36.2978	https://www.genecards.org/cgi-bin/carddisp.pl?gene=STXBP1
ARL13B	ARF Like GTPase 13B	Protein Coding	Q3SXY8	50	GC03P093980	36.283	https://www.genecards.org/cgi-bin/carddisp.pl?gene=ARL13B
GHRL	Ghrelin And Obestatin Prepropeptide	Protein Coding	Q9UBU3	55	GC03M010285	36.2772	https://www.genecards.org/cgi-bin/carddisp.pl?gene=GHRL
IVD	Isovaleryl-CoA Dehydrogenase	Protein Coding	P26440	56	GC15P040405	36.2733	https://www.genecards.org/cgi-bin/carddisp.pl?gene=IVD
SGCE	Sarcoglycan Epsilon	Protein Coding	O43556	55	GC07M094524	36.2294	https://www.genecards.org/cgi-bin/carddisp.pl?gene=SGCE
PACS1	Phosphofurin Acidic Cluster Sorting Protein 1	Protein Coding	Q6VY07	52	GC11P115103	36.2272	https://www.genecards.org/cgi-bin/carddisp.pl?gene=PACS1
SCO1	Synthesis Of Cytochrome C Oxidase 1	Protein Coding	O75880	57	GC17M010672	36.2032	https://www.genecards.org/cgi-bin/carddisp.pl?gene=SCO1
SLC39A13	Solute Carrier Family 39 Member 13	Protein Coding	Q96H72	52	GC11P047407	36.1999	https://www.genecards.org/cgi-bin/carddisp.pl?gene=SLC39A13
FOLR1	Folate Receptor Alpha	Protein Coding	P15328	61	GC11P115367	36.1905	https://www.genecards.org/cgi-bin/carddisp.pl?gene=FOLR1
ARID1A	AT-Rich Interaction Domain 1A	Protein Coding	O14497	57	GC01P026693	36.1824	https://www.genecards.org/cgi-bin/carddisp.pl?gene=ARID1A
BDNF-AS	BDNF Antisense RNA	RNA Gene		30	GC11P027466	36.1187	https://www.genecards.org/cgi-bin/carddisp.pl?gene=BDNF-AS
SCN2A	Sodium Voltage-Gated Channel Alpha Subunit 2	Protein Coding	Q99250	61	GC02P165194	36.1149	https://www.genecards.org/cgi-bin/carddisp.pl?gene=SCN2A
EPM2A	EPM2A Glucan Phosphatase, Laforin	Protein Coding	B3EWF7	55	GC06M145382	36.0997	https://www.genecards.org/cgi-bin/carddisp.pl?gene=EPM2A
ABCC2	ATP Binding Cassette Subfamily C Member 2	Protein Coding	Q92887	61	GC10P099782	36.0663	https://www.genecards.org/cgi-bin/carddisp.pl?gene=ABCC2
SLMAP	Sarcolemma Associated Protein	Protein Coding	Q14BN4	51	GC03P067110	36.0615	https://www.genecards.org/cgi-bin/carddisp.pl?gene=SLMAP
PRKCD	Protein Kinase C Delta	Protein Coding	Q05655	65	GC03P053156	36.0297	https://www.genecards.org/cgi-bin/carddisp.pl?gene=PRKCD
MFN2	Mitofusin 2	Protein Coding	O95140	60	GC01P011980	35.9999	https://www.genecards.org/cgi-bin/carddisp.pl?gene=MFN2
GP1BB	Glycoprotein Ib Platelet Subunit Beta	Protein Coding	P13224	55	GC22P096763	35.9459	https://www.genecards.org/cgi-bin/carddisp.pl?gene=GP1BB
XRCC2	X-Ray Repair Cross Complementing 2	Protein Coding	O43543	52	GC07M152644	35.9389	https://www.genecards.org/cgi-bin/carddisp.pl?gene=XRCC2
SOD1	Superoxide Dismutase 1	Protein Coding	P00441	66	GC21P031659	35.9227	https://www.genecards.org/cgi-bin/carddisp.pl?gene=SOD1
ABCC8	ATP Binding Cassette Subfamily C Member 8	Protein Coding	Q09428	59	GC11M017392	35.8847	https://www.genecards.org/cgi-bin/carddisp.pl?gene=ABCC8
ATAD3A	ATPase Family AAA Domain Containing 3A	Protein Coding	Q9NVI7	52	GC01P082923	35.8798	https://www.genecards.org/cgi-bin/carddisp.pl?gene=ATAD3A
NDUFS7	NADH:Ubiquinone Oxidoreductase Core Subunit S7	Protein Coding	O75251	58	GC19P160972	35.835	https://www.genecards.org/cgi-bin/carddisp.pl?gene=NDUFS7
PIGV	Phosphatidylinositol Glycan Anchor Biosynthesis Class V	Protein Coding	Q9NUD9	52	GC01P026787	35.8158	https://www.genecards.org/cgi-bin/carddisp.pl?gene=PIGV
PQBP1	Polyglutamine Binding Protein 1	Protein Coding	O60828	50	GC0XP048890	35.8003	https://www.genecards.org/cgi-bin/carddisp.pl?gene=PQBP1
LPIN1	Lipin 1	Protein Coding	Q14693	59	GC02P011677	35.7978	https://www.genecards.org/cgi-bin/carddisp.pl?gene=LPIN1
SMPD1	Sphingomyelin Phosphodiesterase 1	Protein Coding	P17405	61	GC11P006390	35.7439	https://www.genecards.org/cgi-bin/carddisp.pl?gene=SMPD1
NDUFAF5	NADH:Ubiquinone Oxidoreductase Complex Assembly Factor 5	Protein Coding	Q5TEU4	48	GC20P014082	35.7297	https://www.genecards.org/cgi-bin/carddisp.pl?gene=NDUFAF5
PCSK9	Proprotein Convertase Subtilisin/Kexin Type 9	Protein Coding	Q8NBP7	62	GC01P055039	35.7049	https://www.genecards.org/cgi-bin/carddisp.pl?gene=PCSK9
NBAS	NBAS Subunit Of NRZ Tethering Complex	Protein Coding	A2RRP1	52	GC02M014805	35.7011	https://www.genecards.org/cgi-bin/carddisp.pl?gene=NBAS
MT-TK	Mitochondrially Encoded TRNA-Lys (AAA/G)	RNA Gene		21	GCMTP008297	35.6231	https://www.genecards.org/cgi-bin/carddisp.pl?gene=MT-TK
DCLRE1C	DNA Cross-Link Repair 1C	Protein Coding	Q96SD1	56	GC10M014897	35.621	https://www.genecards.org/cgi-bin/carddisp.pl?gene=DCLRE1C
POLR2F	RNA Polymerase II, I And III Subunit F	Protein Coding	P61218	50	GC22P037952	35.5944	https://www.genecards.org/cgi-bin/carddisp.pl?gene=POLR2F
DARS2	Aspartyl-TRNA Synthetase 2, Mitochondrial	Protein Coding	Q6PI48	55	GC01P173824	35.574	https://www.genecards.org/cgi-bin/carddisp.pl?gene=DARS2
SERPINA1	Serpin Family A Member 1	Protein Coding	P01009	62	GC14M094376	35.4628	https://www.genecards.org/cgi-bin/carddisp.pl?gene=SERPINA1
TTN	Titin	Protein Coding	Q8WZ42	60	GC02M178525	35.4232	https://www.genecards.org/cgi-bin/carddisp.pl?gene=TTN
ROGDI	Rogdi Atypical Leucine Zipper	Protein Coding	Q9GZN7	49	GC16M004796	35.4223	https://www.genecards.org/cgi-bin/carddisp.pl?gene=ROGDI
DPYD	Dihydropyrimidine Dehydrogenase	Protein Coding	Q12882	64	GC01M097015	35.4137	https://www.genecards.org/cgi-bin/carddisp.pl?gene=DPYD
DDC	Dopa Decarboxylase	Protein Coding	P20711	63	GC07M050458	35.3641	https://www.genecards.org/cgi-bin/carddisp.pl?gene=DDC
STAR	Steroidogenic Acute Regulatory Protein	Protein Coding	P49675	58	GC08M038896	35.36	https://www.genecards.org/cgi-bin/carddisp.pl?gene=STAR
IL1B	Interleukin 1 Beta	Protein Coding	P01584	60	GC02M112829	35.35	https://www.genecards.org/cgi-bin/carddisp.pl?gene=IL1B
ASXL1	ASXL Transcriptional Regulator 1	Protein Coding	Q8IXJ9	55	GC20P055660	35.3486	https://www.genecards.org/cgi-bin/carddisp.pl?gene=ASXL1
ACAD9	Acyl-CoA Dehydrogenase Family Member 9	Protein Coding	Q9H845	57	GC03P144178	35.3407	https://www.genecards.org/cgi-bin/carddisp.pl?gene=ACAD9
GMPPA	GDP-Mannose Pyrophosphorylase A	Protein Coding	Q96IJ6	53	GC02P219498	35.32	https://www.genecards.org/cgi-bin/carddisp.pl?gene=GMPPA
ALPL	Alkaline Phosphatase, Biomineralization Associated	Protein Coding	P05186	63	GC01P021508	35.2776	https://www.genecards.org/cgi-bin/carddisp.pl?gene=ALPL
1	Phosphoglycerate Kinase 1	Protein Coding	P00558	62	GC0XP078278	35.2742	https://www.genecards.org/cgi-bin/carddisp.pl?gene=PGK1
COQ4	Coenzyme Q4	Protein Coding	Q9Y3A0	51	GC09P128322	35.1456	https://www.genecards.org/cgi-bin/carddisp.pl?gene=COQ4
NDUFAF2	NADH:Ubiquinone Oxidoreductase Complex Assembly Factor 2	Protein Coding	Q8N183	53	GC05P060945	35.1282	https://www.genecards.org/cgi-bin/carddisp.pl?gene=NDUFAF2
SCN4B	Sodium Voltage-Gated Channel Beta Subunit 4	Protein Coding	Q8IWT1	56	GC11M143804	35.1282	https://www.genecards.org/cgi-bin/carddisp.pl?gene=SCN4B
SHH	Sonic Hedgehog Signaling Molecule	Protein Coding	Q15465	63	GC07M155799	35.1189	https://www.genecards.org/cgi-bin/carddisp.pl?gene=SHH
HGSNAT	Heparan-Alpha-Glucosaminide N-Acetyltransferase	Protein Coding	Q68CP4	48	GC08P043140	35.0935	https://www.genecards.org/cgi-bin/carddisp.pl?gene=HGSNAT
RAB23	RAB23, Member RAS Oncogene Family	Protein Coding	Q9ULC3	56	GC06M112003	35.0899	https://www.genecards.org/cgi-bin/carddisp.pl?gene=RAB23
WNT5A	Wnt Family Member 5A	Protein Coding	P41221	63	GC03M055465	35.0898	https://www.genecards.org/cgi-bin/carddisp.pl?gene=WNT5A
PPP1CB	Protein Phosphatase 1 Catalytic Subunit Beta	Protein Coding	P62140	59	GC02P030342	35.0504	https://www.genecards.org/cgi-bin/carddisp.pl?gene=PPP1CB
ZDHHC24	ZDHHC Palmitoyltransferase 24	Protein Coding	Q6UX98	44	GC11M143036	35.0431	https://www.genecards.org/cgi-bin/carddisp.pl?gene=ZDHHC24
NR3C1	Nuclear Receptor Subfamily 3 Group C Member 1	Protein Coding	P04150	62	GC05M143277	35.0392	https://www.genecards.org/cgi-bin/carddisp.pl?gene=NR3C1
NEU1	Neuraminidase 1	Protein Coding	Q99519	59	GC06M031857	35.0077	https://www.genecards.org/cgi-bin/carddisp.pl?gene=NEU1
MYH11	Myosin Heavy Chain 11	Protein Coding	P35749	59	GC16M052663	34.9985	https://www.genecards.org/cgi-bin/carddisp.pl?gene=MYH11
GALT	Galactose-1-Phosphate Uridylyltransferase	Protein Coding	P07902	59	GC09P078010	34.9963	https://www.genecards.org/cgi-bin/carddisp.pl?gene=GALT
MAGEL2	MAGE Family Member L2	Protein Coding	Q9UJ55	49	GC15M023643	34.9579	https://www.genecards.org/cgi-bin/carddisp.pl?gene=MAGEL2
COQ2	Coenzyme Q2, Polyprenyltransferase	Protein Coding	Q96H96	53	GC04M083261	34.9002	https://www.genecards.org/cgi-bin/carddisp.pl?gene=COQ2
SLC19A1	Solute Carrier Family 19 Member 1	Protein Coding	P41440	60	GC21M045493	34.8601	https://www.genecards.org/cgi-bin/carddisp.pl?gene=SLC19A1
HSD11B1	Hydroxysteroid 11-Beta Dehydrogenase 1	Protein Coding	P28845	63	GC01P209686	34.8567	https://www.genecards.org/cgi-bin/carddisp.pl?gene=HSD11B1
SLC25A20	Solute Carrier Family 25 Member 20	Protein Coding	O43772	58	GC03M055003	34.7876	https://www.genecards.org/cgi-bin/carddisp.pl?gene=SLC25A20
ADAMTS17	ADAM Metallopeptidase With Thrombospondin Type 1 Motif 17	Protein Coding	Q8TE56	50	GC15M099971	34.7619	https://www.genecards.org/cgi-bin/carddisp.pl?gene=ADAMTS17
EBP	EBP Cholestenol Delta-Isomerase	Protein Coding	Q15125	56	GC0XP048521	34.5905	https://www.genecards.org/cgi-bin/carddisp.pl?gene=EBP
COQ8B	Coenzyme Q8B	Protein Coding	Q96D53	52	GC19M112517	34.5894	https://www.genecards.org/cgi-bin/carddisp.pl?gene=COQ8B
PHF6	PHD Finger Protein 6	Protein Coding	Q8IWS0	52	GC0XP134373	34.5758	https://www.genecards.org/cgi-bin/carddisp.pl?gene=PHF6
HADH	Hydroxyacyl-CoA Dehydrogenase	Protein Coding	Q16836	59	GC04P107989	34.546	https://www.genecards.org/cgi-bin/carddisp.pl?gene=HADH
PYGM	Glycogen Phosphorylase, Muscle Associated	Protein Coding	P11217	60	GC11M064746	34.5449	https://www.genecards.org/cgi-bin/carddisp.pl?gene=PYGM
PIGW	Phosphatidylinositol Glycan Anchor Biosynthesis Class W	Protein Coding	Q7Z7B1	49	GC17P036534	34.5271	https://www.genecards.org/cgi-bin/carddisp.pl?gene=PIGW
SARS2	Seryl-TRNA Synthetase 2, Mitochondrial	Protein Coding	Q9NP81	57	GC19M112490	34.5051	https://www.genecards.org/cgi-bin/carddisp.pl?gene=SARS2
DCAF17	DDB1 And CUL4 Associated Factor 17	Protein Coding	Q5H9S7	50	GC02P171434	34.4744	https://www.genecards.org/cgi-bin/carddisp.pl?gene=DCAF17
BCKDHB	Branched Chain Keto Acid Dehydrogenase E1 Subunit Beta	Protein Coding	P21953	56	GC06P080106	34.368	https://www.genecards.org/cgi-bin/carddisp.pl?gene=BCKDHB
PSAT1	Phosphoserine Aminotransferase 1	Protein Coding	Q9Y617	59	GC09P078297	34.3355	https://www.genecards.org/cgi-bin/carddisp.pl?gene=PSAT1
PEX12	Peroxisomal Biogenesis Factor 12	Protein Coding	O00623	51	GC17M035574	34.3108	https://www.genecards.org/cgi-bin/carddisp.pl?gene=PEX12
LAMP2	Lysosomal Associated Membrane Protein 2	Protein Coding	P13473	57	GC0XM120426	34.2802	https://www.genecards.org/cgi-bin/carddisp.pl?gene=LAMP2
AHDC1	AT-Hook DNA Binding Motif Containing 1	Protein Coding	Q5TGY3	46	GC01M027534	34.263	https://www.genecards.org/cgi-bin/carddisp.pl?gene=AHDC1
GUSB	Glucuronidase Beta	Protein Coding	P08236	62	GC07M065960	34.2438	https://www.genecards.org/cgi-bin/carddisp.pl?gene=GUSB
PSMB8	Proteasome 20S Subunit Beta 8	Protein Coding	P28062	62	GC06M032840	34.2427	https://www.genecards.org/cgi-bin/carddisp.pl?gene=PSMB8
ATRIP	ATR Interacting Protein	Protein Coding	Q8WXE1	56	GC03P066832	34.2366	https://www.genecards.org/cgi-bin/carddisp.pl?gene=ATRIP
NSD2	Nuclear Receptor Binding SET Domain Protein 2	Protein Coding	O96028	59	GC04P031619	34.227	https://www.genecards.org/cgi-bin/carddisp.pl?gene=NSD2
IBA57	Iron-Sulfur Cluster Assembly Factor IBA57	Protein Coding	Q5T440	47	GC01P228165	34.2135	https://www.genecards.org/cgi-bin/carddisp.pl?gene=IBA57
ACAT1	Acetyl-CoA Acetyltransferase 1	Protein Coding	P24752	63	GC11P116279	34.1896	https://www.genecards.org/cgi-bin/carddisp.pl?gene=ACAT1
PNP	Purine Nucleoside Phosphorylase	Protein Coding	P00491	62	GC14P060208	34.1676	https://www.genecards.org/cgi-bin/carddisp.pl?gene=PNP
ZBTB24	Zinc Finger And BTB Domain Containing 24	Protein Coding	O43167	50	GC06M112609	34.1155	https://www.genecards.org/cgi-bin/carddisp.pl?gene=ZBTB24
RAG2	Recombination Activating 2	Protein Coding	P55895	52	GC11M036575	34.0907	https://www.genecards.org/cgi-bin/carddisp.pl?gene=RAG2
COG6	Component Of Oligomeric Golgi Complex 6	Protein Coding	Q9Y2V7	50	GC13P039655	34.0453	https://www.genecards.org/cgi-bin/carddisp.pl?gene=COG6
PARN	Poly(A)-Specific Ribonuclease	Protein Coding	O95453	56	GC16M014435	34.0309	https://www.genecards.org/cgi-bin/carddisp.pl?gene=PARN
ALG14	ALG14 UDP-N-Acetylglucosaminyltransferase Subunit	Protein Coding	Q96F25	52	GC01M094974	34.0244	https://www.genecards.org/cgi-bin/carddisp.pl?gene=ALG14
SLC5A7	Solute Carrier Family 5 Member 7	Protein Coding	Q9GZV3	56	GC02P107969	33.9989	https://www.genecards.org/cgi-bin/carddisp.pl?gene=SLC5A7
DSE	Dermatan Sulfate Epimerase	Protein Coding	Q9UL01	52	GC06P191700	33.997	https://www.genecards.org/cgi-bin/carddisp.pl?gene=DSE
PCCA	Propionyl-CoA Carboxylase Subunit Alpha	Protein Coding	P05165	60	GC13P100089	33.9428	https://www.genecards.org/cgi-bin/carddisp.pl?gene=PCCA
ESR1	Estrogen Receptor 1	Protein Coding	P03372	68	GC06P151656	33.9419	https://www.genecards.org/cgi-bin/carddisp.pl?gene=ESR1
PIEZO2	Piezo Type Mechanosensitive Ion Channel Component 2	Protein Coding	Q9H5I5	49	GC18M010731	33.9047	https://www.genecards.org/cgi-bin/carddisp.pl?gene=PIEZO2
TYR	Tyrosinase	Protein Coding	P14679	60	GC11P089177	33.9037	https://www.genecards.org/cgi-bin/carddisp.pl?gene=TYR
GALC	Galactosylceramidase	Protein Coding	P54803	57	GC14M087837	33.895	https://www.genecards.org/cgi-bin/carddisp.pl?gene=GALC
TBX3	T-Box Transcription Factor 3	Protein Coding	O15119	56	GC12M114670	33.8927	https://www.genecards.org/cgi-bin/carddisp.pl?gene=TBX3
ACOX1	Acyl-CoA Oxidase 1	Protein Coding	Q15067	58	GC17M075941	33.882	https://www.genecards.org/cgi-bin/carddisp.pl?gene=ACOX1
DNA2	DNA Replication Helicase/Nuclease 2	Protein Coding	P51530	54	GC10M068414	33.8328	https://www.genecards.org/cgi-bin/carddisp.pl?gene=DNA2
TFAP2A	Transcription Factor AP-2 Alpha	Protein Coding	P05549	60	GC06M010393	33.7967	https://www.genecards.org/cgi-bin/carddisp.pl?gene=TFAP2A
IFT122	Intraflagellar Transport 122	Protein Coding	Q9HBG6	52	GC03P144185	33.7604	https://www.genecards.org/cgi-bin/carddisp.pl?gene=IFT122
GPHN	Gephyrin	Protein Coding	Q9NQX3	61	GC14P066507	33.7508	https://www.genecards.org/cgi-bin/carddisp.pl?gene=GPHN
SLC16A2	Solute Carrier Family 16 Member 2	Protein Coding	P36021	57	GC0XP075305	33.7423	https://www.genecards.org/cgi-bin/carddisp.pl?gene=SLC16A2
HSD11B2	Hydroxysteroid 11-Beta Dehydrogenase 2	Protein Coding	P80365	59	GC16P129754	33.721	https://www.genecards.org/cgi-bin/carddisp.pl?gene=HSD11B2
HLCS	Holocarboxylase Synthetase	Protein Coding	P50747	56	GC21M036750	33.7125	https://www.genecards.org/cgi-bin/carddisp.pl?gene=HLCS
SH2D1A	SH2 Domain Containing 1A	Protein Coding	O60880	59	GC0XP124227	33.6496	https://www.genecards.org/cgi-bin/carddisp.pl?gene=SH2D1A
TMEM70	Transmembrane Protein 70	Protein Coding	Q9BUB7	50	GC08P073972	33.6095	https://www.genecards.org/cgi-bin/carddisp.pl?gene=TMEM70
APOA5	Apolipoprotein A5	Protein Coding	Q6Q788	55	GC11M116789	33.5528	https://www.genecards.org/cgi-bin/carddisp.pl?gene=APOA5
AMH	Anti-Mullerian Hormone	Protein Coding	P03971	56	GC19P161006	33.511	https://www.genecards.org/cgi-bin/carddisp.pl?gene=AMH
ALDH2	Aldehyde Dehydrogenase 2 Family Member	Protein Coding	P05091	63	GC12P111766	33.4406	https://www.genecards.org/cgi-bin/carddisp.pl?gene=ALDH2
SYN1	Synapsin I	Protein Coding	P17600	57	GC0XM047571	33.4376	https://www.genecards.org/cgi-bin/carddisp.pl?gene=SYN1
XIAP	X-Linked Inhibitor Of Apoptosis	Protein Coding	P98170	63	GC0XP123859	33.437	https://www.genecards.org/cgi-bin/carddisp.pl?gene=XIAP
FBN2	Fibrillin 2	Protein Coding	P35556	55	GC05M128257	33.3914	https://www.genecards.org/cgi-bin/carddisp.pl?gene=FBN2
ETHE1	ETHE1 Persulfide Dioxygenase	Protein Coding	O95571	55	GC19M043506	33.3838	https://www.genecards.org/cgi-bin/carddisp.pl?gene=ETHE1
LTBP2	Latent Transforming Growth Factor Beta Binding Protein 2	Protein Coding	Q14767	56	GC14M074498	33.3802	https://www.genecards.org/cgi-bin/carddisp.pl?gene=LTBP2
SEMA3E	Semaphorin 3E	Protein Coding	O15041	56	GC07M083363	33.3761	https://www.genecards.org/cgi-bin/carddisp.pl?gene=SEMA3E
SLC25A19	Solute Carrier Family 25 Member 19	Protein Coding	Q9HC21	55	GC17M101824	33.3508	https://www.genecards.org/cgi-bin/carddisp.pl?gene=SLC25A19
QARS1	Glutaminyl-TRNA Synthetase 1	Protein Coding	P47897	47	GC03M055015	33.3506	https://www.genecards.org/cgi-bin/carddisp.pl?gene=QARS1
FAH	Fumarylacetoacetate Hydrolase	Protein Coding	P16930	59	GC15P080152	33.3242	https://www.genecards.org/cgi-bin/carddisp.pl?gene=FAH
KCNQ1OT1	KCNQ1 Opposite Strand/Antisense Transcript 1	RNA Gene		34	GC11M015879	33.3106	https://www.genecards.org/cgi-bin/carddisp.pl?gene=KCNQ1OT1
POMT2	Protein O-Mannosyltransferase 2	Protein Coding	Q9UKY4	55	GC14M077274	33.2917	https://www.genecards.org/cgi-bin/carddisp.pl?gene=POMT2
NDUFS3	NADH:Ubiquinone Oxidoreductase Core Subunit S3	Protein Coding	O75489	58	GC11P049507	33.2867	https://www.genecards.org/cgi-bin/carddisp.pl?gene=NDUFS3
JAK2	Janus Kinase 2	Protein Coding	O60674	66	GC09P004985	33.2865	https://www.genecards.org/cgi-bin/carddisp.pl?gene=JAK2
SKIC2	SKI2 Subunit Of Superkiller Complex	Protein Coding	Q15477	53	GC06P199266	33.272	https://www.genecards.org/cgi-bin/carddisp.pl?gene=SKIC2
ACSL4	Acyl-CoA Synthetase Long Chain Family Member 4	Protein Coding	O60488	59	GC0XM109624	33.2188	https://www.genecards.org/cgi-bin/carddisp.pl?gene=ACSL4
DMD	Dystrophin	Protein Coding	P11532	57	GC0XM031097	33.2103	https://www.genecards.org/cgi-bin/carddisp.pl?gene=DMD
SUOX	Sulfite Oxidase	Protein Coding	P51687	57	GC12P055997	33.2003	https://www.genecards.org/cgi-bin/carddisp.pl?gene=SUOX
HPS5	HPS5 Biogenesis Of Lysosomal Organelles Complex 2 Subunit 2	Protein Coding	Q9UPZ3	51	GC11M018278	33.1828	https://www.genecards.org/cgi-bin/carddisp.pl?gene=HPS5
IDH2	Isocitrate Dehydrogenase (NADP(+)) 2	Protein Coding	P48735	65	GC15M090083	33.1776	https://www.genecards.org/cgi-bin/carddisp.pl?gene=IDH2
SNHG14	Small Nucleolar RNA Host Gene 14	RNA Gene		26	GC15P201074	33.168	https://www.genecards.org/cgi-bin/carddisp.pl?gene=SNHG14
MYH9	Myosin Heavy Chain 9	Protein Coding	P35579	60	GC22M036281	33.1346	https://www.genecards.org/cgi-bin/carddisp.pl?gene=MYH9
CEP41	Centrosomal Protein 41	Protein Coding	Q9BYV8	52	GC07M130393	33.1227	https://www.genecards.org/cgi-bin/carddisp.pl?gene=CEP41
MAPT	Microtubule Associated Protein Tau	Protein Coding	P10636	62	GC17P045894	33.0708	https://www.genecards.org/cgi-bin/carddisp.pl?gene=MAPT
MT-RNR1	Mitochondrially Encoded 12S RRNA	RNA Gene	A0A0C5B5G6	26	GCMTP000642	33.0705	https://www.genecards.org/cgi-bin/carddisp.pl?gene=MT-RNR1
HAMP	Hepcidin Antimicrobial Peptide	Protein Coding	P81172	56	GC19P161950	33.0303	https://www.genecards.org/cgi-bin/carddisp.pl?gene=HAMP
FLNB	Filamin B	Protein Coding	O75369	60	GC03P058008	33.0234	https://www.genecards.org/cgi-bin/carddisp.pl?gene=FLNB
SLC25A1	Solute Carrier Family 25 Member 1	Protein Coding	P53007	58	GC22M087890	33.0101	https://www.genecards.org/cgi-bin/carddisp.pl?gene=SLC25A1
CTC1	CST Telomere Replication Complex Component 1	Protein Coding	Q2NKJ3	48	GC17M100020	32.991	https://www.genecards.org/cgi-bin/carddisp.pl?gene=CTC1
MT-ND4L	Mitochondrially Encoded NADH:Ubiquinone Oxidoreductase Core Subunit 4L	Protein Coding	P03901	39	GCMTP010472	32.9888	https://www.genecards.org/cgi-bin/carddisp.pl?gene=MT-ND4L
EXT1	Exostosin Glycosyltransferase 1	Protein Coding	Q16394	60	GC08M117798	32.9883	https://www.genecards.org/cgi-bin/carddisp.pl?gene=EXT1
CYP11B1	Cytochrome P450 Family 11 Subfamily B Member 1	Protein Coding	P15538	58	GC08M142872	32.9781	https://www.genecards.org/cgi-bin/carddisp.pl?gene=CYP11B1
CYP27B1	Cytochrome P450 Family 27 Subfamily B Member 1	Protein Coding	O15528	60	GC12M060753	32.9663	https://www.genecards.org/cgi-bin/carddisp.pl?gene=CYP27B1
HBB	Hemoglobin Subunit Beta	Protein Coding	P68871	58	GC11M015976	32.9365	https://www.genecards.org/cgi-bin/carddisp.pl?gene=HBB
PLCB4	Phospholipase C Beta 4	Protein Coding	Q15147	57	GC20P009067	32.9347	https://www.genecards.org/cgi-bin/carddisp.pl?gene=PLCB4
MEGF8	Multiple EGF Like Domains 8	Protein Coding	Q7Z7M0	47	GC19P042325	32.9254	https://www.genecards.org/cgi-bin/carddisp.pl?gene=MEGF8
GNS	Glucosamine (N-Acetyl)-6-Sulfatase	Protein Coding	P15586	57	GC12M064713	32.8991	https://www.genecards.org/cgi-bin/carddisp.pl?gene=GNS
AFG2A	AFG2 AAA ATPase Homolog A	Protein Coding	Q8NB90	53	GC04P122923	32.8808	https://www.genecards.org/cgi-bin/carddisp.pl?gene=AFG2A
CALM1	Calmodulin 1	Protein Coding	P0DP23	58	GC14P090396	32.8761	https://www.genecards.org/cgi-bin/carddisp.pl?gene=CALM1
PIGL	Phosphatidylinositol Glycan Anchor Biosynthesis Class L	Protein Coding	Q9Y2B2	51	GC17P016217	32.8745	https://www.genecards.org/cgi-bin/carddisp.pl?gene=PIGL
LIPA	Lipase A, Lysosomal Acid Type	Protein Coding	P38571	61	GC10M089213	32.855	https://www.genecards.org/cgi-bin/carddisp.pl?gene=LIPA
ACADSB	Acyl-CoA Dehydrogenase Short/Branched Chain	Protein Coding	P45954	57	GC10P123008	32.7894	https://www.genecards.org/cgi-bin/carddisp.pl?gene=ACADSB
WDR45	WD Repeat Domain 45	Protein Coding	Q9Y484	52	GC0XM049074	32.7641	https://www.genecards.org/cgi-bin/carddisp.pl?gene=WDR45
PEX16	Peroxisomal Biogenesis Factor 16	Protein Coding	Q9Y5Y5	50	GC11M142633	32.7562	https://www.genecards.org/cgi-bin/carddisp.pl?gene=PEX16
LIPC	Lipase C, Hepatic Type	Protein Coding	P11150	59	GC15P058410	32.7535	https://www.genecards.org/cgi-bin/carddisp.pl?gene=LIPC
LEPR	Leptin Receptor	Protein Coding	P48357	62	GC01P086456	32.7502	https://www.genecards.org/cgi-bin/carddisp.pl?gene=LEPR
GLDC	Glycine Decarboxylase	Protein Coding	P23378	60	GC09M006522	32.7489	https://www.genecards.org/cgi-bin/carddisp.pl?gene=GLDC
MYLK	Myosin Light Chain Kinase	Protein Coding	Q15746	65	GC03M123610	32.7463	https://www.genecards.org/cgi-bin/carddisp.pl?gene=MYLK
SLC26A1	Solute Carrier Family 26 Member 1	Protein Coding	Q9H2B4	51	GC04M006542	32.7409	https://www.genecards.org/cgi-bin/carddisp.pl?gene=SLC26A1
HPS4	HPS4 Biogenesis Of Lysosomal Organelles Complex 3 Subunit 2	Protein Coding	Q9NQG7	51	GC22M026443	32.74	https://www.genecards.org/cgi-bin/carddisp.pl?gene=HPS4
BOLA3	BolA Family Member 3	Protein Coding	Q53S33	50	GC02M074144	32.7358	https://www.genecards.org/cgi-bin/carddisp.pl?gene=BOLA3
LCAT	Lecithin-Cholesterol Acyltransferase	Protein Coding	P04180	59	GC16M067939	32.7172	https://www.genecards.org/cgi-bin/carddisp.pl?gene=LCAT
SHANK3	SH3 And Multiple Ankyrin Repeat Domains 3	Protein Coding	Q9BYB0	52	GC22P097722	32.714	https://www.genecards.org/cgi-bin/carddisp.pl?gene=SHANK3
COL11A2	Collagen Type XI Alpha 2 Chain	Protein Coding	P13942	56	GC06M033162	32.7037	https://www.genecards.org/cgi-bin/carddisp.pl?gene=COL11A2
EPHX1	Epoxide Hydrolase 1	Protein Coding	P07099	56	GC01P225810	32.6946	https://www.genecards.org/cgi-bin/carddisp.pl?gene=EPHX1
AMACR	Alpha-Methylacyl-CoA Racemase	Protein Coding	Q9UHK6	57	GC05M033986	32.6737	https://www.genecards.org/cgi-bin/carddisp.pl?gene=AMACR
HOXB13	Homeobox B13	Protein Coding	Q92826	55	GC17M101298	32.6388	https://www.genecards.org/cgi-bin/carddisp.pl?gene=HOXB13
ALG1	ALG1 Chitobiosyldiphosphodolichol Beta-Mannosyltransferase	Protein Coding	Q9BT22	57	GC16P005033	32.6145	https://www.genecards.org/cgi-bin/carddisp.pl?gene=ALG1
NPC2	NPC Intracellular Cholesterol Transporter 2	Protein Coding	P61916	56	GC14M074476	32.6117	https://www.genecards.org/cgi-bin/carddisp.pl?gene=NPC2
GK	Glycerol Kinase	Protein Coding	P32189	59	GC0XP031703	32.6115	https://www.genecards.org/cgi-bin/carddisp.pl?gene=GK
QDPR	Quinoid Dihydropteridine Reductase	Protein Coding	P09417	59	GC04M017460	32.5969	https://www.genecards.org/cgi-bin/carddisp.pl?gene=QDPR
ENPP1	Ectonucleotide Pyrophosphatase/Phosphodiesterase 1	Protein Coding	P22413	62	GC06P131808	32.5677	https://www.genecards.org/cgi-bin/carddisp.pl?gene=ENPP1
POMC	Proopiomelanocortin	Protein Coding	P01189	61	GC02M025160	32.5615	https://www.genecards.org/cgi-bin/carddisp.pl?gene=POMC
ABHD12	Abhydrolase Domain Containing 12, Lysophospholipase	Protein Coding	Q8N2K0	53	GC20M025294	32.5525	https://www.genecards.org/cgi-bin/carddisp.pl?gene=ABHD12
PEX26	Peroxisomal Biogenesis Factor 26	Protein Coding	Q7Z412	52	GC22P096730	32.5495	https://www.genecards.org/cgi-bin/carddisp.pl?gene=PEX26
MT-TS1	Mitochondrially Encoded TRNA-Ser (UCN) 1	RNA Gene		23	GCMTM007447	32.543	https://www.genecards.org/cgi-bin/carddisp.pl?gene=MT-TS1
LTBP3	Latent Transforming Growth Factor Beta Binding Protein 3	Protein Coding	Q9NS15	55	GC11M065538	32.533	https://www.genecards.org/cgi-bin/carddisp.pl?gene=LTBP3
RAB3GAP1	RAB3 GTPase Activating Protein Catalytic Subunit 1	Protein Coding	Q15042	53	GC02P135052	32.5206	https://www.genecards.org/cgi-bin/carddisp.pl?gene=RAB3GAP1
TBL1XR1	TBL1X/Y Related 1	Protein Coding	Q9BZK7	58	GC03M177019	32.5116	https://www.genecards.org/cgi-bin/carddisp.pl?gene=TBL1XR1
COQ9	Coenzyme Q9	Protein Coding	O75208	53	GC16P057447	32.485	https://www.genecards.org/cgi-bin/carddisp.pl?gene=COQ9
PIGT	Phosphatidylinositol Glycan Anchor Biosynthesis Class T	Protein Coding	Q969N2	52	GC20P045416	32.4787	https://www.genecards.org/cgi-bin/carddisp.pl?gene=PIGT
CHCHD10	Coiled-Coil-Helix-Coiled-Coil-Helix Domain Containing 10	Protein Coding	Q8WYQ3	52	GC22M023765	32.4765	https://www.genecards.org/cgi-bin/carddisp.pl?gene=CHCHD10
NKX2-5	NK2 Homeobox 5	Protein Coding	P52952	57	GC05M173232	32.4411	https://www.genecards.org/cgi-bin/carddisp.pl?gene=NKX2-5
VPS45	Vacuolar Protein Sorting 45 Homolog	Protein Coding	Q9NRW7	51	GC01P179711	32.4408	https://www.genecards.org/cgi-bin/carddisp.pl?gene=VPS45
CXCR4	C-X-C Motif Chemokine Receptor 4	Protein Coding	P61073	65	GC02M136114	32.4399	https://www.genecards.org/cgi-bin/carddisp.pl?gene=CXCR4
NAGS	N-Acetylglutamate Synthase	Protein Coding	Q8N159	54	GC17P044004	32.4069	https://www.genecards.org/cgi-bin/carddisp.pl?gene=NAGS
AIFM1	Apoptosis Inducing Factor Mitochondria Associated 1	Protein Coding	O95831	63	GC0XM130129	32.3704	https://www.genecards.org/cgi-bin/carddisp.pl?gene=AIFM1
AKT2	AKT Serine/Threonine Kinase 2	Protein Coding	P31751	66	GC19M040230	32.3459	https://www.genecards.org/cgi-bin/carddisp.pl?gene=AKT2
ASAH1	N-Acylsphingosine Amidohydrolase 1	Protein Coding	Q13510	62	GC08M018055	32.302	https://www.genecards.org/cgi-bin/carddisp.pl?gene=ASAH1
GJB6	Gap Junction Protein Beta 6	Protein Coding	O95452	55	GC13M020221	32.2445	https://www.genecards.org/cgi-bin/carddisp.pl?gene=GJB6
PLOD2	Procollagen-Lysine,2-Oxoglutarate 5-Dioxygenase 2	Protein Coding	O00469	59	GC03M146035	32.237	https://www.genecards.org/cgi-bin/carddisp.pl?gene=PLOD2
ALDH7A1	Aldehyde Dehydrogenase 7 Family Member A1	Protein Coding	P49419	60	GC05M126541	32.2305	https://www.genecards.org/cgi-bin/carddisp.pl?gene=ALDH7A1
FOXL2	Forkhead Box L2	Protein Coding	P58012	55	GC03M138944	32.2146	https://www.genecards.org/cgi-bin/carddisp.pl?gene=FOXL2
LMBRD1	LMBR1 Domain Containing 1	Protein Coding	Q9NUN5	52	GC06M112082	32.2023	https://www.genecards.org/cgi-bin/carddisp.pl?gene=LMBRD1
CYP1A2	Cytochrome P450 Family 1 Subfamily A Member 2	Protein Coding	P05177	59	GC15P074748	32.1721	https://www.genecards.org/cgi-bin/carddisp.pl?gene=CYP1A2
ARG1	Arginase 1	Protein Coding	P05089	62	GC06P191911	32.1293	https://www.genecards.org/cgi-bin/carddisp.pl?gene=ARG1
NDUFS8	NADH:Ubiquinone Oxidoreductase Core Subunit S8	Protein Coding	O00217	56	GC11P068030	32.0818	https://www.genecards.org/cgi-bin/carddisp.pl?gene=NDUFS8
WDR73	WD Repeat Domain 73	Protein Coding	Q6P4I2	48	GC15M084639	32.0791	https://www.genecards.org/cgi-bin/carddisp.pl?gene=WDR73
ARSB	Arylsulfatase B	Protein Coding	P15848	60	GC05M078777	32.0545	https://www.genecards.org/cgi-bin/carddisp.pl?gene=ARSB
PEX3	Peroxisomal Biogenesis Factor 3	Protein Coding	P56589	53	GC06P143450	32.0435	https://www.genecards.org/cgi-bin/carddisp.pl?gene=PEX3
ASTN2	Astrotactin 2	Protein Coding	O75129	50	GC09M127104	32.0207	https://www.genecards.org/cgi-bin/carddisp.pl?gene=ASTN2
GAD1	Glutamate Decarboxylase 1	Protein Coding	Q99259	62	GC02P170813	32.018	https://www.genecards.org/cgi-bin/carddisp.pl?gene=GAD1
SLC7A7	Solute Carrier Family 7 Member 7	Protein Coding	Q9UM01	57	GC14M022773	32.012	https://www.genecards.org/cgi-bin/carddisp.pl?gene=SLC7A7
SNAP29	Synaptosome Associated Protein 29	Protein Coding	O95721	54	GC22P020859	32.004	https://www.genecards.org/cgi-bin/carddisp.pl?gene=SNAP29
LOC102724058	Uncharacterized LOC102724058	RNA Gene		14	GC02P165960	31.9839	https://www.genecards.org/cgi-bin/carddisp.pl?gene=LOC102724058
KLLN	Killin, P53 Regulated DNA Replication Inhibitor	Protein Coding	B2CW77	42	GC10M088736	31.9674	https://www.genecards.org/cgi-bin/carddisp.pl?gene=KLLN
ADAMTS10	ADAM Metallopeptidase With Thrombospondin Type 1 Motif 10	Protein Coding	Q9H324	56	GC19M008580	31.9565	https://www.genecards.org/cgi-bin/carddisp.pl?gene=ADAMTS10
B9D2	B9 Domain Containing 2	Protein Coding	Q9BPU9	50	GC19M041354	31.9528	https://www.genecards.org/cgi-bin/carddisp.pl?gene=B9D2
GH1	Growth Hormone 1	Protein Coding	P01241	56	GC17M063917	31.9481	https://www.genecards.org/cgi-bin/carddisp.pl?gene=GH1
IFT80	Intraflagellar Transport 80	Protein Coding	Q9P2H3	49	GC03M160256	31.947	https://www.genecards.org/cgi-bin/carddisp.pl?gene=IFT80
IFNG	Interferon Gamma	Protein Coding	P01579	63	GC12M068154	31.9239	https://www.genecards.org/cgi-bin/carddisp.pl?gene=IFNG
CETP	Cholesteryl Ester Transfer Protein	Protein Coding	P11597	59	GC16P056961	31.9121	https://www.genecards.org/cgi-bin/carddisp.pl?gene=CETP
LOC110121269	VISTA Enhancer Hs2177	Functional Element		10	GC03P042479	31.9061	https://www.genecards.org/cgi-bin/carddisp.pl?gene=LOC110121269
POGZ	Pogo Transposable Element Derived With ZNF Domain	Protein Coding	Q7Z3K3	52	GC01M151402	31.8972	https://www.genecards.org/cgi-bin/carddisp.pl?gene=POGZ
FMO3	Flavin Containing Dimethylaniline Monoxygenase 3	Protein Coding	P31513	58	GC01P171090	31.8747	https://www.genecards.org/cgi-bin/carddisp.pl?gene=FMO3
SREBF1	Sterol Regulatory Element Binding Transcription Factor 1	Protein Coding	P36956	61	GC17M017810	31.8737	https://www.genecards.org/cgi-bin/carddisp.pl?gene=SREBF1
HPS6	HPS6 Biogenesis Of Lysosomal Organelles Complex 2 Subunit 3	Protein Coding	Q86YV9	50	GC10P102065	31.8499	https://www.genecards.org/cgi-bin/carddisp.pl?gene=HPS6
EDNRB	Endothelin Receptor Type B	Protein Coding	P24530	63	GC13M077895	31.8381	https://www.genecards.org/cgi-bin/carddisp.pl?gene=EDNRB
CUL3	Cullin 3	Protein Coding	Q13618	60	GC02M224470	31.8292	https://www.genecards.org/cgi-bin/carddisp.pl?gene=CUL3
OBSL1	Obscurin Like Cytoskeletal Adaptor 1	Protein Coding	O75147	49	GC02M219655	31.7845	https://www.genecards.org/cgi-bin/carddisp.pl?gene=OBSL1
ALDOB	Aldolase, Fructose-Bisphosphate B	Protein Coding	P05062	59	GC09M101420	31.7806	https://www.genecards.org/cgi-bin/carddisp.pl?gene=ALDOB
PRODH	Proline Dehydrogenase 1	Protein Coding	O43272	57	GC22M018912	31.7584	https://www.genecards.org/cgi-bin/carddisp.pl?gene=PRODH
DHODH	Dihydroorotate Dehydrogenase (Quinone)	Protein Coding	Q02127	59	GC16P072008	31.738	https://www.genecards.org/cgi-bin/carddisp.pl?gene=DHODH
ASXL3	ASXL Transcriptional Regulator 3	Protein Coding	Q9C0F0	44	GC18P033578	31.7342	https://www.genecards.org/cgi-bin/carddisp.pl?gene=ASXL3
GCH1	GTP Cyclohydrolase 1	Protein Coding	P30793	60	GC14M054842	31.7204	https://www.genecards.org/cgi-bin/carddisp.pl?gene=GCH1
HCCS	Holocytochrome C Synthase	Protein Coding	P53701	55	GC0XP011111	31.7087	https://www.genecards.org/cgi-bin/carddisp.pl?gene=HCCS
AOPEP	Aminopeptidase O (Putative)	Protein Coding	Q8N6M6	49	GC09P109726	31.6893	https://www.genecards.org/cgi-bin/carddisp.pl?gene=AOPEP
MTHFD1	Methylenetetrahydrofolate Dehydrogenase, Cyclohydrolase And Formyltetrahydrofolate Synthetase 1	Protein Coding	P11586	59	GC14P064388	31.6829	https://www.genecards.org/cgi-bin/carddisp.pl?gene=MTHFD1
CFB	Complement Factor B	Protein Coding	P00751	59	GC06P031945	31.682	https://www.genecards.org/cgi-bin/carddisp.pl?gene=CFB
PPARGC1A	PPARG Coactivator 1 Alpha	Protein Coding	Q9UBK2	60	GC04M023755	31.6795	https://www.genecards.org/cgi-bin/carddisp.pl?gene=PPARGC1A
SCNN1A	Sodium Channel Epithelial 1 Subunit Alpha	Protein Coding	P37088	62	GC12M006346	31.6585	https://www.genecards.org/cgi-bin/carddisp.pl?gene=SCNN1A
APP	Amyloid Beta Precursor Protein	Protein Coding	P05067	63	GC21M025880	31.6375	https://www.genecards.org/cgi-bin/carddisp.pl?gene=APP
AGXT	Alanine--Glyoxylate Aminotransferase	Protein Coding	P21549	58	GC02P240868	31.6276	https://www.genecards.org/cgi-bin/carddisp.pl?gene=AGXT
PNPO	Pyridoxamine 5'-Phosphate Oxidase	Protein Coding	Q9NVS9	59	GC17P047941	31.5756	https://www.genecards.org/cgi-bin/carddisp.pl?gene=PNPO
ITK	IL2 Inducible T Cell Kinase	Protein Coding	Q08881	64	GC05P161368	31.5552	https://www.genecards.org/cgi-bin/carddisp.pl?gene=ITK
TMEM138	Transmembrane Protein 138	Protein Coding	Q9NPI0	49	GC11P114725	31.541	https://www.genecards.org/cgi-bin/carddisp.pl?gene=TMEM138
MT-TI	Mitochondrially Encoded TRNA-Ile (AUU/C)	RNA Gene		21	GCMTP004265	31.5314	https://www.genecards.org/cgi-bin/carddisp.pl?gene=MT-TI
NDUFAF6	NADH:Ubiquinone Oxidoreductase Complex Assembly Factor 6	Protein Coding	Q330K2	47	GC08P094895	31.5119	https://www.genecards.org/cgi-bin/carddisp.pl?gene=NDUFAF6
FGF23	Fibroblast Growth Factor 23	Protein Coding	Q9GZV9	57	GC12M004368	31.486	https://www.genecards.org/cgi-bin/carddisp.pl?gene=FGF23
IQCB1	IQ Motif Containing B1	Protein Coding	Q15051	54	GC03M121769	31.4728	https://www.genecards.org/cgi-bin/carddisp.pl?gene=IQCB1
PPARA	Peroxisome Proliferator Activated Receptor Alpha	Protein Coding	Q07869	57	GC22P046150	31.4587	https://www.genecards.org/cgi-bin/carddisp.pl?gene=PPARA
GDF6	Growth Differentiation Factor 6	Protein Coding	Q6KF10	54	GC08M096142	31.455	https://www.genecards.org/cgi-bin/carddisp.pl?gene=GDF6
KCNE5	Potassium Voltage-Gated Channel Subfamily E Regulatory Subunit 5	Protein Coding	Q9UJ90	46	GC0XM109623	31.4488	https://www.genecards.org/cgi-bin/carddisp.pl?gene=KCNE5
CTNS	Cystinosin, Lysosomal Cystine Transporter	Protein Coding	O60931	57	GC17P003636	31.4305	https://www.genecards.org/cgi-bin/carddisp.pl?gene=CTNS
PRF1	Perforin 1	Protein Coding	P14222	60	GC10M070597	31.426	https://www.genecards.org/cgi-bin/carddisp.pl?gene=PRF1
UNC13D	Unc-13 Homolog D	Protein Coding	Q70J99	56	GC17M075827	31.4137	https://www.genecards.org/cgi-bin/carddisp.pl?gene=UNC13D
SLC3A1	Solute Carrier Family 3 Member 1	Protein Coding	Q07837	60	GC02P044275	31.403	https://www.genecards.org/cgi-bin/carddisp.pl?gene=SLC3A1
VCAN	Versican	Protein Coding	P13611	59	GC05P083471	31.3912	https://www.genecards.org/cgi-bin/carddisp.pl?gene=VCAN
GATAD1	GATA Zinc Finger Domain Containing 1	Protein Coding	Q8WUU5	46	GC07P092447	31.3814	https://www.genecards.org/cgi-bin/carddisp.pl?gene=GATAD1
AOMS1	Abdominal Obesity-Metabolic Syndrome QTL1	Genetic Locus		4	GC03U990183	31.3716	https://www.genecards.org/cgi-bin/carddisp.pl?gene=AOMS1
MAPK1	Mitogen-Activated Protein Kinase 1	Protein Coding	P28482	66	GC22M021759	31.3702	https://www.genecards.org/cgi-bin/carddisp.pl?gene=MAPK1
MLYCD	Malonyl-CoA Decarboxylase	Protein Coding	O95822	55	GC16P083899	31.3631	https://www.genecards.org/cgi-bin/carddisp.pl?gene=MLYCD
PDSS1	Decaprenyl Diphosphate Synthase Subunit 1	Protein Coding	Q5T2R2	54	GC10P026697	31.3533	https://www.genecards.org/cgi-bin/carddisp.pl?gene=PDSS1
SLC37A4	Solute Carrier Family 37 Member 4	Protein Coding	O43826	53	GC11M143843	31.331	https://www.genecards.org/cgi-bin/carddisp.pl?gene=SLC37A4
NOTCH3	Notch Receptor 3	Protein Coding	Q9UM47	64	GC19M015159	31.2981	https://www.genecards.org/cgi-bin/carddisp.pl?gene=NOTCH3
GALNT3	Polypeptide N-Acetylgalactosaminyltransferase 3	Protein Coding	Q14435	57	GC02M165747	31.29	https://www.genecards.org/cgi-bin/carddisp.pl?gene=GALNT3
MT-TW	Mitochondrially Encoded TRNA-Trp (UGA/G)	RNA Gene		22	GCMTP005514	31.274	https://www.genecards.org/cgi-bin/carddisp.pl?gene=MT-TW
ABCG5	ATP Binding Cassette Subfamily G Member 5	Protein Coding	Q9H222	58	GC02M043806	31.2566	https://www.genecards.org/cgi-bin/carddisp.pl?gene=ABCG5
ERCC3	ERCC Excision Repair 3, TFIIH Core Complex Helicase Subunit	Protein Coding	P19447	60	GC02M127257	31.204	https://www.genecards.org/cgi-bin/carddisp.pl?gene=ERCC3
ABCB11	ATP Binding Cassette Subfamily B Member 11	Protein Coding	O95342	59	GC02M168922	31.1892	https://www.genecards.org/cgi-bin/carddisp.pl?gene=ABCB11
SGPL1	Sphingosine-1-Phosphate Lyase 1	Protein Coding	O95470	59	GC10P070815	31.1507	https://www.genecards.org/cgi-bin/carddisp.pl?gene=SGPL1
COPA	COPI Coat Complex Subunit Alpha	Protein Coding	P53621	55	GC01M160288	31.143	https://www.genecards.org/cgi-bin/carddisp.pl?gene=COPA
EFTUD2	Elongation Factor Tu GTP Binding Domain Containing 2	Protein Coding	Q15029	54	GC17M101083	31.1375	https://www.genecards.org/cgi-bin/carddisp.pl?gene=EFTUD2
SELENON	Selenoprotein N	Protein Coding	Q9NZV5	51	GC01P025800	31.1368	https://www.genecards.org/cgi-bin/carddisp.pl?gene=SELENON
IER3IP1	Immediate Early Response 3 Interacting Protein 1	Protein Coding	Q9Y5U9	46	GC18M047152	31.1169	https://www.genecards.org/cgi-bin/carddisp.pl?gene=IER3IP1
MT-TS2	Mitochondrially Encoded TRNA-Ser (AGU/C) 2	RNA Gene		21	GCMTP012215	31.1165	https://www.genecards.org/cgi-bin/carddisp.pl?gene=MT-TS2
BMP4	Bone Morphogenetic Protein 4	Protein Coding	P12644	62	GC14M053949	31.1133	https://www.genecards.org/cgi-bin/carddisp.pl?gene=BMP4
MYBPC3	Myosin Binding Protein C3	Protein Coding	Q14896	59	GC11M142655	31.0935	https://www.genecards.org/cgi-bin/carddisp.pl?gene=MYBPC3
MASP1	MBL Associated Serine Protease 1	Protein Coding	P48740	59	GC03M187216	31.0705	https://www.genecards.org/cgi-bin/carddisp.pl?gene=MASP1
ARSA	Arylsulfatase A	Protein Coding	P15289	59	GC22M050622	31.0463	https://www.genecards.org/cgi-bin/carddisp.pl?gene=ARSA
ACACA	Acetyl-CoA Carboxylase Alpha	Protein Coding	Q13085	62	GC17M037084	31.0331	https://www.genecards.org/cgi-bin/carddisp.pl?gene=ACACA
SNAP25	Synaptosome Associated Protein 25	Protein Coding	P60880	62	GC20P011804	30.9947	https://www.genecards.org/cgi-bin/carddisp.pl?gene=SNAP25
AGPAT2	1-Acylglycerol-3-Phosphate O-Acyltransferase 2	Protein Coding	O15120	56	GC09M136673	30.9847	https://www.genecards.org/cgi-bin/carddisp.pl?gene=AGPAT2
TAT	Tyrosine Aminotransferase	Protein Coding	P17735	57	GC16M071565	30.9845	https://www.genecards.org/cgi-bin/carddisp.pl?gene=TAT
GH-LCR	Growth Hormone Locus Control Region	Functional Element		10	GC17P063917	30.9791	https://www.genecards.org/cgi-bin/carddisp.pl?gene=GH-LCR
SNRPN	Small Nuclear Ribonucleoprotein Polypeptide N	Protein Coding	P63162	56	GC15P024823	30.9459	https://www.genecards.org/cgi-bin/carddisp.pl?gene=SNRPN
OAT	Ornithine Aminotransferase	Protein Coding	P04181	60	GC10M124397	30.9111	https://www.genecards.org/cgi-bin/carddisp.pl?gene=OAT
AUH	AU RNA Binding Methylglutaconyl-CoA Hydratase	Protein Coding	Q13825	54	GC09M091213	30.9017	https://www.genecards.org/cgi-bin/carddisp.pl?gene=AUH
MCCC2	Methylcrotonyl-CoA Carboxylase Subunit 2	Protein Coding	Q9HCC0	56	GC05P083765	30.8734	https://www.genecards.org/cgi-bin/carddisp.pl?gene=MCCC2
FKBP14	FKBP Prolyl Isomerase 14	Protein Coding	Q9NWM8	53	GC07M031781	30.8627	https://www.genecards.org/cgi-bin/carddisp.pl?gene=FKBP14
FOXRED1	FAD Dependent Oxidoreductase Domain Containing 1	Protein Coding	Q96CU9	53	GC11P126269	30.8487	https://www.genecards.org/cgi-bin/carddisp.pl?gene=FOXRED1
DVL1	Dishevelled Segment Polarity Protein 1	Protein Coding	O14640	60	GC01M001335	30.8375	https://www.genecards.org/cgi-bin/carddisp.pl?gene=DVL1
SCNN1G	Sodium Channel Epithelial 1 Subunit Gamma	Protein Coding	P51170	59	GC16P023182	30.8086	https://www.genecards.org/cgi-bin/carddisp.pl?gene=SCNN1G
IRS1	Insulin Receptor Substrate 1	Protein Coding	P35568	60	GC02M226731	30.7985	https://www.genecards.org/cgi-bin/carddisp.pl?gene=IRS1
KCNQ1-AS1	KCNQ1 Antisense RNA 1	RNA Gene		23	GC11M015880	30.7934	https://www.genecards.org/cgi-bin/carddisp.pl?gene=KCNQ1-AS1
PDSS2	Decaprenyl Diphosphate Synthase Subunit 2	Protein Coding	Q86YH6	53	GC06M107152	30.7904	https://www.genecards.org/cgi-bin/carddisp.pl?gene=PDSS2
DDX41	DEAD-Box Helicase 41	Protein Coding	Q9UJV9	56	GC05M177511	30.7665	https://www.genecards.org/cgi-bin/carddisp.pl?gene=DDX41
MYO5A	Myosin VA	Protein Coding	Q9Y4I1	56	GC15M167644	30.7627	https://www.genecards.org/cgi-bin/carddisp.pl?gene=MYO5A
MAGI2	Membrane Associated Guanylate Kinase, WW And PDZ Domain Containing 2	Protein Coding	Q86UL8	55	GC07M078017	30.7587	https://www.genecards.org/cgi-bin/carddisp.pl?gene=MAGI2
HLA-B	Major Histocompatibility Complex, Class I, B	Protein Coding	P01889	59	GC06M111465	30.7513	https://www.genecards.org/cgi-bin/carddisp.pl?gene=HLA-B
SETBP1	SET Binding Protein 1	Protein Coding	Q9Y6X0	53	GC18P044680	30.7448	https://www.genecards.org/cgi-bin/carddisp.pl?gene=SETBP1
SMS	Spermine Synthase	Protein Coding	P52788	57	GC0XP021958	30.7207	https://www.genecards.org/cgi-bin/carddisp.pl?gene=SMS
ACAD8	Acyl-CoA Dehydrogenase Family Member 8	Protein Coding	Q9UKU7	56	GC11P134253	30.673	https://www.genecards.org/cgi-bin/carddisp.pl?gene=ACAD8
MPI	Mannose Phosphate Isomerase	Protein Coding	P34949	56	GC15P074890	30.6708	https://www.genecards.org/cgi-bin/carddisp.pl?gene=MPI
F2	Coagulation Factor II, Thrombin	Protein Coding	P00734	63	GC11P049467	30.6395	https://www.genecards.org/cgi-bin/carddisp.pl?gene=F2
DYM	Dymeclin	Protein Coding	Q7RTS9	51	GC18M049041	30.6391	https://www.genecards.org/cgi-bin/carddisp.pl?gene=DYM
CEP104	Centrosomal Protein 104	Protein Coding	O60308	49	GC01M003812	30.5977	https://www.genecards.org/cgi-bin/carddisp.pl?gene=CEP104
AGL	Amylo-Alpha-1,6-Glucosidase And 4-Alpha-Glucanotransferase	Protein Coding	P35573	58	GC01P099850	30.5733	https://www.genecards.org/cgi-bin/carddisp.pl?gene=AGL
HIF1A	Hypoxia Inducible Factor 1 Subunit Alpha	Protein Coding	Q16665	62	GC14P061695	30.5674	https://www.genecards.org/cgi-bin/carddisp.pl?gene=HIF1A
PEX13	Peroxisomal Biogenesis Factor 13	Protein Coding	Q92968	51	GC02P061017	30.5433	https://www.genecards.org/cgi-bin/carddisp.pl?gene=PEX13
SERPINE1	Serpin Family E Member 1	Protein Coding	P05121	63	GC07P101127	30.5422	https://www.genecards.org/cgi-bin/carddisp.pl?gene=SERPINE1
SLC16A1	Solute Carrier Family 16 Member 1	Protein Coding	P53985	60	GC01M113172	30.5405	https://www.genecards.org/cgi-bin/carddisp.pl?gene=SLC16A1
PGAP2	Post-GPI Attachment To Proteins 2	Protein Coding	Q9UHJ9	46	GC11P003797	30.5335	https://www.genecards.org/cgi-bin/carddisp.pl?gene=PGAP2
NAA10	N-Alpha-Acetyltransferase 10, NatA Catalytic Subunit	Protein Coding	P41227	57	GC0XM153929	30.4841	https://www.genecards.org/cgi-bin/carddisp.pl?gene=NAA10
CYP7B1	Cytochrome P450 Family 7 Subfamily B Member 1	Protein Coding	O75881	58	GC08M064587	30.4783	https://www.genecards.org/cgi-bin/carddisp.pl?gene=CYP7B1
MAX	MYC Associated Factor X	Protein Coding	P61244	59	GC14M065451	30.4598	https://www.genecards.org/cgi-bin/carddisp.pl?gene=MAX
HARS2	Histidyl-TRNA Synthetase 2, Mitochondrial	Protein Coding	P49590	56	GC05P161577	30.4524	https://www.genecards.org/cgi-bin/carddisp.pl?gene=HARS2
EARS2	Glutamyl-TRNA Synthetase 2, Mitochondrial	Protein Coding	Q5JPH6	55	GC16M052948	30.4328	https://www.genecards.org/cgi-bin/carddisp.pl?gene=EARS2
FANCD2	FA Complementation Group D2	Protein Coding	Q9BXW9	59	GC03P010026	30.4124	https://www.genecards.org/cgi-bin/carddisp.pl?gene=FANCD2
MED13L	Mediator Complex Subunit 13L	Protein Coding	Q71F56	51	GC12M115953	30.39	https://www.genecards.org/cgi-bin/carddisp.pl?gene=MED13L
EGF	Epidermal Growth Factor	Protein Coding	P01133	64	GC04P109912	30.3656	https://www.genecards.org/cgi-bin/carddisp.pl?gene=EGF
CDC42	Cell Division Cycle 42	Protein Coding	P60953	63	GC01P022052	30.349	https://www.genecards.org/cgi-bin/carddisp.pl?gene=CDC42
FANCM	FA Complementation Group M	Protein Coding	Q8IYD8	55	GC14P045135	30.3415	https://www.genecards.org/cgi-bin/carddisp.pl?gene=FANCM
CEP57	Centrosomal Protein 57	Protein Coding	Q86XR8	53	GC11P095789	30.3358	https://www.genecards.org/cgi-bin/carddisp.pl?gene=CEP57
SCN3B	Sodium Voltage-Gated Channel Beta Subunit 3	Protein Coding	Q9NY72	56	GC11M123629	30.3347	https://www.genecards.org/cgi-bin/carddisp.pl?gene=SCN3B
PNPLA2	Patatin Like Domain 2, Triacylglycerol Lipase	Protein Coding	Q96AD5	57	GC11P022712	30.315	https://www.genecards.org/cgi-bin/carddisp.pl?gene=PNPLA2
APTX	Aprataxin	Protein Coding	Q7Z2E3	56	GC09M032886	30.3091	https://www.genecards.org/cgi-bin/carddisp.pl?gene=APTX
RBM8A	RNA Binding Motif Protein 8A	Protein Coding	Q9Y5S9	53	GC01M145921	30.2746	https://www.genecards.org/cgi-bin/carddisp.pl?gene=RBM8A
ACO2	Aconitase 2	Protein Coding	Q99798	59	GC22P097511	30.2693	https://www.genecards.org/cgi-bin/carddisp.pl?gene=ACO2
CYP11B2	Cytochrome P450 Family 11 Subfamily B Member 2	Protein Coding	P19099	58	GC08M142910	30.2667	https://www.genecards.org/cgi-bin/carddisp.pl?gene=CYP11B2
PGAP3	Post-GPI Attachment To Proteins Phospholipase 3	Protein Coding	Q96FM1	51	GC17M100879	30.2018	https://www.genecards.org/cgi-bin/carddisp.pl?gene=PGAP3
BCKDHA	Branched Chain Keto Acid Dehydrogenase E1 Subunit Alpha	Protein Coding	P12694	56	GC19P162138	30.1778	https://www.genecards.org/cgi-bin/carddisp.pl?gene=BCKDHA
ATP1A3	ATPase Na+/K+ Transporting Subunit Alpha 3	Protein Coding	P13637	60	GC19M041966	30.1471	https://www.genecards.org/cgi-bin/carddisp.pl?gene=ATP1A3
APRT	Adenine Phosphoribosyltransferase	Protein Coding	P07741	59	GC16M088810	30.135	https://www.genecards.org/cgi-bin/carddisp.pl?gene=APRT
PGM3	Phosphoglucomutase 3	Protein Coding	O95394	55	GC06M112280	30.1341	https://www.genecards.org/cgi-bin/carddisp.pl?gene=PGM3
SLCO1B3	Solute Carrier Organic Anion Transporter Family Member 1B3	Protein Coding	Q9NPD5	56	GC12P020810	30.1263	https://www.genecards.org/cgi-bin/carddisp.pl?gene=SLCO1B3
HCFC1	Host Cell Factor C1	Protein Coding	P51610	59	GC0XM153947	30.0927	https://www.genecards.org/cgi-bin/carddisp.pl?gene=HCFC1
GALK1	Galactokinase 1	Protein Coding	P51570	60	GC17M075751	30.0795	https://www.genecards.org/cgi-bin/carddisp.pl?gene=GALK1
TFAM	Transcription Factor A, Mitochondrial	Protein Coding	Q00059	57	GC10P058385	30.0781	https://www.genecards.org/cgi-bin/carddisp.pl?gene=TFAM
NPHP3-ACAD11	NPHP3-ACAD11 Readthrough (NMD Candidate)	RNA Gene		24	GC03M132558	30.0738	https://www.genecards.org/cgi-bin/carddisp.pl?gene=NPHP3-ACAD11
CHSY1	Chondroitin Sulfate Synthase 1	Protein Coding	Q86X52	55	GC15M101175	30.0664	https://www.genecards.org/cgi-bin/carddisp.pl?gene=CHSY1
CAT	Catalase	Protein Coding	P04040	64	GC11P034460	30.0658	https://www.genecards.org/cgi-bin/carddisp.pl?gene=CAT
MDH2	Malate Dehydrogenase 2	Protein Coding	P40926	60	GC07P076048	30.0648	https://www.genecards.org/cgi-bin/carddisp.pl?gene=MDH2
GRIP1	Glutamate Receptor Interacting Protein 1	Protein Coding	Q9Y3R0	56	GC12M066347	30.0501	https://www.genecards.org/cgi-bin/carddisp.pl?gene=GRIP1
CYLD	CYLD Lysine 63 Deubiquitinase	Protein Coding	Q9NQC7	59	GC16P050742	30.0464	https://www.genecards.org/cgi-bin/carddisp.pl?gene=CYLD
APOC3	Apolipoprotein C3	Protein Coding	P02656	57	GC11P116829	30.0142	https://www.genecards.org/cgi-bin/carddisp.pl?gene=APOC3
MAFB	MAF BZIP Transcription Factor B	Protein Coding	Q9Y5Q3	55	GC20M040685	29.9876	https://www.genecards.org/cgi-bin/carddisp.pl?gene=MAFB
GNE	Glucosamine (UDP-N-Acetyl)-2-Epimerase/N-Acetylmannosamine Kinase	Protein Coding	Q9Y223	55	GC09M036214	29.9786	https://www.genecards.org/cgi-bin/carddisp.pl?gene=GNE
BMP2	Bone Morphogenetic Protein 2	Protein Coding	P12643	58	GC20P006767	29.9766	https://www.genecards.org/cgi-bin/carddisp.pl?gene=BMP2
TCN2	Transcobalamin 2	Protein Coding	P20062	55	GC22P097161	29.9563	https://www.genecards.org/cgi-bin/carddisp.pl?gene=TCN2
FDXR	Ferredoxin Reductase	Protein Coding	P22570	58	GC17M074862	29.9362	https://www.genecards.org/cgi-bin/carddisp.pl?gene=FDXR
HYLS1	HYLS1 Centriolar And Ciliogenesis Associated	Protein Coding	Q96M11	49	GC11P125883	29.9266	https://www.genecards.org/cgi-bin/carddisp.pl?gene=HYLS1
HSPD1	Heat Shock Protein Family D (Hsp60) Member 1	Protein Coding	P10809	61	GC02M197486	29.9181	https://www.genecards.org/cgi-bin/carddisp.pl?gene=HSPD1
TPP1	Tripeptidyl Peptidase 1	Protein Coding	O14773	59	GC11M016059	29.9069	https://www.genecards.org/cgi-bin/carddisp.pl?gene=TPP1
MCCC1	Methylcrotonyl-CoA Carboxylase Subunit 1	Protein Coding	Q96RQ3	57	GC03M183015	29.8985	https://www.genecards.org/cgi-bin/carddisp.pl?gene=MCCC1
MT-TP	Mitochondrially Encoded TRNA-Pro (CCN)	RNA Gene		20	GCMTM015957	29.8959	https://www.genecards.org/cgi-bin/carddisp.pl?gene=MT-TP
SIX1	SIX Homeobox 1	Protein Coding	Q15475	55	GC14M060643	29.8674	https://www.genecards.org/cgi-bin/carddisp.pl?gene=SIX1
HSD3B2	Hydroxy-Delta-5-Steroid Dehydrogenase, 3 Beta- And Steroid Delta-Isomerase 2	Protein Coding	P26439	57	GC01P119414	29.8582	https://www.genecards.org/cgi-bin/carddisp.pl?gene=HSD3B2
PEX7	Peroxisomal Biogenesis Factor 7	Protein Coding	O00628	55	GC06P136822	29.8453	https://www.genecards.org/cgi-bin/carddisp.pl?gene=PEX7
SPG7	SPG7 Matrix AAA Peptidase Subunit, Paraplegin	Protein Coding	Q9UQ90	56	GC16P130822	29.8351	https://www.genecards.org/cgi-bin/carddisp.pl?gene=SPG7
GBE1	1,4-Alpha-Glucan Branching Enzyme 1	Protein Coding	Q04446	56	GC03M081489	29.827	https://www.genecards.org/cgi-bin/carddisp.pl?gene=GBE1
CACNA1C-AS1	CACNA1C Antisense RNA 1	RNA Gene		20	GC12M002676	29.8014	https://www.genecards.org/cgi-bin/carddisp.pl?gene=CACNA1C-AS1
SRD5A2	Steroid 5 Alpha-Reductase 2	Protein Coding	P31213	55	GC02M031522	29.7878	https://www.genecards.org/cgi-bin/carddisp.pl?gene=SRD5A2
HMOX1	Heme Oxygenase 1	Protein Coding	P09601	65	GC22P035380	29.7696	https://www.genecards.org/cgi-bin/carddisp.pl?gene=HMOX1
RETN	Resistin	Protein Coding	Q9HD89	55	GC19P007669	29.7509	https://www.genecards.org/cgi-bin/carddisp.pl?gene=RETN
TRMU	TRNA Mitochondrial 2-Thiouridylase	Protein Coding	O75648	51	GC22P046330	29.7465	https://www.genecards.org/cgi-bin/carddisp.pl?gene=TRMU
VIPAS39	VPS33B Interacting Protein, Apical-Basolateral Polarity Regulator, Spe-39 Homolog	Protein Coding	Q9H9C1	49	GC14M077426	29.7322	https://www.genecards.org/cgi-bin/carddisp.pl?gene=VIPAS39
FXN	Frataxin	Protein Coding	Q16595	59	GC09P069035	29.7196	https://www.genecards.org/cgi-bin/carddisp.pl?gene=FXN
HMGCS2	3-Hydroxy-3-Methylglutaryl-CoA Synthase 2	Protein Coding	P54868	59	GC01M119747	29.7177	https://www.genecards.org/cgi-bin/carddisp.pl?gene=HMGCS2
HIBCH	3-Hydroxyisobutyryl-CoA Hydrolase	Protein Coding	Q6NVY1	55	GC02M190189	29.7153	https://www.genecards.org/cgi-bin/carddisp.pl?gene=HIBCH
SIN3A	SIN3 Transcription Regulator Family Member A	Protein Coding	Q96ST3	59	GC15M075369	29.7032	https://www.genecards.org/cgi-bin/carddisp.pl?gene=SIN3A
GPT	Glutamic--Pyruvic Transaminase	Protein Coding	P24298	56	GC08P144502	29.679	https://www.genecards.org/cgi-bin/carddisp.pl?gene=GPT
CTSD	Cathepsin D	Protein Coding	P07339	65	GC11M001752	29.6783	https://www.genecards.org/cgi-bin/carddisp.pl?gene=CTSD
PHYH	Phytanoyl-CoA 2-Hydroxylase	Protein Coding	O14832	56	GC10M013277	29.667	https://www.genecards.org/cgi-bin/carddisp.pl?gene=PHYH
GFM1	G Elongation Factor Mitochondrial 1	Protein Coding	Q96RP9	56	GC03P158644	29.6292	https://www.genecards.org/cgi-bin/carddisp.pl?gene=GFM1
G6PC3	Glucose-6-Phosphatase Catalytic Subunit 3	Protein Coding	Q9BUM1	53	GC17P044070	29.6224	https://www.genecards.org/cgi-bin/carddisp.pl?gene=G6PC3
SAMD9	Sterile Alpha Motif Domain Containing 9	Protein Coding	Q5K651	48	GC07M093099	29.6061	https://www.genecards.org/cgi-bin/carddisp.pl?gene=SAMD9
MIR21	MicroRNA 21	RNA Gene		32	GC17P059841	29.5988	https://www.genecards.org/cgi-bin/carddisp.pl?gene=MIR21
SLC25A3	Solute Carrier Family 25 Member 3	Protein Coding	Q00325	57	GC12P098593	29.5987	https://www.genecards.org/cgi-bin/carddisp.pl?gene=SLC25A3
COQ8A	Coenzyme Q8A	Protein Coding	Q8NI60	55	GC01P226982	29.5981	https://www.genecards.org/cgi-bin/carddisp.pl?gene=COQ8A
PEX14	Peroxisomal Biogenesis Factor 14	Protein Coding	O75381	56	GC01P010472	29.5415	https://www.genecards.org/cgi-bin/carddisp.pl?gene=PEX14
DBT	Dihydrolipoamide Branched Chain Transacylase E2	Protein Coding	P11182	55	GC01M100186	29.5284	https://www.genecards.org/cgi-bin/carddisp.pl?gene=DBT
FBP1	Fructose-Bisphosphatase 1	Protein Coding	P09467	62	GC09M094603	29.5206	https://www.genecards.org/cgi-bin/carddisp.pl?gene=FBP1
LBR	Lamin B Receptor	Protein Coding	Q14739	59	GC01M225401	29.5107	https://www.genecards.org/cgi-bin/carddisp.pl?gene=LBR
GATA4	GATA Binding Protein 4	Protein Coding	P43694	62	GC08P011676	29.5086	https://www.genecards.org/cgi-bin/carddisp.pl?gene=GATA4
TBCE	Tubulin Folding Cofactor E	Protein Coding	Q15813	53	GC01P235367	29.4925	https://www.genecards.org/cgi-bin/carddisp.pl?gene=TBCE
GATA6	GATA Binding Protein 6	Protein Coding	Q92908	60	GC18P022169	29.4898	https://www.genecards.org/cgi-bin/carddisp.pl?gene=GATA6
MBTPS2	Membrane Bound Transcription Factor Peptidase, Site 2	Protein Coding	O43462	52	GC0XP021839	29.4816	https://www.genecards.org/cgi-bin/carddisp.pl?gene=MBTPS2
FIG4	FIG4 Phosphoinositide 5-Phosphatase	Protein Coding	Q92562	56	GC06P191560	29.4635	https://www.genecards.org/cgi-bin/carddisp.pl?gene=FIG4
DNAJC19	DnaJ Heat Shock Protein Family (Hsp40) Member C19	Protein Coding	Q96DA6	53	GC03M180983	29.4621	https://www.genecards.org/cgi-bin/carddisp.pl?gene=DNAJC19
PLIN1	Perilipin 1	Protein Coding	O60240	59	GC15M089664	29.455	https://www.genecards.org/cgi-bin/carddisp.pl?gene=PLIN1
MOCS1	Molybdenum Cofactor Synthesis 1	Protein Coding	Q9NZB8	55	GC06M039899	29.438	https://www.genecards.org/cgi-bin/carddisp.pl?gene=MOCS1
GLS	Glutaminase	Protein Coding	O94925	62	GC02P190880	29.4247	https://www.genecards.org/cgi-bin/carddisp.pl?gene=GLS
SLC35A3	Solute Carrier Family 35 Member A3	Protein Coding	Q9Y2D2	52	GC01P100114	29.3995	https://www.genecards.org/cgi-bin/carddisp.pl?gene=SLC35A3
KMT2C	Lysine Methyltransferase 2C	Protein Coding	Q8NEZ4	56	GC07M152134	29.384	https://www.genecards.org/cgi-bin/carddisp.pl?gene=KMT2C
HK1	Hexokinase 1	Protein Coding	P19367	63	GC10P069269	29.3429	https://www.genecards.org/cgi-bin/carddisp.pl?gene=HK1
GLUL	Glutamate-Ammonia Ligase	Protein Coding	P15104	60	GC01M182378	29.3301	https://www.genecards.org/cgi-bin/carddisp.pl?gene=GLUL
HMBS	Hydroxymethylbilane Synthase	Protein Coding	P08397	57	GC11P119084	29.3271	https://www.genecards.org/cgi-bin/carddisp.pl?gene=HMBS
EOGT	EGF Domain Specific O-Linked N-Acetylglucosamine Transferase	Protein Coding	Q5NDL2	50	GC03M068975	29.2908	https://www.genecards.org/cgi-bin/carddisp.pl?gene=EOGT
CLN3	CLN3 Lysosomal/Endosomal Transmembrane Protein, Battenin	Protein Coding	Q13286	56	GC16M028466	29.2818	https://www.genecards.org/cgi-bin/carddisp.pl?gene=CLN3
MYH7	Myosin Heavy Chain 7	Protein Coding	P12883	60	GC14M023412	29.2686	https://www.genecards.org/cgi-bin/carddisp.pl?gene=MYH7
MEF2C	Myocyte Enhancer Factor 2C	Protein Coding	Q06413	62	GC05M088718	29.2584	https://www.genecards.org/cgi-bin/carddisp.pl?gene=MEF2C
POMGNT1	Protein O-Linked Mannose N-Acetylglucosaminyltransferase 1 (Beta 1,2-)	Protein Coding	Q8WZA1	57	GC01M046188	29.2516	https://www.genecards.org/cgi-bin/carddisp.pl?gene=POMGNT1
MGME1	Mitochondrial Genome Maintenance Exonuclease 1	Protein Coding	Q9BQP7	49	GC20P017968	29.2356	https://www.genecards.org/cgi-bin/carddisp.pl?gene=MGME1
LONP1	Lon Peptidase 1, Mitochondrial	Protein Coding	P36776	59	GC19M005691	29.1798	https://www.genecards.org/cgi-bin/carddisp.pl?gene=LONP1
HJV	Hemojuvelin BMP Co-Receptor	Protein Coding	Q6ZVN8	56	GC01M168143	29.1599	https://www.genecards.org/cgi-bin/carddisp.pl?gene=HJV
LOC106501713	CLCNKB Recombination Region	Functional Element		9	GC01P016044	29.1294	https://www.genecards.org/cgi-bin/carddisp.pl?gene=LOC106501713
ADNP	Activity Dependent Neuroprotector Homeobox	Protein Coding	Q9H2P0	55	GC20M050888	29.1212	https://www.genecards.org/cgi-bin/carddisp.pl?gene=ADNP
HEXA	Hexosaminidase Subunit Alpha	Protein Coding	P06865	59	GC15M072340	29.113	https://www.genecards.org/cgi-bin/carddisp.pl?gene=HEXA
GSS	Glutathione Synthetase	Protein Coding	P48637	59	GC20M034928	29.1044	https://www.genecards.org/cgi-bin/carddisp.pl?gene=GSS
DLAT	Dihydrolipoamide S-Acetyltransferase	Protein Coding	P10515	58	GC11P116386	29.0792	https://www.genecards.org/cgi-bin/carddisp.pl?gene=DLAT
CASP8	Caspase 8	Protein Coding	Q14790	65	GC02P201233	29.0699	https://www.genecards.org/cgi-bin/carddisp.pl?gene=CASP8
FTL	Ferritin Light Chain	Protein Coding	P02792	58	GC19P048965	29.0661	https://www.genecards.org/cgi-bin/carddisp.pl?gene=FTL
POLGARF	POLG Alternative Reading Frame	Protein Coding	A0A3B3IS91	19	GC15M169478	29.0492	https://www.genecards.org/cgi-bin/carddisp.pl?gene=POLGARF
SMAD2	SMAD Family Member 2	Protein Coding	Q15796	65	GC18M047809	29.0259	https://www.genecards.org/cgi-bin/carddisp.pl?gene=SMAD2
PTS	6-Pyruvoyltetrahydropterin Synthase	Protein Coding	Q03393	58	GC11P112226	29.0038	https://www.genecards.org/cgi-bin/carddisp.pl?gene=PTS
CLPP	Caseinolytic Mitochondrial Matrix Peptidase Proteolytic Subunit	Protein Coding	Q16740	57	GC19P161153	28.9537	https://www.genecards.org/cgi-bin/carddisp.pl?gene=CLPP
TRDN	Triadin	Protein Coding	Q13061	53	GC06M123198	28.9425	https://www.genecards.org/cgi-bin/carddisp.pl?gene=TRDN
MT-TH	Mitochondrially Encoded TRNA-His (CAU/C)	RNA Gene		23	GCMTP012140	28.9179	https://www.genecards.org/cgi-bin/carddisp.pl?gene=MT-TH
WIPF1	WAS/WASL Interacting Protein Family Member 1	Protein Coding	O43516	53	GC02M174559	28.9006	https://www.genecards.org/cgi-bin/carddisp.pl?gene=WIPF1
SLC34A1	Solute Carrier Family 34 Member 1	Protein Coding	Q06495	56	GC05P191256	28.8852	https://www.genecards.org/cgi-bin/carddisp.pl?gene=SLC34A1
SRD5A3	Steroid 5 Alpha-Reductase 3	Protein Coding	Q9H8P0	53	GC04P055346	28.8766	https://www.genecards.org/cgi-bin/carddisp.pl?gene=SRD5A3
SHBG	Sex Hormone Binding Globulin	Protein Coding	P04278	55	GC17P007613	28.8735	https://www.genecards.org/cgi-bin/carddisp.pl?gene=SHBG
KCND3	Potassium Voltage-Gated Channel Subfamily D Member 3	Protein Coding	Q9UK17	59	GC01M111770	28.8716	https://www.genecards.org/cgi-bin/carddisp.pl?gene=KCND3
LIPE	Lipase E, Hormone Sensitive Type	Protein Coding	Q05469	61	GC19M042401	28.8705	https://www.genecards.org/cgi-bin/carddisp.pl?gene=LIPE
CACNA1A	Calcium Voltage-Gated Channel Subunit Alpha1 A	Protein Coding	O00555	60	GC19M013206	28.8474	https://www.genecards.org/cgi-bin/carddisp.pl?gene=CACNA1A
GALE	UDP-Galactose-4-Epimerase	Protein Coding	Q14376	56	GC01M023795	28.8399	https://www.genecards.org/cgi-bin/carddisp.pl?gene=GALE
ARSG	Arylsulfatase G	Protein Coding	Q96EG1	53	GC17P068259	28.838	https://www.genecards.org/cgi-bin/carddisp.pl?gene=ARSG
ENG	Endoglin	Protein Coding	P17813	60	GC09M132959	28.8129	https://www.genecards.org/cgi-bin/carddisp.pl?gene=ENG
ITPR1	Inositol 1,4,5-Trisphosphate Receptor Type 1	Protein Coding	Q14643	62	GC03P004500	28.7594	https://www.genecards.org/cgi-bin/carddisp.pl?gene=ITPR1
CYP1A1	Cytochrome P450 Family 1 Subfamily A Member 1	Protein Coding	P04798	60	GC15M074719	28.7573	https://www.genecards.org/cgi-bin/carddisp.pl?gene=CYP1A1
ASPA	Aspartoacylase	Protein Coding	P45381	56	GC17P003472	28.7523	https://www.genecards.org/cgi-bin/carddisp.pl?gene=ASPA
ABCA3	ATP Binding Cassette Subfamily A Member 3	Protein Coding	Q99758	62	GC16M002275	28.7439	https://www.genecards.org/cgi-bin/carddisp.pl?gene=ABCA3
MTFMT	Mitochondrial Methionyl-TRNA Formyltransferase	Protein Coding	Q96DP5	53	GC15M065001	28.7405	https://www.genecards.org/cgi-bin/carddisp.pl?gene=MTFMT
MAN2B1	Mannosidase Alpha Class 2B Member 1	Protein Coding	O00754	56	GC19M111975	28.7368	https://www.genecards.org/cgi-bin/carddisp.pl?gene=MAN2B1
SMARCAL1	SNF2 Related Chromatin Remodeling Annealing Helicase 1	Protein Coding	Q9NZC9	57	GC02P216412	28.7302	https://www.genecards.org/cgi-bin/carddisp.pl?gene=SMARCAL1
DNM2	Dynamin 2	Protein Coding	P50570	63	GC19P010718	28.7129	https://www.genecards.org/cgi-bin/carddisp.pl?gene=DNM2
DES	Desmin	Protein Coding	P17661	60	GC02P219418	28.6818	https://www.genecards.org/cgi-bin/carddisp.pl?gene=DES
PPT1	Palmitoyl-Protein Thioesterase 1	Protein Coding	P50897	59	GC01M040289	28.6688	https://www.genecards.org/cgi-bin/carddisp.pl?gene=PPT1
FLVCR1	FLVCR Choline And Heme Transporter 1	Protein Coding	Q9Y5Y0	51	GC01P212858	28.6597	https://www.genecards.org/cgi-bin/carddisp.pl?gene=FLVCR1
L2HGDH	L-2-Hydroxyglutarate Dehydrogenase	Protein Coding	Q9H9P8	52	GC14M050237	28.6131	https://www.genecards.org/cgi-bin/carddisp.pl?gene=L2HGDH
CHD4	Chromodomain Helicase DNA Binding Protein 4	Protein Coding	Q14839	58	GC12M006570	28.6052	https://www.genecards.org/cgi-bin/carddisp.pl?gene=CHD4
PCK1	Phosphoenolpyruvate Carboxykinase 1	Protein Coding	P35558	60	GC20P057561	28.5923	https://www.genecards.org/cgi-bin/carddisp.pl?gene=PCK1
KAT6A	Lysine Acetyltransferase 6A	Protein Coding	Q92794	57	GC08M041929	28.5904	https://www.genecards.org/cgi-bin/carddisp.pl?gene=KAT6A
FOXP1	Forkhead Box P1	Protein Coding	Q9H334	57	GC03M070954	28.5641	https://www.genecards.org/cgi-bin/carddisp.pl?gene=FOXP1
AFF4	ALF Transcription Elongation Factor 4	Protein Coding	Q9UHB7	52	GC05M132875	28.5553	https://www.genecards.org/cgi-bin/carddisp.pl?gene=AFF4
FGF10	Fibroblast Growth Factor 10	Protein Coding	O15520	60	GC05M045322	28.5469	https://www.genecards.org/cgi-bin/carddisp.pl?gene=FGF10
VDR	Vitamin D Receptor	Protein Coding	P11473	62	GC12M047841	28.5351	https://www.genecards.org/cgi-bin/carddisp.pl?gene=VDR
ABCG8	ATP Binding Cassette Subfamily G Member 8	Protein Coding	Q9H221	55	GC02P045632	28.533	https://www.genecards.org/cgi-bin/carddisp.pl?gene=ABCG8
POLR1C	RNA Polymerase I And III Subunit C	Protein Coding	O15160	55	GC06P190888	28.5051	https://www.genecards.org/cgi-bin/carddisp.pl?gene=POLR1C
TNNI3	Troponin I3, Cardiac Type	Protein Coding	P19429	61	GC19M055151	28.4999	https://www.genecards.org/cgi-bin/carddisp.pl?gene=TNNI3
GPT2	Glutamic--Pyruvic Transaminase 2	Protein Coding	Q8TD30	58	GC16P129227	28.4892	https://www.genecards.org/cgi-bin/carddisp.pl?gene=GPT2
TINF2	TERF1 Interacting Nuclear Factor 2	Protein Coding	Q9BSI4	53	GC14M029289	28.4699	https://www.genecards.org/cgi-bin/carddisp.pl?gene=TINF2
NOS3	Nitric Oxide Synthase 3	Protein Coding	P29474	62	GC07P168341	28.4659	https://www.genecards.org/cgi-bin/carddisp.pl?gene=NOS3
PEX19	Peroxisomal Biogenesis Factor 19	Protein Coding	P40855	56	GC01M160276	28.4579	https://www.genecards.org/cgi-bin/carddisp.pl?gene=PEX19
CASK	Calcium/Calmodulin Dependent Serine Protein Kinase	Protein Coding	O14936	62	GC0XM041514	28.4539	https://www.genecards.org/cgi-bin/carddisp.pl?gene=CASK
AFG3L2	AFG3 Like Matrix AAA Peptidase Subunit 2	Protein Coding	Q9Y4W6	57	GC18M012328	28.4176	https://www.genecards.org/cgi-bin/carddisp.pl?gene=AFG3L2
PCDH19	Protocadherin 19	Protein Coding	Q8TAB3	55	GC0XM100291	28.4121	https://www.genecards.org/cgi-bin/carddisp.pl?gene=PCDH19
GMPPB	GDP-Mannose Pyrophosphorylase B	Protein Coding	Q9Y5P6	56	GC03M049716	28.3917	https://www.genecards.org/cgi-bin/carddisp.pl?gene=GMPPB
ABCB1	ATP Binding Cassette Subfamily B Member 1	Protein Coding	P08183	64	GC07M087504	28.3718	https://www.genecards.org/cgi-bin/carddisp.pl?gene=ABCB1
UMPS	Uridine Monophosphate Synthetase	Protein Coding	P11172	58	GC03P124730	28.3661	https://www.genecards.org/cgi-bin/carddisp.pl?gene=UMPS
STXBP2	Syntaxin Binding Protein 2	Protein Coding	Q15833	57	GC19P161209	28.3401	https://www.genecards.org/cgi-bin/carddisp.pl?gene=STXBP2
FSHR	Follicle Stimulating Hormone Receptor	Protein Coding	P23945	59	GC02M048962	28.3089	https://www.genecards.org/cgi-bin/carddisp.pl?gene=FSHR
ABCB4	ATP Binding Cassette Subfamily B Member 4	Protein Coding	P21439	59	GC07M087365	28.2836	https://www.genecards.org/cgi-bin/carddisp.pl?gene=ABCB4
EIF2AK3	Eukaryotic Translation Initiation Factor 2 Alpha Kinase 3	Protein Coding	Q9NZJ5	63	GC02M088556	28.2795	https://www.genecards.org/cgi-bin/carddisp.pl?gene=EIF2AK3
ELP4	Elongator Acetyltransferase Complex Subunit 4	Protein Coding	Q96EB1	51	GC11P031509	28.2524	https://www.genecards.org/cgi-bin/carddisp.pl?gene=ELP4
TFR2	Transferrin Receptor 2	Protein Coding	Q9UP52	58	GC07M100620	28.2481	https://www.genecards.org/cgi-bin/carddisp.pl?gene=TFR2
SPTAN1	Spectrin Alpha, Non-Erythrocytic 1	Protein Coding	Q13813	61	GC09P128552	28.2147	https://www.genecards.org/cgi-bin/carddisp.pl?gene=SPTAN1
PEX11B	Peroxisomal Biogenesis Factor 11 Beta	Protein Coding	O96011	52	GC01M145911	28.2104	https://www.genecards.org/cgi-bin/carddisp.pl?gene=PEX11B
PNPT1	Polyribonucleotide Nucleotidyltransferase 1	Protein Coding	Q8TCS8	57	GC02M055634	28.1747	https://www.genecards.org/cgi-bin/carddisp.pl?gene=PNPT1
MOCS2	Molybdenum Cofactor Synthesis 2	Protein Coding	O96033	55	GC05M053095	28.1721	https://www.genecards.org/cgi-bin/carddisp.pl?gene=MOCS2
TH2LCRR	T Helper Type 2 Locus Control Region Associated RNA	RNA Gene		20	GC05M132631	28.171	https://www.genecards.org/cgi-bin/carddisp.pl?gene=TH2LCRR
MIR122	MicroRNA 122	RNA Gene		29	GC18P058451	28.158	https://www.genecards.org/cgi-bin/carddisp.pl?gene=MIR122
SLC35A2	Solute Carrier Family 35 Member A2	Protein Coding	P78381	53	GC0XM048903	28.1476	https://www.genecards.org/cgi-bin/carddisp.pl?gene=SLC35A2
AXDND1	Axonemal Dynein Light Chain Domain Containing 1	Protein Coding	Q5T1B0	46	GC01P181028	28.1464	https://www.genecards.org/cgi-bin/carddisp.pl?gene=AXDND1
NPPA	Natriuretic Peptide A	Protein Coding	P01160	57	GC01M036050	28.1225	https://www.genecards.org/cgi-bin/carddisp.pl?gene=NPPA
MAGT1	Magnesium Transporter 1	Protein Coding	Q9H0U3	53	GC0XM078348	28.1164	https://www.genecards.org/cgi-bin/carddisp.pl?gene=MAGT1
PKP2	Plakophilin 2	Protein Coding	Q99959	56	GC12M032790	28.1094	https://www.genecards.org/cgi-bin/carddisp.pl?gene=PKP2
MLXIPL	MLX Interacting Protein Like	Protein Coding	Q9NP71	55	GC07M073593	28.0977	https://www.genecards.org/cgi-bin/carddisp.pl?gene=MLXIPL
CAD	Carbamoyl-Phosphate Synthetase 2, Aspartate Transcarbamylase, And Dihydroorotase	Protein Coding	P27708	61	GC02P027217	28.0973	https://www.genecards.org/cgi-bin/carddisp.pl?gene=CAD
GABRG2	Gamma-Aminobutyric Acid Type A Receptor Subunit Gamma2	Protein Coding	P18507	61	GC05P162000	28.0846	https://www.genecards.org/cgi-bin/carddisp.pl?gene=GABRG2
RANBP2	RAN Binding Protein 2	Protein Coding	P49792	57	GC02P108719	28.0778	https://www.genecards.org/cgi-bin/carddisp.pl?gene=RANBP2
AK2	Adenylate Kinase 2	Protein Coding	P54819	59	GC01M033007	28.0507	https://www.genecards.org/cgi-bin/carddisp.pl?gene=AK2
SLC4A4	Solute Carrier Family 4 Member 4	Protein Coding	Q9Y6R1	59	GC04P071066	28.0199	https://www.genecards.org/cgi-bin/carddisp.pl?gene=SLC4A4
IGF1R	Insulin Like Growth Factor 1 Receptor	Protein Coding	P08069	68	GC15P098648	28.0125	https://www.genecards.org/cgi-bin/carddisp.pl?gene=IGF1R
CD40	CD40 Molecule	Protein Coding	P25942	63	GC20P046118	27.9835	https://www.genecards.org/cgi-bin/carddisp.pl?gene=CD40
SCN8A	Sodium Voltage-Gated Channel Alpha Subunit 8	Protein Coding	Q9UQD0	62	GC12P051590	27.9574	https://www.genecards.org/cgi-bin/carddisp.pl?gene=SCN8A
AICDA	Activation Induced Cytidine Deaminase	Protein Coding	Q9GZX7	56	GC12M008602	27.9499	https://www.genecards.org/cgi-bin/carddisp.pl?gene=AICDA
CISD2	CDGSH Iron Sulfur Domain 2	Protein Coding	Q8N5K1	52	GC04P102868	27.9305	https://www.genecards.org/cgi-bin/carddisp.pl?gene=CISD2
SLC46A1	Solute Carrier Family 46 Member 1	Protein Coding	Q96NT5	55	GC17M100468	27.9164	https://www.genecards.org/cgi-bin/carddisp.pl?gene=SLC46A1
CCBE1	Collagen And Calcium Binding EGF Domains 1	Protein Coding	Q6UXH8	50	GC18M059430	27.908	https://www.genecards.org/cgi-bin/carddisp.pl?gene=CCBE1
SPART	Spartin	Protein Coding	Q8N0X7	51	GC13M043503	27.896	https://www.genecards.org/cgi-bin/carddisp.pl?gene=SPART
BLOC1S6	Biogenesis Of Lysosomal Organelles Complex 1 Subunit 6	Protein Coding	Q9UL45	51	GC15P201754	27.892	https://www.genecards.org/cgi-bin/carddisp.pl?gene=BLOC1S6
CLDN16	Claudin 16	Protein Coding	Q9Y5I7	52	GC03P190290	27.8904	https://www.genecards.org/cgi-bin/carddisp.pl?gene=CLDN16
MTRFR	Mitochondrial Translation Release Factor In Rescue	Protein Coding	Q9H3J6	46	GC12P140384	27.883	https://www.genecards.org/cgi-bin/carddisp.pl?gene=MTRFR
TF	Transferrin	Protein Coding	P02787	63	GC03P144248	27.8816	https://www.genecards.org/cgi-bin/carddisp.pl?gene=TF
ABCD3	ATP Binding Cassette Subfamily D Member 3	Protein Coding	P28288	57	GC01P094385	27.8345	https://www.genecards.org/cgi-bin/carddisp.pl?gene=ABCD3
GLE1	GLE1 RNA Export Mediator	Protein Coding	Q53GS7	52	GC09P128504	27.8232	https://www.genecards.org/cgi-bin/carddisp.pl?gene=GLE1
LARGE1	LARGE Xylosyl- And Glucuronyltransferase 1	Protein Coding	O95461	53	GC22M088338	27.8134	https://www.genecards.org/cgi-bin/carddisp.pl?gene=LARGE1
POLR3B	RNA Polymerase III Subunit B	Protein Coding	Q9NW08	56	GC12P106357	27.7683	https://www.genecards.org/cgi-bin/carddisp.pl?gene=POLR3B
PRICKLE1	Prickle Planar Cell Polarity Protein 1	Protein Coding	Q96MT3	56	GC12M042456	27.7572	https://www.genecards.org/cgi-bin/carddisp.pl?gene=PRICKLE1
FANCI	FA Complementation Group I	Protein Coding	Q9NVI1	54	GC15P089243	27.7477	https://www.genecards.org/cgi-bin/carddisp.pl?gene=FANCI
TSFM	Ts Translation Elongation Factor, Mitochondrial	Protein Coding	P43897	55	GC12P057782	27.7354	https://www.genecards.org/cgi-bin/carddisp.pl?gene=TSFM
AHCY	Adenosylhomocysteinase	Protein Coding	P23526	60	GC20M037719	27.7277	https://www.genecards.org/cgi-bin/carddisp.pl?gene=AHCY
ANTXR2	ANTXR Cell Adhesion Molecule 2	Protein Coding	P58335	57	GC04M079901	27.7219	https://www.genecards.org/cgi-bin/carddisp.pl?gene=ANTXR2
PDHX	Pyruvate Dehydrogenase Complex Component X	Protein Coding	O00330	59	GC11P034894	27.7001	https://www.genecards.org/cgi-bin/carddisp.pl?gene=PDHX
STRA6	Signaling Receptor And Transporter Of Retinol STRA6	Protein Coding	Q9BX79	53	GC15M074179	27.6969	https://www.genecards.org/cgi-bin/carddisp.pl?gene=STRA6
PFKM	Phosphofructokinase, Muscle	Protein Coding	P08237	61	GC12P048105	27.6905	https://www.genecards.org/cgi-bin/carddisp.pl?gene=PFKM
SUMF1	Sulfatase Modifying Factor 1	Protein Coding	Q8NBK3	55	GC03M003700	27.6869	https://www.genecards.org/cgi-bin/carddisp.pl?gene=SUMF1
SCP2	Sterol Carrier Protein 2	Protein Coding	P22307	59	GC01P052927	27.6699	https://www.genecards.org/cgi-bin/carddisp.pl?gene=SCP2
BGLAP	Bone Gamma-Carboxyglutamate Protein	Protein Coding	P02818	53	GC01P156242	27.6525	https://www.genecards.org/cgi-bin/carddisp.pl?gene=BGLAP
PGM1	Phosphoglucomutase 1	Protein Coding	P36871	60	GC01P063593	27.6456	https://www.genecards.org/cgi-bin/carddisp.pl?gene=PGM1
RPE65	Retinoid Isomerohydrolase RPE65	Protein Coding	Q16518	57	GC01M068428	27.6412	https://www.genecards.org/cgi-bin/carddisp.pl?gene=RPE65
ALAS2	5'-Aminolevulinate Synthase 2	Protein Coding	P22557	59	GC0XM055009	27.6222	https://www.genecards.org/cgi-bin/carddisp.pl?gene=ALAS2
GNPTAB	N-Acetylglucosamine-1-Phosphate Transferase Subunits Alpha And Beta	Protein Coding	Q3T906	54	GC12M101745	27.6123	https://www.genecards.org/cgi-bin/carddisp.pl?gene=GNPTAB
DNM1L	Dynamin 1 Like	Protein Coding	O00429	60	GC12P032679	27.6025	https://www.genecards.org/cgi-bin/carddisp.pl?gene=DNM1L
CLPB	ClpB Family Mitochondrial Disaggregase	Protein Coding	Q9H078	56	GC11M143196	27.5869	https://www.genecards.org/cgi-bin/carddisp.pl?gene=CLPB
AMPD1	Adenosine Monophosphate Deaminase 1	Protein Coding	P23109	58	GC01M114673	27.4951	https://www.genecards.org/cgi-bin/carddisp.pl?gene=AMPD1
UMOD	Uromodulin	Protein Coding	P07911	55	GC16M052793	27.4604	https://www.genecards.org/cgi-bin/carddisp.pl?gene=UMOD
ALG13	ALG13 UDP-N-Acetylglucosaminyltransferase Subunit	Protein Coding	Q9NP73	50	GC0XP111665	27.4512	https://www.genecards.org/cgi-bin/carddisp.pl?gene=ALG13
20	Cytochrome P450 Family 2 Subfamily E Member 1	Protein Coding	P05181	59	GC10P133520	27.437	https://www.genecards.org/cgi-bin/carddisp.pl?gene=CYP2E1
ABCC6	ATP Binding Cassette Subfamily C Member 6	Protein Coding	O95255	60	GC16M052674	27.4341	https://www.genecards.org/cgi-bin/carddisp.pl?gene=ABCC6
H6PD	Hexose-6-Phosphate Dehydrogenase/Glucose 1-Dehydrogenase	Protein Coding	O95479	56	GC01P009234	27.4265	https://www.genecards.org/cgi-bin/carddisp.pl?gene=H6PD
MYC	MYC Proto-Oncogene, BHLH Transcription Factor	Protein Coding	P01106	65	GC08P127735	27.4238	https://www.genecards.org/cgi-bin/carddisp.pl?gene=MYC
IL1RN	Interleukin 1 Receptor Antagonist	Protein Coding	P18510	62	GC02P157308	27.4168	https://www.genecards.org/cgi-bin/carddisp.pl?gene=IL1RN
CIB2	Calcium And Integrin Binding Family Member 2	Protein Coding	O75838	51	GC15M078104	27.4077	https://www.genecards.org/cgi-bin/carddisp.pl?gene=CIB2
COG4	Component Of Oligomeric Golgi Complex 4	Protein Coding	Q9H9E3	51	GC16M076169	27.4061	https://www.genecards.org/cgi-bin/carddisp.pl?gene=COG4
ELANE	Elastase, Neutrophil Expressed	Protein Coding	P08246	63	GC19P160928	27.3826	https://www.genecards.org/cgi-bin/carddisp.pl?gene=ELANE
TERC	Telomerase RNA Component	RNA Gene		36	GC03M169765	27.3722	https://www.genecards.org/cgi-bin/carddisp.pl?gene=TERC
MCEE	Methylmalonyl-CoA Epimerase	Protein Coding	Q96PE7	52	GC02M071110	27.3664	https://www.genecards.org/cgi-bin/carddisp.pl?gene=MCEE
RMRP	RNA Component Of Mitochondrial RNA Processing Endoribonuclease	RNA Gene		31	GC09M036200	27.3358	https://www.genecards.org/cgi-bin/carddisp.pl?gene=RMRP
SLC40A1	Solute Carrier Family 40 Member 1	Protein Coding	Q9NP59	61	GC02M189560	27.3278	https://www.genecards.org/cgi-bin/carddisp.pl?gene=SLC40A1
HEXB	Hexosaminidase Subunit Beta	Protein Coding	P07686	60	GC05P074640	27.3255	https://www.genecards.org/cgi-bin/carddisp.pl?gene=HEXB
AMT	Aminomethyltransferase	Protein Coding	P48728	56	GC03M055033	27.3219	https://www.genecards.org/cgi-bin/carddisp.pl?gene=AMT
SP110	SP110 Nuclear Body Protein	Protein Coding	Q9HB58	50	GC02M230167	27.3189	https://www.genecards.org/cgi-bin/carddisp.pl?gene=SP110
CTSA	Cathepsin A	Protein Coding	P10619	60	GC20P045890	27.3189	https://www.genecards.org/cgi-bin/carddisp.pl?gene=CTSA
KCNQ2	Potassium Voltage-Gated Channel Subfamily Q Member 2	Protein Coding	O43526	60	GC20M063400	27.3148	https://www.genecards.org/cgi-bin/carddisp.pl?gene=KCNQ2
ERCC1	ERCC Excision Repair 1, Endonuclease Non-Catalytic Subunit	Protein Coding	P07992	59	GC19M112655	27.2952	https://www.genecards.org/cgi-bin/carddisp.pl?gene=ERCC1
HSD17B3	Hydroxysteroid 17-Beta Dehydrogenase 3	Protein Coding	P37058	58	GC09M126623	27.284	https://www.genecards.org/cgi-bin/carddisp.pl?gene=HSD17B3
FANCA	FA Complementation Group A	Protein Coding	O15360	62	GC16M090325	27.2711	https://www.genecards.org/cgi-bin/carddisp.pl?gene=FANCA
PIGM	Phosphatidylinositol Glycan Anchor Biosynthesis Class M	Protein Coding	Q9H3S5	50	GC01M168795	27.2597	https://www.genecards.org/cgi-bin/carddisp.pl?gene=PIGM
GNAQ	G Protein Subunit Alpha Q	Protein Coding	P50148	61	GC09M077716	27.2581	https://www.genecards.org/cgi-bin/carddisp.pl?gene=GNAQ
MT-TC	Mitochondrially Encoded TRNA-Cys (UGU/C)	RNA Gene		20	GCMTM005763	27.2528	https://www.genecards.org/cgi-bin/carddisp.pl?gene=MT-TC
KARS1	Lysyl-TRNA Synthetase 1	Protein Coding	Q15046	57	GC16M076419	27.2422	https://www.genecards.org/cgi-bin/carddisp.pl?gene=KARS1
NARS2	Asparaginyl-TRNA Synthetase 2, Mitochondrial	Protein Coding	Q96I59	56	GC11M078435	27.242	https://www.genecards.org/cgi-bin/carddisp.pl?gene=NARS2
LARS1	Leucyl-TRNA Synthetase 1	Protein Coding	Q9P2J5	57	GC05M146114	27.2366	https://www.genecards.org/cgi-bin/carddisp.pl?gene=LARS1
ALG6	ALG6 Alpha-1,3-Glucosyltransferase	Protein Coding	Q9Y672	53	GC01P063367	27.2261	https://www.genecards.org/cgi-bin/carddisp.pl?gene=ALG6
CUL4B	Cullin 4B	Protein Coding	Q13620	55	GC0XM120572	27.1936	https://www.genecards.org/cgi-bin/carddisp.pl?gene=CUL4B
IDH1	Isocitrate Dehydrogenase (NADP(+)) 1	Protein Coding	O75874	65	GC02M208236	27.1913	https://www.genecards.org/cgi-bin/carddisp.pl?gene=IDH1
ATP6AP2	ATPase H+ Transporting Accessory Protein 2	Protein Coding	O75787	57	GC0XP040696	27.1789	https://www.genecards.org/cgi-bin/carddisp.pl?gene=ATP6AP2
CRLF1	Cytokine Receptor Like Factor 1	Protein Coding	O75462	56	GC19M018572	27.1761	https://www.genecards.org/cgi-bin/carddisp.pl?gene=CRLF1
GGT1	Gamma-Glutamyltransferase 1	Protein Coding	P19440	62	GC22P024583	27.1684	https://www.genecards.org/cgi-bin/carddisp.pl?gene=GGT1
COX5A	Cytochrome C Oxidase Subunit 5A	Protein Coding	P20674	57	GC15M074919	27.1681	https://www.genecards.org/cgi-bin/carddisp.pl?gene=COX5A
PEPD	Peptidase D	Protein Coding	P12955	57	GC19M033386	27.1614	https://www.genecards.org/cgi-bin/carddisp.pl?gene=PEPD
PDP1	Pyruvate Dehydrogenase Phosphatase Catalytic Subunit 1	Protein Coding	Q9P0J1	60	GC08P093857	27.135	https://www.genecards.org/cgi-bin/carddisp.pl?gene=PDP1
SAMD9L	Sterile Alpha Motif Domain Containing 9 Like	Protein Coding	Q8IVG5	48	GC07M093130	27.1349	https://www.genecards.org/cgi-bin/carddisp.pl?gene=SAMD9L
CCND2	Cyclin D2	Protein Coding	P30279	60	GC12P080230	27.1194	https://www.genecards.org/cgi-bin/carddisp.pl?gene=CCND2
FOXC2	Forkhead Box C2	Protein Coding	Q99958	57	GC16P130554	27.1081	https://www.genecards.org/cgi-bin/carddisp.pl?gene=FOXC2
TLR4	Toll Like Receptor 4	Protein Coding	O00206	63	GC09P117704	27.1047	https://www.genecards.org/cgi-bin/carddisp.pl?gene=TLR4
NUP107	Nucleoporin 107	Protein Coding	P57740	56	GC12P068686	27.1013	https://www.genecards.org/cgi-bin/carddisp.pl?gene=NUP107
SI	Sucrase-Isomaltase	Protein Coding	P14410	57	GC03M164978	27.0991	https://www.genecards.org/cgi-bin/carddisp.pl?gene=SI
NDUFS2	NADH:Ubiquinone Oxidoreductase Core Subunit S2	Protein Coding	O75306	56	GC01P161197	27.0858	https://www.genecards.org/cgi-bin/carddisp.pl?gene=NDUFS2
DNAH8	Dynein Axonemal Heavy Chain 8	Protein Coding	Q96JB1	49	GC06P190852	27.0709	https://www.genecards.org/cgi-bin/carddisp.pl?gene=DNAH8
ADK	Adenosine Kinase	Protein Coding	P55263	63	GC10P076475	27.0672	https://www.genecards.org/cgi-bin/carddisp.pl?gene=ADK
GP9	Glycoprotein IX Platelet	Protein Coding	P14770	57	GC03P144180	27.0363	https://www.genecards.org/cgi-bin/carddisp.pl?gene=GP9
NR2E3	Nuclear Receptor Subfamily 2 Group E Member 3	Protein Coding	Q9Y5X4	55	GC15P071792	27.0186	https://www.genecards.org/cgi-bin/carddisp.pl?gene=NR2E3
SLC25A12	Solute Carrier Family 25 Member 12	Protein Coding	O75746	59	GC02M171783	27.0035	https://www.genecards.org/cgi-bin/carddisp.pl?gene=SLC25A12
IARS2	Isoleucyl-TRNA Synthetase 2, Mitochondrial	Protein Coding	Q9NSE4	54	GC01P220094	26.9995	https://www.genecards.org/cgi-bin/carddisp.pl?gene=IARS2
PUS1	Pseudouridine Synthase 1	Protein Coding	Q9Y606	55	GC12P131929	26.9979	https://www.genecards.org/cgi-bin/carddisp.pl?gene=PUS1
CYP2B6	Cytochrome P450 Family 2 Subfamily B Member 6	Protein Coding	P20813	59	GC19P040991	26.9934	https://www.genecards.org/cgi-bin/carddisp.pl?gene=CYP2B6
LAS1L	LAS1 Like Ribosome Biogenesis Factor	Protein Coding	Q9Y4W2	49	GC0XM065440	26.9812	https://www.genecards.org/cgi-bin/carddisp.pl?gene=LAS1L
MT-TQ	Mitochondrially Encoded TRNA-Gln (CAA/G)	RNA Gene		21	GCMTM004331	26.9771	https://www.genecards.org/cgi-bin/carddisp.pl?gene=MT-TQ
TRIM37	Tripartite Motif Containing 37	Protein Coding	O94972	53	GC17M101477	26.966	https://www.genecards.org/cgi-bin/carddisp.pl?gene=TRIM37
RARS2	Arginyl-TRNA Synthetase 2, Mitochondrial	Protein Coding	Q5T160	55	GC06M112357	26.9461	https://www.genecards.org/cgi-bin/carddisp.pl?gene=RARS2
HPD	4-Hydroxyphenylpyruvate Dioxygenase	Protein Coding	P32754	59	GC12M121839	26.9376	https://www.genecards.org/cgi-bin/carddisp.pl?gene=HPD
TKT	Transketolase	Protein Coding	P29401	58	GC03M053224	26.9206	https://www.genecards.org/cgi-bin/carddisp.pl?gene=TKT
FGF8	Fibroblast Growth Factor 8	Protein Coding	P55075	60	GC10M101770	26.9131	https://www.genecards.org/cgi-bin/carddisp.pl?gene=FGF8
PRKN	Parkin RBR E3 Ubiquitin Protein Ligase	Protein Coding	O60260	62	GC06M161348	26.884	https://www.genecards.org/cgi-bin/carddisp.pl?gene=PRKN
ABCB7	ATP Binding Cassette Subfamily B Member 7	Protein Coding	O75027	57	GC0XM075053	26.8812	https://www.genecards.org/cgi-bin/carddisp.pl?gene=ABCB7
B3GALNT2	Beta-1,3-N-Acetylgalactosaminyltransferase 2	Protein Coding	Q8NCR0	51	GC01M235440	26.864	https://www.genecards.org/cgi-bin/carddisp.pl?gene=B3GALNT2
COG2	Component Of Oligomeric Golgi Complex 2	Protein Coding	Q14746	50	GC01P230642	26.7976	https://www.genecards.org/cgi-bin/carddisp.pl?gene=COG2
AVPR2	Arginine Vasopressin Receptor 2	Protein Coding	P30518	59	GC0XP153902	26.7761	https://www.genecards.org/cgi-bin/carddisp.pl?gene=AVPR2
ALDOA	Aldolase, Fructose-Bisphosphate A	Protein Coding	P04075	62	GC16P030064	26.7703	https://www.genecards.org/cgi-bin/carddisp.pl?gene=ALDOA
RPS19	Ribosomal Protein S19	Protein Coding	P39019	60	GC19P162158	26.7566	https://www.genecards.org/cgi-bin/carddisp.pl?gene=RPS19
EHHADH	Enoyl-CoA Hydratase And 3-Hydroxyacyl CoA Dehydrogenase	Protein Coding	Q08426	55	GC03M185190	26.7463	https://www.genecards.org/cgi-bin/carddisp.pl?gene=EHHADH
MRPS22	Mitochondrial Ribosomal Protein S22	Protein Coding	P82650	53	GC03P139005	26.7447	https://www.genecards.org/cgi-bin/carddisp.pl?gene=MRPS22
APOC2	Apolipoprotein C2	Protein Coding	P02655	57	GC19P162265	26.7174	https://www.genecards.org/cgi-bin/carddisp.pl?gene=APOC2
RAB18	RAB18, Member RAS Oncogene Family	Protein Coding	Q9NP72	50	GC10P027504	26.7051	https://www.genecards.org/cgi-bin/carddisp.pl?gene=RAB18
ATP8B1	ATPase Phospholipid Transporting 8B1	Protein Coding	O43520	54	GC18M057646	26.6928	https://www.genecards.org/cgi-bin/carddisp.pl?gene=ATP8B1
BCKDK	Branched Chain Keto Acid Dehydrogenase Kinase	Protein Coding	O14874	57	GC16P128970	26.6612	https://www.genecards.org/cgi-bin/carddisp.pl?gene=BCKDK
KCNE3	Potassium Voltage-Gated Channel Subfamily E Regulatory Subunit 3	Protein Coding	Q9Y6H6	57	GC11M074454	26.6573	https://www.genecards.org/cgi-bin/carddisp.pl?gene=KCNE3
NOG	Noggin	Protein Coding	Q13253	59	GC17P056593	26.6521	https://www.genecards.org/cgi-bin/carddisp.pl?gene=NOG
PKD1	Polycystin 1, Transient Receptor Potential Channel Interacting	Protein Coding	P98161	58	GC16M052152	26.6495	https://www.genecards.org/cgi-bin/carddisp.pl?gene=PKD1
ALG3	ALG3 Alpha-1,3- Mannosyltransferase	Protein Coding	Q92685	55	GC03M184244	26.6248	https://www.genecards.org/cgi-bin/carddisp.pl?gene=ALG3
B4GAT1	Beta-1,4-Glucuronyltransferase 1	Protein Coding	O43505	50	GC11M066345	26.6221	https://www.genecards.org/cgi-bin/carddisp.pl?gene=B4GAT1
GNRH1	Gonadotropin Releasing Hormone 1	Protein Coding	P01148	53	GC08M025419	26.6215	https://www.genecards.org/cgi-bin/carddisp.pl?gene=GNRH1
NR5A1	Nuclear Receptor Subfamily 5 Group A Member 1	Protein Coding	Q13285	62	GC09M124481	26.6033	https://www.genecards.org/cgi-bin/carddisp.pl?gene=NR5A1
KIAA0753	KIAA0753	Protein Coding	Q2KHM9	46	GC17M006578	26.5892	https://www.genecards.org/cgi-bin/carddisp.pl?gene=KIAA0753
DOLK	Dolichol Kinase	Protein Coding	Q9UPQ8	51	GC09M128945	26.5819	https://www.genecards.org/cgi-bin/carddisp.pl?gene=DOLK
FLAD1	Flavin Adenine Dinucleotide Synthetase 1	Protein Coding	Q8NFF5	52	GC01P154983	26.5441	https://www.genecards.org/cgi-bin/carddisp.pl?gene=FLAD1
DHCR24	24-Dehydrocholesterol Reductase	Protein Coding	Q15392	57	GC01M054849	26.5272	https://www.genecards.org/cgi-bin/carddisp.pl?gene=DHCR24
ALDH4A1	Aldehyde Dehydrogenase 4 Family Member A1	Protein Coding	P30038	56	GC01M018871	26.4947	https://www.genecards.org/cgi-bin/carddisp.pl?gene=ALDH4A1
RLIG1	RNA 5'-Phosphate And 3'-OH Ligase 1	Protein Coding	Q8N999	42	GC12P088033	26.4908	https://www.genecards.org/cgi-bin/carddisp.pl?gene=RLIG1
PRNP	Prion Protein (Kanno Blood Group)	Protein Coding	F7VJQ1	61	GC20P004686	26.4757	https://www.genecards.org/cgi-bin/carddisp.pl?gene=PRNP
MTO1	Mitochondrial TRNA Translation Optimization 1	Protein Coding	Q9Y2Z2	55	GC06P073461	26.4644	https://www.genecards.org/cgi-bin/carddisp.pl?gene=MTO1
MAT1A	Methionine Adenosyltransferase 1A	Protein Coding	Q00266	60	GC10M080271	26.4589	https://www.genecards.org/cgi-bin/carddisp.pl?gene=MAT1A
NSUN2	NOP2/Sun RNA Methyltransferase 2	Protein Coding	Q08J23	56	GC05M006599	26.4503	https://www.genecards.org/cgi-bin/carddisp.pl?gene=NSUN2
MCOLN1	Mucolipin TRP Cation Channel 1	Protein Coding	Q9GZU1	56	GC19P161202	26.4444	https://www.genecards.org/cgi-bin/carddisp.pl?gene=MCOLN1
CPOX	Coproporphyrinogen Oxidase	Protein Coding	P36551	57	GC03M098576	26.4417	https://www.genecards.org/cgi-bin/carddisp.pl?gene=CPOX
ABCD4	ATP Binding Cassette Subfamily D Member 4	Protein Coding	O14678	54	GC14M074285	26.4258	https://www.genecards.org/cgi-bin/carddisp.pl?gene=ABCD4
ATRIP-TREX1	ATRIP-TREX1 Readthrough	RNA Gene		12	GC03P066833	26.4217	https://www.genecards.org/cgi-bin/carddisp.pl?gene=ATRIP-TREX1
DOCK6	Dedicator Of Cytokinesis 6	Protein Coding	Q96HP0	56	GC19M011199	26.4118	https://www.genecards.org/cgi-bin/carddisp.pl?gene=DOCK6
C1GALT1C1	C1GALT1 Specific Chaperone 1	Protein Coding	Q96EU7	47	GC0XM120625	26.4015	https://www.genecards.org/cgi-bin/carddisp.pl?gene=C1GALT1C1
PAFAH1B1	Platelet Activating Factor Acetylhydrolase 1b Regulatory Subunit 1	Protein Coding	P43034	59	GC17P002593	26.3842	https://www.genecards.org/cgi-bin/carddisp.pl?gene=PAFAH1B1
HSD3B7	Hydroxy-Delta-5-Steroid Dehydrogenase, 3 Beta- And Steroid Delta-Isomerase 7	Protein Coding	Q9H2F3	52	GC16P030985	26.3605	https://www.genecards.org/cgi-bin/carddisp.pl?gene=HSD3B7
UNG	Uracil DNA Glycosylase	Protein Coding	P13051	59	GC12P109097	26.3552	https://www.genecards.org/cgi-bin/carddisp.pl?gene=UNG
TBX4	T-Box Transcription Factor 4	Protein Coding	P57082	52	GC17P165692	26.3243	https://www.genecards.org/cgi-bin/carddisp.pl?gene=TBX4
XK	X-Linked Kx Blood Group Antigen, Kell And VPS13A Binding Protein	Protein Coding	P51811	52	GC0XP037685	26.3164	https://www.genecards.org/cgi-bin/carddisp.pl?gene=XK
D2HGDH	D-2-Hydroxyglutarate Dehydrogenase	Protein Coding	Q8N465	56	GC02P241734	26.3122	https://www.genecards.org/cgi-bin/carddisp.pl?gene=D2HGDH
OPHN1	Oligophrenin 1	Protein Coding	O60890	56	GC0XM067949	26.3031	https://www.genecards.org/cgi-bin/carddisp.pl?gene=OPHN1
DSG1	Desmoglein 1	Protein Coding	Q02413	54	GC18P031318	26.2913	https://www.genecards.org/cgi-bin/carddisp.pl?gene=DSG1
AOMS2	Abdominal Obesity-Metabolic Syndrome QTL2	Genetic Locus		2	GC17U990216	26.2907	https://www.genecards.org/cgi-bin/carddisp.pl?gene=AOMS2
SLC27A4	Solute Carrier Family 27 Member 4	Protein Coding	Q6P1M0	56	GC09P128340	26.2898	https://www.genecards.org/cgi-bin/carddisp.pl?gene=SLC27A4
MT-TV	Mitochondrially Encoded TRNA-Val (GUN)	RNA Gene		23	GCMTP001605	26.2807	https://www.genecards.org/cgi-bin/carddisp.pl?gene=MT-TV
FUCA1	Alpha-L-Fucosidase 1	Protein Coding	P04066	60	GC01M023845	26.2697	https://www.genecards.org/cgi-bin/carddisp.pl?gene=FUCA1
ATP6V1B2	ATPase H+ Transporting V1 Subunit B2	Protein Coding	P21281	60	GC08P020197	26.2666	https://www.genecards.org/cgi-bin/carddisp.pl?gene=ATP6V1B2
DYRK1B	Dual Specificity Tyrosine Phosphorylation Regulated Kinase 1B	Protein Coding	Q9Y463	57	GC19M039825	26.251	https://www.genecards.org/cgi-bin/carddisp.pl?gene=DYRK1B
SMCHD1	Structural Maintenance Of Chromosomes Flexible Hinge Domain Containing 1	Protein Coding	A6NHR9	52	GC18P002655	26.2394	https://www.genecards.org/cgi-bin/carddisp.pl?gene=SMCHD1
PRDM5	PR/SET Domain 5	Protein Coding	Q9NQX1	48	GC04M121484	26.2292	https://www.genecards.org/cgi-bin/carddisp.pl?gene=PRDM5
CLCNKA	Chloride Voltage-Gated Channel Ka	Protein Coding	P51800	54	GC01P016018	26.2282	https://www.genecards.org/cgi-bin/carddisp.pl?gene=CLCNKA
MT-TN	Mitochondrially Encoded TRNA-Asn (AAU/C)	RNA Gene		21	GCMTM005659	26.196	https://www.genecards.org/cgi-bin/carddisp.pl?gene=MT-TN
MYH14	Myosin Heavy Chain 14	Protein Coding	Q7Z406	58	GC19P162473	26.1879	https://www.genecards.org/cgi-bin/carddisp.pl?gene=MYH14
STS	Steroid Sulfatase	Protein Coding	P08842	59	GC0XP007146	26.1831	https://www.genecards.org/cgi-bin/carddisp.pl?gene=STS
CACNA1S	Calcium Voltage-Gated Channel Subunit Alpha1 S	Protein Coding	Q13698	62	GC01M201008	26.1793	https://www.genecards.org/cgi-bin/carddisp.pl?gene=CACNA1S
ISCU	Iron-Sulfur Cluster Assembly Enzyme	Protein Coding	Q9H1K1	57	GC12P108561	26.1754	https://www.genecards.org/cgi-bin/carddisp.pl?gene=ISCU
NR0B1	Nuclear Receptor Subfamily 0 Group B Member 1	Protein Coding	P51843	59	GC0XM030304	26.1728	https://www.genecards.org/cgi-bin/carddisp.pl?gene=NR0B1
THRB	Thyroid Hormone Receptor Beta	Protein Coding	P10828	61	GC03M024117	26.1631	https://www.genecards.org/cgi-bin/carddisp.pl?gene=THRB
AKR1D1	Aldo-Keto Reductase Family 1 Member D1	Protein Coding	P51857	55	GC07P167982	26.1383	https://www.genecards.org/cgi-bin/carddisp.pl?gene=AKR1D1
GAS5	Growth Arrest Specific 5	RNA Gene		32	GC01M175197	26.121	https://www.genecards.org/cgi-bin/carddisp.pl?gene=GAS5
CPAP	Centrosome Assembly And Centriole Elongation Protein	Protein Coding	Q9HC77	53	GC13M024882	26.1176	https://www.genecards.org/cgi-bin/carddisp.pl?gene=CPAP
SLC33A1	Solute Carrier Family 33 Member 1	Protein Coding	O00400	55	GC03M155821	26.113	https://www.genecards.org/cgi-bin/carddisp.pl?gene=SLC33A1
SLC25A22	Solute Carrier Family 25 Member 22	Protein Coding	Q9H936	54	GC11M015796	26.1126	https://www.genecards.org/cgi-bin/carddisp.pl?gene=SLC25A22
NKX2-1	NK2 Homeobox 1	Protein Coding	P43699	60	GC14M036516	26.102	https://www.genecards.org/cgi-bin/carddisp.pl?gene=NKX2-1
HLA-DRB1	Major Histocompatibility Complex, Class II, DR Beta 1	Protein Coding	P01911	59	GC06M111587	26.1012	https://www.genecards.org/cgi-bin/carddisp.pl?gene=HLA-DRB1
LIPT1	Lipoyltransferase 1	Protein Coding	Q9Y234	52	GC02P101034	26.0828	https://www.genecards.org/cgi-bin/carddisp.pl?gene=LIPT1
FAM111A	FAM111 Trypsin Like Peptidase A	Protein Coding	Q96PZ2	48	GC11P059142	26.0816	https://www.genecards.org/cgi-bin/carddisp.pl?gene=FAM111A
UBE3B	Ubiquitin Protein Ligase E3B	Protein Coding	Q7Z3V4	52	GC12P109477	26.0442	https://www.genecards.org/cgi-bin/carddisp.pl?gene=UBE3B
POMGNT2	Protein O-Linked Mannose N-Acetylglucosaminyltransferase 2 (Beta 1,4-)	Protein Coding	Q8NAT1	50	GC03M043121	26.0377	https://www.genecards.org/cgi-bin/carddisp.pl?gene=POMGNT2
PPOX	Protoporphyrinogen Oxidase	Protein Coding	P50336	57	GC01P180337	26.0057	https://www.genecards.org/cgi-bin/carddisp.pl?gene=PPOX
CLN6	CLN6 Transmembrane ER Protein	Protein Coding	Q9NWW5	49	GC15M068206	25.9883	https://www.genecards.org/cgi-bin/carddisp.pl?gene=CLN6
FARS2	Phenylalanyl-TRNA Synthetase 2, Mitochondrial	Protein Coding	O95363	56	GC06P010386	25.9734	https://www.genecards.org/cgi-bin/carddisp.pl?gene=FARS2
KDM1A	Lysine Demethylase 1A	Protein Coding	O60341	62	GC01P023019	25.9326	https://www.genecards.org/cgi-bin/carddisp.pl?gene=KDM1A
ACSF3	Acyl-CoA Synthetase Family Member 3	Protein Coding	Q4G176	55	GC16P089088	25.9007	https://www.genecards.org/cgi-bin/carddisp.pl?gene=ACSF3
ATP5F1A	ATP Synthase F1 Subunit Alpha	Protein Coding	P25705	59	GC18M046081	25.8985	https://www.genecards.org/cgi-bin/carddisp.pl?gene=ATP5F1A
CHKB	Choline Kinase Beta	Protein Coding	Q9Y259	57	GC22M050578	25.8927	https://www.genecards.org/cgi-bin/carddisp.pl?gene=CHKB
HTRA2	HtrA Serine Peptidase 2	Protein Coding	O43464	59	GC02P074529	25.8902	https://www.genecards.org/cgi-bin/carddisp.pl?gene=HTRA2
SLC35C1	Solute Carrier Family 35 Member C1	Protein Coding	Q96A29	51	GC11P049443	25.8821	https://www.genecards.org/cgi-bin/carddisp.pl?gene=SLC35C1
DBH	Dopamine Beta-Hydroxylase	Protein Coding	P09172	64	GC09P133636	25.8778	https://www.genecards.org/cgi-bin/carddisp.pl?gene=DBH
ELOVL4	ELOVL Fatty Acid Elongase 4	Protein Coding	Q9GZR5	57	GC06M079914	25.8743	https://www.genecards.org/cgi-bin/carddisp.pl?gene=ELOVL4
CRPPA	CDP-L-Ribitol Pyrophosphorylase A	Protein Coding	A4D126	49	GC07M016088	25.8502	https://www.genecards.org/cgi-bin/carddisp.pl?gene=CRPPA
CD27	CD27 Molecule	Protein Coding	P26842	59	GC12P080258	25.8449	https://www.genecards.org/cgi-bin/carddisp.pl?gene=CD27
MANBA	Mannosidase Beta	Protein Coding	O00462	55	GC04M102631	25.835	https://www.genecards.org/cgi-bin/carddisp.pl?gene=MANBA
MT-TG	Mitochondrially Encoded TRNA-Gly (GGN)	RNA Gene		20	GCMTP009993	25.8182	https://www.genecards.org/cgi-bin/carddisp.pl?gene=MT-TG
CYP2A6	Cytochrome P450 Family 2 Subfamily A Member 6	Protein Coding	P11509	59	GC19M040843	25.8182	https://www.genecards.org/cgi-bin/carddisp.pl?gene=CYP2A6
MTM1	Myotubularin 1	Protein Coding	Q13496	56	GC0XP150562	25.8083	https://www.genecards.org/cgi-bin/carddisp.pl?gene=MTM1
SIRT1	Sirtuin 1	Protein Coding	Q96EB6	62	GC10P067884	25.8003	https://www.genecards.org/cgi-bin/carddisp.pl?gene=SIRT1
PROKR2	Prokineticin Receptor 2	Protein Coding	Q8NFJ6	53	GC20M010899	25.7952	https://www.genecards.org/cgi-bin/carddisp.pl?gene=PROKR2
SOX9	SRY-Box Transcription Factor 9	Protein Coding	P48436	57	GC17P072121	25.778	https://www.genecards.org/cgi-bin/carddisp.pl?gene=SOX9
GOT2	Glutamic-Oxaloacetic Transaminase 2	Protein Coding	P00505	59	GC16M058707	25.7503	https://www.genecards.org/cgi-bin/carddisp.pl?gene=GOT2
CCL2	C-C Motif Chemokine Ligand 2	Protein Coding	P13500	62	GC17P034255	25.7164	https://www.genecards.org/cgi-bin/carddisp.pl?gene=CCL2
C19orf12	Chromosome 19 Open Reading Frame 12	Protein Coding	Q9NSK7	47	GC19M112350	25.7104	https://www.genecards.org/cgi-bin/carddisp.pl?gene=C19orf12
TRAPPC11	Trafficking Protein Particle Complex Subunit 11	Protein Coding	Q7Z392	49	GC04P183659	25.6991	https://www.genecards.org/cgi-bin/carddisp.pl?gene=TRAPPC11
SETD5	SET Domain Containing 5	Protein Coding	Q9C0A6	49	GC03P028713	25.6711	https://www.genecards.org/cgi-bin/carddisp.pl?gene=SETD5
GFAP	Glial Fibrillary Acidic Protein	Protein Coding	P14136	60	GC17M101088	25.6654	https://www.genecards.org/cgi-bin/carddisp.pl?gene=GFAP
KYNU	Kynureninase	Protein Coding	Q16719	60	GC02P142877	25.662	https://www.genecards.org/cgi-bin/carddisp.pl?gene=KYNU
SIX5	SIX Homeobox 5	Protein Coding	Q8N196	50	GC19M045764	25.6293	https://www.genecards.org/cgi-bin/carddisp.pl?gene=SIX5
ANK3	Ankyrin 3	Protein Coding	Q12955	56	GC10M060026	25.6164	https://www.genecards.org/cgi-bin/carddisp.pl?gene=ANK3
WDR35	WD Repeat Domain 35	Protein Coding	Q9P2L0	52	GC02M019910	25.5926	https://www.genecards.org/cgi-bin/carddisp.pl?gene=WDR35
SPECC1L	Sperm Antigen With Calponin Homology And Coiled-Coil Domains 1 Like	Protein Coding	Q69YQ0	52	GC22P097002	25.5774	https://www.genecards.org/cgi-bin/carddisp.pl?gene=SPECC1L
YARS2	Tyrosyl-TRNA Synthetase 2	Protein Coding	Q9Y2Z4	56	GC12M037365	25.5625	https://www.genecards.org/cgi-bin/carddisp.pl?gene=YARS2
SCN9A	Sodium Voltage-Gated Channel Alpha Subunit 9	Protein Coding	Q15858	60	GC02M166195	25.5617	https://www.genecards.org/cgi-bin/carddisp.pl?gene=SCN9A
GYS1	Glycogen Synthase 1	Protein Coding	P13807	62	GC19M112793	25.5596	https://www.genecards.org/cgi-bin/carddisp.pl?gene=GYS1
NECTIN1	Nectin Cell Adhesion Molecule 1	Protein Coding	Q15223	58	GC11M143878	25.5568	https://www.genecards.org/cgi-bin/carddisp.pl?gene=NECTIN1
FECH	Ferrochelatase	Protein Coding	P22830	60	GC18M057544	25.5559	https://www.genecards.org/cgi-bin/carddisp.pl?gene=FECH
NR3C2	Nuclear Receptor Subfamily 3 Group C Member 2	Protein Coding	P08235	58	GC04M148078	25.5334	https://www.genecards.org/cgi-bin/carddisp.pl?gene=NR3C2
TNNT2	Troponin T2, Cardiac Type	Protein Coding	P45379	60	GC01M201359	25.5121	https://www.genecards.org/cgi-bin/carddisp.pl?gene=TNNT2
DGCR2	DiGeorge Syndrome Critical Region Gene 2	Protein Coding	P98153	50	GC22M087881	25.5015	https://www.genecards.org/cgi-bin/carddisp.pl?gene=DGCR2
AP4M1	Adaptor Related Protein Complex 4 Subunit Mu 1	Protein Coding	O00189	50	GC07P113266	25.4396	https://www.genecards.org/cgi-bin/carddisp.pl?gene=AP4M1
ALG9	ALG9 Alpha-1,2-Mannosyltransferase	Protein Coding	Q9H6U8	52	GC11M143715	25.4359	https://www.genecards.org/cgi-bin/carddisp.pl?gene=ALG9
PDHB	Pyruvate Dehydrogenase E1 Subunit Beta	Protein Coding	P11177	59	GC03M058512	25.4188	https://www.genecards.org/cgi-bin/carddisp.pl?gene=PDHB
PKHD1	PKHD1 Ciliary IPT Domain Containing Fibrocystin/Polyductin	Protein Coding	P08F94	50	GC06M111896	25.4106	https://www.genecards.org/cgi-bin/carddisp.pl?gene=PKHD1
PSPH	Phosphoserine Phosphatase	Protein Coding	P78330	57	GC07M081595	25.405	https://www.genecards.org/cgi-bin/carddisp.pl?gene=PSPH
RPL5	Ribosomal Protein L5	Protein Coding	P46777	60	GC01P092865	25.4026	https://www.genecards.org/cgi-bin/carddisp.pl?gene=RPL5
C12orf57	Chromosome 12 Open Reading Frame 57	Protein Coding	Q99622	47	GC12P080295	25.393	https://www.genecards.org/cgi-bin/carddisp.pl?gene=C12orf57
PRKACA	Protein Kinase CAMP-Activated Catalytic Subunit Alpha	Protein Coding	P17612	65	GC19M112024	25.383	https://www.genecards.org/cgi-bin/carddisp.pl?gene=PRKACA
ALAD	Aminolevulinate Dehydratase	Protein Coding	P13716	59	GC09M113386	25.3817	https://www.genecards.org/cgi-bin/carddisp.pl?gene=ALAD
GNA11	G Protein Subunit Alpha 11	Protein Coding	P29992	60	GC19P003094	25.3795	https://www.genecards.org/cgi-bin/carddisp.pl?gene=GNA11
ATIC	5-Aminoimidazole-4-Carboxamide Ribonucleotide Formyltransferase/IMP Cyclohydrolase	Protein Coding	P31939	58	GC02P215311	25.377	https://www.genecards.org/cgi-bin/carddisp.pl?gene=ATIC
MIR34A	MicroRNA 34a	RNA Gene		30	GC01M009151	25.3648	https://www.genecards.org/cgi-bin/carddisp.pl?gene=MIR34A
DNAI1	Dynein Axonemal Intermediate Chain 1	Protein Coding	Q9UI46	54	GC09P034457	25.345	https://www.genecards.org/cgi-bin/carddisp.pl?gene=DNAI1
MSX1	Msh Homeobox 1	Protein Coding	P28360	56	GC04P031779	25.3308	https://www.genecards.org/cgi-bin/carddisp.pl?gene=MSX1
TGDS	TDP-Glucose 4,6-Dehydratase	Protein Coding	O95455	46	GC13M094574	25.3242	https://www.genecards.org/cgi-bin/carddisp.pl?gene=TGDS
PTH	Parathyroid Hormone	Protein Coding	P01270	58	GC11M013492	25.3047	https://www.genecards.org/cgi-bin/carddisp.pl?gene=PTH
PIK3AP1	Phosphoinositide-3-Kinase Adaptor Protein 1	Protein Coding	Q6ZUJ8	51	GC10M096593	25.3028	https://www.genecards.org/cgi-bin/carddisp.pl?gene=PIK3AP1
MPO	Myeloperoxidase	Protein Coding	P05164	65	GC17M058269	25.3013	https://www.genecards.org/cgi-bin/carddisp.pl?gene=MPO
HOGA1	4-Hydroxy-2-Oxoglutarate Aldolase 1	Protein Coding	Q86XE5	52	GC10P128783	25.3004	https://www.genecards.org/cgi-bin/carddisp.pl?gene=HOGA1
LIAS	Lipoic Acid Synthetase	Protein Coding	O43766	55	GC04P040350	25.2963	https://www.genecards.org/cgi-bin/carddisp.pl?gene=LIAS
CFAP418	Cilia And Flagella Associated Protein 418	Protein Coding	Q96NL8	43	GC08M095245	25.277	https://www.genecards.org/cgi-bin/carddisp.pl?gene=CFAP418
NDUFA1	NADH:Ubiquinone Oxidoreductase Subunit A1	Protein Coding	O15239	55	GC0XP119871	25.2768	https://www.genecards.org/cgi-bin/carddisp.pl?gene=NDUFA1
FA2H	Fatty Acid 2-Hydroxylase	Protein Coding	Q7L5A8	57	GC16M074712	25.2752	https://www.genecards.org/cgi-bin/carddisp.pl?gene=FA2H
AGT	Angiotensinogen	Protein Coding	P01019	62	GC01M230690	25.271	https://www.genecards.org/cgi-bin/carddisp.pl?gene=AGT
IL21R	Interleukin 21 Receptor	Protein Coding	Q9HBE5	55	GC16P128675	25.2425	https://www.genecards.org/cgi-bin/carddisp.pl?gene=IL21R
HUWE1	HECT, UBA And WWE Domain Containing E3 Ubiquitin Protein Ligase 1	Protein Coding	Q7Z6Z7	59	GC0XM053532	25.2402	https://www.genecards.org/cgi-bin/carddisp.pl?gene=HUWE1
DPM1	Dolichyl-Phosphate Mannosyltransferase Subunit 1, Catalytic	Protein Coding	O60762	56	GC20M050934	25.2262	https://www.genecards.org/cgi-bin/carddisp.pl?gene=DPM1
IKBKG	Inhibitor Of Nuclear Factor Kappa B Kinase Regulatory Subunit Gamma	Protein Coding	Q9Y6K9	60	GC0XP154541	25.2219	https://www.genecards.org/cgi-bin/carddisp.pl?gene=IKBKG
SACS	Sacsin Molecular Chaperone	Protein Coding	Q9NZJ4	50	GC13M023288	25.2033	https://www.genecards.org/cgi-bin/carddisp.pl?gene=SACS
AMHR2	Anti-Mullerian Hormone Receptor Type 2	Protein Coding	Q16671	59	GC12P053423	25.1914	https://www.genecards.org/cgi-bin/carddisp.pl?gene=AMHR2
TPMT	Thiopurine S-Methyltransferase	Protein Coding	P51580	59	GC06M018128	25.1895	https://www.genecards.org/cgi-bin/carddisp.pl?gene=TPMT
GSTM1	Glutathione S-Transferase Mu 1	Protein Coding	P09488	56	GC01P109687	25.185	https://www.genecards.org/cgi-bin/carddisp.pl?gene=GSTM1
LAMA1	Laminin Subunit Alpha 1	Protein Coding	P25391	57	GC18M006941	25.1316	https://www.genecards.org/cgi-bin/carddisp.pl?gene=LAMA1
NAGA	Alpha-N-Acetylgalactosaminidase	Protein Coding	P17050	57	GC22M042058	25.1262	https://www.genecards.org/cgi-bin/carddisp.pl?gene=NAGA
FBLN5	Fibulin 5	Protein Coding	Q9UBX5	59	GC14M091869	25.1253	https://www.genecards.org/cgi-bin/carddisp.pl?gene=FBLN5
DPYS	Dihydropyrimidinase	Protein Coding	Q14117	58	GC08M104331	25.1171	https://www.genecards.org/cgi-bin/carddisp.pl?gene=DPYS
CST3	Cystatin C	Protein Coding	P01034	56	GC20M024240	25.1084	https://www.genecards.org/cgi-bin/carddisp.pl?gene=CST3
KIFBP	Kinesin Family Binding Protein	Protein Coding	Q96EK5	49	GC10P068993	25.0943	https://www.genecards.org/cgi-bin/carddisp.pl?gene=KIFBP
VCP	Valosin Containing Protein	Protein Coding	P55072	62	GC09M035946	25.0846	https://www.genecards.org/cgi-bin/carddisp.pl?gene=VCP
BRD4	Bromodomain Containing 4	Protein Coding	O60885	60	GC19M112059	25.0665	https://www.genecards.org/cgi-bin/carddisp.pl?gene=BRD4
LOX	Lysyl Oxidase	Protein Coding	P28300	60	GC05M122063	25.0629	https://www.genecards.org/cgi-bin/carddisp.pl?gene=LOX
SH3TC2	SH3 Domain And Tetratricopeptide Repeats 2	Protein Coding	Q8TF17	49	GC05M148923	25.047	https://www.genecards.org/cgi-bin/carddisp.pl?gene=SH3TC2
AFF2	ALF Transcription Elongation Factor 2	Protein Coding	P51816	54	GC0XP148500	24.9969	https://www.genecards.org/cgi-bin/carddisp.pl?gene=AFF2
UROD	Uroporphyrinogen Decarboxylase	Protein Coding	P06132	57	GC01P085727	24.9833	https://www.genecards.org/cgi-bin/carddisp.pl?gene=UROD
BTK	Bruton Tyrosine Kinase	Protein Coding	Q06187	66	GC0XM101349	24.9816	https://www.genecards.org/cgi-bin/carddisp.pl?gene=BTK
EDN3	Endothelin 3	Protein Coding	P14138	59	GC20P059300	24.9731	https://www.genecards.org/cgi-bin/carddisp.pl?gene=EDN3
ACY1	Aminoacylase 1	Protein Coding	Q03154	57	GC03P051983	24.9556	https://www.genecards.org/cgi-bin/carddisp.pl?gene=ACY1
ALG8	ALG8 Alpha-1,3-Glucosyltransferase	Protein Coding	Q9BVK2	55	GC11M143360	24.9411	https://www.genecards.org/cgi-bin/carddisp.pl?gene=ALG8
OSGEP	O-Sialoglycoprotein Endopeptidase	Protein Coding	Q9NPF4	55	GC14M020446	24.939	https://www.genecards.org/cgi-bin/carddisp.pl?gene=OSGEP
GRIN2B	Glutamate Ionotropic Receptor NMDA Type Subunit 2B	Protein Coding	Q13224	65	GC12M013437	24.9376	https://www.genecards.org/cgi-bin/carddisp.pl?gene=GRIN2B
RAB39B	RAB39B, Member RAS Oncogene Family	Protein Coding	Q96DA2	50	GC0XM155259	24.9375	https://www.genecards.org/cgi-bin/carddisp.pl?gene=RAB39B
PRRT2	Proline Rich Transmembrane Protein 2	Protein Coding	Q7Z6L0	52	GC16P029811	24.9354	https://www.genecards.org/cgi-bin/carddisp.pl?gene=PRRT2
RBBP8	RB Binding Protein 8, Endonuclease	Protein Coding	Q99708	56	GC18P022798	24.9194	https://www.genecards.org/cgi-bin/carddisp.pl?gene=RBBP8
VEGFA	Vascular Endothelial Growth Factor A	Protein Coding	P15692	61	GC06P043770	24.9179	https://www.genecards.org/cgi-bin/carddisp.pl?gene=VEGFA
CYP7A1	Cytochrome P450 Family 7 Subfamily A Member 1	Protein Coding	P22680	55	GC08M058490	24.9025	https://www.genecards.org/cgi-bin/carddisp.pl?gene=CYP7A1
SOX11	SRY-Box Transcription Factor 11	Protein Coding	P35716	53	GC02P005707	24.8733	https://www.genecards.org/cgi-bin/carddisp.pl?gene=SOX11
MT-TY	Mitochondrially Encoded TRNA-Tyr (UAU/C)	RNA Gene		20	GCMTM005828	24.8524	https://www.genecards.org/cgi-bin/carddisp.pl?gene=MT-TY
SLC6A4	Solute Carrier Family 6 Member 4	Protein Coding	P31645	60	GC17M030194	24.8463	https://www.genecards.org/cgi-bin/carddisp.pl?gene=SLC6A4
SDHAF1	Succinate Dehydrogenase Complex Assembly Factor 1	Protein Coding	A6NFY7	47	GC19P035995	24.8413	https://www.genecards.org/cgi-bin/carddisp.pl?gene=SDHAF1
PCYT1A	Phosphate Cytidylyltransferase 1A, Choline	Protein Coding	P49585	59	GC03M196214	24.8222	https://www.genecards.org/cgi-bin/carddisp.pl?gene=PCYT1A
ST3GAL3	ST3 Beta-Galactoside Alpha-2,3-Sialyltransferase 3	Protein Coding	Q11203	57	GC01P043705	24.8128	https://www.genecards.org/cgi-bin/carddisp.pl?gene=ST3GAL3
SLC39A8	Solute Carrier Family 39 Member 8	Protein Coding	Q9C0K1	56	GC04M102252	24.8019	https://www.genecards.org/cgi-bin/carddisp.pl?gene=SLC39A8
ARMC9	Armadillo Repeat Containing 9	Protein Coding	Q7Z3E5	50	GC02P231198	24.7988	https://www.genecards.org/cgi-bin/carddisp.pl?gene=ARMC9
LAMA2	Laminin Subunit Alpha 2	Protein Coding	P24043	57	GC06P191870	24.7923	https://www.genecards.org/cgi-bin/carddisp.pl?gene=LAMA2
HELLS	Helicase, Lymphoid Specific	Protein Coding	Q9NRZ9	57	GC10P128718	24.7867	https://www.genecards.org/cgi-bin/carddisp.pl?gene=HELLS
PCK2	Phosphoenolpyruvate Carboxykinase 2, Mitochondrial	Protein Coding	Q16822	58	GC14P024094	24.7715	https://www.genecards.org/cgi-bin/carddisp.pl?gene=PCK2
PNPLA8	Patatin Like Domain 8, Phospholipase A2	Protein Coding	Q9NP80	54	GC07M108470	24.7627	https://www.genecards.org/cgi-bin/carddisp.pl?gene=PNPLA8
SON	SON DNA And RNA Binding Protein	Protein Coding	P18583	52	GC21P033542	24.7594	https://www.genecards.org/cgi-bin/carddisp.pl?gene=SON
GNPAT	Glyceronephosphate O-Acyltransferase	Protein Coding	O15228	57	GC01P231241	24.7486	https://www.genecards.org/cgi-bin/carddisp.pl?gene=GNPAT
CANT1	Calcium Activated Nucleotidase 1	Protein Coding	Q8WVQ1	56	GC17M101923	24.7445	https://www.genecards.org/cgi-bin/carddisp.pl?gene=CANT1
TUFM	Tu Translation Elongation Factor, Mitochondrial	Protein Coding	P49411	57	GC16M053150	24.7367	https://www.genecards.org/cgi-bin/carddisp.pl?gene=TUFM
CRH	Corticotropin Releasing Hormone	Protein Coding	P06850	56	GC08M066176	24.7319	https://www.genecards.org/cgi-bin/carddisp.pl?gene=CRH
PDZD7	PDZ Domain Containing 7	Protein Coding	Q9H5P4	47	GC10M101007	24.7188	https://www.genecards.org/cgi-bin/carddisp.pl?gene=PDZD7
MGP	Matrix Gla Protein	Protein Coding	P08493	56	GC12M037112	24.7122	https://www.genecards.org/cgi-bin/carddisp.pl?gene=MGP
SOD2-OT1	SOD2 Overlapping Transcript 1	RNA Gene		20	GC06M159772	24.7103	https://www.genecards.org/cgi-bin/carddisp.pl?gene=SOD2-OT1
PINK1	PTEN Induced Kinase 1	Protein Coding	Q9BXM7	59	GC01P083848	24.7057	https://www.genecards.org/cgi-bin/carddisp.pl?gene=PINK1
PRKAG3	Protein Kinase AMP-Activated Non-Catalytic Subunit Gamma 3	Protein Coding	Q9UGI9	53	GC02M218823	24.7021	https://www.genecards.org/cgi-bin/carddisp.pl?gene=PRKAG3
GLRA1	Glycine Receptor Alpha 1	Protein Coding	P23415	60	GC05M151822	24.701	https://www.genecards.org/cgi-bin/carddisp.pl?gene=GLRA1
TH2-LCR	Th2 Cytokine Locus Control Region	Functional Element		8	GC05P132629	24.6944	https://www.genecards.org/cgi-bin/carddisp.pl?gene=TH2-LCR
TFAP2B	Transcription Factor AP-2 Beta	Protein Coding	Q92481	56	GC06P190946	24.6811	https://www.genecards.org/cgi-bin/carddisp.pl?gene=TFAP2B
PIP5K1C	Phosphatidylinositol-4-Phosphate 5-Kinase Type 1 Gamma	Protein Coding	O60331	60	GC19M111639	24.6811	https://www.genecards.org/cgi-bin/carddisp.pl?gene=PIP5K1C
ATP6V1B1	ATPase H+ Transporting V1 Subunit B1	Protein Coding	P15313	56	GC02P070935	24.6773	https://www.genecards.org/cgi-bin/carddisp.pl?gene=ATP6V1B1
GFER	Growth Factor, Augmenter Of Liver Regeneration	Protein Coding	P55789	57	GC16P001984	24.6663	https://www.genecards.org/cgi-bin/carddisp.pl?gene=GFER
GCSH	Glycine Cleavage System Protein H	Protein Coding	P23434	54	GC16M081081	24.657	https://www.genecards.org/cgi-bin/carddisp.pl?gene=GCSH
CA5A	Carbonic Anhydrase 5A	Protein Coding	P35218	56	GC16M087882	24.6516	https://www.genecards.org/cgi-bin/carddisp.pl?gene=CA5A
SMO	Smoothened, Frizzled Class Receptor	Protein Coding	Q99835	65	GC07P167853	24.6484	https://www.genecards.org/cgi-bin/carddisp.pl?gene=SMO
NDUFA13	NADH:Ubiquinone Oxidoreductase Subunit A13	Protein Coding	Q9P0J0	56	GC19P019515	24.6311	https://www.genecards.org/cgi-bin/carddisp.pl?gene=NDUFA13
ABAT	4-Aminobutyrate Aminotransferase	Protein Coding	P80404	58	GC16P008674	24.6169	https://www.genecards.org/cgi-bin/carddisp.pl?gene=ABAT
GPSM2	G Protein Signaling Modulator 2	Protein Coding	P81274	53	GC01P108875	24.6102	https://www.genecards.org/cgi-bin/carddisp.pl?gene=GPSM2
RPL10	Ribosomal Protein L10	Protein Coding	P27635	57	GC0XP154389	24.5905	https://www.genecards.org/cgi-bin/carddisp.pl?gene=RPL10
MPL	MPL Proto-Oncogene, Thrombopoietin Receptor	Protein Coding	P40238	60	GC01P043337	24.5748	https://www.genecards.org/cgi-bin/carddisp.pl?gene=MPL
NEK1	NIMA Related Kinase 1	Protein Coding	Q96PY6	55	GC04M169393	24.5583	https://www.genecards.org/cgi-bin/carddisp.pl?gene=NEK1
PPP2R5D	Protein Phosphatase 2 Regulatory Subunit B'Delta	Protein Coding	Q14738	58	GC06P190882	24.5568	https://www.genecards.org/cgi-bin/carddisp.pl?gene=PPP2R5D
GLRX5	Glutaredoxin 5	Protein Coding	Q86SX6	52	GC14P095533	24.5421	https://www.genecards.org/cgi-bin/carddisp.pl?gene=GLRX5
GPI	Glucose-6-Phosphate Isomerase	Protein Coding	P06744	59	GC19P034359	24.5379	https://www.genecards.org/cgi-bin/carddisp.pl?gene=GPI
TUBA1A	Tubulin Alpha 1a	Protein Coding	Q71U36	62	GC12M049184	24.5351	https://www.genecards.org/cgi-bin/carddisp.pl?gene=TUBA1A
KPTN	Kaptin, Actin Binding Protein	Protein Coding	Q9Y664	48	GC19M047475	24.5239	https://www.genecards.org/cgi-bin/carddisp.pl?gene=KPTN
SPR	Sepiapterin Reductase	Protein Coding	P35270	62	GC02P072887	24.508	https://www.genecards.org/cgi-bin/carddisp.pl?gene=SPR
IL2RA	Interleukin 2 Receptor Subunit Alpha	Protein Coding	P01589	63	GC10M006010	24.5006	https://www.genecards.org/cgi-bin/carddisp.pl?gene=IL2RA
PLCB1	Phospholipase C Beta 1	Protein Coding	Q9NQ66	61	GC20P008077	24.4965	https://www.genecards.org/cgi-bin/carddisp.pl?gene=PLCB1
SLC52A1	Solute Carrier Family 52 Member 1	Protein Coding	Q9NWF4	51	GC17M005032	24.4863	https://www.genecards.org/cgi-bin/carddisp.pl?gene=SLC52A1
XYLT2	Xylosyltransferase 2	Protein Coding	Q9H1B5	57	GC17P165516	24.485	https://www.genecards.org/cgi-bin/carddisp.pl?gene=XYLT2
TTPA	Alpha Tocopherol Transfer Protein	Protein Coding	P49638	55	GC08M063048	24.4849	https://www.genecards.org/cgi-bin/carddisp.pl?gene=TTPA
PLA2G7	Phospholipase A2 Group VII	Protein Coding	Q13093	63	GC06M046704	24.483	https://www.genecards.org/cgi-bin/carddisp.pl?gene=PLA2G7
PON1	Paraoxonase 1	Protein Coding	P27169	60	GC07M095297	24.462	https://www.genecards.org/cgi-bin/carddisp.pl?gene=PON1
MT-TA	Mitochondrially Encoded TRNA-Ala (GCN)	RNA Gene		20	GCMTM005589	24.4548	https://www.genecards.org/cgi-bin/carddisp.pl?gene=MT-TA
CAVIN1	Caveolae Associated Protein 1	Protein Coding	Q6NZI2	53	GC17M100983	24.4398	https://www.genecards.org/cgi-bin/carddisp.pl?gene=CAVIN1
PDE6D	Phosphodiesterase 6D	Protein Coding	O43924	56	GC02M231732	24.4286	https://www.genecards.org/cgi-bin/carddisp.pl?gene=PDE6D
MT-TF	Mitochondrially Encoded TRNA-Phe (UUU/C)	RNA Gene		23	GCMTP000580	24.4205	https://www.genecards.org/cgi-bin/carddisp.pl?gene=MT-TF
EDN1	Endothelin 1	Protein Coding	P05305	61	GC06P014983	24.4198	https://www.genecards.org/cgi-bin/carddisp.pl?gene=EDN1
HMGCR	3-Hydroxy-3-Methylglutaryl-CoA Reductase	Protein Coding	P04035	60	GC05P075336	24.4099	https://www.genecards.org/cgi-bin/carddisp.pl?gene=HMGCR
HNRNPK	Heterogeneous Nuclear Ribonucleoprotein K	Protein Coding	P61978	58	GC09M126260	24.4003	https://www.genecards.org/cgi-bin/carddisp.pl?gene=HNRNPK
RBM10	RNA Binding Motif Protein 10	Protein Coding	P0DW28	52	GC0XP061572	24.3947	https://www.genecards.org/cgi-bin/carddisp.pl?gene=RBM10
LOC130002133	ATAC-STARR-Seq Lymphoblastoid Silent Region 20071	Functional Element		8	GC09P111068	24.3938	https://www.genecards.org/cgi-bin/carddisp.pl?gene=LOC130002133
NDUFA9	NADH:Ubiquinone Oxidoreductase Subunit A9	Protein Coding	Q16795	55	GC12P004649	24.3882	https://www.genecards.org/cgi-bin/carddisp.pl?gene=NDUFA9
CYP2R1	Cytochrome P450 Family 2 Subfamily R Member 1	Protein Coding	Q6VVX0	56	GC11M014877	24.3852	https://www.genecards.org/cgi-bin/carddisp.pl?gene=CYP2R1
RNU4ATAC	RNA, U4atac Small Nuclear	RNA Gene		26	GC02P157424	24.3785	https://www.genecards.org/cgi-bin/carddisp.pl?gene=RNU4ATAC
ABL1	ABL Proto-Oncogene 1, Non-Receptor Tyrosine Kinase	Protein Coding	P00519	66	GC09P130713	24.3689	https://www.genecards.org/cgi-bin/carddisp.pl?gene=ABL1
UPB1	Beta-Ureidopropionase 1	Protein Coding	Q9UBR1	58	GC22P024494	24.3297	https://www.genecards.org/cgi-bin/carddisp.pl?gene=UPB1
PRKG1	Protein Kinase CGMP-Dependent 1	Protein Coding	Q13976	63	GC10P053881	24.3224	https://www.genecards.org/cgi-bin/carddisp.pl?gene=PRKG1
NR1H4	Nuclear Receptor Subfamily 1 Group H Member 4	Protein Coding	Q96RI1	60	GC12P100473	24.3163	https://www.genecards.org/cgi-bin/carddisp.pl?gene=NR1H4
UBR1	Ubiquitin Protein Ligase E3 Component N-Recognin 1	Protein Coding	Q8IWV7	56	GC15M042942	24.2979	https://www.genecards.org/cgi-bin/carddisp.pl?gene=UBR1
LRAT	Lecithin Retinol Acyltransferase	Protein Coding	O95237	56	GC04P154626	24.2929	https://www.genecards.org/cgi-bin/carddisp.pl?gene=LRAT
AP1S2	Adaptor Related Protein Complex 1 Subunit Sigma 2	Protein Coding	P56377	53	GC0XM015825	24.2909	https://www.genecards.org/cgi-bin/carddisp.pl?gene=AP1S2
GABRB3	Gamma-Aminobutyric Acid Type A Receptor Subunit Beta3	Protein Coding	P28472	62	GC15M026543	24.2833	https://www.genecards.org/cgi-bin/carddisp.pl?gene=GABRB3
APOH	Apolipoprotein H	Protein Coding	P02749	58	GC17M066212	24.2654	https://www.genecards.org/cgi-bin/carddisp.pl?gene=APOH
PLP1	Proteolipid Protein 1	Protein Coding	P60201	56	GC0XP103773	24.2638	https://www.genecards.org/cgi-bin/carddisp.pl?gene=PLP1
TACO1	Translational Activator Of Cytochrome C Oxidase I	Protein Coding	Q9BSH4	52	GC17P063600	24.255	https://www.genecards.org/cgi-bin/carddisp.pl?gene=TACO1
SRY	Sex Determining Region Y	Protein Coding	Q05066	50	GC0YM002698	24.2382	https://www.genecards.org/cgi-bin/carddisp.pl?gene=SRY
CFHR1	Complement Factor H Related 1	Protein Coding	Q03591	54	GC01P196822	24.2212	https://www.genecards.org/cgi-bin/carddisp.pl?gene=CFHR1
ISCA2	Iron-Sulfur Cluster Assembly 2	Protein Coding	Q86U28	50	GC14P074493	24.2189	https://www.genecards.org/cgi-bin/carddisp.pl?gene=ISCA2
MT-TR	Mitochondrially Encoded TRNA-Arg (CGN)	RNA Gene		20	GCMTP010407	24.216	https://www.genecards.org/cgi-bin/carddisp.pl?gene=MT-TR
ASNS	Asparagine Synthetase (Glutamine-Hydrolyzing)	Protein Coding	P08243	59	GC07M097854	24.2146	https://www.genecards.org/cgi-bin/carddisp.pl?gene=ASNS
SLC22A12	Solute Carrier Family 22 Member 12	Protein Coding	Q96S37	57	GC11P114979	24.2045	https://www.genecards.org/cgi-bin/carddisp.pl?gene=SLC22A12
SFTPB	Surfactant Protein B	Protein Coding	P07988	56	GC02M085657	24.2041	https://www.genecards.org/cgi-bin/carddisp.pl?gene=SFTPB
FHL1	Four And A Half LIM Domains 1	Protein Coding	Q13642	59	GC0XP136146	24.2028	https://www.genecards.org/cgi-bin/carddisp.pl?gene=FHL1
COX6B1	Cytochrome C Oxidase Subunit 6B1	Protein Coding	P14854	56	GC19P161958	24.201	https://www.genecards.org/cgi-bin/carddisp.pl?gene=COX6B1
FASN	Fatty Acid Synthase	Protein Coding	P49327	62	GC17M082078	24.1991	https://www.genecards.org/cgi-bin/carddisp.pl?gene=FASN
BAZ1B	Bromodomain Adjacent To Zinc Finger Domain 1B	Protein Coding	Q9UIG0	53	GC07M073440	24.1704	https://www.genecards.org/cgi-bin/carddisp.pl?gene=BAZ1B
USP7	Ubiquitin Specific Peptidase 7	Protein Coding	Q93009	62	GC16M008892	24.1597	https://www.genecards.org/cgi-bin/carddisp.pl?gene=USP7
SLC25A32	Solute Carrier Family 25 Member 32	Protein Coding	Q9H2D1	53	GC08M103398	24.157	https://www.genecards.org/cgi-bin/carddisp.pl?gene=SLC25A32
CYP3A5	Cytochrome P450 Family 3 Subfamily A Member 5	Protein Coding	P20815	58	GC07M099648	24.152	https://www.genecards.org/cgi-bin/carddisp.pl?gene=CYP3A5
AGA	Aspartylglucosaminidase	Protein Coding	P20933	58	GC04M177430	24.1421	https://www.genecards.org/cgi-bin/carddisp.pl?gene=AGA
GCG	Glucagon	Protein Coding	P01275	55	GC02M162142	24.1376	https://www.genecards.org/cgi-bin/carddisp.pl?gene=GCG
HPSE2	Heparanase 2 (Inactive)	Protein Coding	Q8WWQ2	52	GC10M098457	24.1341	https://www.genecards.org/cgi-bin/carddisp.pl?gene=HPSE2
MIR17	MicroRNA 17	RNA Gene		27	GC13P091350	24.1269	https://www.genecards.org/cgi-bin/carddisp.pl?gene=MIR17
INVS	Inversin	Protein Coding	Q9Y283	56	GC09P100099	24.1182	https://www.genecards.org/cgi-bin/carddisp.pl?gene=INVS
MBD5	Methyl-CpG Binding Domain Protein 5	Protein Coding	Q9P267	50	GC02P157851	24.1108	https://www.genecards.org/cgi-bin/carddisp.pl?gene=MBD5
CEP120	Centrosomal Protein 120	Protein Coding	Q8N960	51	GC05M123344	24.107	https://www.genecards.org/cgi-bin/carddisp.pl?gene=CEP120
ACTC1	Actin Alpha Cardiac Muscle 1	Protein Coding	P68032	57	GC15M034790	24.1019	https://www.genecards.org/cgi-bin/carddisp.pl?gene=ACTC1
DHDDS	Dehydrodolichyl Diphosphate Synthase Subunit	Protein Coding	Q86SQ9	54	GC01P026432	24.0603	https://www.genecards.org/cgi-bin/carddisp.pl?gene=DHDDS
SEPSECS	Sep (O-Phosphoserine) TRNA:Sec (Selenocysteine) TRNA Synthase	Protein Coding	Q9HD40	56	GC04M025121	24.0589	https://www.genecards.org/cgi-bin/carddisp.pl?gene=SEPSECS
WNT10A	Wnt Family Member 10A	Protein Coding	Q9GZT5	56	GC02P220644	24.0399	https://www.genecards.org/cgi-bin/carddisp.pl?gene=WNT10A
GOSR2	Golgi SNAP Receptor Complex Member 2	Protein Coding	O14653	54	GC17P165400	24.0323	https://www.genecards.org/cgi-bin/carddisp.pl?gene=GOSR2
EPHX2	Epoxide Hydrolase 2	Protein Coding	P34913	59	GC08P027490	24.0017	https://www.genecards.org/cgi-bin/carddisp.pl?gene=EPHX2
MFSD8	Major Facilitator Superfamily Domain Containing 8	Protein Coding	Q8NHS3	48	GC04M127917	23.9931	https://www.genecards.org/cgi-bin/carddisp.pl?gene=MFSD8
LOC109610631	Aristaless Related Homeobox Polyalanine Expansion Region	Functional Element		9	GC0XP025013	23.9837	https://www.genecards.org/cgi-bin/carddisp.pl?gene=LOC109610631
PRL	Prolactin	Protein Coding	P01236	56	GC06M022287	23.9744	https://www.genecards.org/cgi-bin/carddisp.pl?gene=PRL
RMND1	Required For Meiotic Nuclear Division 1 Homolog	Protein Coding	Q9NWS8	49	GC06M151404	23.9686	https://www.genecards.org/cgi-bin/carddisp.pl?gene=RMND1
MOGS	Mannosyl-Oligosaccharide Glucosidase	Protein Coding	Q13724	56	GC02M074461	23.9338	https://www.genecards.org/cgi-bin/carddisp.pl?gene=MOGS
ITGA3	Integrin Subunit Alpha 3	Protein Coding	P26006	60	GC17P050055	23.9333	https://www.genecards.org/cgi-bin/carddisp.pl?gene=ITGA3
ANO10	Anoctamin 10	Protein Coding	Q9NW15	50	GC03M043355	23.9323	https://www.genecards.org/cgi-bin/carddisp.pl?gene=ANO10
CEBPA	CCAAT Enhancer Binding Protein Alpha	Protein Coding	P49715	60	GC19M033299	23.9287	https://www.genecards.org/cgi-bin/carddisp.pl?gene=CEBPA
EFEMP2	EGF Containing Fibulin Extracellular Matrix Protein 2	Protein Coding	O95967	56	GC11M143006	23.9202	https://www.genecards.org/cgi-bin/carddisp.pl?gene=EFEMP2
CSTB	Cystatin B	Protein Coding	P04080	59	GC21M043772	23.9165	https://www.genecards.org/cgi-bin/carddisp.pl?gene=CSTB
AARS2	Alanyl-TRNA Synthetase 2, Mitochondrial	Protein Coding	Q5JTZ9	56	GC06M111837	23.9154	https://www.genecards.org/cgi-bin/carddisp.pl?gene=AARS2
DCHS1	Dachsous Cadherin-Related 1	Protein Coding	Q96JQ0	49	GC11M006621	23.9094	https://www.genecards.org/cgi-bin/carddisp.pl?gene=DCHS1
NPY	Neuropeptide Y	Protein Coding	P01303	58	GC07P026120	23.9045	https://www.genecards.org/cgi-bin/carddisp.pl?gene=NPY
RDH12	Retinol Dehydrogenase 12	Protein Coding	Q96NR8	56	GC14P067701	23.904	https://www.genecards.org/cgi-bin/carddisp.pl?gene=RDH12
IQSEC2	IQ Motif And Sec7 Domain ArfGEF 2	Protein Coding	Q5JU85	52	GC0XM053225	23.8986	https://www.genecards.org/cgi-bin/carddisp.pl?gene=IQSEC2
FBXO7	F-Box Protein 7	Protein Coding	Q9Y3I1	55	GC22P032474	23.894	https://www.genecards.org/cgi-bin/carddisp.pl?gene=FBXO7
ZC4H2	Zinc Finger C4H2-Type Containing	Protein Coding	Q9NQZ6	48	GC0XM064915	23.8917	https://www.genecards.org/cgi-bin/carddisp.pl?gene=ZC4H2
RPL11	Ribosomal Protein L11	Protein Coding	P62913	60	GC01P023691	23.882	https://www.genecards.org/cgi-bin/carddisp.pl?gene=RPL11
FANCB	FA Complementation Group B	Protein Coding	Q8NB91	52	GC0XM016688	23.8773	https://www.genecards.org/cgi-bin/carddisp.pl?gene=FANCB
SLC25A42	Solute Carrier Family 25 Member 42	Protein Coding	Q86VD7	50	GC19P019063	23.8666	https://www.genecards.org/cgi-bin/carddisp.pl?gene=SLC25A42
NBEAL2	Neurobeachin Like 2	Protein Coding	Q6ZNJ1	52	GC03P046979	23.866	https://www.genecards.org/cgi-bin/carddisp.pl?gene=NBEAL2
ARVCF	ARVCF Delta Catenin Family Member	Protein Coding	O00192	52	GC22M087904	23.8536	https://www.genecards.org/cgi-bin/carddisp.pl?gene=ARVCF
GBA2	Glucosylceramidase Beta 2	Protein Coding	Q9HCG7	53	GC09M035736	23.8496	https://www.genecards.org/cgi-bin/carddisp.pl?gene=GBA2
STAT2	Signal Transducer And Activator Of Transcription 2	Protein Coding	P52630	62	GC12M056341	23.8492	https://www.genecards.org/cgi-bin/carddisp.pl?gene=STAT2
AP1S1	Adaptor Related Protein Complex 1 Subunit Sigma 1	Protein Coding	P61966	51	GC07P101154	23.8484	https://www.genecards.org/cgi-bin/carddisp.pl?gene=AP1S1
KCNA1	Potassium Voltage-Gated Channel Subfamily A Member 1	Protein Coding	Q09470	58	GC12P080236	23.8482	https://www.genecards.org/cgi-bin/carddisp.pl?gene=KCNA1
CLN8	CLN8 Transmembrane ER And ERGIC Protein	Protein Coding	Q9UBY8	52	GC08P001755	23.8409	https://www.genecards.org/cgi-bin/carddisp.pl?gene=CLN8
EFNB1	Ephrin B1	Protein Coding	P98172	58	GC0XP068828	23.833	https://www.genecards.org/cgi-bin/carddisp.pl?gene=EFNB1
NDUFB11	NADH:Ubiquinone Oxidoreductase Subunit B11	Protein Coding	Q9NX14	52	GC0XM047142	23.8217	https://www.genecards.org/cgi-bin/carddisp.pl?gene=NDUFB11
SLC12A2	Solute Carrier Family 12 Member 2	Protein Coding	P55011	62	GC05P128083	23.8192	https://www.genecards.org/cgi-bin/carddisp.pl?gene=SLC12A2
ATP8A2	ATPase Phospholipid Transporting 8A2	Protein Coding	Q9NTI2	52	GC13P029217	23.8099	https://www.genecards.org/cgi-bin/carddisp.pl?gene=ATP8A2
MT-TD	Mitochondrially Encoded TRNA-Asp (GAU/C)	RNA Gene		21	GCMTP007520	23.7916	https://www.genecards.org/cgi-bin/carddisp.pl?gene=MT-TD
CXCL8	C-X-C Motif Chemokine Ligand 8	Protein Coding	P10145	56	GC04P073740	23.7858	https://www.genecards.org/cgi-bin/carddisp.pl?gene=CXCL8
MPDU1	Mannose-P-Dolichol Utilization Defect 1	Protein Coding	O75352	53	GC17P007583	23.7646	https://www.genecards.org/cgi-bin/carddisp.pl?gene=MPDU1
ALG11	ALG11 Alpha-1,2-Mannosyltransferase	Protein Coding	Q2TAA5	53	GC13P052012	23.7645	https://www.genecards.org/cgi-bin/carddisp.pl?gene=ALG11
CSNK2A1	Casein Kinase 2 Alpha 1	Protein Coding	P68400	63	GC20M000472	23.7502	https://www.genecards.org/cgi-bin/carddisp.pl?gene=CSNK2A1
RS1	Retinoschisin 1	Protein Coding	O15537	52	GC0XM018639	23.7396	https://www.genecards.org/cgi-bin/carddisp.pl?gene=RS1
TNFAIP3	TNF Alpha Induced Protein 3	Protein Coding	P21580	62	GC06P137866	23.7367	https://www.genecards.org/cgi-bin/carddisp.pl?gene=TNFAIP3
KDM5C	Lysine Demethylase 5C	Protein Coding	P41229	59	GC0XM053176	23.7311	https://www.genecards.org/cgi-bin/carddisp.pl?gene=KDM5C
DVL3	Dishevelled Segment Polarity Protein 3	Protein Coding	Q92997	58	GC03P184155	23.7253	https://www.genecards.org/cgi-bin/carddisp.pl?gene=DVL3
TMPO	Thymopoietin	Protein Coding	P42166	59	GC12P098515	23.7155	https://www.genecards.org/cgi-bin/carddisp.pl?gene=TMPO
TET2	Tet Methylcytosine Dioxygenase 2	Protein Coding	Q6N021	58	GC04P105145	23.6966	https://www.genecards.org/cgi-bin/carddisp.pl?gene=TET2
CRB2	Crumbs Cell Polarity Complex Component 2	Protein Coding	Q5IJ48	53	GC09P155632	23.6923	https://www.genecards.org/cgi-bin/carddisp.pl?gene=CRB2
GRHPR	Glyoxylate And Hydroxypyruvate Reductase	Protein Coding	Q9UBQ7	58	GC09P078116	23.6828	https://www.genecards.org/cgi-bin/carddisp.pl?gene=GRHPR
TPP2	Tripeptidyl Peptidase 2	Protein Coding	P29144	55	GC13P102596	23.6784	https://www.genecards.org/cgi-bin/carddisp.pl?gene=TPP2
CHD8	Chromodomain Helicase DNA Binding Protein 8	Protein Coding	Q9HCK8	56	GC14M021385	23.6781	https://www.genecards.org/cgi-bin/carddisp.pl?gene=CHD8
MIR155	MicroRNA 155	RNA Gene		30	GC21P025573	23.6765	https://www.genecards.org/cgi-bin/carddisp.pl?gene=MIR155
TSHR	Thyroid Stimulating Hormone Receptor	Protein Coding	P16473	61	GC14P080954	23.6745	https://www.genecards.org/cgi-bin/carddisp.pl?gene=TSHR
ALOX12B	Arachidonate 12-Lipoxygenase, 12R Type	Protein Coding	O75342	56	GC17M100001	23.6714	https://www.genecards.org/cgi-bin/carddisp.pl?gene=ALOX12B
WAC	WW Domain Containing Adaptor With Coiled-Coil	Protein Coding	Q9BTA9	49	GC10P028566	23.6638	https://www.genecards.org/cgi-bin/carddisp.pl?gene=WAC
HBA1	Hemoglobin Subunit Alpha 1	Protein Coding	P69905	56	GC16P127980	23.6534	https://www.genecards.org/cgi-bin/carddisp.pl?gene=HBA1
MT-TM	Mitochondrially Encoded TRNA-Met (AUA/G)	RNA Gene		20	GCMTP004404	23.6533	https://www.genecards.org/cgi-bin/carddisp.pl?gene=MT-TM
PCBD1	Pterin-4 Alpha-Carbinolamine Dehydratase 1	Protein Coding	P61457	57	GC10M070882	23.6478	https://www.genecards.org/cgi-bin/carddisp.pl?gene=PCBD1
RASA2	RAS P21 Protein Activator 2	Protein Coding	Q15283	52	GC03P141487	23.6439	https://www.genecards.org/cgi-bin/carddisp.pl?gene=RASA2
NDN	Necdin, MAGE Family Member	Protein Coding	Q99608	55	GC15M048827	23.6399	https://www.genecards.org/cgi-bin/carddisp.pl?gene=NDN
C1R	Complement C1r	Protein Coding	P00736	60	GC12M036935	23.5987	https://www.genecards.org/cgi-bin/carddisp.pl?gene=C1R
DYNC1H1	Dynein Cytoplasmic 1 Heavy Chain 1	Protein Coding	Q14204	57	GC14P121532	23.575	https://www.genecards.org/cgi-bin/carddisp.pl?gene=DYNC1H1
HDAC4	Histone Deacetylase 4	Protein Coding	P56524	65	GC02M239048	23.5696	https://www.genecards.org/cgi-bin/carddisp.pl?gene=HDAC4
PHKA2	Phosphorylase Kinase Regulatory Subunit Alpha 2	Protein Coding	P46019	56	GC0XM018892	23.5585	https://www.genecards.org/cgi-bin/carddisp.pl?gene=PHKA2
COG1	Component Of Oligomeric Golgi Complex 1	Protein Coding	Q8WTW3	50	GC17P073193	23.5573	https://www.genecards.org/cgi-bin/carddisp.pl?gene=COG1
ATPAF2	ATP Synthase Mitochondrial F1 Complex Assembly Factor 2	Protein Coding	Q8N5M1	50	GC17M017977	23.5534	https://www.genecards.org/cgi-bin/carddisp.pl?gene=ATPAF2
MIRLET7C	MicroRNA Let-7c	RNA Gene		30	GC21P021916	23.5433	https://www.genecards.org/cgi-bin/carddisp.pl?gene=MIRLET7C
CLN5	CLN5 Lysosomal BMP Synthase	Protein Coding	O75503	53	GC13P076990	23.5344	https://www.genecards.org/cgi-bin/carddisp.pl?gene=CLN5
FERMT1	FERM Domain Containing Kindlin 1	Protein Coding	Q9BQL6	53	GC20M006074	23.5335	https://www.genecards.org/cgi-bin/carddisp.pl?gene=FERMT1
NDUFS6	NADH:Ubiquinone Oxidoreductase Subunit S6	Protein Coding	O75380	55	GC05P001801	23.5331	https://www.genecards.org/cgi-bin/carddisp.pl?gene=NDUFS6
DAG1	Dystroglycan 1	Protein Coding	Q14118	59	GC03P066868	23.5299	https://www.genecards.org/cgi-bin/carddisp.pl?gene=DAG1
VWF	Von Willebrand Factor	Protein Coding	P04275	60	GC12M036869	23.515	https://www.genecards.org/cgi-bin/carddisp.pl?gene=VWF
ACADL	Acyl-CoA Dehydrogenase Long Chain	Protein Coding	P28330	53	GC02M210187	23.5036	https://www.genecards.org/cgi-bin/carddisp.pl?gene=ACADL
MSMO1	Methylsterol Monooxygenase 1	Protein Coding	Q15800	55	GC04P165327	23.4975	https://www.genecards.org/cgi-bin/carddisp.pl?gene=MSMO1
CLCN5	Chloride Voltage-Gated Channel 5	Protein Coding	P51795	56	GC0XP049922	23.482	https://www.genecards.org/cgi-bin/carddisp.pl?gene=CLCN5
OTOF	Otoferlin	Protein Coding	Q9HC10	52	GC02M026749	23.4734	https://www.genecards.org/cgi-bin/carddisp.pl?gene=OTOF
ITGB3	Integrin Subunit Beta 3	Protein Coding	P05106	65	GC17P165432	23.468	https://www.genecards.org/cgi-bin/carddisp.pl?gene=ITGB3
C1S	Complement C1s	Protein Coding	P09871	60	GC12P080300	23.4489	https://www.genecards.org/cgi-bin/carddisp.pl?gene=C1S
PHIP	PHIP Subunit Of CUL4-Ring Ligase Complex	Protein Coding	Q8WWQ0	51	GC06M078934	23.4304	https://www.genecards.org/cgi-bin/carddisp.pl?gene=PHIP
SLC2A4	Solute Carrier Family 2 Member 4	Protein Coding	P14672	60	GC17P164123	23.4299	https://www.genecards.org/cgi-bin/carddisp.pl?gene=SLC2A4
GM2A	Ganglioside GM2 Activator	Protein Coding	P17900	55	GC05P151212	23.4237	https://www.genecards.org/cgi-bin/carddisp.pl?gene=GM2A
BGN	Biglycan	Protein Coding	P21810	57	GC0XP153494	23.4179	https://www.genecards.org/cgi-bin/carddisp.pl?gene=BGN
ALDH1A3	Aldehyde Dehydrogenase 1 Family Member A3	Protein Coding	P47895	59	GC15P202880	23.4111	https://www.genecards.org/cgi-bin/carddisp.pl?gene=ALDH1A3
CYP2U1	Cytochrome P450 Family 2 Subfamily U Member 1	Protein Coding	Q7Z449	56	GC04P107931	23.4041	https://www.genecards.org/cgi-bin/carddisp.pl?gene=CYP2U1
FDX2	Ferredoxin 2	Protein Coding	Q6P4F2	45	GC19M111881	23.3955	https://www.genecards.org/cgi-bin/carddisp.pl?gene=FDX2
2	Natriuretic Peptide Receptor 2	Protein Coding	P20594	60	GC09P078072	23.3941	https://www.genecards.org/cgi-bin/carddisp.pl?gene=NPR2
SLC30A10	Solute Carrier Family 30 Member 10	Protein Coding	Q6XR72	55	GC01M219685	23.38	https://www.genecards.org/cgi-bin/carddisp.pl?gene=SLC30A10
ITPA	Inosine Triphosphatase	Protein Coding	Q9BY32	59	GC20P011657	23.3602	https://www.genecards.org/cgi-bin/carddisp.pl?gene=ITPA
FDFT1	Farnesyl-Diphosphate Farnesyltransferase 1	Protein Coding	P37268	58	GC08P011795	23.3395	https://www.genecards.org/cgi-bin/carddisp.pl?gene=FDFT1
GNMT	Glycine N-Methyltransferase	Protein Coding	Q14749	57	GC06P042960	23.3389	https://www.genecards.org/cgi-bin/carddisp.pl?gene=GNMT
DTNBP1	Dystrobrevin Binding Protein 1	Protein Coding	Q96EV8	55	GC06M015639	23.3357	https://www.genecards.org/cgi-bin/carddisp.pl?gene=DTNBP1
PKLR	Pyruvate Kinase L/R	Protein Coding	P30613	59	GC01M155289	23.3271	https://www.genecards.org/cgi-bin/carddisp.pl?gene=PKLR
HBA2	Hemoglobin Subunit Alpha 2	Protein Coding	P69905	53	GC16P127981	23.3169	https://www.genecards.org/cgi-bin/carddisp.pl?gene=HBA2
UQCRC2	Ubiquinol-Cytochrome C Reductase Core Protein 2	Protein Coding	P22695	58	GC16P128574	23.3166	https://www.genecards.org/cgi-bin/carddisp.pl?gene=UQCRC2
MIPEP	Mitochondrial Intermediate Peptidase	Protein Coding	Q99797	53	GC13M023730	23.3109	https://www.genecards.org/cgi-bin/carddisp.pl?gene=MIPEP
AASS	Aminoadipate-Semialdehyde Synthase	Protein Coding	Q9UDR5	55	GC07M122073	23.2744	https://www.genecards.org/cgi-bin/carddisp.pl?gene=AASS
EIF2B5	Eukaryotic Translation Initiation Factor 2B Subunit Epsilon	Protein Coding	Q13144	55	GC03P184135	23.2703	https://www.genecards.org/cgi-bin/carddisp.pl?gene=EIF2B5
SYT2	Synaptotagmin 2	Protein Coding	Q8N9I0	56	GC01M202559	23.2659	https://www.genecards.org/cgi-bin/carddisp.pl?gene=SYT2
FASTKD2	FAST Kinase Domains 2	Protein Coding	Q9NYY8	50	GC02P206770	23.2655	https://www.genecards.org/cgi-bin/carddisp.pl?gene=FASTKD2
CD36	CD36 Molecule (CD36 Blood Group)	Protein Coding	P16671	63	GC07P080369	23.2631	https://www.genecards.org/cgi-bin/carddisp.pl?gene=CD36
CEP152	Centrosomal Protein 152	Protein Coding	O94986	51	GC15M048712	23.257	https://www.genecards.org/cgi-bin/carddisp.pl?gene=CEP152
RECQL	RecQ Like Helicase	Protein Coding	P46063	55	GC12M021468	23.2552	https://www.genecards.org/cgi-bin/carddisp.pl?gene=RECQL
OCLN	Occludin	Protein Coding	Q16625	57	GC05P069492	23.2539	https://www.genecards.org/cgi-bin/carddisp.pl?gene=OCLN
CTH	Cystathionine Gamma-Lyase	Protein Coding	P32929	62	GC01P070411	23.2524	https://www.genecards.org/cgi-bin/carddisp.pl?gene=CTH
SPG21	SPG21 Abhydrolase Domain Containing, Maspardin	Protein Coding	Q9NZD8	49	GC15M064963	23.2484	https://www.genecards.org/cgi-bin/carddisp.pl?gene=SPG21
OXTR	Oxytocin Receptor	Protein Coding	P30559	60	GC03M008767	23.2453	https://www.genecards.org/cgi-bin/carddisp.pl?gene=OXTR
PHKG2	Phosphorylase Kinase Catalytic Subunit Gamma 2	Protein Coding	P15735	57	GC16P128950	23.2447	https://www.genecards.org/cgi-bin/carddisp.pl?gene=PHKG2
ALDH6A1	Aldehyde Dehydrogenase 6 Family Member A1	Protein Coding	Q02252	57	GC14M074230	23.2433	https://www.genecards.org/cgi-bin/carddisp.pl?gene=ALDH6A1
CTCF	CCCTC-Binding Factor	Protein Coding	P49711	59	GC16P129770	23.2412	https://www.genecards.org/cgi-bin/carddisp.pl?gene=CTCF
XPA	XPA, DNA Damage Recognition And Repair Factor	Protein Coding	P23025	57	GC09M097654	23.2367	https://www.genecards.org/cgi-bin/carddisp.pl?gene=XPA
TCIRG1	T Cell Immune Regulator 1, ATPase H+ Transporting V0 Subunit A3	Protein Coding	Q13488	57	GC11P115232	23.2329	https://www.genecards.org/cgi-bin/carddisp.pl?gene=TCIRG1
TTC19	Tetratricopeptide Repeat Domain 19	Protein Coding	Q6DKK2	51	GC17P015999	23.2195	https://www.genecards.org/cgi-bin/carddisp.pl?gene=TTC19
SETX	Senataxin	Protein Coding	Q7Z333	53	GC09M132261	23.2066	https://www.genecards.org/cgi-bin/carddisp.pl?gene=SETX
UROS	Uroporphyrinogen III Synthase	Protein Coding	P10746	53	GC10M125784	23.1976	https://www.genecards.org/cgi-bin/carddisp.pl?gene=UROS
GDF5	Growth Differentiation Factor 5	Protein Coding	P43026	56	GC20M035433	23.1972	https://www.genecards.org/cgi-bin/carddisp.pl?gene=GDF5
OGDH	Oxoglutarate Dehydrogenase	Protein Coding	Q02218	60	GC07P044606	23.1857	https://www.genecards.org/cgi-bin/carddisp.pl?gene=OGDH
ALG12	ALG12 Alpha-1,6-Mannosyltransferase	Protein Coding	Q9BV10	49	GC22M049859	23.181	https://www.genecards.org/cgi-bin/carddisp.pl?gene=ALG12
DEAF1	DEAF1 Transcription Factor	Protein Coding	O75398	52	GC11M000644	23.1729	https://www.genecards.org/cgi-bin/carddisp.pl?gene=DEAF1
JAK3	Janus Kinase 3	Protein Coding	P52333	65	GC19M017824	23.1694	https://www.genecards.org/cgi-bin/carddisp.pl?gene=JAK3
TPI1	Triosephosphate Isomerase 1	Protein Coding	P60174	59	GC12P006867	23.1639	https://www.genecards.org/cgi-bin/carddisp.pl?gene=TPI1
VPS33A	VPS33A Core Subunit Of CORVET And HOPS Complexes	Protein Coding	Q96AX1	52	GC12M122229	23.163	https://www.genecards.org/cgi-bin/carddisp.pl?gene=VPS33A
SYP	Synaptophysin	Protein Coding	P08247	59	GC0XM049187	23.1419	https://www.genecards.org/cgi-bin/carddisp.pl?gene=SYP
LCT	Lactase	Protein Coding	P09848	56	GC02M135787	23.1281	https://www.genecards.org/cgi-bin/carddisp.pl?gene=LCT
NDE1	NudE Neurodevelopment Protein 1	Protein Coding	Q9NXR1	53	GC16P128367	23.1243	https://www.genecards.org/cgi-bin/carddisp.pl?gene=NDE1
CD8A	CD8 Subunit Alpha	Protein Coding	P01732	60	GC02M086784	23.124	https://www.genecards.org/cgi-bin/carddisp.pl?gene=CD8A
GNPTG	N-Acetylglucosamine-1-Phosphate Transferase Subunit Gamma	Protein Coding	Q9UJJ9	48	GC16P001351	23.1234	https://www.genecards.org/cgi-bin/carddisp.pl?gene=GNPTG
NDUFA12	NADH:Ubiquinone Oxidoreductase Subunit A12	Protein Coding	Q9UI09	57	GC12M094898	23.121	https://www.genecards.org/cgi-bin/carddisp.pl?gene=NDUFA12
PLOD3	Procollagen-Lysine,2-Oxoglutarate 5-Dioxygenase 3	Protein Coding	O60568	58	GC07M101205	23.1174	https://www.genecards.org/cgi-bin/carddisp.pl?gene=PLOD3
MALAT1	Metastasis Associated Lung Adenocarcinoma Transcript 1	RNA Gene		33	GC11P115065	23.1096	https://www.genecards.org/cgi-bin/carddisp.pl?gene=MALAT1
NDUFV2	NADH:Ubiquinone Oxidoreductase Core Subunit V2	Protein Coding	P19404	56	GC18P009118	23.1062	https://www.genecards.org/cgi-bin/carddisp.pl?gene=NDUFV2
DRD2	Dopamine Receptor D2	Protein Coding	P14416	63	GC11M113409	23.1048	https://www.genecards.org/cgi-bin/carddisp.pl?gene=DRD2
GPC4	Glypican 4	Protein Coding	O75487	56	GC0XM133300	23.1008	https://www.genecards.org/cgi-bin/carddisp.pl?gene=GPC4
ATP6V1A	ATPase H+ Transporting V1 Subunit A	Protein Coding	P38606	58	GC03P113904	23.0914	https://www.genecards.org/cgi-bin/carddisp.pl?gene=ATP6V1A
GANAB	Glucosidase II Alpha Subunit	Protein Coding	Q14697	59	GC11M142861	23.0897	https://www.genecards.org/cgi-bin/carddisp.pl?gene=GANAB
OXCT1	3-Oxoacid CoA-Transferase 1	Protein Coding	P55809	59	GC05M041732	23.0896	https://www.genecards.org/cgi-bin/carddisp.pl?gene=OXCT1
DGAT1	Diacylglycerol O-Acyltransferase 1	Protein Coding	O75907	60	GC08M147584	23.0777	https://www.genecards.org/cgi-bin/carddisp.pl?gene=DGAT1
ATP6V1E1	ATPase H+ Transporting V1 Subunit E1	Protein Coding	P36543	58	GC22M017592	23.0761	https://www.genecards.org/cgi-bin/carddisp.pl?gene=ATP6V1E1
EIF2S3	Eukaryotic Translation Initiation Factor 2 Subunit Gamma	Protein Coding	P41091	57	GC0XP024054	23.0651	https://www.genecards.org/cgi-bin/carddisp.pl?gene=EIF2S3
HYAL1	Hyaluronidase 1	Protein Coding	Q12794	59	GC03M050299	23.0617	https://www.genecards.org/cgi-bin/carddisp.pl?gene=HYAL1
LOC130004273	ATAC-STARR-Seq Lymphoblastoid Silent Region 2585	Functional Element		7	GC10P131468	23.0604	https://www.genecards.org/cgi-bin/carddisp.pl?gene=LOC130004273
SOX3	SRY-Box Transcription Factor 3	Protein Coding	P41225	54	GC0XM140502	23.0572	https://www.genecards.org/cgi-bin/carddisp.pl?gene=SOX3
MSTO1	Misato Mitochondrial Distribution And Morphology Regulator 1	Protein Coding	Q9BUK6	51	GC01P180061	23.0495	https://www.genecards.org/cgi-bin/carddisp.pl?gene=MSTO1
TMEM107	Transmembrane Protein 107	Protein Coding	Q6UX40	48	GC17M100013	23.0483	https://www.genecards.org/cgi-bin/carddisp.pl?gene=TMEM107
GPD1	Glycerol-3-Phosphate Dehydrogenase 1	Protein Coding	P21695	56	GC12P081337	23.0409	https://www.genecards.org/cgi-bin/carddisp.pl?gene=GPD1
CA2	Carbonic Anhydrase 2	Protein Coding	P00918	64	GC08P085463	23.0366	https://www.genecards.org/cgi-bin/carddisp.pl?gene=CA2
PTF1A	Pancreas Associated Transcription Factor 1a	Protein Coding	Q7RTS3	54	GC10P023194	23.0355	https://www.genecards.org/cgi-bin/carddisp.pl?gene=PTF1A
C2CD3	C2 Domain Containing 3 Centriole Elongation Regulator	Protein Coding	Q4AC94	50	GC11M074012	23.018	https://www.genecards.org/cgi-bin/carddisp.pl?gene=C2CD3
TOE1	Target Of EGR1, Exonuclease	Protein Coding	Q96GM8	50	GC01P085734	23.0161	https://www.genecards.org/cgi-bin/carddisp.pl?gene=TOE1
NGLY1	N-Glycanase 1	Protein Coding	Q96IV0	55	GC03M025718	23.0134	https://www.genecards.org/cgi-bin/carddisp.pl?gene=NGLY1
EDAR	Ectodysplasin A Receptor	Protein Coding	Q9UNE0	53	GC02M108894	23.0102	https://www.genecards.org/cgi-bin/carddisp.pl?gene=EDAR
PDX1	Pancreatic And Duodenal Homeobox 1	Protein Coding	P52945	58	GC13P029317	23.0084	https://www.genecards.org/cgi-bin/carddisp.pl?gene=PDX1
MPC1	Mitochondrial Pyruvate Carrier 1	Protein Coding	Q9Y5U8	55	GC06M166364	22.9766	https://www.genecards.org/cgi-bin/carddisp.pl?gene=MPC1
OCA2	OCA2 Melanosomal Transmembrane Protein	Protein Coding	Q04671	56	GC15M048877	22.9693	https://www.genecards.org/cgi-bin/carddisp.pl?gene=OCA2
BBIP1	BBSome Interacting Protein 1	Protein Coding	A8MTZ0	43	GC10M110898	22.9501	https://www.genecards.org/cgi-bin/carddisp.pl?gene=BBIP1
LINC02605	Long Intergenic Non-Protein Coding RNA 2605	RNA Gene		21	GC08P078838	22.9398	https://www.genecards.org/cgi-bin/carddisp.pl?gene=LINC02605
ATP5F1E	ATP Synthase F1 Subunit Epsilon	Protein Coding	P56381	54	GC20M059026	22.9362	https://www.genecards.org/cgi-bin/carddisp.pl?gene=ATP5F1E
GAPDH	Glyceraldehyde-3-Phosphate Dehydrogenase	Protein Coding	P04406	64	GC12P080272	22.936	https://www.genecards.org/cgi-bin/carddisp.pl?gene=GAPDH
TUBB3	Tubulin Beta 3 Class III	Protein Coding	Q13509	63	GC16P130848	22.9335	https://www.genecards.org/cgi-bin/carddisp.pl?gene=TUBB3
CHD3	Chromodomain Helicase DNA Binding Protein 3	Protein Coding	Q12873	56	GC17P164159	22.927	https://www.genecards.org/cgi-bin/carddisp.pl?gene=CHD3
COX7B	Cytochrome C Oxidase Subunit 7B	Protein Coding	P24311	52	GC0XP077899	22.9093	https://www.genecards.org/cgi-bin/carddisp.pl?gene=COX7B
RUNX2	RUNX Family Transcription Factor 2	Protein Coding	Q13950	60	GC06P190902	22.8563	https://www.genecards.org/cgi-bin/carddisp.pl?gene=RUNX2
NHLRC1	NHL Repeat Containing E3 Ubiquitin Protein Ligase 1	Protein Coding	Q6VVB1	52	GC06M018120	22.8497	https://www.genecards.org/cgi-bin/carddisp.pl?gene=NHLRC1
BAAT	Bile Acid-CoA:Amino Acid N-Acyltransferase	Protein Coding	Q14032	54	GC09M101354	22.8476	https://www.genecards.org/cgi-bin/carddisp.pl?gene=BAAT
SQSTM1	Sequestosome 1	Protein Coding	Q13501	62	GC05P179806	22.8468	https://www.genecards.org/cgi-bin/carddisp.pl?gene=SQSTM1
AGPS	Alkylglycerone Phosphate Synthase	Protein Coding	O00116	55	GC02P177392	22.8429	https://www.genecards.org/cgi-bin/carddisp.pl?gene=AGPS
UQCRQ	Ubiquinol-Cytochrome C Reductase Complex III Subunit VII	Protein Coding	O14949	53	GC05P132866	22.8408	https://www.genecards.org/cgi-bin/carddisp.pl?gene=UQCRQ
NADK2	NAD Kinase 2, Mitochondrial	Protein Coding	Q4G0N4	49	GC05M036896	22.8391	https://www.genecards.org/cgi-bin/carddisp.pl?gene=NADK2
MYH8	Myosin Heavy Chain 8	Protein Coding	P13535	52	GC17M010390	22.8349	https://www.genecards.org/cgi-bin/carddisp.pl?gene=MYH8
KITLG	KIT Ligand	Protein Coding	P21583	60	GC12M088492	22.8347	https://www.genecards.org/cgi-bin/carddisp.pl?gene=KITLG
CYB5R3	Cytochrome B5 Reductase 3	Protein Coding	P00387	57	GC22M088458	22.8299	https://www.genecards.org/cgi-bin/carddisp.pl?gene=CYB5R3
CEP164	Centrosomal Protein 164	Protein Coding	Q9UPV0	53	GC11P117314	22.7947	https://www.genecards.org/cgi-bin/carddisp.pl?gene=CEP164
MYO18B	Myosin XVIIIB	Protein Coding	Q8IUG5	48	GC22P025742	22.7874	https://www.genecards.org/cgi-bin/carddisp.pl?gene=MYO18B
GJA5	Gap Junction Protein Alpha 5	Protein Coding	P36382	57	GC01M147756	22.7858	https://www.genecards.org/cgi-bin/carddisp.pl?gene=GJA5
PIGP	Phosphatidylinositol Glycan Anchor Biosynthesis Class P	Protein Coding	P57054	48	GC21M037059	22.7856	https://www.genecards.org/cgi-bin/carddisp.pl?gene=PIGP
RAC2	Rac Family Small GTPase 2	Protein Coding	P15153	63	GC22M088420	22.7822	https://www.genecards.org/cgi-bin/carddisp.pl?gene=RAC2
EFL1	Elongation Factor Like GTPase 1	Protein Coding	Q7Z2Z2	50	GC15M166479	22.7762	https://www.genecards.org/cgi-bin/carddisp.pl?gene=EFL1
CCND1	Cyclin D1	Protein Coding	P24385	65	GC11P069641	22.7748	https://www.genecards.org/cgi-bin/carddisp.pl?gene=CCND1
TCF7L2	Transcription Factor 7 Like 2	Protein Coding	Q9NQB0	60	GC10P112950	22.7727	https://www.genecards.org/cgi-bin/carddisp.pl?gene=TCF7L2
RXYLT1	Ribitol Xylosyltransferase 1	Protein Coding	Q9Y2B1	48	GC12P063779	22.7718	https://www.genecards.org/cgi-bin/carddisp.pl?gene=RXYLT1
FGF9	Fibroblast Growth Factor 9	Protein Coding	P31371	56	GC13P021671	22.7584	https://www.genecards.org/cgi-bin/carddisp.pl?gene=FGF9
SYNGAP1	Synaptic Ras GTPase Activating Protein 1	Protein Coding	Q96PV0	60	GC06P190776	22.7475	https://www.genecards.org/cgi-bin/carddisp.pl?gene=SYNGAP1
SLC12A6	Solute Carrier Family 12 Member 6	Protein Coding	Q9UHW9	59	GC15M034229	22.747	https://www.genecards.org/cgi-bin/carddisp.pl?gene=SLC12A6
TRPM4	Transient Receptor Potential Cation Channel Subfamily M Member 4	Protein Coding	Q8TD43	56	GC19P049157	22.742	https://www.genecards.org/cgi-bin/carddisp.pl?gene=TRPM4
CCDC22	CCC Complex Scaffolding Subunit CCDC22	Protein Coding	O60826	52	GC0XP061694	22.7401	https://www.genecards.org/cgi-bin/carddisp.pl?gene=CCDC22
NR2F1	Nuclear Receptor Subfamily 2 Group F Member 1	Protein Coding	P10589	57	GC05P093583	22.7374	https://www.genecards.org/cgi-bin/carddisp.pl?gene=NR2F1
MIR126	MicroRNA 126	RNA Gene		30	GC09P136670	22.7197	https://www.genecards.org/cgi-bin/carddisp.pl?gene=MIR126
AHSG	Alpha 2-HS Glycoprotein	Protein Coding	P02765	57	GC03P186742	22.714	https://www.genecards.org/cgi-bin/carddisp.pl?gene=AHSG
PRKDC	Protein Kinase, DNA-Activated, Catalytic Subunit	Protein Coding	P78527	63	GC08M047773	22.7088	https://www.genecards.org/cgi-bin/carddisp.pl?gene=PRKDC
PUF60	Poly(U) Binding Splicing Factor 60	Protein Coding	Q9UHX1	54	GC08M143816	22.7082	https://www.genecards.org/cgi-bin/carddisp.pl?gene=PUF60
SNCA	Synuclein Alpha	Protein Coding	P37840	65	GC04M089724	22.706	https://www.genecards.org/cgi-bin/carddisp.pl?gene=SNCA
IFT74	Intraflagellar Transport 74	Protein Coding	Q96LB3	48	GC09P026947	22.703	https://www.genecards.org/cgi-bin/carddisp.pl?gene=IFT74
FLNC	Filamin C	Protein Coding	Q14315	57	GC07P128830	22.678	https://www.genecards.org/cgi-bin/carddisp.pl?gene=FLNC
COX4I1	Cytochrome C Oxidase Subunit 4I1	Protein Coding	P13073	59	GC16P085798	22.6612	https://www.genecards.org/cgi-bin/carddisp.pl?gene=COX4I1
TTN-AS1	TTN Antisense RNA 1	RNA Gene		26	GC02P178521	22.6412	https://www.genecards.org/cgi-bin/carddisp.pl?gene=TTN-AS1
NUBPL	NUBP Iron-Sulfur Cluster Assembly Factor, Mitochondrial	Protein Coding	Q8TB37	52	GC14P031489	22.6308	https://www.genecards.org/cgi-bin/carddisp.pl?gene=NUBPL
DMGDH	Dimethylglycine Dehydrogenase	Protein Coding	Q9UI17	52	GC05M078997	22.6179	https://www.genecards.org/cgi-bin/carddisp.pl?gene=DMGDH
SFTPC	Surfactant Protein C	Protein Coding	P11686	52	GC08P022156	22.6023	https://www.genecards.org/cgi-bin/carddisp.pl?gene=SFTPC
CFHR3	Complement Factor H Related 3	Protein Coding	Q02985	53	GC01P196774	22.6012	https://www.genecards.org/cgi-bin/carddisp.pl?gene=CFHR3
SC5D	Sterol-C5-Desaturase	Protein Coding	O75845	53	GC11P121292	22.593	https://www.genecards.org/cgi-bin/carddisp.pl?gene=SC5D
DGCR6	DiGeorge Syndrome Critical Region Gene 6	Protein Coding	Q14129	45	GC22P018906	22.5929	https://www.genecards.org/cgi-bin/carddisp.pl?gene=DGCR6
TMEM126A	Transmembrane Protein 126A	Protein Coding	Q9H061	52	GC11P085647	22.5885	https://www.genecards.org/cgi-bin/carddisp.pl?gene=TMEM126A
AK1	Adenylate Kinase 1	Protein Coding	P00568	58	GC09M127866	22.5871	https://www.genecards.org/cgi-bin/carddisp.pl?gene=AK1
DCX	Doublecortin	Protein Coding	O43602	59	GC0XM111293	22.5763	https://www.genecards.org/cgi-bin/carddisp.pl?gene=DCX
RPIA	Ribose 5-Phosphate Isomerase A	Protein Coding	P49247	55	GC02P088691	22.5721	https://www.genecards.org/cgi-bin/carddisp.pl?gene=RPIA
PRDX1	Peroxiredoxin 1	Protein Coding	Q06830	62	GC01M045943	22.5592	https://www.genecards.org/cgi-bin/carddisp.pl?gene=PRDX1
IL2RG	Interleukin 2 Receptor Subunit Gamma	Protein Coding	P31785	60	GC0XM071137	22.5554	https://www.genecards.org/cgi-bin/carddisp.pl?gene=IL2RG
LDLRAP1	Low Density Lipoprotein Receptor Adaptor Protein 1	Protein Coding	Q5SW96	52	GC01P025543	22.5394	https://www.genecards.org/cgi-bin/carddisp.pl?gene=LDLRAP1
CLCN4	Chloride Voltage-Gated Channel 4	Protein Coding	P51793	55	GC0XP010156	22.5356	https://www.genecards.org/cgi-bin/carddisp.pl?gene=CLCN4
KIF14	Kinesin Family Member 14	Protein Coding	Q15058	52	GC01M200551	22.5333	https://www.genecards.org/cgi-bin/carddisp.pl?gene=KIF14
SLC5A1	Solute Carrier Family 5 Member 1	Protein Coding	P13866	59	GC22P032043	22.5136	https://www.genecards.org/cgi-bin/carddisp.pl?gene=SLC5A1
PET100	PET100 Cytochrome C Oxidase Chaperone	Protein Coding	P0DJ07	41	GC19P161208	22.5054	https://www.genecards.org/cgi-bin/carddisp.pl?gene=PET100
NLGN4X	Neuroligin 4 X-Linked	Protein Coding	Q8N0W4	55	GC0XM005840	22.4978	https://www.genecards.org/cgi-bin/carddisp.pl?gene=NLGN4X
CACNA1D	Calcium Voltage-Gated Channel Subunit Alpha1 D	Protein Coding	Q01668	60	GC03P053328	22.4921	https://www.genecards.org/cgi-bin/carddisp.pl?gene=CACNA1D
NT5E	5'-Nucleotidase Ecto	Protein Coding	P21589	65	GC06P085449	22.4906	https://www.genecards.org/cgi-bin/carddisp.pl?gene=NT5E
PPM1D	Protein Phosphatase, Mg2+/Mn2+ Dependent 1D	Protein Coding	O15297	60	GC17P060600	22.4899	https://www.genecards.org/cgi-bin/carddisp.pl?gene=PPM1D
PTPRO	Protein Tyrosine Phosphatase Receptor Type O	Protein Coding	Q16827	58	GC12P080550	22.4602	https://www.genecards.org/cgi-bin/carddisp.pl?gene=PTPRO
MNX1	Motor Neuron And Pancreas Homeobox 1	Protein Coding	P50219	55	GC07M156994	22.4598	https://www.genecards.org/cgi-bin/carddisp.pl?gene=MNX1
AGTR2	Angiotensin II Receptor Type 2	Protein Coding	P50052	56	GC0XP116170	22.4588	https://www.genecards.org/cgi-bin/carddisp.pl?gene=AGTR2
TNFRSF11B	TNF Receptor Superfamily Member 11b	Protein Coding	O00300	59	GC08M118923	22.4584	https://www.genecards.org/cgi-bin/carddisp.pl?gene=TNFRSF11B
STAMBP	STAM Binding Protein	Protein Coding	O95630	57	GC02P073828	22.4545	https://www.genecards.org/cgi-bin/carddisp.pl?gene=STAMBP
MRAS	Muscle RAS Oncogene Homolog	Protein Coding	O14807	56	GC03P138347	22.4488	https://www.genecards.org/cgi-bin/carddisp.pl?gene=MRAS
PCNT	Pericentrin	Protein Coding	O95613	55	GC21P046324	22.4291	https://www.genecards.org/cgi-bin/carddisp.pl?gene=PCNT
XPC	XPC Complex Subunit, DNA Damage Recognition And Repair Factor	Protein Coding	Q01831	58	GC03M029253	22.4251	https://www.genecards.org/cgi-bin/carddisp.pl?gene=XPC
MT-TL2	Mitochondrially Encoded TRNA-Leu (CUN) 2	RNA Gene		22	GCMTP012268	22.4239	https://www.genecards.org/cgi-bin/carddisp.pl?gene=MT-TL2
HOXA1	Homeobox A1	Protein Coding	P49639	53	GC07M027092	22.4048	https://www.genecards.org/cgi-bin/carddisp.pl?gene=HOXA1
LAMA3	Laminin Subunit Alpha 3	Protein Coding	Q16787	57	GC18P023689	22.3963	https://www.genecards.org/cgi-bin/carddisp.pl?gene=LAMA3
KLHL7	Kelch Like Family Member 7	Protein Coding	Q8IXQ5	50	GC07P023105	22.3776	https://www.genecards.org/cgi-bin/carddisp.pl?gene=KLHL7
MAT2A	Methionine Adenosyltransferase 2A	Protein Coding	P31153	60	GC02P100386	22.3773	https://www.genecards.org/cgi-bin/carddisp.pl?gene=MAT2A
YWHAE	Tyrosine 3-Monooxygenase/Tryptophan 5-Monooxygenase Activation Protein Epsilon	Protein Coding	P62258	63	GC17M099664	22.3711	https://www.genecards.org/cgi-bin/carddisp.pl?gene=YWHAE
TRAF3IP1	TRAF3 Interacting Protein 1	Protein Coding	Q8TDR0	50	GC02P238320	22.3624	https://www.genecards.org/cgi-bin/carddisp.pl?gene=TRAF3IP1
SYNJ1	Synaptojanin 1	Protein Coding	O43426	57	GC21M032628	22.3618	https://www.genecards.org/cgi-bin/carddisp.pl?gene=SYNJ1
TFRC	Transferrin Receptor	Protein Coding	P02786	63	GC03M196827	22.3605	https://www.genecards.org/cgi-bin/carddisp.pl?gene=TFRC
TALDO1	Transaldolase 1	Protein Coding	P37837	59	GC11P022704	22.3508	https://www.genecards.org/cgi-bin/carddisp.pl?gene=TALDO1
FLVCR2	FLVCR Choline And Putative Heme Transporter 2	Protein Coding	Q9UPI3	51	GC14P075578	22.3449	https://www.genecards.org/cgi-bin/carddisp.pl?gene=FLVCR2
VKORC1	Vitamin K Epoxide Reductase Complex Subunit 1	Protein Coding	Q9BQB6	62	GC16M053897	22.3335	https://www.genecards.org/cgi-bin/carddisp.pl?gene=VKORC1
POLR1D	RNA Polymerase I And III Subunit D	Protein Coding	P0DPB6	54	GC13P027620	22.33	https://www.genecards.org/cgi-bin/carddisp.pl?gene=POLR1D
IL6ST	Interleukin 6 Cytokine Family Signal Transducer	Protein Coding	P40189	63	GC05M055935	22.3125	https://www.genecards.org/cgi-bin/carddisp.pl?gene=IL6ST
DPM2	Dolichyl-Phosphate Mannosyltransferase Subunit 2, Regulatory	Protein Coding	O94777	49	GC09M127935	22.3061	https://www.genecards.org/cgi-bin/carddisp.pl?gene=DPM2
HTT	Huntingtin	Protein Coding	P42858	57	GC04P003041	22.3041	https://www.genecards.org/cgi-bin/carddisp.pl?gene=HTT
PIK3C2A	Phosphatidylinositol-4-Phosphate 3-Kinase Catalytic Subunit Type 2 Alpha	Protein Coding	O00443	60	GC11M018212	22.2845	https://www.genecards.org/cgi-bin/carddisp.pl?gene=PIK3C2A
SLC25A38	Solute Carrier Family 25 Member 38	Protein Coding	Q96DW6	49	GC03P042544	22.266	https://www.genecards.org/cgi-bin/carddisp.pl?gene=SLC25A38
STX11	Syntaxin 11	Protein Coding	O75558	53	GC06P192275	22.2534	https://www.genecards.org/cgi-bin/carddisp.pl?gene=STX11
GRIN1	Glutamate Ionotropic Receptor NMDA Type Subunit 1	Protein Coding	Q05586	63	GC09P137138	22.243	https://www.genecards.org/cgi-bin/carddisp.pl?gene=GRIN1
GSTP1	Glutathione S-Transferase Pi 1	Protein Coding	P09211	63	GC11P067583	22.2288	https://www.genecards.org/cgi-bin/carddisp.pl?gene=GSTP1
SLC39A14	Solute Carrier Family 39 Member 14	Protein Coding	Q15043	56	GC08P022367	22.2283	https://www.genecards.org/cgi-bin/carddisp.pl?gene=SLC39A14
GLYCTK	Glycerate Kinase	Protein Coding	Q8IVS8	53	GC03P066972	22.2274	https://www.genecards.org/cgi-bin/carddisp.pl?gene=GLYCTK
NOS1AP	Nitric Oxide Synthase 1 Adaptor Protein	Protein Coding	O75052	51	GC01P162069	22.2237	https://www.genecards.org/cgi-bin/carddisp.pl?gene=NOS1AP
DDX3X	DEAD-Box Helicase 3 X-Linked	Protein Coding	O00571	62	GC0XP041333	22.2194	https://www.genecards.org/cgi-bin/carddisp.pl?gene=DDX3X
NEUROD1	Neuronal Differentiation 1	Protein Coding	Q13562	56	GC02M181673	22.2154	https://www.genecards.org/cgi-bin/carddisp.pl?gene=NEUROD1
GNB1	G Protein Subunit Beta 1	Protein Coding	P62873	58	GC01M001785	22.2112	https://www.genecards.org/cgi-bin/carddisp.pl?gene=GNB1
SUCLG2	Succinate-CoA Ligase GDP-Forming Subunit Beta	Protein Coding	Q96I99	54	GC03M067358	22.2043	https://www.genecards.org/cgi-bin/carddisp.pl?gene=SUCLG2
ZBTB20	Zinc Finger And BTB Domain Containing 20	Protein Coding	Q9HC78	52	GC03M114325	22.1967	https://www.genecards.org/cgi-bin/carddisp.pl?gene=ZBTB20
LOC113939944	Sharpr-MPRA Regulatory Region 9539	Functional Element		10	GC15P048520	22.1942	https://www.genecards.org/cgi-bin/carddisp.pl?gene=LOC113939944
MGAT2	Alpha-1,6-Mannosyl-Glycoprotein 2-Beta-N-Acetylglucosaminyltransferase	Protein Coding	Q10469	56	GC14P049620	22.1904	https://www.genecards.org/cgi-bin/carddisp.pl?gene=MGAT2
SNX27	Sorting Nexin 27	Protein Coding	Q96L92	51	GC01P179798	22.1717	https://www.genecards.org/cgi-bin/carddisp.pl?gene=SNX27
MDM2	MDM2 Proto-Oncogene	Protein Coding	Q00987	66	GC12P068808	22.1711	https://www.genecards.org/cgi-bin/carddisp.pl?gene=MDM2
SERPINC1	Serpin Family C Member 1	Protein Coding	P01008	62	GC01M175210	22.1608	https://www.genecards.org/cgi-bin/carddisp.pl?gene=SERPINC1
AARS1	Alanyl-TRNA Synthetase 1	Protein Coding	P49588	56	GC16M076160	22.1587	https://www.genecards.org/cgi-bin/carddisp.pl?gene=AARS1
PPARD	Peroxisome Proliferator Activated Receptor Delta	Protein Coding	Q03181	60	GC06P190816	22.1573	https://www.genecards.org/cgi-bin/carddisp.pl?gene=PPARD
DPM3	Dolichyl-Phosphate Mannosyltransferase Subunit 3, Regulatory	Protein Coding	Q9P2X0	52	GC01M155139	22.1568	https://www.genecards.org/cgi-bin/carddisp.pl?gene=DPM3
BCL11A	BCL11 Transcription Factor A	Protein Coding	Q9H165	56	GC02M060451	22.1475	https://www.genecards.org/cgi-bin/carddisp.pl?gene=BCL11A
CFHR5	Complement Factor H Related 5	Protein Coding	Q9BXR6	52	GC01P196977	22.1292	https://www.genecards.org/cgi-bin/carddisp.pl?gene=CFHR5
FLT3	Fms Related Receptor Tyrosine Kinase 3	Protein Coding	P36888	66	GC13M028003	22.1084	https://www.genecards.org/cgi-bin/carddisp.pl?gene=FLT3
NDUFA2	NADH:Ubiquinone Oxidoreductase Subunit A2	Protein Coding	O43678	53	GC05M140843	22.1066	https://www.genecards.org/cgi-bin/carddisp.pl?gene=NDUFA2
CHN1	Chimerin 1	Protein Coding	P15882	56	GC02M174799	22.0959	https://www.genecards.org/cgi-bin/carddisp.pl?gene=CHN1
ACVRL1	Activin A Receptor Like Type 1	Protein Coding	P37023	63	GC12P051906	22.0904	https://www.genecards.org/cgi-bin/carddisp.pl?gene=ACVRL1
PIBF1	Progesterone Immunomodulatory Binding Factor 1	Protein Coding	Q8WXW3	55	GC13P072782	22.0819	https://www.genecards.org/cgi-bin/carddisp.pl?gene=PIBF1
MRPS34	Mitochondrial Ribosomal Protein S34	Protein Coding	P82930	47	GC16M001771	22.0737	https://www.genecards.org/cgi-bin/carddisp.pl?gene=MRPS34
POMK	Protein O-Mannose Kinase	Protein Coding	Q9H5K3	49	GC08P043093	22.072	https://www.genecards.org/cgi-bin/carddisp.pl?gene=POMK
SLC35A1	Solute Carrier Family 35 Member A1	Protein Coding	P78382	52	GC06P087470	22.0576	https://www.genecards.org/cgi-bin/carddisp.pl?gene=SLC35A1
YY1	YY1 Transcription Factor	Protein Coding	P25490	60	GC14P100238	22.0525	https://www.genecards.org/cgi-bin/carddisp.pl?gene=YY1
NDUFB9	NADH:Ubiquinone Oxidoreductase Subunit B9	Protein Coding	Q9Y6M9	56	GC08P124539	22.0349	https://www.genecards.org/cgi-bin/carddisp.pl?gene=NDUFB9
LETM1	Leucine Zipper And EF-Hand Containing Transmembrane Protein 1	Protein Coding	O95202	56	GC04M001811	22.0251	https://www.genecards.org/cgi-bin/carddisp.pl?gene=LETM1
TUSC3	Tumor Suppressor Candidate 3	Protein Coding	Q13454	53	GC08P015417	22.0165	https://www.genecards.org/cgi-bin/carddisp.pl?gene=TUSC3
GRN	Granulin Precursor	Protein Coding	P28799	60	GC17P044345	22.0035	https://www.genecards.org/cgi-bin/carddisp.pl?gene=GRN
PRKCSH	PRKCSH Beta Subunit Of Glucosidase II	Protein Coding	P14314	58	GC19P011435	21.9967	https://www.genecards.org/cgi-bin/carddisp.pl?gene=PRKCSH
CNNM4	Cyclin And CBS Domain Divalent Metal Cation Transport Mediator 4	Protein Coding	Q6P4Q7	51	GC02P100867	21.9942	https://www.genecards.org/cgi-bin/carddisp.pl?gene=CNNM4
NHEJ1	Non-Homologous End Joining Factor 1	Protein Coding	Q9H9Q4	55	GC02M219217	21.9904	https://www.genecards.org/cgi-bin/carddisp.pl?gene=NHEJ1
CDH3	Cadherin 3	Protein Coding	P22223	59	GC16P129822	21.9822	https://www.genecards.org/cgi-bin/carddisp.pl?gene=CDH3
MT-TE	Mitochondrially Encoded TRNA-Glu (GAA/G)	RNA Gene		21	GCMTM014676	21.9765	https://www.genecards.org/cgi-bin/carddisp.pl?gene=MT-TE
NDUFAF1	NADH:Ubiquinone Oxidoreductase Complex Assembly Factor 1	Protein Coding	Q9Y375	53	GC15M041387	21.9496	https://www.genecards.org/cgi-bin/carddisp.pl?gene=NDUFAF1
CASD1	CAS1 Domain Sialic Acid O Acetyltransferase 1	Protein Coding	Q96PB1	47	GC07P094509	21.949	https://www.genecards.org/cgi-bin/carddisp.pl?gene=CASD1
LAMA5	Laminin Subunit Alpha 5	Protein Coding	O15230	56	GC20M062307	21.9407	https://www.genecards.org/cgi-bin/carddisp.pl?gene=LAMA5
PKP1	Plakophilin 1	Protein Coding	Q13835	52	GC01P201283	21.9079	https://www.genecards.org/cgi-bin/carddisp.pl?gene=PKP1
HERC2	HECT And RLD Domain Containing E3 Ubiquitin Protein Ligase 2	Protein Coding	O95714	57	GC15M028111	21.9017	https://www.genecards.org/cgi-bin/carddisp.pl?gene=HERC2
HLA-DQB1	Major Histocompatibility Complex, Class II, DQ Beta 1	Protein Coding	P01920	57	GC06M111596	21.8936	https://www.genecards.org/cgi-bin/carddisp.pl?gene=HLA-DQB1
MIR33A	MicroRNA 33a	RNA Gene		27	GC22P041900	21.8873	https://www.genecards.org/cgi-bin/carddisp.pl?gene=MIR33A
LZTFL1	Leucine Zipper Transcription Factor Like 1	Protein Coding	Q9NQ48	50	GC03M045823	21.8813	https://www.genecards.org/cgi-bin/carddisp.pl?gene=LZTFL1
TRPM6	Transient Receptor Potential Cation Channel Subfamily M Member 6	Protein Coding	Q9BX84	56	GC09M074725	21.8751	https://www.genecards.org/cgi-bin/carddisp.pl?gene=TRPM6
WNK1	WNK Lysine Deficient Protein Kinase 1	Protein Coding	Q9H4A3	61	GC12P000889	21.8699	https://www.genecards.org/cgi-bin/carddisp.pl?gene=WNK1
NUP133	Nucleoporin 133	Protein Coding	Q8WUM0	53	GC01M230804	21.8696	https://www.genecards.org/cgi-bin/carddisp.pl?gene=NUP133
SLC5A2	Solute Carrier Family 5 Member 2	Protein Coding	P31639	59	GC16P128994	21.8694	https://www.genecards.org/cgi-bin/carddisp.pl?gene=SLC5A2
KCNH1	Potassium Voltage-Gated Channel Subfamily H Member 1	Protein Coding	O95259	58	GC01M210678	21.8571	https://www.genecards.org/cgi-bin/carddisp.pl?gene=KCNH1
TIMM50	Translocase Of Inner Mitochondrial Membrane 50	Protein Coding	Q3ZCQ8	50	GC19P039480	21.8507	https://www.genecards.org/cgi-bin/carddisp.pl?gene=TIMM50
BIVM-ERCC5	BIVM-ERCC5 Readthrough	Protein Coding		26	GC13P102884	21.8486	https://www.genecards.org/cgi-bin/carddisp.pl?gene=BIVM-ERCC5
B4GALT1	Beta-1,4-Galactosyltransferase 1	Protein Coding	P15291	59	GC09M033100	21.8218	https://www.genecards.org/cgi-bin/carddisp.pl?gene=B4GALT1
PIGY	Phosphatidylinositol Glycan Anchor Biosynthesis Class Y	Protein Coding	Q3MUY2	46	GC04M088520	21.8103	https://www.genecards.org/cgi-bin/carddisp.pl?gene=PIGY
SCN2B	Sodium Voltage-Gated Channel Beta Subunit 2	Protein Coding	O60939	57	GC11M143807	21.8059	https://www.genecards.org/cgi-bin/carddisp.pl?gene=SCN2B
MMP2	Matrix Metallopeptidase 2	Protein Coding	P08253	66	GC16P129449	21.8049	https://www.genecards.org/cgi-bin/carddisp.pl?gene=MMP2
ATP6AP1	ATPase H+ Transporting Accessory Protein 1	Protein Coding	Q15904	57	GC0XP154428	21.804	https://www.genecards.org/cgi-bin/carddisp.pl?gene=ATP6AP1
ACAT2	Acetyl-CoA Acetyltransferase 2	Protein Coding	Q9BWD1	59	GC06P192690	21.7994	https://www.genecards.org/cgi-bin/carddisp.pl?gene=ACAT2
PMPCB	Peptidase, Mitochondrial Processing Subunit Beta	Protein Coding	O75439	55	GC07P103297	21.7958	https://www.genecards.org/cgi-bin/carddisp.pl?gene=PMPCB
SLC20A2	Solute Carrier Family 20 Member 2	Protein Coding	Q08357	58	GC08M042416	21.7885	https://www.genecards.org/cgi-bin/carddisp.pl?gene=SLC20A2
ARID2	AT-Rich Interaction Domain 2	Protein Coding	Q68CP9	52	GC12P045729	21.7877	https://www.genecards.org/cgi-bin/carddisp.pl?gene=ARID2
MTAP	Methylthioadenosine Phosphorylase	Protein Coding	Q13126	62	GC09P022155	21.7714	https://www.genecards.org/cgi-bin/carddisp.pl?gene=MTAP
TMEM126B	Transmembrane Protein 126B	Protein Coding	Q8IUX1	49	GC11P085628	21.7672	https://www.genecards.org/cgi-bin/carddisp.pl?gene=TMEM126B
NEK9	NIMA Related Kinase 9	Protein Coding	Q8TD19	58	GC14M075079	21.7582	https://www.genecards.org/cgi-bin/carddisp.pl?gene=NEK9
GCLC	Glutamate-Cysteine Ligase Catalytic Subunit	Protein Coding	P48506	58	GC06M053497	21.7538	https://www.genecards.org/cgi-bin/carddisp.pl?gene=GCLC
DGCR5	DiGeorge Syndrome Critical Region Gene 5	RNA Gene		28	GC22P096747	21.7485	https://www.genecards.org/cgi-bin/carddisp.pl?gene=DGCR5
IGBP1	Immunoglobulin Binding Protein 1	Protein Coding	P78318	54	GC0XP070133	21.7243	https://www.genecards.org/cgi-bin/carddisp.pl?gene=IGBP1
PYGL	Glycogen Phosphorylase L	Protein Coding	P06737	59	GC14M050857	21.7091	https://www.genecards.org/cgi-bin/carddisp.pl?gene=PYGL
SLC4A1	Solute Carrier Family 4 Member 1 (Diego Blood Group)	Protein Coding	P02730	61	GC17M101061	21.7001	https://www.genecards.org/cgi-bin/carddisp.pl?gene=SLC4A1
SMARCC2	SWI/SNF Related BAF Chromatin Remodeling Complex Subunit C2	Protein Coding	Q8TAQ2	56	GC12M060669	21.6965	https://www.genecards.org/cgi-bin/carddisp.pl?gene=SMARCC2
POLA1	DNA Polymerase Alpha 1, Catalytic Subunit	Protein Coding	P09884	59	GC0XP024693	21.6803	https://www.genecards.org/cgi-bin/carddisp.pl?gene=POLA1
RPS10	Ribosomal Protein S10	Protein Coding	P46783	55	GC06M111696	21.68	https://www.genecards.org/cgi-bin/carddisp.pl?gene=RPS10
UQCC2	Ubiquinol-Cytochrome C Reductase Complex Assembly Factor 2	Protein Coding	Q9BRT2	49	GC06M033694	21.6797	https://www.genecards.org/cgi-bin/carddisp.pl?gene=UQCC2
ARSL	Arylsulfatase L	Protein Coding	P51690	52	GC0XM002934	21.6729	https://www.genecards.org/cgi-bin/carddisp.pl?gene=ARSL
PPM1K	Protein Phosphatase, Mg2+/Mn2+ Dependent 1K	Protein Coding	Q8N3J5	52	GC04M088258	21.6629	https://www.genecards.org/cgi-bin/carddisp.pl?gene=PPM1K
SIM1	SIM BHLH Transcription Factor 1	Protein Coding	P81133	53	GC06M112479	21.6426	https://www.genecards.org/cgi-bin/carddisp.pl?gene=SIM1
GALNT2	Polypeptide N-Acetylgalactosaminyltransferase 2	Protein Coding	Q10471	57	GC01P230057	21.6418	https://www.genecards.org/cgi-bin/carddisp.pl?gene=GALNT2
TBXAS1	Thromboxane A Synthase 1	Protein Coding	P24557	60	GC07P139777	21.6367	https://www.genecards.org/cgi-bin/carddisp.pl?gene=TBXAS1
BLTP1	Bridge-Like Lipid Transfer Protein Family Member 1	Protein Coding	Q2LD37	44	GC04P122744	21.6312	https://www.genecards.org/cgi-bin/carddisp.pl?gene=BLTP1
COL9A1	Collagen Type IX Alpha 1 Chain	Protein Coding	P20849	53	GC06M070215	21.6294	https://www.genecards.org/cgi-bin/carddisp.pl?gene=COL9A1
GORAB	Golgin, RAB6 Interacting	Protein Coding	Q5T7V8	47	GC01P170531	21.6046	https://www.genecards.org/cgi-bin/carddisp.pl?gene=GORAB
PIK3CG	Phosphatidylinositol-4,5-Bisphosphate 3-Kinase Catalytic Subunit Gamma	Protein Coding	P48736	62	GC07P106865	21.6035	https://www.genecards.org/cgi-bin/carddisp.pl?gene=PIK3CG
RNF168	Ring Finger Protein 168	Protein Coding	Q8IYW5	55	GC03M196468	21.6004	https://www.genecards.org/cgi-bin/carddisp.pl?gene=RNF168
PVT1	Pvt1 Oncogene	RNA Gene		33	GC08P128471	21.5836	https://www.genecards.org/cgi-bin/carddisp.pl?gene=PVT1
FANCG	FA Complementation Group G	Protein Coding	O15287	56	GC09M035073	21.5826	https://www.genecards.org/cgi-bin/carddisp.pl?gene=FANCG
MIR125A	MicroRNA 125a	RNA Gene		30	GC19P162542	21.5815	https://www.genecards.org/cgi-bin/carddisp.pl?gene=MIR125A
C1QBP	Complement C1q Binding Protein	Protein Coding	Q07021	57	GC17M005432	21.5758	https://www.genecards.org/cgi-bin/carddisp.pl?gene=C1QBP
COQ7	Coenzyme Q7, Hydroxylase	Protein Coding	Q99807	55	GC16P019067	21.5746	https://www.genecards.org/cgi-bin/carddisp.pl?gene=COQ7
WDR81	WD Repeat Domain 81	Protein Coding	Q562E7	49	GC17P001716	21.5731	https://www.genecards.org/cgi-bin/carddisp.pl?gene=WDR81
MPZ	Myelin Protein Zero	Protein Coding	P25189	55	GC01M168835	21.5706	https://www.genecards.org/cgi-bin/carddisp.pl?gene=MPZ
AGTR1	Angiotensin II Receptor Type 1	Protein Coding	P30556	65	GC03P148697	21.5354	https://www.genecards.org/cgi-bin/carddisp.pl?gene=AGTR1
GRIA3	Glutamate Ionotropic Receptor AMPA Type Subunit 3	Protein Coding	P42263	63	GC0XP123184	21.5272	https://www.genecards.org/cgi-bin/carddisp.pl?gene=GRIA3
ERCC6L2	ERCC Excision Repair 6 Like 2	Protein Coding	Q5T890	49	GC09P095871	21.5267	https://www.genecards.org/cgi-bin/carddisp.pl?gene=ERCC6L2
HOXA13	Homeobox A13	Protein Coding	P31271	52	GC07M028281	21.5264	https://www.genecards.org/cgi-bin/carddisp.pl?gene=HOXA13
RIN2	Ras And Rab Interactor 2	Protein Coding	Q8WYP3	50	GC20P020152	21.5151	https://www.genecards.org/cgi-bin/carddisp.pl?gene=RIN2
FTCD	Formimidoyltransferase Cyclodeaminase	Protein Coding	O95954	53	GC21M055306	21.5145	https://www.genecards.org/cgi-bin/carddisp.pl?gene=FTCD
SOX18	SRY-Box Transcription Factor 18	Protein Coding	P35713	52	GC20M064047	21.508	https://www.genecards.org/cgi-bin/carddisp.pl?gene=SOX18
LOC130062899	ATAC-STARR-Seq Lymphoblastoid Active Region 13597	Functional Element		8	GC19P167181	21.4968	https://www.genecards.org/cgi-bin/carddisp.pl?gene=LOC130062899
PHKA1	Phosphorylase Kinase Regulatory Subunit Alpha 1	Protein Coding	P46020	53	GC0XM072578	21.4921	https://www.genecards.org/cgi-bin/carddisp.pl?gene=PHKA1
PRDM16	PR/SET Domain 16	Protein Coding	Q9HAZ2	58	GC01P082975	21.4865	https://www.genecards.org/cgi-bin/carddisp.pl?gene=PRDM16
CNNM2	Cyclin And CBS Domain Divalent Metal Cation Transport Mediator 2	Protein Coding	Q9H8M5	52	GC10P102918	21.4746	https://www.genecards.org/cgi-bin/carddisp.pl?gene=CNNM2
TIMMDC1	Translocase Of Inner Mitochondrial Membrane Domain Containing 1	Protein Coding	Q9NPL8	50	GC03P119498	21.4719	https://www.genecards.org/cgi-bin/carddisp.pl?gene=TIMMDC1
CSNK2B	Casein Kinase 2 Beta	Protein Coding	P67870	61	GC06P190711	21.4717	https://www.genecards.org/cgi-bin/carddisp.pl?gene=CSNK2B
MECR	Mitochondrial Trans-2-Enoyl-CoA Reductase	Protein Coding	Q9BV79	53	GC01M029167	21.4692	https://www.genecards.org/cgi-bin/carddisp.pl?gene=MECR
INPPL1	Inositol Polyphosphate Phosphatase Like 1	Protein Coding	O15357	60	GC11P072223	21.4675	https://www.genecards.org/cgi-bin/carddisp.pl?gene=INPPL1
VARS2	Valyl-TRNA Synthetase 2, Mitochondrial	Protein Coding	Q5ST30	56	GC06P190693	21.4592	https://www.genecards.org/cgi-bin/carddisp.pl?gene=VARS2
SPG11	SPG11 Vesicle Trafficking Associated, Spatacsin	Protein Coding	Q96JI7	52	GC15M049870	21.4584	https://www.genecards.org/cgi-bin/carddisp.pl?gene=SPG11
COASY	Coenzyme A Synthase	Protein Coding	Q13057	57	GC17P042561	21.4447	https://www.genecards.org/cgi-bin/carddisp.pl?gene=COASY
MIR140	MicroRNA 140	RNA Gene		31	GC16P129899	21.4433	https://www.genecards.org/cgi-bin/carddisp.pl?gene=MIR140
FKBP10	FKBP Prolyl Isomerase 10	Protein Coding	Q96AY3	53	GC17P041812	21.4397	https://www.genecards.org/cgi-bin/carddisp.pl?gene=FKBP10
MMP9	Matrix Metallopeptidase 9	Protein Coding	P14780	66	GC20P046008	21.4394	https://www.genecards.org/cgi-bin/carddisp.pl?gene=MMP9
SAR1B	Secretion Associated Ras Related GTPase 1B	Protein Coding	Q9Y6B6	54	GC05M134601	21.3977	https://www.genecards.org/cgi-bin/carddisp.pl?gene=SAR1B
KCNJ8-AS1	KCNJ8 Antisense RNA 1	RNA Gene		11	GC12P082799	21.3932	https://www.genecards.org/cgi-bin/carddisp.pl?gene=KCNJ8-AS1
ALX4	ALX Homeobox 4	Protein Coding	Q9H161	51	GC11M044238	21.3881	https://www.genecards.org/cgi-bin/carddisp.pl?gene=ALX4
GSTT1	Glutathione S-Transferase Theta 1	Protein Coding	P30711	44	GC22Mi00270	21.3766	https://www.genecards.org/cgi-bin/carddisp.pl?gene=GSTT1
IL7R	Interleukin 7 Receptor	Protein Coding	P16871	59	GC05P035852	21.3735	https://www.genecards.org/cgi-bin/carddisp.pl?gene=IL7R
KCTD7	Potassium Channel Tetramerization Domain Containing 7	Protein Coding	Q96MP8	49	GC07P066628	21.3654	https://www.genecards.org/cgi-bin/carddisp.pl?gene=KCTD7
CTSK	Cathepsin K	Protein Coding	P43235	62	GC01M168466	21.3165	https://www.genecards.org/cgi-bin/carddisp.pl?gene=CTSK
TMEM165	Transmembrane Protein 165	Protein Coding	Q9HC07	51	GC04P055395	21.312	https://www.genecards.org/cgi-bin/carddisp.pl?gene=TMEM165
TP53RK	TP53 Regulating Kinase	Protein Coding	Q96S44	53	GC20M046684	21.307	https://www.genecards.org/cgi-bin/carddisp.pl?gene=TP53RK
DHTKD1	Dehydrogenase E1 And Transketolase Domain Containing 1	Protein Coding	Q96HY7	53	GC10P012068	21.3033	https://www.genecards.org/cgi-bin/carddisp.pl?gene=DHTKD1
HIRA	Histone Cell Cycle Regulator	Protein Coding	P54198	55	GC22M019330	21.2973	https://www.genecards.org/cgi-bin/carddisp.pl?gene=HIRA
PRKAA2	Protein Kinase AMP-Activated Catalytic Subunit Alpha 2	Protein Coding	P54646	62	GC01P056645	21.293	https://www.genecards.org/cgi-bin/carddisp.pl?gene=PRKAA2
CYP2C8	Cytochrome P450 Family 2 Subfamily C Member 8	Protein Coding	P10632	60	GC10M095038	21.2891	https://www.genecards.org/cgi-bin/carddisp.pl?gene=CYP2C8
COG7	Component Of Oligomeric Golgi Complex 7	Protein Coding	P83436	50	GC16M023388	21.2888	https://www.genecards.org/cgi-bin/carddisp.pl?gene=COG7
MOCOS	Molybdenum Cofactor Sulfurase	Protein Coding	Q96EN8	53	GC18P036187	21.2826	https://www.genecards.org/cgi-bin/carddisp.pl?gene=MOCOS
LEMD3	LEM Domain Containing 3	Protein Coding	Q9Y2U8	52	GC12P065169	21.2779	https://www.genecards.org/cgi-bin/carddisp.pl?gene=LEMD3
DNM1	Dynamin 1	Protein Coding	Q05193	63	GC09P128191	21.2681	https://www.genecards.org/cgi-bin/carddisp.pl?gene=DNM1
COLEC11	Collectin Subfamily Member 11	Protein Coding	Q9BWP8	53	GC02P003594	21.2623	https://www.genecards.org/cgi-bin/carddisp.pl?gene=COLEC11
CAPN10	Calpain 10	Protein Coding	Q9HC96	53	GC02P240586	21.2556	https://www.genecards.org/cgi-bin/carddisp.pl?gene=CAPN10
PNKP	Polynucleotide Kinase 3'-Phosphatase	Protein Coding	Q96T60	59	GC19M112827	21.2545	https://www.genecards.org/cgi-bin/carddisp.pl?gene=PNKP
NR1H2	Nuclear Receptor Subfamily 1 Group H Member 2	Protein Coding	P55055	59	GC19P050329	21.237	https://www.genecards.org/cgi-bin/carddisp.pl?gene=NR1H2
CYBA	Cytochrome B-245 Alpha Chain	Protein Coding	P13498	59	GC16M088643	21.2369	https://www.genecards.org/cgi-bin/carddisp.pl?gene=CYBA
ETV6	ETS Variant Transcription Factor 6	Protein Coding	P41212	59	GC12P011649	21.2274	https://www.genecards.org/cgi-bin/carddisp.pl?gene=ETV6
JUP	Junction Plakoglobin	Protein Coding	P14923	60	GC17M041754	21.2244	https://www.genecards.org/cgi-bin/carddisp.pl?gene=JUP
TECR	Trans-2,3-Enoyl-CoA Reductase	Protein Coding	Q9NZ01	55	GC19P014517	21.2175	https://www.genecards.org/cgi-bin/carddisp.pl?gene=TECR
GTF2I	General Transcription Factor IIi	Protein Coding	P78347	53	GC07P097850	21.2154	https://www.genecards.org/cgi-bin/carddisp.pl?gene=GTF2I
PNLIP	Pancreatic Lipase	Protein Coding	P16233	59	GC10P116545	21.2057	https://www.genecards.org/cgi-bin/carddisp.pl?gene=PNLIP
NFKB1	Nuclear Factor Kappa B Subunit 1	Protein Coding	P19838	66	GC04P102501	21.1943	https://www.genecards.org/cgi-bin/carddisp.pl?gene=NFKB1
CYP26B1	Cytochrome P450 Family 26 Subfamily B Member 1	Protein Coding	Q9NR63	56	GC02M072129	21.1894	https://www.genecards.org/cgi-bin/carddisp.pl?gene=CYP26B1
CAPN3	Calpain 3	Protein Coding	P20807	60	GC15P042359	21.1883	https://www.genecards.org/cgi-bin/carddisp.pl?gene=CAPN3
RPS24	Ribosomal Protein S24	Protein Coding	P62847	55	GC10P078033	21.1799	https://www.genecards.org/cgi-bin/carddisp.pl?gene=RPS24
CLCF1	Cardiotrophin Like Cytokine Factor 1	Protein Coding	Q9UBD9	54	GC11M067364	21.1703	https://www.genecards.org/cgi-bin/carddisp.pl?gene=CLCF1
GTPBP3	GTP Binding Protein 3, Mitochondrial	Protein Coding	Q969Y2	52	GC19P161651	21.1603	https://www.genecards.org/cgi-bin/carddisp.pl?gene=GTPBP3
INF2	Inverted Formin 2	Protein Coding	Q27J81	52	GC14P121558	21.1571	https://www.genecards.org/cgi-bin/carddisp.pl?gene=INF2
SLC6A19	Solute Carrier Family 6 Member 19	Protein Coding	Q695T7	56	GC05P001201	21.1554	https://www.genecards.org/cgi-bin/carddisp.pl?gene=SLC6A19
NR2F2	Nuclear Receptor Subfamily 2 Group F Member 2	Protein Coding	P24468	61	GC15P096325	21.1455	https://www.genecards.org/cgi-bin/carddisp.pl?gene=NR2F2
TMLHE	Trimethyllysine Hydroxylase, Epsilon	Protein Coding	Q9NVH6	53	GC0XM155489	21.141	https://www.genecards.org/cgi-bin/carddisp.pl?gene=TMLHE
HTR1A	5-Hydroxytryptamine Receptor 1A	Protein Coding	P08908	59	GC05M063960	21.1401	https://www.genecards.org/cgi-bin/carddisp.pl?gene=HTR1A
CTBP1	C-Terminal Binding Protein 1	Protein Coding	Q13363	60	GC04M001211	21.138	https://www.genecards.org/cgi-bin/carddisp.pl?gene=CTBP1
MECOM	MDS1 And EVI1 Complex Locus	Protein Coding	Q03112	60	GC03M169083	21.1322	https://www.genecards.org/cgi-bin/carddisp.pl?gene=MECOM
A2ML1	Alpha-2-Macroglobulin Like 1	Protein Coding	A8K2U0	50	GC12P008822	21.132	https://www.genecards.org/cgi-bin/carddisp.pl?gene=A2ML1
GABRA1	Gamma-Aminobutyric Acid Type A Receptor Subunit Alpha1	Protein Coding	P14867	60	GC05P161847	21.1314	https://www.genecards.org/cgi-bin/carddisp.pl?gene=GABRA1
MICU1	Mitochondrial Calcium Uptake 1	Protein Coding	Q9BPX6	55	GC10M072367	21.1309	https://www.genecards.org/cgi-bin/carddisp.pl?gene=MICU1
COG8	Component Of Oligomeric Golgi Complex 8	Protein Coding	Q96MW5	50	GC16M069320	21.1225	https://www.genecards.org/cgi-bin/carddisp.pl?gene=COG8
CELA2A	Chymotrypsin Like Elastase 2A	Protein Coding	P08217	55	GC01P015456	21.1107	https://www.genecards.org/cgi-bin/carddisp.pl?gene=CELA2A
PTH1R	Parathyroid Hormone 1 Receptor	Protein Coding	Q03431	62	GC03P046877	21.1069	https://www.genecards.org/cgi-bin/carddisp.pl?gene=PTH1R
STX1A	Syntaxin 1A	Protein Coding	Q16623	60	GC07M082031	21.1025	https://www.genecards.org/cgi-bin/carddisp.pl?gene=STX1A
CARS2	Cysteinyl-TRNA Synthetase 2, Mitochondrial	Protein Coding	Q9HA77	52	GC13M110641	21.0947	https://www.genecards.org/cgi-bin/carddisp.pl?gene=CARS2
PHKB	Phosphorylase Kinase Regulatory Subunit Beta	Protein Coding	Q93100	55	GC16P129256	21.0789	https://www.genecards.org/cgi-bin/carddisp.pl?gene=PHKB
APOA2	Apolipoprotein A2	Protein Coding	P02652	58	GC01M161222	21.0714	https://www.genecards.org/cgi-bin/carddisp.pl?gene=APOA2
LIG3	DNA Ligase 3	Protein Coding	P49916	58	GC17P034980	21.0679	https://www.genecards.org/cgi-bin/carddisp.pl?gene=LIG3
PTPRC	Protein Tyrosine Phosphatase Receptor Type C	Protein Coding	P08575	65	GC01P198607	21.0598	https://www.genecards.org/cgi-bin/carddisp.pl?gene=PTPRC
HGD	Homogentisate 1,2-Dioxygenase	Protein Coding	Q93099	56	GC03M120628	21.0424	https://www.genecards.org/cgi-bin/carddisp.pl?gene=HGD
USP9X	Ubiquitin Specific Peptidase 9 X-Linked	Protein Coding	Q93008	60	GC0XP041085	21.0421	https://www.genecards.org/cgi-bin/carddisp.pl?gene=USP9X
XPNPEP3	X-Prolyl Aminopeptidase 3	Protein Coding	Q9NQH7	54	GC22P040857	21.0385	https://www.genecards.org/cgi-bin/carddisp.pl?gene=XPNPEP3
CERNA3	Competing Endogenous LncRNA 3 For MiR-645	RNA Gene		20	GC08P056502	21.0349	https://www.genecards.org/cgi-bin/carddisp.pl?gene=CERNA3
MEG3	Maternally Expressed 3	RNA Gene		36	GC14P122485	21.032	https://www.genecards.org/cgi-bin/carddisp.pl?gene=MEG3
NALCN	Sodium Leak Channel, Non-Selective	Protein Coding	Q8IZF0	54	GC13M101053	21.0188	https://www.genecards.org/cgi-bin/carddisp.pl?gene=NALCN
TACR3	Tachykinin Receptor 3	Protein Coding	P29371	62	GC04M103586	21.0074	https://www.genecards.org/cgi-bin/carddisp.pl?gene=TACR3
KIRREL2	Kirre Like Nephrin Family Adhesion Molecule 2	Protein Coding	Q6UWL6	53	GC19P161968	20.997	https://www.genecards.org/cgi-bin/carddisp.pl?gene=KIRREL2
B2M	Beta-2-Microglobulin	Protein Coding	P61769	62	GC15P044711	20.9932	https://www.genecards.org/cgi-bin/carddisp.pl?gene=B2M
MRPS16	Mitochondrial Ribosomal Protein S16	Protein Coding	Q9Y3D3	53	GC10M073248	20.9931	https://www.genecards.org/cgi-bin/carddisp.pl?gene=MRPS16
SHOX	SHOX Homeobox	Protein Coding	O15266	50	GC0XP000624	20.99	https://www.genecards.org/cgi-bin/carddisp.pl?gene=SHOX
OPLAH	5-Oxoprolinase, ATP-Hydrolysing	Protein Coding	O14841	53	GC08M147573	20.9853	https://www.genecards.org/cgi-bin/carddisp.pl?gene=OPLAH
PNPLA3	Patatin Like Domain 3, 1-Acylglycerol-3-Phosphate O-Acyltransferase	Protein Coding	Q9NST1	55	GC22P043923	20.972	https://www.genecards.org/cgi-bin/carddisp.pl?gene=PNPLA3
SLC7A9	Solute Carrier Family 7 Member 9	Protein Coding	P82251	55	GC19M032830	20.9701	https://www.genecards.org/cgi-bin/carddisp.pl?gene=SLC7A9
MLPH	Melanophilin	Protein Coding	Q9BV36	54	GC02P237485	20.9698	https://www.genecards.org/cgi-bin/carddisp.pl?gene=MLPH
LTBP4	Latent Transforming Growth Factor Beta Binding Protein 4	Protein Coding	Q8N2S1	55	GC19P040592	20.9499	https://www.genecards.org/cgi-bin/carddisp.pl?gene=LTBP4
ERBB3	Erb-B2 Receptor Tyrosine Kinase 3	Protein Coding	P21860	67	GC12P081625	20.9397	https://www.genecards.org/cgi-bin/carddisp.pl?gene=ERBB3
SH3PXD2B	SH3 And PX Domains 2B	Protein Coding	A1X283	50	GC05M172325	20.9273	https://www.genecards.org/cgi-bin/carddisp.pl?gene=SH3PXD2B
NIPA1	NIPA Magnesium Transporter 1	Protein Coding	Q7RTP0	50	GC15P022773	20.9254	https://www.genecards.org/cgi-bin/carddisp.pl?gene=NIPA1
FANCL	FA Complementation Group L	Protein Coding	Q9NW38	59	GC02M058127	20.9192	https://www.genecards.org/cgi-bin/carddisp.pl?gene=FANCL
EPO	Erythropoietin	Protein Coding	P01588	55	GC07P100720	20.9124	https://www.genecards.org/cgi-bin/carddisp.pl?gene=EPO
COA8	Cytochrome C Oxidase Assembly Factor 8	Protein Coding	Q96IL0	42	GC14P121595	20.9068	https://www.genecards.org/cgi-bin/carddisp.pl?gene=COA8
CYP24A1	Cytochrome P450 Family 24 Subfamily A Member 1	Protein Coding	Q07973	60	GC20M054153	20.9062	https://www.genecards.org/cgi-bin/carddisp.pl?gene=CYP24A1
SFXN4	Sideroflexin 4	Protein Coding	Q6P4A7	50	GC10M119140	20.9056	https://www.genecards.org/cgi-bin/carddisp.pl?gene=SFXN4
AMPD3	Adenosine Monophosphate Deaminase 3	Protein Coding	Q01432	56	GC11P023152	20.8943	https://www.genecards.org/cgi-bin/carddisp.pl?gene=AMPD3
ATP1A2	ATPase Na+/K+ Transporting Subunit Alpha 2	Protein Coding	P50993	61	GC01P160115	20.8885	https://www.genecards.org/cgi-bin/carddisp.pl?gene=ATP1A2
CTDP1	CTD Phosphatase Subunit 1	Protein Coding	Q9Y5B0	53	GC18P079706	20.8792	https://www.genecards.org/cgi-bin/carddisp.pl?gene=CTDP1
RHBDF2	Rhomboid 5 Homolog 2	Protein Coding	Q6PJF5	52	GC17M076470	20.8791	https://www.genecards.org/cgi-bin/carddisp.pl?gene=RHBDF2
CLCN1	Chloride Voltage-Gated Channel 1	Protein Coding	P35523	56	GC07P143316	20.8775	https://www.genecards.org/cgi-bin/carddisp.pl?gene=CLCN1
HNRNPUL2-BSCL2	HNRNPUL2-BSCL2 Readthrough (NMD Candidate)	RNA Gene		24	GC11M142869	20.8762	https://www.genecards.org/cgi-bin/carddisp.pl?gene=HNRNPUL2-BSCL2
BCL2	BCL2 Apoptosis Regulator	Protein Coding	P10415	64	GC18M063123	20.875	https://www.genecards.org/cgi-bin/carddisp.pl?gene=BCL2
SUGCT	Succinyl-CoA:Glutarate-CoA Transferase	Protein Coding	Q9HAC7	49	GC07P041451	20.8558	https://www.genecards.org/cgi-bin/carddisp.pl?gene=SUGCT
LHCGR	Luteinizing Hormone/Choriogonadotropin Receptor	Protein Coding	P22888	59	GC02M048686	20.8524	https://www.genecards.org/cgi-bin/carddisp.pl?gene=LHCGR
WRAP53	WD Repeat Containing Antisense To TP53	Protein Coding	Q9BUR4	52	GC17P164153	20.8522	https://www.genecards.org/cgi-bin/carddisp.pl?gene=WRAP53
GOT1	Glutamic-Oxaloacetic Transaminase 1	Protein Coding	P17174	57	GC10M099396	20.8443	https://www.genecards.org/cgi-bin/carddisp.pl?gene=GOT1
IGFBP1	Insulin Like Growth Factor Binding Protein 1	Protein Coding	P08833	55	GC07P052244	20.8394	https://www.genecards.org/cgi-bin/carddisp.pl?gene=IGFBP1
TSEN2	TRNA Splicing Endonuclease Subunit 2	Protein Coding	Q8NCE0	53	GC03P028822	20.8243	https://www.genecards.org/cgi-bin/carddisp.pl?gene=TSEN2
PPP2R1A	Protein Phosphatase 2 Scaffold Subunit Aalpha	Protein Coding	P30153	60	GC19P162556	20.8209	https://www.genecards.org/cgi-bin/carddisp.pl?gene=PPP2R1A
COG5	Component Of Oligomeric Golgi Complex 5	Protein Coding	Q9UP83	50	GC07M107201	20.8207	https://www.genecards.org/cgi-bin/carddisp.pl?gene=COG5
RPGR	Retinitis Pigmentosa GTPase Regulator	Protein Coding	Q92834	53	GC0XM038269	20.8203	https://www.genecards.org/cgi-bin/carddisp.pl?gene=RPGR
ISCA1	Iron-Sulfur Cluster Assembly 1	Protein Coding	Q9BUE6	50	GC09M086264	20.8195	https://www.genecards.org/cgi-bin/carddisp.pl?gene=ISCA1
SOX5	SRY-Box Transcription Factor 5	Protein Coding	P35711	56	GC12M023529	20.8161	https://www.genecards.org/cgi-bin/carddisp.pl?gene=SOX5
GATAD2B	GATA Zinc Finger Domain Containing 2B	Protein Coding	Q8WXI9	54	GC01M168574	20.8142	https://www.genecards.org/cgi-bin/carddisp.pl?gene=GATAD2B
FAR1	Fatty Acyl-CoA Reductase 1	Protein Coding	Q8WVX9	53	GC11P013668	20.8047	https://www.genecards.org/cgi-bin/carddisp.pl?gene=FAR1
COL4A2	Collagen Type IV Alpha 2 Chain	Protein Coding	P08572	59	GC13P110305	20.8039	https://www.genecards.org/cgi-bin/carddisp.pl?gene=COL4A2
BCHE	Butyrylcholinesterase	Protein Coding	P06276	62	GC03M165772	20.7973	https://www.genecards.org/cgi-bin/carddisp.pl?gene=BCHE
LYRM7	LYR Motif Containing 7	Protein Coding	Q5U5X0	50	GC05P131170	20.788	https://www.genecards.org/cgi-bin/carddisp.pl?gene=LYRM7
MIR378A	MicroRNA 378a	RNA Gene		30	GC05P149732	20.7844	https://www.genecards.org/cgi-bin/carddisp.pl?gene=MIR378A
RBCK1	RANBP2-Type And C3HC4-Type Zinc Finger Containing 1	Protein Coding	Q9BYM8	53	GC20P000407	20.7785	https://www.genecards.org/cgi-bin/carddisp.pl?gene=RBCK1
NIPA2	NIPA Magnesium Transporter 2	Protein Coding	Q8N8Q9	49	GC15P201064	20.7542	https://www.genecards.org/cgi-bin/carddisp.pl?gene=NIPA2
MAGED2	MAGE Family Member D2	Protein Coding	Q9UNF1	51	GC0XP054807	20.747	https://www.genecards.org/cgi-bin/carddisp.pl?gene=MAGED2
PRKAA1	Protein Kinase AMP-Activated Catalytic Subunit Alpha 1	Protein Coding	Q13131	59	GC05M040759	20.7222	https://www.genecards.org/cgi-bin/carddisp.pl?gene=PRKAA1
TBX20	T-Box Transcription Factor 20	Protein Coding	Q9UMR3	52	GC07M035237	20.7205	https://www.genecards.org/cgi-bin/carddisp.pl?gene=TBX20
DDHD1	DDHD Domain Containing 1	Protein Coding	Q8NEL9	51	GC14M053036	20.7158	https://www.genecards.org/cgi-bin/carddisp.pl?gene=DDHD1
PMP22	Peripheral Myelin Protein 22	Protein Coding	Q01453	56	GC17M015229	20.707	https://www.genecards.org/cgi-bin/carddisp.pl?gene=PMP22
NDUFAF3	NADH:Ubiquinone Oxidoreductase Complex Assembly Factor 3	Protein Coding	Q9BU61	52	GC03P049020	20.7011	https://www.genecards.org/cgi-bin/carddisp.pl?gene=NDUFAF3
TPM1	Tropomyosin 1	Protein Coding	P09493	60	GC15P209649	20.6919	https://www.genecards.org/cgi-bin/carddisp.pl?gene=TPM1
PDK3	Pyruvate Dehydrogenase Kinase 3	Protein Coding	Q15120	58	GC0XP024465	20.6777	https://www.genecards.org/cgi-bin/carddisp.pl?gene=PDK3
BCAT2	Branched Chain Amino Acid Transaminase 2	Protein Coding	O15382	57	GC19M048795	20.6717	https://www.genecards.org/cgi-bin/carddisp.pl?gene=BCAT2
VRK1	VRK Serine/Threonine Kinase 1	Protein Coding	Q99986	60	GC14P096797	20.6694	https://www.genecards.org/cgi-bin/carddisp.pl?gene=VRK1
CCDC40	Coiled-Coil Domain 40 Molecular Ruler Complex Subunit	Protein Coding	Q4G0X9	48	GC17P166120	20.6652	https://www.genecards.org/cgi-bin/carddisp.pl?gene=CCDC40
STT3A	STT3 Oligosaccharyltransferase Complex Catalytic Subunit A	Protein Coding	P46977	58	GC11P128803	20.6583	https://www.genecards.org/cgi-bin/carddisp.pl?gene=STT3A
GARS1	Glycyl-TRNA Synthetase 1	Protein Coding	P41250	57	GC07P030580	20.6534	https://www.genecards.org/cgi-bin/carddisp.pl?gene=GARS1
ADRB3	Adrenoceptor Beta 3	Protein Coding	P13945	56	GC08M037962	20.652	https://www.genecards.org/cgi-bin/carddisp.pl?gene=ADRB3
GABBR2	Gamma-Aminobutyric Acid Type B Receptor Subunit 2	Protein Coding	O75899	60	GC09M098288	20.6519	https://www.genecards.org/cgi-bin/carddisp.pl?gene=GABBR2
MIR27A	MicroRNA 27a	RNA Gene		31	GC19M112017	20.6513	https://www.genecards.org/cgi-bin/carddisp.pl?gene=MIR27A
MC4R	Melanocortin 4 Receptor	Protein Coding	P32245	57	GC18M060371	20.634	https://www.genecards.org/cgi-bin/carddisp.pl?gene=MC4R
RBPJ	Recombination Signal Binding Protein For Immunoglobulin Kappa J Region	Protein Coding	Q06330	59	GC04P026105	20.6317	https://www.genecards.org/cgi-bin/carddisp.pl?gene=RBPJ
RIPK4	Receptor Interacting Serine/Threonine Kinase 4	Protein Coding	P57078	55	GC21M041739	20.6235	https://www.genecards.org/cgi-bin/carddisp.pl?gene=RIPK4
MIR7-3HG	MIR7-3 Host Gene	RNA Gene	Q8N6C7	33	GC19P161104	20.6031	https://www.genecards.org/cgi-bin/carddisp.pl?gene=MIR7-3HG
EBF3	EBF Transcription Factor 3	Protein Coding	Q9H4W6	51	GC10M129835	20.5954	https://www.genecards.org/cgi-bin/carddisp.pl?gene=EBF3
IGFBP3	Insulin Like Growth Factor Binding Protein 3	Protein Coding	P17936	59	GC07M045912	20.5857	https://www.genecards.org/cgi-bin/carddisp.pl?gene=IGFBP3
H3-3B	H3.3 Histone B	Protein Coding	P84243	50	GC17M101834	20.5758	https://www.genecards.org/cgi-bin/carddisp.pl?gene=H3-3B
LOC126862124	CDK7 Strongly-Dependent Group 2 Enhancer GRCh37_chr15:48764566-48765765	Functional Element		10	GC15P204108	20.564	https://www.genecards.org/cgi-bin/carddisp.pl?gene=LOC126862124
LRBA	LPS Responsive Beige-Like Anchor Protein	Protein Coding	P50851	52	GC04M150264	20.5534	https://www.genecards.org/cgi-bin/carddisp.pl?gene=LRBA
NDUFAF4	NADH:Ubiquinone Oxidoreductase Complex Assembly Factor 4	Protein Coding	Q9P032	54	GC06M096889	20.5532	https://www.genecards.org/cgi-bin/carddisp.pl?gene=NDUFAF4
EIF2B2	Eukaryotic Translation Initiation Factor 2B Subunit Beta	Protein Coding	P49770	57	GC14P075002	20.5512	https://www.genecards.org/cgi-bin/carddisp.pl?gene=EIF2B2
NMNAT1	Nicotinamide Nucleotide Adenylyltransferase 1	Protein Coding	Q9HAN9	60	GC01P083252	20.5507	https://www.genecards.org/cgi-bin/carddisp.pl?gene=NMNAT1
CRELD1	CRELD Disulfide Isomerase 1	Protein Coding	Q96HD1	52	GC03P028766	20.5483	https://www.genecards.org/cgi-bin/carddisp.pl?gene=CRELD1
NEAT1	Nuclear Paraspeckle Assembly Transcript 1	RNA Gene		33	GC11P115059	20.5466	https://www.genecards.org/cgi-bin/carddisp.pl?gene=NEAT1
NAMPT	Nicotinamide Phosphoribosyltransferase	Protein Coding	P43490	60	GC07M106248	20.5461	https://www.genecards.org/cgi-bin/carddisp.pl?gene=NAMPT
LIMK1	LIM Domain Kinase 1	Protein Coding	P53667	62	GC07P074082	20.5374	https://www.genecards.org/cgi-bin/carddisp.pl?gene=LIMK1
LIPT2	Lipoyl(Octanoyl) Transferase 2	Protein Coding	A6NK58	46	GC11M143259	20.5364	https://www.genecards.org/cgi-bin/carddisp.pl?gene=LIPT2
ERF	ETS2 Repressor Factor	Protein Coding	P50548	52	GC19M042247	20.528	https://www.genecards.org/cgi-bin/carddisp.pl?gene=ERF
COX14	Cytochrome C Oxidase Assembly Factor COX14	Protein Coding	Q96I36	49	GC12P081336	20.5125	https://www.genecards.org/cgi-bin/carddisp.pl?gene=COX14
WNT7A	Wnt Family Member 7A	Protein Coding	O00755	61	GC03M029250	20.5119	https://www.genecards.org/cgi-bin/carddisp.pl?gene=WNT7A
ANGPTL3	Angiopoietin Like 3	Protein Coding	Q9Y5C1	59	GC01P062597	20.5116	https://www.genecards.org/cgi-bin/carddisp.pl?gene=ANGPTL3
PBX1	PBX Homeobox 1	Protein Coding	P40424	60	GC01P180424	20.5115	https://www.genecards.org/cgi-bin/carddisp.pl?gene=PBX1
CD320	CD320 Molecule	Protein Coding	Q9NPF0	52	GC19M008302	20.5086	https://www.genecards.org/cgi-bin/carddisp.pl?gene=CD320
PMPCA	Peptidase, Mitochondrial Processing Subunit Alpha	Protein Coding	Q10713	55	GC09P136410	20.5051	https://www.genecards.org/cgi-bin/carddisp.pl?gene=PMPCA
GDAP1	Ganglioside Induced Differentiation Associated Protein 1	Protein Coding	Q8TB36	55	GC08P074315	20.4849	https://www.genecards.org/cgi-bin/carddisp.pl?gene=GDAP1
NUS1	NUS1 Dehydrodolichyl Diphosphate Synthase Subunit	Protein Coding	Q96E22	50	GC06P117675	20.4764	https://www.genecards.org/cgi-bin/carddisp.pl?gene=NUS1
FRAXA	Fragile Site, Folic Acid Type, Rare, Fra(X)(Q27.3) A	Functional Element		14	GC0XP148001	20.4636	https://www.genecards.org/cgi-bin/carddisp.pl?gene=FRAXA
SLC18A2	Solute Carrier Family 18 Member A2	Protein Coding	Q05940	60	GC10P117241	20.4601	https://www.genecards.org/cgi-bin/carddisp.pl?gene=SLC18A2
GYG1	Glycogenin 1	Protein Coding	P46976	58	GC03P148991	20.4551	https://www.genecards.org/cgi-bin/carddisp.pl?gene=GYG1
NDP	Norrin Cystine Knot Growth Factor NDP	Protein Coding	Q00604	54	GC0XM043948	20.4457	https://www.genecards.org/cgi-bin/carddisp.pl?gene=NDP
BLOC1S3	Biogenesis Of Lysosomal Organelles Complex 1 Subunit 3	Protein Coding	Q6QNY0	47	GC19P045178	20.4429	https://www.genecards.org/cgi-bin/carddisp.pl?gene=BLOC1S3
COX20	Cytochrome C Oxidase Assembly Factor COX20	Protein Coding	Q5RI15	52	GC01P245444	20.4386	https://www.genecards.org/cgi-bin/carddisp.pl?gene=COX20
SPTLC2	Serine Palmitoyltransferase Long Chain Base Subunit 2	Protein Coding	O15270	60	GC14M077505	20.4328	https://www.genecards.org/cgi-bin/carddisp.pl?gene=SPTLC2
[truncated: 2,440 more rows]
