# Supplementary material for: The metabolic syndrome-cancer axis: global research trends and clinical landscapes
Source: Front Endocrinol (Lausanne). 2026 Jun 22;17:1799202. doi: 10.3389/fendo.2026.1799202 (PMC13343530; doi:10.3389/fendo.2026.1799202)
Supplement: Supplementary file 3 [file Table2.xlsx]

## Sheet: Table S2
Table S2. GeneCards Search Results for Cancers
Gene Symbol	Description	Category	Uniprot ID	Gifts	GC Id	Relevance score	GeneCards Link
BRCA2	BRCA2 DNA Repair Associated	Protein Coding	P51587	60	GC13P032315	299.621	https://www.genecards.org/cgi-bin/carddisp.pl?gene=BRCA2
BRCA1	BRCA1 DNA Repair Associated	Protein Coding	P38398	63	GC17M043044	295.487	https://www.genecards.org/cgi-bin/carddisp.pl?gene=BRCA1
ATM	ATM Serine/Threonine Kinase	Protein Coding	Q13315	66	GC11P108223	215.365	https://www.genecards.org/cgi-bin/carddisp.pl?gene=ATM
MSH6	MutS Homolog 6	Protein Coding	P52701	61	GC02P047695	182.829	https://www.genecards.org/cgi-bin/carddisp.pl?gene=MSH6
MSH2	MutS Homolog 2	Protein Coding	P43246	61	GC02P047403	175.684	https://www.genecards.org/cgi-bin/carddisp.pl?gene=MSH2
TP53	Tumor Protein P53	Protein Coding	P04637	66	GC17M007661	173.971	https://www.genecards.org/cgi-bin/carddisp.pl?gene=TP53
PALB2	Partner And Localizer Of BRCA2	Protein Coding	Q86YC2	56	GC16M023603	173.78	https://www.genecards.org/cgi-bin/carddisp.pl?gene=PALB2
MLH1	MutL Homolog 1	Protein Coding	P40692	62	GC03P036993	171.871	https://www.genecards.org/cgi-bin/carddisp.pl?gene=MLH1
APC	APC Regulator Of WNT Signaling Pathway	Protein Coding	P25054	62	GC05P112707	165.488	https://www.genecards.org/cgi-bin/carddisp.pl?gene=APC
CHEK2	Checkpoint Kinase 2	Protein Coding	O96017	67	GC22M028687	163.762	https://www.genecards.org/cgi-bin/carddisp.pl?gene=CHEK2
CDH1	Cadherin 1	Protein Coding	P12830	62	GC16P068737	159.984	https://www.genecards.org/cgi-bin/carddisp.pl?gene=CDH1
BRIP1	BRCA1 Interacting Helicase 1	Protein Coding	Q9BX63	62	GC17M061679	159.211	https://www.genecards.org/cgi-bin/carddisp.pl?gene=BRIP1
PMS2	PMS1 Homolog 2, Mismatch Repair System Component	Protein Coding	P54278	62	GC07M005973	144.87	https://www.genecards.org/cgi-bin/carddisp.pl?gene=PMS2
BARD1	BRCA1 Associated RING Domain 1	Protein Coding	Q99728	59	GC02M214725	139.305	https://www.genecards.org/cgi-bin/carddisp.pl?gene=BARD1
C11orf65	Chromosome 11 Open Reading Frame 65	Protein Coding	Q8NCR3	42	GC11M108308	131.23	https://www.genecards.org/cgi-bin/carddisp.pl?gene=C11orf65
PTEN	Phosphatase And Tensin Homolog	Protein Coding	P60484	65	GC10P116113	130.152	https://www.genecards.org/cgi-bin/carddisp.pl?gene=PTEN
EGFR	Epidermal Growth Factor Receptor	Protein Coding	P00533	68	GC07P055019	129.805	https://www.genecards.org/cgi-bin/carddisp.pl?gene=EGFR
NF1	Neurofibromin 1	Protein Coding	P21359	60	GC17P031094	129.371	https://www.genecards.org/cgi-bin/carddisp.pl?gene=NF1
POLD1	DNA Polymerase Delta 1, Catalytic Subunit	Protein Coding	P28340	59	GC19P133473	126.116	https://www.genecards.org/cgi-bin/carddisp.pl?gene=POLD1
AXIN2	Axin 2	Protein Coding	Q9Y2T1	62	GC17M065528	120.996	https://www.genecards.org/cgi-bin/carddisp.pl?gene=AXIN2
DICER1	Dicer 1, Ribonuclease III	Protein Coding	Q9UPY3	61	GC14M095086	119.338	https://www.genecards.org/cgi-bin/carddisp.pl?gene=DICER1
POLE	DNA Polymerase Epsilon, Catalytic Subunit	Protein Coding	Q07864	60	GC12M132798	116.831	https://www.genecards.org/cgi-bin/carddisp.pl?gene=POLE
RAD50	RAD50 Double Strand Break Repair Protein	Protein Coding	Q92878	62	GC05P132556	114.469	https://www.genecards.org/cgi-bin/carddisp.pl?gene=RAD50
LOC126862571	BRD4-Independent Group 4 Enhancer GRCh37_chr17:41243136-41244335	Functional Element		11	GC17P136044	109.585	https://www.genecards.org/cgi-bin/carddisp.pl?gene=LOC126862571
MET	MET Proto-Oncogene, Receptor Tyrosine Kinase	Protein Coding	P08581	67	GC07P116672	107.387	https://www.genecards.org/cgi-bin/carddisp.pl?gene=MET
TSC2	TSC Complex Subunit 2	Protein Coding	P49815	64	GC16P104050	107.36	https://www.genecards.org/cgi-bin/carddisp.pl?gene=TSC2
CDKN2A	Cyclin Dependent Kinase Inhibitor 2A	Protein Coding	Q8N726	63	GC09M021967	107.044	https://www.genecards.org/cgi-bin/carddisp.pl?gene=CDKN2A
STK11	Serine/Threonine Kinase 11	Protein Coding	Q15831	63	GC19P001177	104.611	https://www.genecards.org/cgi-bin/carddisp.pl?gene=STK11
NBN	Nibrin	Protein Coding	O60934	61	GC08M089933	101.931	https://www.genecards.org/cgi-bin/carddisp.pl?gene=NBN
MUTYH	MutY DNA Glycosylase	Protein Coding	Q9UIF7	57	GC01M045329	101.419	https://www.genecards.org/cgi-bin/carddisp.pl?gene=MUTYH
RAD51D	RAD51 Paralog D	Protein Coding	O75771	52	GC17M035092	101.038	https://www.genecards.org/cgi-bin/carddisp.pl?gene=RAD51D
ALK	ALK Receptor Tyrosine Kinase	Protein Coding	Q9UM73	64	GC02M029190	100.081	https://www.genecards.org/cgi-bin/carddisp.pl?gene=ALK
RB1	RB Transcriptional Corepressor 1	Protein Coding	P06400	61	GC13P048303	99.8677	https://www.genecards.org/cgi-bin/carddisp.pl?gene=RB1
RET	Ret Proto-Oncogene	Protein Coding	P07949	67	GC10P045251	99.5357	https://www.genecards.org/cgi-bin/carddisp.pl?gene=RET
SMARCA4	SWI/SNF Related, Matrix Associated, Actin Dependent Regulator Of Chromatin, Subfamily A, Member 4	Protein Coding	P51532	64	GC19P132300	99.3763	https://www.genecards.org/cgi-bin/carddisp.pl?gene=SMARCA4
SMAD4	SMAD Family Member 4	Protein Coding	Q13485	66	GC18P051028	96.1457	https://www.genecards.org/cgi-bin/carddisp.pl?gene=SMAD4
RAD51C	RAD51 Paralog C	Protein Coding	O43502	55	GC17P058692	96.1311	https://www.genecards.org/cgi-bin/carddisp.pl?gene=RAD51C
MSH3	MutS Homolog 3	Protein Coding	P20585	55	GC05P080654	94.8302	https://www.genecards.org/cgi-bin/carddisp.pl?gene=MSH3
BLM	BLM RecQ Like Helicase	Protein Coding	P54132	62	GC15P090717	94.3458	https://www.genecards.org/cgi-bin/carddisp.pl?gene=BLM
BAP1	BRCA1 Associated Deubiquitinase 1	Protein Coding	Q92560	59	GC03M052401	94.3014	https://www.genecards.org/cgi-bin/carddisp.pl?gene=BAP1
BRAF	B-Raf Proto-Oncogene, Serine/Threonine Kinase	Protein Coding	P15056	66	GC07M140783	92.8633	https://www.genecards.org/cgi-bin/carddisp.pl?gene=BRAF
PTCH1	Patched 1	Protein Coding	Q13635	63	GC09M095442	92.0378	https://www.genecards.org/cgi-bin/carddisp.pl?gene=PTCH1
PIK3CA	Phosphatidylinositol-4,5-Bisphosphate 3-Kinase Catalytic Subunit Alpha	Protein Coding	P42336	65	GC03P179148	91.2787	https://www.genecards.org/cgi-bin/carddisp.pl?gene=PIK3CA
KRAS	KRAS Proto-Oncogene, GTPase	Protein Coding	P01116	66	GC12M033285	90.7476	https://www.genecards.org/cgi-bin/carddisp.pl?gene=KRAS
ERBB2	Erb-B2 Receptor Tyrosine Kinase 2	Protein Coding	P04626	68	GC17P039687	88.9243	https://www.genecards.org/cgi-bin/carddisp.pl?gene=ERBB2
KIT	KIT Proto-Oncogene, Receptor Tyrosine Kinase	Protein Coding	P10721	66	GC04P054657	86.4605	https://www.genecards.org/cgi-bin/carddisp.pl?gene=KIT
RAD51L3-RFFL	RAD51L3-RFFL Readthrough	RNA Gene		18	GC17M035009	86.1216	https://www.genecards.org/cgi-bin/carddisp.pl?gene=RAD51L3-RFFL
MRE11	MRE11 Homolog, Double Strand Break Repair Nuclease	Protein Coding	P49959	61	GC11M133418	83.271	https://www.genecards.org/cgi-bin/carddisp.pl?gene=MRE11
TSC1	TSC Complex Subunit 1	Protein Coding	Q92574	61	GC09M132891	81.7988	https://www.genecards.org/cgi-bin/carddisp.pl?gene=TSC1
PDGFRA	Platelet Derived Growth Factor Receptor Alpha	Protein Coding	P16234	66	GC04P054229	81.461	https://www.genecards.org/cgi-bin/carddisp.pl?gene=PDGFRA
BMPR1A	Bone Morphogenetic Protein Receptor Type 1A	Protein Coding	P36894	64	GC10P116052	81.012	https://www.genecards.org/cgi-bin/carddisp.pl?gene=BMPR1A
EPCAM	Epithelial Cell Adhesion Molecule	Protein Coding	P16422	61	GC02P047345	80.7445	https://www.genecards.org/cgi-bin/carddisp.pl?gene=EPCAM
CTNNB1	Catenin Beta 1	Protein Coding	P35222	66	GC03P041194	78.4649	https://www.genecards.org/cgi-bin/carddisp.pl?gene=CTNNB1
CDK4	Cyclin Dependent Kinase 4	Protein Coding	P11802	66	GC12M059932	76.396	https://www.genecards.org/cgi-bin/carddisp.pl?gene=CDK4
SDHA	Succinate Dehydrogenase Complex Flavoprotein Subunit A	Protein Coding	P31040	61	GC05P000235	75.9318	https://www.genecards.org/cgi-bin/carddisp.pl?gene=SDHA
FLCN	Folliculin	Protein Coding	Q8NFG4	54	GC17M017212	74.4587	https://www.genecards.org/cgi-bin/carddisp.pl?gene=FLCN
FH	Fumarate Hydratase	Protein Coding	P07954	59	GC01M241499	73.997	https://www.genecards.org/cgi-bin/carddisp.pl?gene=FH
AKT1	AKT Serine/Threonine Kinase 1	Protein Coding	P31749	66	GC14M104769	73.8878	https://www.genecards.org/cgi-bin/carddisp.pl?gene=AKT1
MEN1	Menin 1	Protein Coding	O00255	58	GC11M064803	73.852	https://www.genecards.org/cgi-bin/carddisp.pl?gene=MEN1
FANCC	FA Complementation Group C	Protein Coding	Q00597	60	GC09M095099	73.8092	https://www.genecards.org/cgi-bin/carddisp.pl?gene=FANCC
CTNNA1	Catenin Alpha 1	Protein Coding	P35221	60	GC05P138743	72.8782	https://www.genecards.org/cgi-bin/carddisp.pl?gene=CTNNA1
CDKN1B	Cyclin Dependent Kinase Inhibitor 1B	Protein Coding	P46527	61	GC12P047017	70.6578	https://www.genecards.org/cgi-bin/carddisp.pl?gene=CDKN1B
ATR	ATR Serine/Threonine Kinase	Protein Coding	Q13535	66	GC03M142449	70.366	https://www.genecards.org/cgi-bin/carddisp.pl?gene=ATR
ESR1	Estrogen Receptor 1	Protein Coding	P03372	66	GC06P151656	70.0407	https://www.genecards.org/cgi-bin/carddisp.pl?gene=ESR1
HRAS	HRas Proto-Oncogene, GTPase	Protein Coding	P01112	65	GC11M013218	68.8359	https://www.genecards.org/cgi-bin/carddisp.pl?gene=HRAS
VHL	Von Hippel-Lindau Tumor Suppressor	Protein Coding	P40337	60	GC03P024217	67.9577	https://www.genecards.org/cgi-bin/carddisp.pl?gene=VHL
SDHB	Succinate Dehydrogenase Complex Iron Sulfur Subunit B	Protein Coding	P21912	61	GC01M020330	66.7598	https://www.genecards.org/cgi-bin/carddisp.pl?gene=SDHB
AR	Androgen Receptor	Protein Coding	P10275	65	GC0XP067544	66.1621	https://www.genecards.org/cgi-bin/carddisp.pl?gene=AR
HOXB13	Homeobox B13	Protein Coding	Q92826	54	GC17M089707	65.9377	https://www.genecards.org/cgi-bin/carddisp.pl?gene=HOXB13
H19	H19 Imprinted Maternally Expressed Transcript	RNA Gene		36	GC11M001995	64.9669	https://www.genecards.org/cgi-bin/carddisp.pl?gene=H19
CCND1	Cyclin D1	Protein Coding	P24385	66	GC11P069641	64.3991	https://www.genecards.org/cgi-bin/carddisp.pl?gene=CCND1
TERT	Telomerase Reverse Transcriptase	Protein Coding	O14746	64	GC05M001253	64.3302	https://www.genecards.org/cgi-bin/carddisp.pl?gene=TERT
FGFR2	Fibroblast Growth Factor Receptor 2	Protein Coding	P21802	68	GC10M121478	63.9221	https://www.genecards.org/cgi-bin/carddisp.pl?gene=FGFR2
FGFR3	Fibroblast Growth Factor Receptor 3	Protein Coding	P22607	68	GC04P005899	63.7627	https://www.genecards.org/cgi-bin/carddisp.pl?gene=FGFR3
LZTR1	Leucine Zipper Like Post Translational Regulator 1	Protein Coding	Q8N653	55	GC22P080906	62.6398	https://www.genecards.org/cgi-bin/carddisp.pl?gene=LZTR1
NTHL1	Nth Like DNA Glycosylase 1	Protein Coding	P78549	55	GC16M026904	62.3226	https://www.genecards.org/cgi-bin/carddisp.pl?gene=NTHL1
MYC	MYC Proto-Oncogene, BHLH Transcription Factor	Protein Coding	P01106	65	GC08P127735	62.1302	https://www.genecards.org/cgi-bin/carddisp.pl?gene=MYC
MLH3	MutL Homolog 3	Protein Coding	Q9UHC1	52	GC14M075013	59.8992	https://www.genecards.org/cgi-bin/carddisp.pl?gene=MLH3
NRAS	NRAS Proto-Oncogene, GTPase	Protein Coding	P01111	63	GC01M114704	59.6289	https://www.genecards.org/cgi-bin/carddisp.pl?gene=NRAS
RUNX1	RUNX Family Transcription Factor 1	Protein Coding	Q01196	62	GC21M034787	59.1227	https://www.genecards.org/cgi-bin/carddisp.pl?gene=RUNX1
NF2	NF2, Moesin-Ezrin-Radixin Like (MERLIN) Tumor Suppressor	Protein Coding	P35240	62	GC22P029603	58.8688	https://www.genecards.org/cgi-bin/carddisp.pl?gene=NF2
SDHD	Succinate Dehydrogenase Complex Subunit D	Protein Coding	O14521	57	GC11P112740	57.3547	https://www.genecards.org/cgi-bin/carddisp.pl?gene=SDHD
SDHC	Succinate Dehydrogenase Complex Subunit C	Protein Coding	Q99643	55	GC01P161314	57.1931	https://www.genecards.org/cgi-bin/carddisp.pl?gene=SDHC
POT1	Protection Of Telomeres 1	Protein Coding	Q9NUX5	55	GC07M124822	56.9833	https://www.genecards.org/cgi-bin/carddisp.pl?gene=POT1
MIR21	MicroRNA 21	RNA Gene		33	GC17P134223	56.9397	https://www.genecards.org/cgi-bin/carddisp.pl?gene=MIR21
XRCC2	X-Ray Repair Cross Complementing 2	Protein Coding	O43543	52	GC07M152644	56.0693	https://www.genecards.org/cgi-bin/carddisp.pl?gene=XRCC2
CCAT1	Colon Cancer Associated Transcript 1	RNA Gene		22	GC08M127207	55.8841	https://www.genecards.org/cgi-bin/carddisp.pl?gene=CCAT1
SMARCB1	SWI/SNF Related, Matrix Associated, Actin Dependent Regulator Of Chromatin, Subfamily B, Member 1	Protein Coding	Q12824	59	GC22P023786	55.1348	https://www.genecards.org/cgi-bin/carddisp.pl?gene=SMARCB1
UCA1	Urothelial Cancer Associated 1	RNA Gene		30	GC19P141717	55.0262	https://www.genecards.org/cgi-bin/carddisp.pl?gene=UCA1
MEG3	Maternally Expressed 3	RNA Gene		36	GC14P119042	54.4903	https://www.genecards.org/cgi-bin/carddisp.pl?gene=MEG3
PVT1	Pvt1 Oncogene	RNA Gene		34	GC08P128246	54.0287	https://www.genecards.org/cgi-bin/carddisp.pl?gene=PVT1
GAS5	Growth Arrest Specific 5	RNA Gene		32	GC01M173947	54.0113	https://www.genecards.org/cgi-bin/carddisp.pl?gene=GAS5
CDC73	Cell Division Cycle 73	Protein Coding	Q6P1J9	58	GC01P193121	53.5806	https://www.genecards.org/cgi-bin/carddisp.pl?gene=CDC73
TGFBR2	Transforming Growth Factor Beta Receptor 2	Protein Coding	P37173	65	GC03P030623	53.4805	https://www.genecards.org/cgi-bin/carddisp.pl?gene=TGFBR2
AOPEP	Aminopeptidase O (Putative)	Protein Coding	Q8N6M6	49	GC09P103706	52.746	https://www.genecards.org/cgi-bin/carddisp.pl?gene=AOPEP
PRKAR1A	Protein Kinase CAMP-Dependent Type I Regulatory Subunit Alpha	Protein Coding	P10644	63	GC17P134455	52.6078	https://www.genecards.org/cgi-bin/carddisp.pl?gene=PRKAR1A
SUFU	SUFU Negative Regulator Of Hedgehog Signaling	Protein Coding	Q9UMX1	55	GC10P116553	51.7683	https://www.genecards.org/cgi-bin/carddisp.pl?gene=SUFU
MALAT1	Metastasis Associated Lung Adenocarcinoma Transcript 1	RNA Gene		33	GC11P098972	51.638	https://www.genecards.org/cgi-bin/carddisp.pl?gene=MALAT1
MDM2	MDM2 Proto-Oncogene	Protein Coding	Q00987	66	GC12P068808	51.0383	https://www.genecards.org/cgi-bin/carddisp.pl?gene=MDM2
MTOR	Mechanistic Target Of Rapamycin Kinase	Protein Coding	P42345	68	GC01M011106	50.97	https://www.genecards.org/cgi-bin/carddisp.pl?gene=MTOR
ERBB3	Erb-B2 Receptor Tyrosine Kinase 3	Protein Coding	P21860	67	GC12P065362	50.5228	https://www.genecards.org/cgi-bin/carddisp.pl?gene=ERBB3
ERCC2	ERCC Excision Repair 2, TFIIH Core Complex Helicase Subunit	Protein Coding	P18074	61	GC19M045349	49.8804	https://www.genecards.org/cgi-bin/carddisp.pl?gene=ERCC2
TMEM127	Transmembrane Protein 127	Protein Coding	O75204	50	GC02M096248	49.4959	https://www.genecards.org/cgi-bin/carddisp.pl?gene=TMEM127
HOTAIR	HOX Transcript Antisense RNA	RNA Gene		31	GC12M053962	49.3988	https://www.genecards.org/cgi-bin/carddisp.pl?gene=HOTAIR
RAD51	RAD51 Recombinase	Protein Coding	Q06609	64	GC15P040694	49.1868	https://www.genecards.org/cgi-bin/carddisp.pl?gene=RAD51
SRC	SRC Proto-Oncogene, Non-Receptor Tyrosine Kinase	Protein Coding	P12931	63	GC20P037344	48.7361	https://www.genecards.org/cgi-bin/carddisp.pl?gene=SRC
FANCM	FA Complementation Group M	Protein Coding	Q8IYD8	54	GC14P045135	48.3331	https://www.genecards.org/cgi-bin/carddisp.pl?gene=FANCM
GREM1	Gremlin 1, DAN Family BMP Antagonist	Protein Coding	O60565	56	GC15P174912	48.0468	https://www.genecards.org/cgi-bin/carddisp.pl?gene=GREM1
ARID1A	AT-Rich Interaction Domain 1A	Protein Coding	O14497	58	GC01P026693	47.879	https://www.genecards.org/cgi-bin/carddisp.pl?gene=ARID1A
RECQL4	RecQ Like Helicase 4	Protein Coding	O94761	52	GC08M147010	47.7278	https://www.genecards.org/cgi-bin/carddisp.pl?gene=RECQL4
CCAT2	Colon Cancer Associated Transcript 2	RNA Gene		21	GC08P127400	47.5308	https://www.genecards.org/cgi-bin/carddisp.pl?gene=CCAT2
FGFR1	Fibroblast Growth Factor Receptor 1	Protein Coding	P11362	68	GC08M038400	47.4911	https://www.genecards.org/cgi-bin/carddisp.pl?gene=FGFR1
STAT3	Signal Transducer And Activator Of Transcription 3	Protein Coding	P40763	66	GC17M042313	47.46	https://www.genecards.org/cgi-bin/carddisp.pl?gene=STAT3
CHEK1	Checkpoint Kinase 1	Protein Coding	O14757	65	GC11P125625	47.1358	https://www.genecards.org/cgi-bin/carddisp.pl?gene=CHEK1
FBXW7	F-Box And WD Repeat Domain Containing 7	Protein Coding	Q969H0	58	GC04M152321	47.1334	https://www.genecards.org/cgi-bin/carddisp.pl?gene=FBXW7
PMS1	PMS1 Homolog 1, Mismatch Repair System Component	Protein Coding	P54277	52	GC02P189784	47.0441	https://www.genecards.org/cgi-bin/carddisp.pl?gene=PMS1
XIST	X Inactive Specific Transcript	RNA Gene		32	GC0XM073820	46.8295	https://www.genecards.org/cgi-bin/carddisp.pl?gene=XIST
CASC2	Cancer Susceptibility 2	RNA Gene	Q8IU53	34	GC10P119457	46.4335	https://www.genecards.org/cgi-bin/carddisp.pl?gene=CASC2
PCAT1	Prostate Cancer Associated Transcript 1	RNA Gene		25	GC08P126553	46.3551	https://www.genecards.org/cgi-bin/carddisp.pl?gene=PCAT1
EP300	E1A Binding Protein P300	Protein Coding	Q09472	65	GC22P081600	46.2831	https://www.genecards.org/cgi-bin/carddisp.pl?gene=EP300
TUG1	Taurine Up-Regulated 1	Protein Coding	A0A6I8PU40	33	GC22P030969	46.108	https://www.genecards.org/cgi-bin/carddisp.pl?gene=TUG1
NOTCH1	Notch Receptor 1	Protein Coding	P46531	65	GC09M138976	46.0981	https://www.genecards.org/cgi-bin/carddisp.pl?gene=NOTCH1
MIR125A	MicroRNA 125a	RNA Gene		30	GC19P133539	46.0677	https://www.genecards.org/cgi-bin/carddisp.pl?gene=MIR125A
SDHAF2	Succinate Dehydrogenase Complex Assembly Factor 2	Protein Coding	Q9NX18	54	GC11P061430	46.0121	https://www.genecards.org/cgi-bin/carddisp.pl?gene=SDHAF2
CDKN2B-AS1	CDKN2B Antisense RNA 1	RNA Gene		32	GC09P021994	45.7183	https://www.genecards.org/cgi-bin/carddisp.pl?gene=CDKN2B-AS1
MIR145	MicroRNA 145	RNA Gene		32	GC05P149430	45.5603	https://www.genecards.org/cgi-bin/carddisp.pl?gene=MIR145
BUB1B	BUB1 Mitotic Checkpoint Serine/Threonine Kinase B	Protein Coding	O60566	63	GC15P040161	45.4894	https://www.genecards.org/cgi-bin/carddisp.pl?gene=BUB1B
CASP8	Caspase 8	Protein Coding	Q14790	65	GC02P201233	45.4306	https://www.genecards.org/cgi-bin/carddisp.pl?gene=CASP8
FANCD2	FA Complementation Group D2	Protein Coding	Q9BXW9	59	GC03P010026	45.3819	https://www.genecards.org/cgi-bin/carddisp.pl?gene=FANCD2
IDH1	Isocitrate Dehydrogenase (NADP(+)) 1	Protein Coding	O75874	65	GC02M208236	44.9861	https://www.genecards.org/cgi-bin/carddisp.pl?gene=IDH1
MIR221	MicroRNA 221	RNA Gene		30	GC0XM045746	44.9606	https://www.genecards.org/cgi-bin/carddisp.pl?gene=MIR221
ERBB4	Erb-B2 Receptor Tyrosine Kinase 4	Protein Coding	Q15303	67	GC02M211375	44.7947	https://www.genecards.org/cgi-bin/carddisp.pl?gene=ERBB4
MUC16	Mucin 16, Cell Surface Associated	Protein Coding	Q8WXI7	51	GC19M008848	44.4726	https://www.genecards.org/cgi-bin/carddisp.pl?gene=MUC16
MIR143	MicroRNA 143	RNA Gene		33	GC05P155623	44.0829	https://www.genecards.org/cgi-bin/carddisp.pl?gene=MIR143
WT1	WT1 Transcription Factor	Protein Coding	P19544	61	GC11M032365	43.7615	https://www.genecards.org/cgi-bin/carddisp.pl?gene=WT1
MAP2K1	Mitogen-Activated Protein Kinase Kinase 1	Protein Coding	Q02750	67	GC15P066386	43.6548	https://www.genecards.org/cgi-bin/carddisp.pl?gene=MAP2K1
MIR17	MicroRNA 17	RNA Gene		28	GC13P091350	43.4293	https://www.genecards.org/cgi-bin/carddisp.pl?gene=MIR17
TH2LCRR	T Helper Type 2 Locus Control Region Associated RNA	RNA Gene		22	GC05M132631	43.3584	https://www.genecards.org/cgi-bin/carddisp.pl?gene=TH2LCRR
MIR34A	MicroRNA 34a	RNA Gene		31	GC01M019769	43.1228	https://www.genecards.org/cgi-bin/carddisp.pl?gene=MIR34A
LINC-ROR	Long Intergenic Non-Protein Coding RNA, Regulator Of Reprogramming	RNA Gene		25	GC18M057054	43.1145	https://www.genecards.org/cgi-bin/carddisp.pl?gene=LINC-ROR
PHOX2B	Paired Like Homeobox 2B	Protein Coding	Q99453	56	GC04M041746	42.9816	https://www.genecards.org/cgi-bin/carddisp.pl?gene=PHOX2B
FANCA	FA Complementation Group A	Protein Coding	O15360	62	GC16M090235	42.9025	https://www.genecards.org/cgi-bin/carddisp.pl?gene=FANCA
RNF43	Ring Finger Protein 43	Protein Coding	Q68DV7	50	GC17M058352	42.6501	https://www.genecards.org/cgi-bin/carddisp.pl?gene=RNF43
PIK3R1	Phosphoinositide-3-Kinase Regulatory Subunit 1	Protein Coding	P27986	65	GC05P068215	42.5584	https://www.genecards.org/cgi-bin/carddisp.pl?gene=PIK3R1
HIF1A	Hypoxia Inducible Factor 1 Subunit Alpha	Protein Coding	Q16665	61	GC14P061695	42.3354	https://www.genecards.org/cgi-bin/carddisp.pl?gene=HIF1A
MIR155	MicroRNA 155	RNA Gene		30	GC21P025573	42.1523	https://www.genecards.org/cgi-bin/carddisp.pl?gene=MIR155
HULC	Hepatocellular Carcinoma Up-Regulated Long Non-Coding RNA	RNA Gene		29	GC06P008703	42.1429	https://www.genecards.org/cgi-bin/carddisp.pl?gene=HULC
ERCC5	ERCC Excision Repair 5, Endonuclease	Protein Coding	P28715	58	GC13P102845	42.0819	https://www.genecards.org/cgi-bin/carddisp.pl?gene=ERCC5
AIP	Aryl Hydrocarbon Receptor Interacting Protein	Protein Coding	O00170	55	GC11P067468	42.0757	https://www.genecards.org/cgi-bin/carddisp.pl?gene=AIP
NTRK1	Neurotrophic Receptor Tyrosine Kinase 1	Protein Coding	P04629	62	GC01P156815	42.0278	https://www.genecards.org/cgi-bin/carddisp.pl?gene=NTRK1
MIR146A	MicroRNA 146a	RNA Gene		31	GC05P160485	41.7423	https://www.genecards.org/cgi-bin/carddisp.pl?gene=MIR146A
MIR31	MicroRNA 31	RNA Gene		29	GC09M022239	41.6776	https://www.genecards.org/cgi-bin/carddisp.pl?gene=MIR31
MAX	MYC Associated Factor X	Protein Coding	P61244	59	GC14M065368	41.6705	https://www.genecards.org/cgi-bin/carddisp.pl?gene=MAX
CCNE1	Cyclin E1	Protein Coding	P24864	61	GC19P029811	41.4355	https://www.genecards.org/cgi-bin/carddisp.pl?gene=CCNE1
PPARG	Peroxisome Proliferator Activated Receptor Gamma	Protein Coding	P37231	65	GC03P012287	41.4188	https://www.genecards.org/cgi-bin/carddisp.pl?gene=PPARG
MIR126	MicroRNA 126	RNA Gene		31	GC09P136670	41.332	https://www.genecards.org/cgi-bin/carddisp.pl?gene=MIR126
MIR141	MicroRNA 141	RNA Gene		30	GC12P046793	41.0933	https://www.genecards.org/cgi-bin/carddisp.pl?gene=MIR141
MIR182	MicroRNA 182	RNA Gene		31	GC07M129770	41.0276	https://www.genecards.org/cgi-bin/carddisp.pl?gene=MIR182
MIR200C	MicroRNA 200c	RNA Gene		30	GC12P046792	40.7454	https://www.genecards.org/cgi-bin/carddisp.pl?gene=MIR200C
BCL2	BCL2 Apoptosis Regulator	Protein Coding	P10415	63	GC18M063123	40.6694	https://www.genecards.org/cgi-bin/carddisp.pl?gene=BCL2
MIR30A	MicroRNA 30a	RNA Gene		28	GC06M071403	40.6234	https://www.genecards.org/cgi-bin/carddisp.pl?gene=MIR30A
GNAS	GNAS Complex Locus	Protein Coding	P84996	62	GC20P058839	40.6201	https://www.genecards.org/cgi-bin/carddisp.pl?gene=GNAS
DHFR	Dihydrofolate Reductase	Protein Coding	P00374	61	GC05M080626	40.2157	https://www.genecards.org/cgi-bin/carddisp.pl?gene=DHFR
MIR222	MicroRNA 222	RNA Gene		29	GC0XM045747	40.1085	https://www.genecards.org/cgi-bin/carddisp.pl?gene=MIR222
MIR205	MicroRNA 205	RNA Gene		29	GC01P209432	40.1045	https://www.genecards.org/cgi-bin/carddisp.pl?gene=MIR205
NEAT1	Nuclear Paraspeckle Assembly Transcript 1	RNA Gene		33	GC11P098966	39.9726	https://www.genecards.org/cgi-bin/carddisp.pl?gene=NEAT1
HOTTIP	HOXA Distal Transcript Antisense RNA	RNA Gene		30	GC07P027198	39.9336	https://www.genecards.org/cgi-bin/carddisp.pl?gene=HOTTIP
MIR214	MicroRNA 214	RNA Gene		31	GC01M172234	39.8423	https://www.genecards.org/cgi-bin/carddisp.pl?gene=MIR214
GALNT12	Polypeptide N-Acetylgalactosaminyltransferase 12	Protein Coding	Q8IXK2	50	GC09P098807	39.7896	https://www.genecards.org/cgi-bin/carddisp.pl?gene=GALNT12
MIR20A	MicroRNA 20a	RNA Gene		29	GC13P091717	39.7784	https://www.genecards.org/cgi-bin/carddisp.pl?gene=MIR20A
MIR195	MicroRNA 195	RNA Gene		28	GC17M088262	39.7679	https://www.genecards.org/cgi-bin/carddisp.pl?gene=MIR195
CDKN1A	Cyclin Dependent Kinase Inhibitor 1A	Protein Coding	P38936	63	GC06P156447	39.6945	https://www.genecards.org/cgi-bin/carddisp.pl?gene=CDKN1A
NFE2L2	NFE2 Like BZIP Transcription Factor 2	Protein Coding	Q16236	63	GC02M177227	39.6479	https://www.genecards.org/cgi-bin/carddisp.pl?gene=NFE2L2
WRN	WRN RecQ Like Helicase	Protein Coding	Q14191	60	GC08P031033	39.6253	https://www.genecards.org/cgi-bin/carddisp.pl?gene=WRN
BAX	BCL2 Associated X, Apoptosis Regulator	Protein Coding	Q07812	64	GC19P048954	39.4635	https://www.genecards.org/cgi-bin/carddisp.pl?gene=BAX
MAPK1	Mitogen-Activated Protein Kinase 1	Protein Coding	P28482	65	GC22M021759	39.344	https://www.genecards.org/cgi-bin/carddisp.pl?gene=MAPK1
IL1B	Interleukin 1 Beta	Protein Coding	P01584	60	GC02M112829	39.3296	https://www.genecards.org/cgi-bin/carddisp.pl?gene=IL1B
MIRLET7C	MicroRNA Let-7c	RNA Gene		31	GC21P019897	39.267	https://www.genecards.org/cgi-bin/carddisp.pl?gene=MIRLET7C
RAF1	Raf-1 Proto-Oncogene, Serine/Threonine Kinase	Protein Coding	P04049	67	GC03M012583	39.1288	https://www.genecards.org/cgi-bin/carddisp.pl?gene=RAF1
RAD51B	RAD51 Paralog B	Protein Coding	O15315	51	GC14P067819	38.953	https://www.genecards.org/cgi-bin/carddisp.pl?gene=RAD51B
MIR146B	MicroRNA 146b	RNA Gene		30	GC10P102436	38.8568	https://www.genecards.org/cgi-bin/carddisp.pl?gene=MIR146B
MIR200B	MicroRNA 200b	RNA Gene		30	GC01P001167	38.8086	https://www.genecards.org/cgi-bin/carddisp.pl?gene=MIR200B
MIR210	MicroRNA 210	RNA Gene		30	GC11M013222	38.7825	https://www.genecards.org/cgi-bin/carddisp.pl?gene=MIR210
MIR223	MicroRNA 223	RNA Gene		30	GC0XP066018	38.7107	https://www.genecards.org/cgi-bin/carddisp.pl?gene=MIR223
TH2-LCR	Th2 Cytokine Locus Control Region	Functional Element		10	GC05P132629	38.6653	https://www.genecards.org/cgi-bin/carddisp.pl?gene=TH2-LCR
ERCC4	ERCC Excision Repair 4, Endonuclease Catalytic Subunit	Protein Coding	Q92889	59	GC16P013920	38.6347	https://www.genecards.org/cgi-bin/carddisp.pl?gene=ERCC4
CDKN2B	Cyclin Dependent Kinase Inhibitor 2B	Protein Coding	P42772	58	GC09M022002	38.4937	https://www.genecards.org/cgi-bin/carddisp.pl?gene=CDKN2B
RNASEL	Ribonuclease L	Protein Coding	Q05823	56	GC01M182573	38.1804	https://www.genecards.org/cgi-bin/carddisp.pl?gene=RNASEL
RAD54L	RAD54 Like	Protein Coding	Q92698	58	GC01P062557	38.1598	https://www.genecards.org/cgi-bin/carddisp.pl?gene=RAD54L
MIR27A	MicroRNA 27a	RNA Gene		31	GC19M100411	38.1183	https://www.genecards.org/cgi-bin/carddisp.pl?gene=MIR27A
MIR34C	MicroRNA 34c	RNA Gene		30	GC11P112711	38.0567	https://www.genecards.org/cgi-bin/carddisp.pl?gene=MIR34C
CD274	CD274 Molecule	Protein Coding	Q9NZQ7	58	GC09P005450	38.0559	https://www.genecards.org/cgi-bin/carddisp.pl?gene=CD274
EZH2	Enhancer Of Zeste 2 Polycomb Repressive Complex 2 Subunit	Protein Coding	Q15910	66	GC07M148807	37.992	https://www.genecards.org/cgi-bin/carddisp.pl?gene=EZH2
MIR29A	MicroRNA 29a	RNA Gene		30	GC07M130876	37.5841	https://www.genecards.org/cgi-bin/carddisp.pl?gene=MIR29A
BCAR4	Breast Cancer Anti-Estrogen Resistance 4	RNA Gene		25	GC16M027344	37.5681	https://www.genecards.org/cgi-bin/carddisp.pl?gene=BCAR4
MIR203A	MicroRNA 203a	RNA Gene		28	GC14P118123	37.5427	https://www.genecards.org/cgi-bin/carddisp.pl?gene=MIR203A
JUN	Jun Proto-Oncogene, AP-1 Transcription Factor Subunit	Protein Coding	P05412	62	GC01M058780	37.2871	https://www.genecards.org/cgi-bin/carddisp.pl?gene=JUN
RHOA	Ras Homolog Family Member A	Protein Coding	P61586	62	GC03M049359	37.2558	https://www.genecards.org/cgi-bin/carddisp.pl?gene=RHOA
AURKA	Aurora Kinase A	Protein Coding	O14965	65	GC20M056370	37.0377	https://www.genecards.org/cgi-bin/carddisp.pl?gene=AURKA
VEGFA	Vascular Endothelial Growth Factor A	Protein Coding	P15692	61	GC06P043770	36.9451	https://www.genecards.org/cgi-bin/carddisp.pl?gene=VEGFA
SMO	Smoothened, Frizzled Class Receptor	Protein Coding	Q99835	64	GC07P138834	36.935	https://www.genecards.org/cgi-bin/carddisp.pl?gene=SMO
FAS	Fas Cell Surface Death Receptor	Protein Coding	P25445	64	GC10P116129	36.8473	https://www.genecards.org/cgi-bin/carddisp.pl?gene=FAS
KCNQ1OT1	KCNQ1 Opposite Strand/Antisense Transcript 1	RNA Gene		36	GC11M013323	36.8135	https://www.genecards.org/cgi-bin/carddisp.pl?gene=KCNQ1OT1
MIR10B	MicroRNA 10b	RNA Gene		31	GC02P176150	36.7318	https://www.genecards.org/cgi-bin/carddisp.pl?gene=MIR10B
ABRAXAS1	Abraxas 1, BRCA1 A Complex Subunit	Protein Coding	Q6UWZ7	50	GC04M083464	36.6949	https://www.genecards.org/cgi-bin/carddisp.pl?gene=ABRAXAS1
TGFB1	Transforming Growth Factor Beta 1	Protein Coding	P01137	65	GC19M041301	36.6547	https://www.genecards.org/cgi-bin/carddisp.pl?gene=TGFB1
CDK12	Cyclin Dependent Kinase 12	Protein Coding	Q9NYV4	59	GC17P039461	36.621	https://www.genecards.org/cgi-bin/carddisp.pl?gene=CDK12
MIR106A	MicroRNA 106a	RNA Gene		27	GC0XM134526	36.6199	https://www.genecards.org/cgi-bin/carddisp.pl?gene=MIR106A
IDH2	Isocitrate Dehydrogenase (NADP(+)) 2	Protein Coding	P48735	65	GC15M090083	36.441	https://www.genecards.org/cgi-bin/carddisp.pl?gene=IDH2
ZFAS1	ZNFX1 Antisense RNA 1	RNA Gene		29	GC20P049276	36.1567	https://www.genecards.org/cgi-bin/carddisp.pl?gene=ZFAS1
XRCC3	X-Ray Repair Cross Complementing 3	Protein Coding	O43542	56	GC14M103697	36.0646	https://www.genecards.org/cgi-bin/carddisp.pl?gene=XRCC3
SMARCE1	SWI/SNF Related, Matrix Associated, Actin Dependent Regulator Of Chromatin, Subfamily E, Member 1	Protein Coding	Q969G3	58	GC17M040624	35.8804	https://www.genecards.org/cgi-bin/carddisp.pl?gene=SMARCE1
MIR18A	MicroRNA 18a	RNA Gene		27	GC13P091719	35.8615	https://www.genecards.org/cgi-bin/carddisp.pl?gene=MIR18A
LRRC56	Leucine Rich Repeat Containing 56	Protein Coding	Q8IYG6	47	GC11P014008	35.7698	https://www.genecards.org/cgi-bin/carddisp.pl?gene=LRRC56
SPOP	Speckle Type BTB/POZ Protein	Protein Coding	O43791	57	GC17M049598	35.766	https://www.genecards.org/cgi-bin/carddisp.pl?gene=SPOP
MIR29C	MicroRNA 29c	RNA Gene		27	GC01M207838	35.7592	https://www.genecards.org/cgi-bin/carddisp.pl?gene=MIR29C
MIR148A	MicroRNA 148a	RNA Gene		29	GC07M025950	35.7239	https://www.genecards.org/cgi-bin/carddisp.pl?gene=MIR148A
MIR106B	MicroRNA 106b	RNA Gene		30	GC07M106065	35.6927	https://www.genecards.org/cgi-bin/carddisp.pl?gene=MIR106B
PTPN11	Protein Tyrosine Phosphatase Non-Receptor Type 11	Protein Coding	Q06124	66	GC12P112418	35.5909	https://www.genecards.org/cgi-bin/carddisp.pl?gene=PTPN11
MIR183	MicroRNA 183	RNA Gene		27	GC07M129892	35.159	https://www.genecards.org/cgi-bin/carddisp.pl?gene=MIR183
MIR191	MicroRNA 191	RNA Gene		30	GC03M054249	35.1207	https://www.genecards.org/cgi-bin/carddisp.pl?gene=MIR191
MIR200A	MicroRNA 200a	RNA Gene		29	GC01P059855	35.0594	https://www.genecards.org/cgi-bin/carddisp.pl?gene=MIR200A
MIR127	MicroRNA 127	RNA Gene		30	GC14P118051	35.048	https://www.genecards.org/cgi-bin/carddisp.pl?gene=MIR127
MIRLET7B	MicroRNA Let-7b	RNA Gene		29	GC22P081742	34.9923	https://www.genecards.org/cgi-bin/carddisp.pl?gene=MIRLET7B
NRG1	Neuregulin 1	Protein Coding	Q02297	61	GC08P031639	34.8395	https://www.genecards.org/cgi-bin/carddisp.pl?gene=NRG1
XPC	XPC Complex Subunit, DNA Damage Recognition And Repair Factor	Protein Coding	Q01831	58	GC03M027401	34.8268	https://www.genecards.org/cgi-bin/carddisp.pl?gene=XPC
CASC8	Cancer Susceptibility 8	RNA Gene		24	GC08M136757	34.7688	https://www.genecards.org/cgi-bin/carddisp.pl?gene=CASC8
DANCR	Differentiation Antagonizing Non-Protein Coding RNA	RNA Gene	P0C864	31	GC04P052712	34.7277	https://www.genecards.org/cgi-bin/carddisp.pl?gene=DANCR
EGFR-AS1	EGFR Antisense RNA 1	RNA Gene		24	GC07M055179	34.6956	https://www.genecards.org/cgi-bin/carddisp.pl?gene=EGFR-AS1
MIR100	MicroRNA 100	RNA Gene		30	GC11M122152	34.6869	https://www.genecards.org/cgi-bin/carddisp.pl?gene=MIR100
KDR	Kinase Insert Domain Receptor	Protein Coding	P35968	66	GC04M055078	34.6703	https://www.genecards.org/cgi-bin/carddisp.pl?gene=KDR
SPRY4-IT1	SPRY4 Intronic Transcript 1	RNA Gene		21	GC05M142318	34.6542	https://www.genecards.org/cgi-bin/carddisp.pl?gene=SPRY4-IT1
FANCE	FA Complementation Group E	Protein Coding	Q9HB96	54	GC06P156426	34.6044	https://www.genecards.org/cgi-bin/carddisp.pl?gene=FANCE
MIR224	MicroRNA 224	RNA Gene		26	GC0XM151958	34.5878	https://www.genecards.org/cgi-bin/carddisp.pl?gene=MIR224
MIR99A	MicroRNA 99a	RNA Gene		30	GC21P016539	34.5588	https://www.genecards.org/cgi-bin/carddisp.pl?gene=MIR99A
PIK3CG	Phosphatidylinositol-4,5-Bisphosphate 3-Kinase Catalytic Subunit Gamma	Protein Coding	P48736	62	GC07P106865	34.5042	https://www.genecards.org/cgi-bin/carddisp.pl?gene=PIK3CG
LOC126806658	BRD4-Independent Group 4 Enhancer GRCh37_chr3:41265899-41267098	Functional Element		11	GC03P041224	34.4865	https://www.genecards.org/cgi-bin/carddisp.pl?gene=LOC126806658
MIR335	MicroRNA 335	RNA Gene		29	GC07P130496	34.4537	https://www.genecards.org/cgi-bin/carddisp.pl?gene=MIR335
RECQL	RecQ Like Helicase	Protein Coding	P46063	54	GC12M021468	34.3427	https://www.genecards.org/cgi-bin/carddisp.pl?gene=RECQL
FANCG	FA Complementation Group G	Protein Coding	O15287	56	GC09M035073	34.2095	https://www.genecards.org/cgi-bin/carddisp.pl?gene=FANCG
MIR181A1	MicroRNA 181a-1	RNA Gene		27	GC01M198860	34.1572	https://www.genecards.org/cgi-bin/carddisp.pl?gene=MIR181A1
LOC129390903	MPRA-Validated Peak2919 Silencer	Functional Element		11	GC17P139564	34.1382	https://www.genecards.org/cgi-bin/carddisp.pl?gene=LOC129390903
MIR150	MicroRNA 150	RNA Gene		30	GC19M049500	34.1193	https://www.genecards.org/cgi-bin/carddisp.pl?gene=MIR150
FGFR4	Fibroblast Growth Factor Receptor 4	Protein Coding	P22455	65	GC05P177086	34.0362	https://www.genecards.org/cgi-bin/carddisp.pl?gene=FGFR4
MIRLET7D	MicroRNA Let-7d	RNA Gene		31	GC09P094178	34.0049	https://www.genecards.org/cgi-bin/carddisp.pl?gene=MIRLET7D
IL2	Interleukin 2	Protein Coding	P60568	58	GC04M122451	33.8951	https://www.genecards.org/cgi-bin/carddisp.pl?gene=IL2
ELAC2	ElaC Ribonuclease Z 2	Protein Coding	Q9BQ52	54	GC17M012991	33.8259	https://www.genecards.org/cgi-bin/carddisp.pl?gene=ELAC2
MSR1	Macrophage Scavenger Receptor 1	Protein Coding	P21757	58	GC08M016107	33.8242	https://www.genecards.org/cgi-bin/carddisp.pl?gene=MSR1
FLT1	Fms Related Receptor Tyrosine Kinase 1	Protein Coding	P17948	63	GC13M028300	33.8102	https://www.genecards.org/cgi-bin/carddisp.pl?gene=FLT1
CREBBP	CREB Binding Protein	Protein Coding	Q92793	67	GC16M027070	33.7234	https://www.genecards.org/cgi-bin/carddisp.pl?gene=CREBBP
ROS1	ROS Proto-Oncogene 1, Receptor Tyrosine Kinase	Protein Coding	P08922	60	GC06M117287	33.6821	https://www.genecards.org/cgi-bin/carddisp.pl?gene=ROS1
CYTOR	Cytoskeleton Regulator RNA	RNA Gene		30	GC02P089642	33.6532	https://www.genecards.org/cgi-bin/carddisp.pl?gene=CYTOR
PPM1D	Protein Phosphatase, Mg2+/Mn2+ Dependent 1D	Protein Coding	O15297	60	GC17P060600	33.6152	https://www.genecards.org/cgi-bin/carddisp.pl?gene=PPM1D
MUC1	Mucin 1, Cell Surface Associated	Protein Coding	P15941	61	GC01M155185	33.4574	https://www.genecards.org/cgi-bin/carddisp.pl?gene=MUC1
MIR140	MicroRNA 140	RNA Gene		33	GC16P106041	33.4084	https://www.genecards.org/cgi-bin/carddisp.pl?gene=MIR140
MIR320A	MicroRNA 320a	RNA Gene		30	GC08M022379	33.4082	https://www.genecards.org/cgi-bin/carddisp.pl?gene=MIR320A
MIR139	MicroRNA 139	RNA Gene		30	GC11M072615	33.3695	https://www.genecards.org/cgi-bin/carddisp.pl?gene=MIR139
MIR30E	MicroRNA 30e	RNA Gene		31	GC01P040754	33.2778	https://www.genecards.org/cgi-bin/carddisp.pl?gene=MIR30E
MIR22	MicroRNA 22	RNA Gene		31	GC17M001713	33.2344	https://www.genecards.org/cgi-bin/carddisp.pl?gene=MIR22
IGF2	Insulin Like Growth Factor 2	Protein Coding	P01344	61	GC11M013301	33.161	https://www.genecards.org/cgi-bin/carddisp.pl?gene=IGF2
GATA2	GATA Binding Protein 2	Protein Coding	P23769	62	GC03M128479	33.0791	https://www.genecards.org/cgi-bin/carddisp.pl?gene=GATA2
MIR15A	MicroRNA 15a	RNA Gene		25	GC13M050049	33.0763	https://www.genecards.org/cgi-bin/carddisp.pl?gene=MIR15A
MIR199A1	MicroRNA 199a-1	RNA Gene		29	GC19M010817	33.0678	https://www.genecards.org/cgi-bin/carddisp.pl?gene=MIR199A1
FASLG	Fas Ligand	Protein Coding	P48023	61	GC01P172659	33.0479	https://www.genecards.org/cgi-bin/carddisp.pl?gene=FASLG
MIR25	MicroRNA 25	RNA Gene		29	GC07M100093	33.0361	https://www.genecards.org/cgi-bin/carddisp.pl?gene=MIR25
MIR93	MicroRNA 93	RNA Gene		30	GC07M106066	32.9849	https://www.genecards.org/cgi-bin/carddisp.pl?gene=MIR93
NTRK2	Neurotrophic Receptor Tyrosine Kinase 2	Protein Coding	Q16620	66	GC09P084668	32.9775	https://www.genecards.org/cgi-bin/carddisp.pl?gene=NTRK2
MIR204	MicroRNA 204	RNA Gene		31	GC09M070809	32.9708	https://www.genecards.org/cgi-bin/carddisp.pl?gene=MIR204
KMT2D	Lysine Methyltransferase 2D	Protein Coding	O14686	56	GC12M049018	32.927	https://www.genecards.org/cgi-bin/carddisp.pl?gene=KMT2D
PALLD	Palladin, Cytoskeletal Associated Protein	Protein Coding	Q8WX93	54	GC04P168497	32.9052	https://www.genecards.org/cgi-bin/carddisp.pl?gene=PALLD
ABCC1	ATP Binding Cassette Subfamily C Member 1 (ABCC1 Blood Group)	Protein Coding	P33527	61	GC16P015949	32.8744	https://www.genecards.org/cgi-bin/carddisp.pl?gene=ABCC1
CXCR4	C-X-C Motif Chemokine Receptor 4	Protein Coding	P61073	65	GC02M136114	32.7958	https://www.genecards.org/cgi-bin/carddisp.pl?gene=CXCR4
GATA3	GATA Binding Protein 3	Protein Coding	P23771	63	GC10P008045	32.7667	https://www.genecards.org/cgi-bin/carddisp.pl?gene=GATA3
FANCL	FA Complementation Group L	Protein Coding	Q9NW38	58	GC02M058127	32.7344	https://www.genecards.org/cgi-bin/carddisp.pl?gene=FANCL
NTRK3	Neurotrophic Receptor Tyrosine Kinase 3	Protein Coding	Q16288	65	GC15M087859	32.6673	https://www.genecards.org/cgi-bin/carddisp.pl?gene=NTRK3
MIR133B	MicroRNA 133b	RNA Gene		31	GC06P052148	32.6434	https://www.genecards.org/cgi-bin/carddisp.pl?gene=MIR133B
PCA3	Prostate Cancer Associated 3	RNA Gene		30	GC09P076691	32.6392	https://www.genecards.org/cgi-bin/carddisp.pl?gene=PCA3
IL6	Interleukin 6	Protein Coding	P05231	63	GC07P022725	32.6244	https://www.genecards.org/cgi-bin/carddisp.pl?gene=IL6
MIR23A	MicroRNA 23a	RNA Gene		30	GC19M100412	32.5273	https://www.genecards.org/cgi-bin/carddisp.pl?gene=MIR23A
IRF1	Interferon Regulatory Factor 1	Protein Coding	P10914	60	GC05M132440	32.4674	https://www.genecards.org/cgi-bin/carddisp.pl?gene=IRF1
SMAD7	SMAD Family Member 7	Protein Coding	O15105	56	GC18M048919	32.1148	https://www.genecards.org/cgi-bin/carddisp.pl?gene=SMAD7
MIR96	MicroRNA 96	RNA Gene		30	GC07M129774	32.1078	https://www.genecards.org/cgi-bin/carddisp.pl?gene=MIR96
IL1RN	Interleukin 1 Receptor Antagonist	Protein Coding	P18510	62	GC02P148590	32.0842	https://www.genecards.org/cgi-bin/carddisp.pl?gene=IL1RN
MIR373	MicroRNA 373	RNA Gene		29	GC19P133648	32.0606	https://www.genecards.org/cgi-bin/carddisp.pl?gene=MIR373
MIR23B	MicroRNA 23b	RNA Gene		29	GC09P095085	31.9878	https://www.genecards.org/cgi-bin/carddisp.pl?gene=MIR23B
XPA	XPA, DNA Damage Recognition And Repair Factor	Protein Coding	P23025	58	GC09M097654	31.9839	https://www.genecards.org/cgi-bin/carddisp.pl?gene=XPA
DLC1	DLC1 Rho GTPase Activating Protein	Protein Coding	Q96QB1	56	GC08M013083	31.9584	https://www.genecards.org/cgi-bin/carddisp.pl?gene=DLC1
BANCR	BRAF-Activated Non-Protein Coding RNA	RNA Gene		22	GC09M069296	31.9005	https://www.genecards.org/cgi-bin/carddisp.pl?gene=BANCR
MITF	Melanocyte Inducing Transcription Factor	Protein Coding	O75030	61	GC03P069740	31.8179	https://www.genecards.org/cgi-bin/carddisp.pl?gene=MITF
HNF1A	HNF1 Homeobox A	Protein Coding	P20823	59	GC12P120978	31.7533	https://www.genecards.org/cgi-bin/carddisp.pl?gene=HNF1A
AFAP1-AS1	AFAP1 Antisense RNA 1	RNA Gene		26	GC04P008385	31.7401	https://www.genecards.org/cgi-bin/carddisp.pl?gene=AFAP1-AS1
SNHG16	Small Nucleolar RNA Host Gene 16	RNA Gene		27	GC17P134648	31.7051	https://www.genecards.org/cgi-bin/carddisp.pl?gene=SNHG16
DCC	DCC Netrin 1 Receptor	Protein Coding	P43146	59	GC18P052340	31.6318	https://www.genecards.org/cgi-bin/carddisp.pl?gene=DCC
MIR451A	MicroRNA 451a	RNA Gene		26	GC17M028861	31.6294	https://www.genecards.org/cgi-bin/carddisp.pl?gene=MIR451A
FANCF	FA Complementation Group F	Protein Coding	Q9NPI8	53	GC11M022600	31.622	https://www.genecards.org/cgi-bin/carddisp.pl?gene=FANCF
CDK2	Cyclin Dependent Kinase 2	Protein Coding	P24941	63	GC12P055966	31.6128	https://www.genecards.org/cgi-bin/carddisp.pl?gene=CDK2
MIR19A	MicroRNA 19a	RNA Gene		29	GC13P091713	31.6081	https://www.genecards.org/cgi-bin/carddisp.pl?gene=MIR19A
MIR497	MicroRNA 497	RNA Gene		27	GC17M088263	31.5955	https://www.genecards.org/cgi-bin/carddisp.pl?gene=MIR497
PRKN	Parkin RBR E3 Ubiquitin Protein Ligase	Protein Coding	O60260	62	GC06M161348	31.5728	https://www.genecards.org/cgi-bin/carddisp.pl?gene=PRKN
TNF	Tumor Necrosis Factor	Protein Coding	P01375	65	GC06P156244	31.568	https://www.genecards.org/cgi-bin/carddisp.pl?gene=TNF
TERC	Telomerase RNA Component	RNA Gene		37	GC03M169765	31.5617	https://www.genecards.org/cgi-bin/carddisp.pl?gene=TERC
RASSF1	Ras Association Domain Family Member 1	Protein Coding	Q9NS23	55	GC03M050329	31.5466	https://www.genecards.org/cgi-bin/carddisp.pl?gene=RASSF1
GSTM1	Glutathione S-Transferase Mu 1	Protein Coding	P09488	55	GC01P109687	31.5203	https://www.genecards.org/cgi-bin/carddisp.pl?gene=GSTM1
ERCC3	ERCC Excision Repair 3, TFIIH Core Complex Helicase Subunit	Protein Coding	P19447	60	GC02M127257	31.4934	https://www.genecards.org/cgi-bin/carddisp.pl?gene=ERCC3
PRKDC	Protein Kinase, DNA-Activated, Catalytic Subunit	Protein Coding	P78527	63	GC08M047773	31.4887	https://www.genecards.org/cgi-bin/carddisp.pl?gene=PRKDC
MIRLET7G	MicroRNA Let-7g	RNA Gene		28	GC03M052268	31.4736	https://www.genecards.org/cgi-bin/carddisp.pl?gene=MIRLET7G
MIR199B	MicroRNA 199b	RNA Gene		29	GC09M128244	31.461	https://www.genecards.org/cgi-bin/carddisp.pl?gene=MIR199B
ITGB1	Integrin Subunit Beta 1	Protein Coding	P05556	62	GC10M036398	31.3478	https://www.genecards.org/cgi-bin/carddisp.pl?gene=ITGB1
MIR149	MicroRNA 149	RNA Gene		31	GC02P240456	31.3092	https://www.genecards.org/cgi-bin/carddisp.pl?gene=MIR149
LRP1B	LDL Receptor Related Protein 1B	Protein Coding	Q9NZR2	52	GC02M140231	31.2746	https://www.genecards.org/cgi-bin/carddisp.pl?gene=LRP1B
MIR215	MicroRNA 215	RNA Gene		27	GC01M220117	31.2182	https://www.genecards.org/cgi-bin/carddisp.pl?gene=MIR215
PRNCR1	Prostate Cancer Associated Non-Coding RNA 1	RNA Gene		22	GC08P127079	31.1574	https://www.genecards.org/cgi-bin/carddisp.pl?gene=PRNCR1
PPP2R1A	Protein Phosphatase 2 Scaffold Subunit Aalpha	Protein Coding	P30153	60	GC19P133553	31.1328	https://www.genecards.org/cgi-bin/carddisp.pl?gene=PPP2R1A
GLI1	GLI Family Zinc Finger 1	Protein Coding	P08151	61	GC12P065433	31.1055	https://www.genecards.org/cgi-bin/carddisp.pl?gene=GLI1
DLEC1	DLEC1 Cilia And Flagella Associated Protein	Protein Coding	Q9Y238	48	GC03P038038	31.0491	https://www.genecards.org/cgi-bin/carddisp.pl?gene=DLEC1
CDK6	Cyclin Dependent Kinase 6	Protein Coding	Q00534	64	GC07M092604	31.0264	https://www.genecards.org/cgi-bin/carddisp.pl?gene=CDK6
PTGS2	Prostaglandin-Endoperoxide Synthase 2	Protein Coding	P35354	62	GC01M186671	30.9841	https://www.genecards.org/cgi-bin/carddisp.pl?gene=PTGS2
CYP17A1	Cytochrome P450 Family 17 Subfamily A Member 1	Protein Coding	P05093	62	GC10M102830	30.9615	https://www.genecards.org/cgi-bin/carddisp.pl?gene=CYP17A1
BCYRN1	Brain Cytoplasmic RNA 1	RNA Gene		27	GC02P047253	30.9455	https://www.genecards.org/cgi-bin/carddisp.pl?gene=BCYRN1
MIR27B	MicroRNA 27b	RNA Gene		30	GC09P103712	30.8894	https://www.genecards.org/cgi-bin/carddisp.pl?gene=MIR27B
MAP3K1	Mitogen-Activated Protein Kinase Kinase Kinase 1	Protein Coding	Q13233	62	GC05P056815	30.874	https://www.genecards.org/cgi-bin/carddisp.pl?gene=MAP3K1
MGMT	O-6-Methylguanine-DNA Methyltransferase	Protein Coding	P16455	62	GC10P129467	30.8204	https://www.genecards.org/cgi-bin/carddisp.pl?gene=MGMT
MIAT	Myocardial Infarction Associated Transcript	RNA Gene		34	GC22P026646	30.7994	https://www.genecards.org/cgi-bin/carddisp.pl?gene=MIAT
YAP1	Yes1 Associated Transcriptional Regulator	Protein Coding	P46937	61	GC11P102110	30.6896	https://www.genecards.org/cgi-bin/carddisp.pl?gene=YAP1
IGF1R	Insulin Like Growth Factor 1 Receptor	Protein Coding	P08069	68	GC15P098648	30.5754	https://www.genecards.org/cgi-bin/carddisp.pl?gene=IGF1R
NKX2-1	NK2 Homeobox 1	Protein Coding	P43699	61	GC14M036516	30.4528	https://www.genecards.org/cgi-bin/carddisp.pl?gene=NKX2-1
HNF1B	HNF1 Homeobox B	Protein Coding	P35680	55	GC17M037686	30.348	https://www.genecards.org/cgi-bin/carddisp.pl?gene=HNF1B
FANCI	FA Complementation Group I	Protein Coding	Q9NVI1	54	GC15P089243	30.3112	https://www.genecards.org/cgi-bin/carddisp.pl?gene=FANCI
SOD2	Superoxide Dismutase 2	Protein Coding	P04179	61	GC06M159669	30.2063	https://www.genecards.org/cgi-bin/carddisp.pl?gene=SOD2
LOC111589215	BRCA1 Promoter Region	Functional Element		9	GC17P135608	30.165	https://www.genecards.org/cgi-bin/carddisp.pl?gene=LOC111589215
SNHG1	Small Nucleolar RNA Host Gene 1	RNA Gene		29	GC11M132691	30.1181	https://www.genecards.org/cgi-bin/carddisp.pl?gene=SNHG1
MIR98	MicroRNA 98	RNA Gene		27	GC0XM053894	30.0047	https://www.genecards.org/cgi-bin/carddisp.pl?gene=MIR98
HOXA11-AS	HOXA11 Antisense RNA	RNA Gene		29	GC07P027184	30.0018	https://www.genecards.org/cgi-bin/carddisp.pl?gene=HOXA11-AS
LUCAT1	Lung Cancer Associated Transcript 1	RNA Gene		24	GC05M091054	29.9779	https://www.genecards.org/cgi-bin/carddisp.pl?gene=LUCAT1
MIR122	MicroRNA 122	RNA Gene		30	GC18P058451	29.9679	https://www.genecards.org/cgi-bin/carddisp.pl?gene=MIR122
JAK2	Janus Kinase 2	Protein Coding	O60674	66	GC09P004985	29.9376	https://www.genecards.org/cgi-bin/carddisp.pl?gene=JAK2
FOXO1	Forkhead Box O1	Protein Coding	Q12778	64	GC13M040555	29.9001	https://www.genecards.org/cgi-bin/carddisp.pl?gene=FOXO1
CRNDE	Colorectal Neoplasia Differentially Expressed	RNA Gene		29	GC16M054979	29.8835	https://www.genecards.org/cgi-bin/carddisp.pl?gene=CRNDE
GSTP1	Glutathione S-Transferase Pi 1	Protein Coding	P09211	62	GC11P067583	29.8673	https://www.genecards.org/cgi-bin/carddisp.pl?gene=GSTP1
MIR192	MicroRNA 192	RNA Gene		30	GC11M064891	29.8278	https://www.genecards.org/cgi-bin/carddisp.pl?gene=MIR192
FOXA1	Forkhead Box A1	Protein Coding	P55317	57	GC14M037589	29.6781	https://www.genecards.org/cgi-bin/carddisp.pl?gene=FOXA1
MIR142	MicroRNA 142	RNA Gene		30	GC17M058331	29.6102	https://www.genecards.org/cgi-bin/carddisp.pl?gene=MIR142
MIR296	MicroRNA 296	RNA Gene		26	GC20M058817	29.6048	https://www.genecards.org/cgi-bin/carddisp.pl?gene=MIR296
CEBPA	CCAAT Enhancer Binding Protein Alpha	Protein Coding	P49715	59	GC19M033299	29.4952	https://www.genecards.org/cgi-bin/carddisp.pl?gene=CEBPA
KLK3	Kallikrein Related Peptidase 3	Protein Coding	P07288	59	GC19P050854	29.4003	https://www.genecards.org/cgi-bin/carddisp.pl?gene=KLK3
MIR29B2	MicroRNA 29b-2	RNA Gene		27	GC01M207839	29.3776	https://www.genecards.org/cgi-bin/carddisp.pl?gene=MIR29B2
MIR424	MicroRNA 424	RNA Gene		27	GC0XM134901	29.3663	https://www.genecards.org/cgi-bin/carddisp.pl?gene=MIR424
ZEB1	Zinc Finger E-Box Binding Homeobox 1	Protein Coding	P37275	62	GC10P031318	29.3445	https://www.genecards.org/cgi-bin/carddisp.pl?gene=ZEB1
HMMR	Hyaluronan Mediated Motility Receptor	Protein Coding	O75330	56	GC05P163472	29.335	https://www.genecards.org/cgi-bin/carddisp.pl?gene=HMMR
MIR181B1	MicroRNA 181b-1	RNA Gene		28	GC01M198858	29.3157	https://www.genecards.org/cgi-bin/carddisp.pl?gene=MIR181B1
KLF6	KLF Transcription Factor 6	Protein Coding	Q99612	56	GC10M003779	29.3062	https://www.genecards.org/cgi-bin/carddisp.pl?gene=KLF6
EGF	Epidermal Growth Factor	Protein Coding	P01133	64	GC04P109912	29.2006	https://www.genecards.org/cgi-bin/carddisp.pl?gene=EGF
MMP2	Matrix Metallopeptidase 2	Protein Coding	P08253	66	GC16P105536	29.1871	https://www.genecards.org/cgi-bin/carddisp.pl?gene=MMP2
GPC3	Glypican 3	Protein Coding	P51654	59	GC0XM133535	29.1812	https://www.genecards.org/cgi-bin/carddisp.pl?gene=GPC3
NFKB1	Nuclear Factor Kappa B Subunit 1	Protein Coding	P19838	66	GC04P102501	29.1767	https://www.genecards.org/cgi-bin/carddisp.pl?gene=NFKB1
MIR9-1	MicroRNA 9-1	RNA Gene		30	GC01M156420	29.1501	https://www.genecards.org/cgi-bin/carddisp.pl?gene=MIR9-1
MIR152	MicroRNA 152	RNA Gene		30	GC17M048037	29.1467	https://www.genecards.org/cgi-bin/carddisp.pl?gene=MIR152
TYMS	Thymidylate Synthetase	Protein Coding	P04818	62	GC18P000657	29.1346	https://www.genecards.org/cgi-bin/carddisp.pl?gene=TYMS
KRT19	Keratin 19	Protein Coding	P08727	56	GC17M041523	29.0258	https://www.genecards.org/cgi-bin/carddisp.pl?gene=KRT19
MIR26B	MicroRNA 26b	RNA Gene		31	GC02P218402	29.0168	https://www.genecards.org/cgi-bin/carddisp.pl?gene=MIR26B
LOC100507346	Uncharacterized LOC100507346	RNA Gene		16	GC09P095463	28.9673	https://www.genecards.org/cgi-bin/carddisp.pl?gene=LOC100507346
MIR125B1	MicroRNA 125b-1	RNA Gene		30	GC11M134117	28.9137	https://www.genecards.org/cgi-bin/carddisp.pl?gene=MIR125B1
ERCC1	ERCC Excision Repair 1, Endonuclease Non-Catalytic Subunit	Protein Coding	P07992	59	GC19M101124	28.883	https://www.genecards.org/cgi-bin/carddisp.pl?gene=ERCC1
RARB	Retinoic Acid Receptor Beta	Protein Coding	P10826	62	GC03P025081	28.8777	https://www.genecards.org/cgi-bin/carddisp.pl?gene=RARB
SOX2-OT	SOX2 Overlapping Transcript	RNA Gene		33	GC03P180989	28.8394	https://www.genecards.org/cgi-bin/carddisp.pl?gene=SOX2-OT
MT-CYB	Mitochondrially Encoded Cytochrome B	Protein Coding	P00156	44	GCMTP014749	28.8203	https://www.genecards.org/cgi-bin/carddisp.pl?gene=MT-CYB
SMAD2	SMAD Family Member 2	Protein Coding	Q15796	65	GC18M047809	28.8191	https://www.genecards.org/cgi-bin/carddisp.pl?gene=SMAD2
MIR211	MicroRNA 211	RNA Gene		30	GC15M031065	28.7751	https://www.genecards.org/cgi-bin/carddisp.pl?gene=MIR211
SLX4	SLX4 Structure-Specific Endonuclease Subunit	Protein Coding	Q8IY92	50	GC16M003581	28.7573	https://www.genecards.org/cgi-bin/carddisp.pl?gene=SLX4
AXIN1	Axin 1	Protein Coding	O15169	59	GC16M000287	28.7371	https://www.genecards.org/cgi-bin/carddisp.pl?gene=AXIN1
DRAIC	Downregulated RNA In Cancer, Inhibitor Of Cell Invasion And Migration	RNA Gene		23	GC15P175689	28.7206	https://www.genecards.org/cgi-bin/carddisp.pl?gene=DRAIC
CASC9	Cancer Susceptibility 9	RNA Gene		23	GC08M075132	28.718	https://www.genecards.org/cgi-bin/carddisp.pl?gene=CASC9
MMP9	Matrix Metallopeptidase 9	Protein Coding	P14780	66	GC20P046008	28.7029	https://www.genecards.org/cgi-bin/carddisp.pl?gene=MMP9
ABCB1	ATP Binding Cassette Subfamily B Member 1	Protein Coding	P08183	64	GC07M087504	28.6899	https://www.genecards.org/cgi-bin/carddisp.pl?gene=ABCB1
CD44	CD44 Molecule (IN Blood Group)	Protein Coding	P16070	61	GC11P035139	28.6871	https://www.genecards.org/cgi-bin/carddisp.pl?gene=CD44
SOX2	SRY-Box Transcription Factor 2	Protein Coding	P48431	58	GC03P181711	28.6605	https://www.genecards.org/cgi-bin/carddisp.pl?gene=SOX2
MIR101-1	MicroRNA 101-1	RNA Gene		28	GC01M065058	28.6577	https://www.genecards.org/cgi-bin/carddisp.pl?gene=MIR101-1
CYCS	Cytochrome C, Somatic	Protein Coding	P99999	61	GC07M025118	28.6466	https://www.genecards.org/cgi-bin/carddisp.pl?gene=CYCS
SMAD3	SMAD Family Member 3	Protein Coding	P84022	66	GC15P067063	28.6341	https://www.genecards.org/cgi-bin/carddisp.pl?gene=SMAD3
CTAG1B	Cancer/Testis Antigen 1B	Protein Coding	P78358	40	GC0XM154617	28.633	https://www.genecards.org/cgi-bin/carddisp.pl?gene=CTAG1B
MIR34B	MicroRNA 34b	RNA Gene		30	GC11P112710	28.5878	https://www.genecards.org/cgi-bin/carddisp.pl?gene=MIR34B
BIRC5	Baculoviral IAP Repeat Containing 5	Protein Coding	O15392	58	GC17P078214	28.4332	https://www.genecards.org/cgi-bin/carddisp.pl?gene=BIRC5
RHBDF2	Rhomboid 5 Homolog 2	Protein Coding	Q6PJF5	51	GC17M076470	28.4273	https://www.genecards.org/cgi-bin/carddisp.pl?gene=RHBDF2
DNMT3A	DNA Methyltransferase 3 Alpha	Protein Coding	Q9Y6K1	64	GC02M025228	28.4102	https://www.genecards.org/cgi-bin/carddisp.pl?gene=DNMT3A
MIR10A	MicroRNA 10a	RNA Gene		30	GC17M048579	28.3777	https://www.genecards.org/cgi-bin/carddisp.pl?gene=MIR10A
SHC1	SHC Adaptor Protein 1	Protein Coding	P29353	57	GC01M154962	28.3175	https://www.genecards.org/cgi-bin/carddisp.pl?gene=SHC1
KEAP1	Kelch Like ECH Associated Protein 1	Protein Coding	Q14145	61	GC19M010486	28.2837	https://www.genecards.org/cgi-bin/carddisp.pl?gene=KEAP1
MTHFR	Methylenetetrahydrofolate Reductase	Protein Coding	P42898	61	GC01M011785	28.2605	https://www.genecards.org/cgi-bin/carddisp.pl?gene=MTHFR
DNMT1	DNA Methyltransferase 1	Protein Coding	P26358	65	GC19M010133	28.2088	https://www.genecards.org/cgi-bin/carddisp.pl?gene=DNMT1
MIRLET7E	MicroRNA Let-7e	RNA Gene		29	GC19P133538	28.1743	https://www.genecards.org/cgi-bin/carddisp.pl?gene=MIRLET7E
TCF7L2	Transcription Factor 7 Like 2	Protein Coding	Q9NQB0	58	GC10P112950	28.1543	https://www.genecards.org/cgi-bin/carddisp.pl?gene=TCF7L2
MIR193A	MicroRNA 193a	RNA Gene		29	GC17P031559	28.1507	https://www.genecards.org/cgi-bin/carddisp.pl?gene=MIR193A
PDCD1	Programmed Cell Death 1	Protein Coding	Q15116	59	GC02M241849	28.1156	https://www.genecards.org/cgi-bin/carddisp.pl?gene=PDCD1
FLT4	Fms Related Receptor Tyrosine Kinase 4	Protein Coding	P35916	65	GC05M182771	28.0805	https://www.genecards.org/cgi-bin/carddisp.pl?gene=FLT4
MIR15B	MicroRNA 15b	RNA Gene		29	GC03P160404	28.0364	https://www.genecards.org/cgi-bin/carddisp.pl?gene=MIR15B
MIR429	MicroRNA 429	RNA Gene		30	GC01P059856	28.0039	https://www.genecards.org/cgi-bin/carddisp.pl?gene=MIR429
EPHB2	EPH Receptor B2	Protein Coding	P29323	65	GC01P022710	28.0027	https://www.genecards.org/cgi-bin/carddisp.pl?gene=EPHB2
MIR16-1	MicroRNA 16-1	RNA Gene		29	GC13M050048	27.9985	https://www.genecards.org/cgi-bin/carddisp.pl?gene=MIR16-1
PCAT6	Prostate Cancer Associated Transcript 6	RNA Gene		25	GC01P202810	27.9039	https://www.genecards.org/cgi-bin/carddisp.pl?gene=PCAT6
LOC130062899	ATAC-STARR-Seq Lymphoblastoid Active Region 13597	Functional Element		9	GC19P138189	27.8911	https://www.genecards.org/cgi-bin/carddisp.pl?gene=LOC130062899
HAGLR	HOXD Antisense Growth-Associated Long Non-Coding RNA	RNA Gene		26	GC02M176172	27.8779	https://www.genecards.org/cgi-bin/carddisp.pl?gene=HAGLR
BUB1	BUB1 Mitotic Checkpoint Serine/Threonine Kinase	Protein Coding	O43683	61	GC02M110637	27.86	https://www.genecards.org/cgi-bin/carddisp.pl?gene=BUB1
MIR24-1	MicroRNA 24-1	RNA Gene		27	GC09P095086	27.8437	https://www.genecards.org/cgi-bin/carddisp.pl?gene=MIR24-1
TGFBR1	Transforming Growth Factor Beta Receptor 1	Protein Coding	P36897	66	GC09P103929	27.8021	https://www.genecards.org/cgi-bin/carddisp.pl?gene=TGFBR1
ROCK1	Rho Associated Coiled-Coil Containing Protein Kinase 1	Protein Coding	Q13464	62	GC18M036048	27.7389	https://www.genecards.org/cgi-bin/carddisp.pl?gene=ROCK1
TP53COR1	Tumor Protein P53 Pathway Corepressor 1	RNA Gene		16	GC06U903133	27.6561	https://www.genecards.org/cgi-bin/carddisp.pl?gene=TP53COR1
LOC130001603	ATAC-STARR-Seq Lymphoblastoid Silent Region 19811	Functional Element		11	GC09P021974	27.6546	https://www.genecards.org/cgi-bin/carddisp.pl?gene=LOC130001603
ATRX	ATRX Chromatin Remodeler	Protein Coding	P46100	58	GC0XM077504	27.6438	https://www.genecards.org/cgi-bin/carddisp.pl?gene=ATRX
MIR494	MicroRNA 494	RNA Gene		26	GC14P119078	27.6289	https://www.genecards.org/cgi-bin/carddisp.pl?gene=MIR494
MIR7-3HG	MIR7-3 Host Gene	RNA Gene	Q8N6C7	34	GC19P132003	27.6252	https://www.genecards.org/cgi-bin/carddisp.pl?gene=MIR7-3HG
MIR32	MicroRNA 32	RNA Gene		31	GC09M109046	27.6148	https://www.genecards.org/cgi-bin/carddisp.pl?gene=MIR32
CDKN1C	Cyclin Dependent Kinase Inhibitor 1C	Protein Coding	P49918	58	GC11M013326	27.5903	https://www.genecards.org/cgi-bin/carddisp.pl?gene=CDKN1C
CXCL8	C-X-C Motif Chemokine Ligand 8	Protein Coding	P10145	56	GC04P073740	27.5091	https://www.genecards.org/cgi-bin/carddisp.pl?gene=CXCL8
AXL	AXL Receptor Tyrosine Kinase	Protein Coding	P30530	64	GC19P041219	27.4313	https://www.genecards.org/cgi-bin/carddisp.pl?gene=AXL
CTLA4	Cytotoxic T-Lymphocyte Associated Protein 4	Protein Coding	P16410	61	GC02P204352	27.2847	https://www.genecards.org/cgi-bin/carddisp.pl?gene=CTLA4
MIR26A1	MicroRNA 26a-1	RNA Gene		30	GC03P037969	27.2673	https://www.genecards.org/cgi-bin/carddisp.pl?gene=MIR26A1
WWOX	WW Domain Containing Oxidoreductase	Protein Coding	Q9NZC7	59	GC16P078099	27.2349	https://www.genecards.org/cgi-bin/carddisp.pl?gene=WWOX
PCAT29	Prostate Cancer Associated Transcript 29	RNA Gene		24	GC15P181488	27.2153	https://www.genecards.org/cgi-bin/carddisp.pl?gene=PCAT29
MIR216A	MicroRNA 216a	RNA Gene		29	GC02M055988	27.2053	https://www.genecards.org/cgi-bin/carddisp.pl?gene=MIR216A
PGR	Progesterone Receptor	Protein Coding	P06401	62	GC11M133477	27.2014	https://www.genecards.org/cgi-bin/carddisp.pl?gene=PGR
LOC107303340	3p25 Von Hippel-Lindau Tumor Suppressor, E3 Ubiquitin Protein Ligase Alu-Mediated Recombination Region	Functional Element		10	GC03P024219	27.1947	https://www.genecards.org/cgi-bin/carddisp.pl?gene=LOC107303340
HNF1A-AS1	HNF1A Antisense RNA 1	RNA Gene		27	GC12M124261	27.1842	https://www.genecards.org/cgi-bin/carddisp.pl?gene=HNF1A-AS1
MIR338	MicroRNA 338	RNA Gene		27	GC17M090574	27.1632	https://www.genecards.org/cgi-bin/carddisp.pl?gene=MIR338
XRCC1	X-Ray Repair Cross Complementing 1	Protein Coding	P18887	58	GC19M043543	27.1182	https://www.genecards.org/cgi-bin/carddisp.pl?gene=XRCC1
MAP2K4	Mitogen-Activated Protein Kinase Kinase 4	Protein Coding	P45985	62	GC17P012020	27.07	https://www.genecards.org/cgi-bin/carddisp.pl?gene=MAP2K4
MIR128-2	MicroRNA 128-2	RNA Gene		29	GC03P035754	27.0311	https://www.genecards.org/cgi-bin/carddisp.pl?gene=MIR128-2
CASP3	Caspase 3	Protein Coding	P42574	62	GC04M184627	27.0053	https://www.genecards.org/cgi-bin/carddisp.pl?gene=CASP3
FALEC	Focally Amplified Long Non-Coding RNA In Epithelial Cancer	RNA Gene		25	GC01P170202	26.965	https://www.genecards.org/cgi-bin/carddisp.pl?gene=FALEC
ERCC6	ERCC Excision Repair 6, Chromatin Remodeling Factor	Protein Coding	Q03468	59	GC10M049454	26.9024	https://www.genecards.org/cgi-bin/carddisp.pl?gene=ERCC6
PTENP1	Phosphatase And Tensin Homolog Pseudogene 1	Pseudogene		26	GC09M033673	26.8214	https://www.genecards.org/cgi-bin/carddisp.pl?gene=PTENP1
ABCG2	ATP Binding Cassette Subfamily G Member 2 (JR Blood Group)	Protein Coding	Q9UNQ0	62	GC04M088090	26.7155	https://www.genecards.org/cgi-bin/carddisp.pl?gene=ABCG2
CASC15	Cancer Susceptibility 15	RNA Gene		27	GC06P021689	26.6946	https://www.genecards.org/cgi-bin/carddisp.pl?gene=CASC15
IGF1	Insulin Like Growth Factor 1	Protein Coding	P05019	61	GC12M102395	26.6749	https://www.genecards.org/cgi-bin/carddisp.pl?gene=IGF1
IFNG	Interferon Gamma	Protein Coding	P01579	63	GC12M068154	26.6676	https://www.genecards.org/cgi-bin/carddisp.pl?gene=IFNG
MIR107	MicroRNA 107	RNA Gene		29	GC10M089604	26.6653	https://www.genecards.org/cgi-bin/carddisp.pl?gene=MIR107
MIRLET7F1	MicroRNA Let-7f-1	RNA Gene		27	GC09P103672	26.6575	https://www.genecards.org/cgi-bin/carddisp.pl?gene=MIRLET7F1
MIR375	MicroRNA 375	RNA Gene		29	GC02M219001	26.6527	https://www.genecards.org/cgi-bin/carddisp.pl?gene=MIR375
MIR31HG	MIR31 Host Gene	RNA Gene		26	GC09M022235	26.5981	https://www.genecards.org/cgi-bin/carddisp.pl?gene=MIR31HG
MKI67	Marker Of Proliferation Ki-67	Protein Coding	P46013	56	GC10M128096	26.5806	https://www.genecards.org/cgi-bin/carddisp.pl?gene=MKI67
CD82	CD82 Molecule	Protein Coding	P27701	56	GC11P044564	26.5559	https://www.genecards.org/cgi-bin/carddisp.pl?gene=CD82
MIR185	MicroRNA 185	RNA Gene		31	GC22P080847	26.501	https://www.genecards.org/cgi-bin/carddisp.pl?gene=MIR185
PARP1	Poly(ADP-Ribose) Polymerase 1	Protein Coding	P09874	63	GC01M226360	26.4835	https://www.genecards.org/cgi-bin/carddisp.pl?gene=PARP1
MIR345	MicroRNA 345	RNA Gene		28	GC14P100307	26.4773	https://www.genecards.org/cgi-bin/carddisp.pl?gene=MIR345
CYP19A1	Cytochrome P450 Family 19 Subfamily A Member 1	Protein Coding	P11511	61	GC15M051208	26.4077	https://www.genecards.org/cgi-bin/carddisp.pl?gene=CYP19A1
SNHG12	Small Nucleolar RNA Host Gene 12	RNA Gene	Q9BXW3	31	GC01M032376	26.3924	https://www.genecards.org/cgi-bin/carddisp.pl?gene=SNHG12
CBL	Cbl Proto-Oncogene	Protein Coding	P22681	64	GC11P119206	26.2848	https://www.genecards.org/cgi-bin/carddisp.pl?gene=CBL
MIR181A2	MicroRNA 181a-2	RNA Gene		29	GC09P124692	26.2627	https://www.genecards.org/cgi-bin/carddisp.pl?gene=MIR181A2
BIVM-ERCC5	BIVM-ERCC5 Readthrough	Protein Coding		26	GC13P102843	26.2539	https://www.genecards.org/cgi-bin/carddisp.pl?gene=BIVM-ERCC5
SOX9	SRY-Box Transcription Factor 9	Protein Coding	P48436	58	GC17P072121	26.2445	https://www.genecards.org/cgi-bin/carddisp.pl?gene=SOX9
FHIT	Fragile Histidine Triad Diadenosine Triphosphatase	Protein Coding	P49789	55	GC03M059747	26.1809	https://www.genecards.org/cgi-bin/carddisp.pl?gene=FHIT
PDGFRB	Platelet Derived Growth Factor Receptor Beta	Protein Coding	P09619	66	GC05M150113	26.1413	https://www.genecards.org/cgi-bin/carddisp.pl?gene=PDGFRB
PANDAR	Promoter Of CDKN1A Antisense DNA Damage Activated RNA	RNA Gene		19	GC06M036673	26.0949	https://www.genecards.org/cgi-bin/carddisp.pl?gene=PANDAR
KLLN	Killin, P53 Regulated DNA Replication Inhibitor	Protein Coding	B2CW77	42	GC10M088576	26.0451	https://www.genecards.org/cgi-bin/carddisp.pl?gene=KLLN
DDB2	Damage Specific DNA Binding Protein 2	Protein Coding	Q92466	59	GC11P048386	26.0443	https://www.genecards.org/cgi-bin/carddisp.pl?gene=DDB2
SNHG5	Small Nucleolar RNA Host Gene 5	RNA Gene		29	GC06M085650	26.029	https://www.genecards.org/cgi-bin/carddisp.pl?gene=SNHG5
MIR130A	MicroRNA 130a	RNA Gene		30	GC11P057641	26.0085	https://www.genecards.org/cgi-bin/carddisp.pl?gene=MIR130A
POLK	DNA Polymerase Kappa	Protein Coding	Q9UBT6	55	GC05P079909	25.9012	https://www.genecards.org/cgi-bin/carddisp.pl?gene=POLK
KDM6A	Lysine Demethylase 6A	Protein Coding	O15550	59	GC0XP044873	25.8691	https://www.genecards.org/cgi-bin/carddisp.pl?gene=KDM6A
SETD2	SET Domain Containing 2, Histone Lysine Methyltransferase	Protein Coding	Q9BYW2	59	GC03M047033	25.822	https://www.genecards.org/cgi-bin/carddisp.pl?gene=SETD2
CASP10	Caspase 10	Protein Coding	Q92851	60	GC02P201182	25.8069	https://www.genecards.org/cgi-bin/carddisp.pl?gene=CASP10
MIRLET7I	MicroRNA Let-7i	RNA Gene		30	GC12P065553	25.7852	https://www.genecards.org/cgi-bin/carddisp.pl?gene=MIRLET7I
MIR24-2	MicroRNA 24-2	RNA Gene		28	GC19M100410	25.7648	https://www.genecards.org/cgi-bin/carddisp.pl?gene=MIR24-2
AKT2	AKT Serine/Threonine Kinase 2	Protein Coding	P31751	66	GC19M040230	25.7214	https://www.genecards.org/cgi-bin/carddisp.pl?gene=AKT2
MIR331	MicroRNA 331	RNA Gene		29	GC12P095308	25.6555	https://www.genecards.org/cgi-bin/carddisp.pl?gene=MIR331
MIR328	MicroRNA 328	RNA Gene		29	GC16M067652	25.632	https://www.genecards.org/cgi-bin/carddisp.pl?gene=MIR328
MIR181C	MicroRNA 181c	RNA Gene		29	GC19P132486	25.6311	https://www.genecards.org/cgi-bin/carddisp.pl?gene=MIR181C
SCHLAP1	SWI/SNF Complex Antagonist Associated With Prostate Cancer 1	RNA Gene		23	GC02P180511	25.6282	https://www.genecards.org/cgi-bin/carddisp.pl?gene=SCHLAP1
RMRP	RNA Component Of Mitochondrial RNA Processing Endoribonuclease	RNA Gene		33	GC09M035655	25.5132	https://www.genecards.org/cgi-bin/carddisp.pl?gene=RMRP
MIR324	MicroRNA 324	RNA Gene		30	GC17M007223	25.4848	https://www.genecards.org/cgi-bin/carddisp.pl?gene=MIR324
SNHG7	Small Nucleolar RNA Host Gene 7	RNA Gene		30	GC09M138985	25.4438	https://www.genecards.org/cgi-bin/carddisp.pl?gene=SNHG7
RINT1	RAD50 Interactor 1	Protein Coding	Q6NUQ1	50	GC07P105532	25.4199	https://www.genecards.org/cgi-bin/carddisp.pl?gene=RINT1
CYP1A1	Cytochrome P450 Family 1 Subfamily A Member 1	Protein Coding	P04798	59	GC15M074719	25.3823	https://www.genecards.org/cgi-bin/carddisp.pl?gene=CYP1A1
CFTR	CF Transmembrane Conductance Regulator	Protein Coding	P13569	66	GC07P117287	25.3444	https://www.genecards.org/cgi-bin/carddisp.pl?gene=CFTR
MIRLET7A1	MicroRNA Let-7a-1	RNA Gene		31	GC09P094175	25.2901	https://www.genecards.org/cgi-bin/carddisp.pl?gene=MIRLET7A1
MIR212	MicroRNA 212	RNA Gene		30	GC17M002050	25.2639	https://www.genecards.org/cgi-bin/carddisp.pl?gene=MIR212
VDR	Vitamin D Receptor	Protein Coding	P11473	61	GC12M047841	25.2373	https://www.genecards.org/cgi-bin/carddisp.pl?gene=VDR
RNY3	RNA, Ro60-Associated Y3	RNA Gene		24	GC07P161644	25.2098	https://www.genecards.org/cgi-bin/carddisp.pl?gene=RNY3
NNT-AS1	NNT Antisense RNA 1	RNA Gene		24	GC05M045037	25.1423	https://www.genecards.org/cgi-bin/carddisp.pl?gene=NNT-AS1
GSTT1	Glutathione S-Transferase Theta 1	Protein Coding	P30711	43	GC22Mi00270	25.1407	https://www.genecards.org/cgi-bin/carddisp.pl?gene=GSTT1
CASC19	Cancer Susceptibility 19	RNA Gene		23	GC08M136755	25.1384	https://www.genecards.org/cgi-bin/carddisp.pl?gene=CASC19
MIR124-1	MicroRNA 124-1	RNA Gene		29	GC08M009903	25.1083	https://www.genecards.org/cgi-bin/carddisp.pl?gene=MIR124-1
CEACAM5	CEA Cell Adhesion Molecule 5	Protein Coding	P06731	56	GC19P133123	25.0868	https://www.genecards.org/cgi-bin/carddisp.pl?gene=CEACAM5
MIR202	MicroRNA 202	RNA Gene		27	GC10M133247	25.0866	https://www.genecards.org/cgi-bin/carddisp.pl?gene=MIR202
SPINK1	Serine Peptidase Inhibitor Kazal Type 1	Protein Coding	P00995	54	GC05M147825	25.0597	https://www.genecards.org/cgi-bin/carddisp.pl?gene=SPINK1
BCAR1	BCAR1 Scaffold Protein, Cas Family Member	Protein Coding	P56945	56	GC16M075228	25.003	https://www.genecards.org/cgi-bin/carddisp.pl?gene=BCAR1
B2M	Beta-2-Microglobulin	Protein Coding	P61769	62	GC15P044711	24.9535	https://www.genecards.org/cgi-bin/carddisp.pl?gene=B2M
HGF	Hepatocyte Growth Factor	Protein Coding	P14210	65	GC07M081699	24.8375	https://www.genecards.org/cgi-bin/carddisp.pl?gene=HGF
LOC107303338	3p25 FANCD2 Alu-Mediated Recombination Region	Functional Element		12	GC03P024197	24.8029	https://www.genecards.org/cgi-bin/carddisp.pl?gene=LOC107303338
CCND2	Cyclin D2	Protein Coding	P30279	61	GC12P046708	24.7898	https://www.genecards.org/cgi-bin/carddisp.pl?gene=CCND2
TP63	Tumor Protein P63	Protein Coding	Q9H3D4	58	GC03P189598	24.7851	https://www.genecards.org/cgi-bin/carddisp.pl?gene=TP63
PHB1	Prohibitin 1	Protein Coding	P35232	59	GC17M089732	24.7659	https://www.genecards.org/cgi-bin/carddisp.pl?gene=PHB1
CASR	Calcium Sensing Receptor	Protein Coding	P41180	63	GC03P122183	24.6867	https://www.genecards.org/cgi-bin/carddisp.pl?gene=CASR
ABL1	ABL Proto-Oncogene 1, Non-Receptor Tyrosine Kinase	Protein Coding	P00519	65	GC09P130713	24.6266	https://www.genecards.org/cgi-bin/carddisp.pl?gene=ABL1
ESR2	Estrogen Receptor 2	Protein Coding	Q92731	61	GC14M064084	24.6159	https://www.genecards.org/cgi-bin/carddisp.pl?gene=ESR2
MIR30B	MicroRNA 30b	RNA Gene		30	GC08M134800	24.6108	https://www.genecards.org/cgi-bin/carddisp.pl?gene=MIR30B
DPYD	Dihydropyrimidine Dehydrogenase	Protein Coding	Q12882	64	GC01M097015	24.6063	https://www.genecards.org/cgi-bin/carddisp.pl?gene=DPYD
DDR2	Discoidin Domain Receptor Tyrosine Kinase 2	Protein Coding	Q16832	63	GC01P170843	24.5715	https://www.genecards.org/cgi-bin/carddisp.pl?gene=DDR2
TMPRSS2	Transmembrane Serine Protease 2	Protein Coding	O15393	60	GC21M041464	24.5611	https://www.genecards.org/cgi-bin/carddisp.pl?gene=TMPRSS2
MAP2K2	Mitogen-Activated Protein Kinase Kinase 2	Protein Coding	P36507	67	GC19M004090	24.5536	https://www.genecards.org/cgi-bin/carddisp.pl?gene=MAP2K2
KRT20	Keratin 20	Protein Coding	P35900	52	GC17M040875	24.5423	https://www.genecards.org/cgi-bin/carddisp.pl?gene=KRT20
CBR3-AS1	CBR3 Antisense RNA 1	RNA Gene		26	GC21M036090	24.5203	https://www.genecards.org/cgi-bin/carddisp.pl?gene=CBR3-AS1
CASC11	Cancer Susceptibility 11	RNA Gene		24	GC08M136766	24.4916	https://www.genecards.org/cgi-bin/carddisp.pl?gene=CASC11
BTK	Bruton Tyrosine Kinase	Protein Coding	Q06187	66	GC0XM101349	24.4834	https://www.genecards.org/cgi-bin/carddisp.pl?gene=BTK
MIR193B	MicroRNA 193b	RNA Gene		29	GC16P104308	24.4476	https://www.genecards.org/cgi-bin/carddisp.pl?gene=MIR193B
NPM1	Nucleophosmin 1	Protein Coding	P06748	63	GC05P171387	24.4462	https://www.genecards.org/cgi-bin/carddisp.pl?gene=NPM1
GSK3B	Glycogen Synthase Kinase 3 Beta	Protein Coding	P49841	63	GC03M119821	24.4218	https://www.genecards.org/cgi-bin/carddisp.pl?gene=GSK3B
GACAT3	Gastric Cancer Associated Transcript 3	RNA Gene		23	GC02P016015	24.4133	https://www.genecards.org/cgi-bin/carddisp.pl?gene=GACAT3
MIR342	MicroRNA 342	RNA Gene		29	GC14P100109	24.3342	https://www.genecards.org/cgi-bin/carddisp.pl?gene=MIR342
IL10	Interleukin 10	Protein Coding	P22301	60	GC01M206767	24.3005	https://www.genecards.org/cgi-bin/carddisp.pl?gene=IL10
EXT2	Exostosin Glycosyltransferase 2	Protein Coding	Q93063	57	GC11P044095	24.2811	https://www.genecards.org/cgi-bin/carddisp.pl?gene=EXT2
LOC126860438	MED14-Independent Group 3 Enhancer GRCh37_chr8:90959982-90961181	Functional Element		9	GC08P089947	24.2121	https://www.genecards.org/cgi-bin/carddisp.pl?gene=LOC126860438
AKT3	AKT Serine/Threonine Kinase 3	Protein Coding	Q9Y243	68	GC01M243488	24.1904	https://www.genecards.org/cgi-bin/carddisp.pl?gene=AKT3
MXI1	MAX Interactor 1, Dimerization Protein	Protein Coding	P50539	53	GC10P116787	24.1718	https://www.genecards.org/cgi-bin/carddisp.pl?gene=MXI1
NORAD	Non-Coding RNA Activated By DNA Damage	RNA Gene		27	GC20M036609	24.1562	https://www.genecards.org/cgi-bin/carddisp.pl?gene=NORAD
SRA1	Steroid Receptor RNA Activator 1	Protein Coding	Q9HD15	49	GC05M140537	24.1159	https://www.genecards.org/cgi-bin/carddisp.pl?gene=SRA1
TLR2	Toll Like Receptor 2	Protein Coding	O60603	65	GC04P153684	24.0962	https://www.genecards.org/cgi-bin/carddisp.pl?gene=TLR2
ENG	Endoglin	Protein Coding	P17813	60	GC09M130980	24.0606	https://www.genecards.org/cgi-bin/carddisp.pl?gene=ENG
HFE	Homeostatic Iron Regulator	Protein Coding	Q30201	58	GC06P026087	24.0407	https://www.genecards.org/cgi-bin/carddisp.pl?gene=HFE
MIR206	MicroRNA 206	RNA Gene		29	GC06P052144	24.0299	https://www.genecards.org/cgi-bin/carddisp.pl?gene=MIR206
NCOR1	Nuclear Receptor Corepressor 1	Protein Coding	O75376	56	GC17M016029	24.0045	https://www.genecards.org/cgi-bin/carddisp.pl?gene=NCOR1
SF3B1	Splicing Factor 3b Subunit 1	Protein Coding	O75533	57	GC02M197453	23.9992	https://www.genecards.org/cgi-bin/carddisp.pl?gene=SF3B1
HSP90AA1	Heat Shock Protein 90 Alpha Family Class A Member 1	Protein Coding	P07900	64	GC14M102080	23.9967	https://www.genecards.org/cgi-bin/carddisp.pl?gene=HSP90AA1
CYP2A6	Cytochrome P450 Family 2 Subfamily A Member 6	Protein Coding	P11509	57	GC19M040843	23.985	https://www.genecards.org/cgi-bin/carddisp.pl?gene=CYP2A6
PBRM1	Polybromo 1	Protein Coding	Q86U86	58	GC03M052545	23.9619	https://www.genecards.org/cgi-bin/carddisp.pl?gene=PBRM1
PCAT7	Prostate Cancer Associated Transcript 7	RNA Gene		23	GC09P103699	23.9343	https://www.genecards.org/cgi-bin/carddisp.pl?gene=PCAT7
LOC129933707	ATAC-STARR-Seq Lymphoblastoid Silent Region 11468	Functional Element		8	GC02P047827	23.8997	https://www.genecards.org/cgi-bin/carddisp.pl?gene=LOC129933707
FENDRR	FOXF1 Adjacent Non-Coding Developmental Regulatory RNA	RNA Gene		27	GC16M086511	23.8969	https://www.genecards.org/cgi-bin/carddisp.pl?gene=FENDRR
MIR361	MicroRNA 361	RNA Gene		27	GC0XM085903	23.8853	https://www.genecards.org/cgi-bin/carddisp.pl?gene=MIR361
CLPTM1L	CLPTM1 Like	Protein Coding	Q96KA5	50	GC05M001317	23.8595	https://www.genecards.org/cgi-bin/carddisp.pl?gene=CLPTM1L
MUC6	Mucin 6, Oligomeric Mucus/Gel-Forming	Protein Coding	Q6W4X9	51	GC11M001012	23.7723	https://www.genecards.org/cgi-bin/carddisp.pl?gene=MUC6
MIR151A	MicroRNA 151a	RNA Gene		28	GC08M140980	23.7014	https://www.genecards.org/cgi-bin/carddisp.pl?gene=MIR151A
BCL2L1	BCL2 Like 1	Protein Coding	Q07817	62	GC20M031664	23.6762	https://www.genecards.org/cgi-bin/carddisp.pl?gene=BCL2L1
MIRLET7A3	MicroRNA Let-7a-3	RNA Gene		29	GC22P046112	23.6664	https://www.genecards.org/cgi-bin/carddisp.pl?gene=MIRLET7A3
LNCRNA-ATB	LncRNA Activated By TGF-Beta	RNA Gene		15	GC14P052671	23.6272	https://www.genecards.org/cgi-bin/carddisp.pl?gene=LNCRNA-ATB
PPP2R1B	Protein Phosphatase 2 Scaffold Subunit Abeta	Protein Coding	P30154	59	GC11M133661	23.6184	https://www.genecards.org/cgi-bin/carddisp.pl?gene=PPP2R1B
MIR339	MicroRNA 339	RNA Gene		30	GC07M001022	23.5693	https://www.genecards.org/cgi-bin/carddisp.pl?gene=MIR339
LINC00472	Long Intergenic Non-Protein Coding RNA 472	RNA Gene	Q9H8W2	36	GC06M101795	23.5692	https://www.genecards.org/cgi-bin/carddisp.pl?gene=LINC00472
E2F1	E2F Transcription Factor 1	Protein Coding	Q01094	56	GC20M033675	23.555	https://www.genecards.org/cgi-bin/carddisp.pl?gene=E2F1
GACAT2	Gastric Cancer Associated Transcript 2	RNA Gene		22	GC18M008695	23.544	https://www.genecards.org/cgi-bin/carddisp.pl?gene=GACAT2
SLC22A18	Solute Carrier Family 22 Member 18	Protein Coding	Q96BI1	54	GC11P002899	23.5251	https://www.genecards.org/cgi-bin/carddisp.pl?gene=SLC22A18
SRD5A2	Steroid 5 Alpha-Reductase 2	Protein Coding	P31213	54	GC02M031522	23.5213	https://www.genecards.org/cgi-bin/carddisp.pl?gene=SRD5A2
MCC	MCC Regulator Of WNT Signaling Pathway	Protein Coding	P23508	54	GC05M113022	23.521	https://www.genecards.org/cgi-bin/carddisp.pl?gene=MCC
MIR22HG	MIR22 Host Gene	RNA Gene	Q0VDD5	34	GC17M088017	23.4699	https://www.genecards.org/cgi-bin/carddisp.pl?gene=MIR22HG
MCL1	MCL1 Apoptosis Regulator, BCL2 Family Member	Protein Coding	Q07820	61	GC01M164881	23.462	https://www.genecards.org/cgi-bin/carddisp.pl?gene=MCL1
WEE1	WEE1 G2 Checkpoint Kinase	Protein Coding	P30291	61	GC11P009573	23.4339	https://www.genecards.org/cgi-bin/carddisp.pl?gene=WEE1
TSG101	Tumor Susceptibility 101	Protein Coding	Q99816	56	GC11M018468	23.405	https://www.genecards.org/cgi-bin/carddisp.pl?gene=TSG101
MIR485	MicroRNA 485	RNA Gene		26	GC14P119073	23.3826	https://www.genecards.org/cgi-bin/carddisp.pl?gene=MIR485
XPO1	Exportin 1	Protein Coding	O14980	61	GC02M061445	23.3774	https://www.genecards.org/cgi-bin/carddisp.pl?gene=XPO1
MUC2	Mucin 2, Oligomeric Mucus/Gel-Forming	Protein Coding	Q02817	52	GC11P001074	23.3757	https://www.genecards.org/cgi-bin/carddisp.pl?gene=MUC2
VEGFC	Vascular Endothelial Growth Factor C	Protein Coding	P49767	59	GC04M176683	23.3737	https://www.genecards.org/cgi-bin/carddisp.pl?gene=VEGFC
PCAT2	Prostate Cancer Associated Transcript 2	RNA Gene		25	GC08M127072	23.2675	https://www.genecards.org/cgi-bin/carddisp.pl?gene=PCAT2
1	SOS Ras/Rac Guanine Nucleotide Exchange Factor 1	Protein Coding	Q07889	64	GC02M039339	23.2548	https://www.genecards.org/cgi-bin/carddisp.pl?gene=SOS1
MIR423	MicroRNA 423	RNA Gene		28	GC17P030117	23.2481	https://www.genecards.org/cgi-bin/carddisp.pl?gene=MIR423
RNY1	RNA, Ro60-Associated Y1	RNA Gene		25	GC07M148987	23.2407	https://www.genecards.org/cgi-bin/carddisp.pl?gene=RNY1
CSF1R	Colony Stimulating Factor 1 Receptor	Protein Coding	P07333	65	GC05M150053	23.2366	https://www.genecards.org/cgi-bin/carddisp.pl?gene=CSF1R
PPP2R2A	Protein Phosphatase 2 Regulatory Subunit Balpha	Protein Coding	P63151	58	GC08P026292	23.17	https://www.genecards.org/cgi-bin/carddisp.pl?gene=PPP2R2A
MIR370	MicroRNA 370	RNA Gene		29	GC14P118052	23.1079	https://www.genecards.org/cgi-bin/carddisp.pl?gene=MIR370
SEPTIN9	Septin 9	Protein Coding	Q9UHD8	53	GC17P134677	23.0382	https://www.genecards.org/cgi-bin/carddisp.pl?gene=SEPTIN9
KRT7	Keratin 7	Protein Coding	P08729	55	GC12P052232	23.0286	https://www.genecards.org/cgi-bin/carddisp.pl?gene=KRT7
LINC00511	Long Intergenic Non-Protein Coding RNA 511	RNA Gene		25	GC17M091151	23.0202	https://www.genecards.org/cgi-bin/carddisp.pl?gene=LINC00511
TSHR	Thyroid Stimulating Hormone Receptor	Protein Coding	P16473	61	GC14P080954	23.0197	https://www.genecards.org/cgi-bin/carddisp.pl?gene=TSHR
TOE1	Target Of EGR1, Exonuclease	Protein Coding	Q96GM8	50	GC01P062514	23.0082	https://www.genecards.org/cgi-bin/carddisp.pl?gene=TOE1
U2AF1	U2 Small Nuclear RNA Auxiliary Factor 1	Protein Coding	Q01081	56	GC21M043092	22.9468	https://www.genecards.org/cgi-bin/carddisp.pl?gene=U2AF1
MIR377	MicroRNA 377	RNA Gene		27	GC14P119063	22.9466	https://www.genecards.org/cgi-bin/carddisp.pl?gene=MIR377
CERNA2	Competing Endogenous LncRNA 2 For MicroRNA Let-7b	RNA Gene		19	GC10M084153	22.9409	https://www.genecards.org/cgi-bin/carddisp.pl?gene=CERNA2
TP53BP1	Tumor Protein P53 Binding Protein 1	Protein Coding	Q12888	56	GC15M043403	22.9392	https://www.genecards.org/cgi-bin/carddisp.pl?gene=TP53BP1
MMP1	Matrix Metallopeptidase 1	Protein Coding	P03956	62	GC11M133503	22.9351	https://www.genecards.org/cgi-bin/carddisp.pl?gene=MMP1
FOXM1	Forkhead Box M1	Protein Coding	Q08050	56	GC12M002857	22.8677	https://www.genecards.org/cgi-bin/carddisp.pl?gene=FOXM1
MIR374A	MicroRNA 374a	RNA Gene		26	GC0XM074300	22.8338	https://www.genecards.org/cgi-bin/carddisp.pl?gene=MIR374A
MIR503	MicroRNA 503	RNA Gene		28	GC0XM134898	22.83	https://www.genecards.org/cgi-bin/carddisp.pl?gene=MIR503
TINCR	TINCR Ubiquitin Domain Containing	Protein Coding	A0A2R8Y7D0	32	GC19M005558	22.8286	https://www.genecards.org/cgi-bin/carddisp.pl?gene=TINCR
MIR92A1	MicroRNA 92a-1	RNA Gene		28	GC13P091718	22.8219	https://www.genecards.org/cgi-bin/carddisp.pl?gene=MIR92A1
CDK1	Cyclin Dependent Kinase 1	Protein Coding	P06493	61	GC10P060772	22.8069	https://www.genecards.org/cgi-bin/carddisp.pl?gene=CDK1
RECK	Reversion Inducing Cysteine Rich Protein With Kazal Motifs	Protein Coding	O95980	51	GC09P036036	22.8007	https://www.genecards.org/cgi-bin/carddisp.pl?gene=RECK
STAT1	Signal Transducer And Activator Of Transcription 1	Protein Coding	P42224	66	GC02M190908	22.7596	https://www.genecards.org/cgi-bin/carddisp.pl?gene=STAT1
BLACAT1	BLACAT1 Overlapping LEMD1 Locus	Protein Coding		23	GC01M205389	22.7293	https://www.genecards.org/cgi-bin/carddisp.pl?gene=BLACAT1
MIR483	MicroRNA 483	RNA Gene		29	GC11M013306	22.7264	https://www.genecards.org/cgi-bin/carddisp.pl?gene=MIR483
ABCC4	ATP Binding Cassette Subfamily C Member 4 (PEL Blood Group)	Protein Coding	O15439	59	GC13M095019	22.7185	https://www.genecards.org/cgi-bin/carddisp.pl?gene=ABCC4
IGFBP3	Insulin Like Growth Factor Binding Protein 3	Protein Coding	P17936	59	GC07M045912	22.7084	https://www.genecards.org/cgi-bin/carddisp.pl?gene=IGFBP3
CBS	Cystathionine Beta-Synthase	Protein Coding	P35520	63	GC21M043053	22.6561	https://www.genecards.org/cgi-bin/carddisp.pl?gene=CBS
MIR196B	MicroRNA 196b	RNA Gene		30	GC07M028101	22.6501	https://www.genecards.org/cgi-bin/carddisp.pl?gene=MIR196B
MED12	Mediator Complex Subunit 12	Protein Coding	Q93074	56	GC0XP071118	22.6186	https://www.genecards.org/cgi-bin/carddisp.pl?gene=MED12
MIR132	MicroRNA 132	RNA Gene		31	GC17M002049	22.5651	https://www.genecards.org/cgi-bin/carddisp.pl?gene=MIR132
HDAC1	Histone Deacetylase 1	Protein Coding	Q13547	63	GC01P032292	22.5576	https://www.genecards.org/cgi-bin/carddisp.pl?gene=HDAC1
MIR197	MicroRNA 197	RNA Gene		28	GC01P109598	22.5535	https://www.genecards.org/cgi-bin/carddisp.pl?gene=MIR197
IL7R	Interleukin 7 Receptor	Protein Coding	P16871	59	GC05P035852	22.5363	https://www.genecards.org/cgi-bin/carddisp.pl?gene=IL7R
CCND3	Cyclin D3	Protein Coding	P30281	59	GC06M041934	22.525	https://www.genecards.org/cgi-bin/carddisp.pl?gene=CCND3
MSMB	Microseminoprotein Beta	Protein Coding	P08118	51	GC10M046033	22.5005	https://www.genecards.org/cgi-bin/carddisp.pl?gene=MSMB
NFKBIA	NFKB Inhibitor Alpha	Protein Coding	P25963	63	GC14M035401	22.4731	https://www.genecards.org/cgi-bin/carddisp.pl?gene=NFKBIA
MIR92A2	MicroRNA 92a-2	RNA Gene		23	GC0XM134521	22.451	https://www.genecards.org/cgi-bin/carddisp.pl?gene=MIR92A2
ZEB2	Zinc Finger E-Box Binding Homeobox 2	Protein Coding	O60315	61	GC02M144384	22.4449	https://www.genecards.org/cgi-bin/carddisp.pl?gene=ZEB2
FLT3	Fms Related Receptor Tyrosine Kinase 3	Protein Coding	P36888	66	GC13M028003	22.4352	https://www.genecards.org/cgi-bin/carddisp.pl?gene=FLT3
NQO1	NAD(P)H Quinone Dehydrogenase 1	Protein Coding	P15559	60	GC16M069706	22.4188	https://www.genecards.org/cgi-bin/carddisp.pl?gene=NQO1
MIR130B	MicroRNA 130b	RNA Gene		28	GC22P085687	22.3928	https://www.genecards.org/cgi-bin/carddisp.pl?gene=MIR130B
TP73	Tumor Protein P73	Protein Coding	O15350	58	GC01P003652	22.3634	https://www.genecards.org/cgi-bin/carddisp.pl?gene=TP73
CTAG2	Cancer/Testis Antigen 2	Protein Coding	O75638	43	GC0XM154651	22.3056	https://www.genecards.org/cgi-bin/carddisp.pl?gene=CTAG2
FGF2	Fibroblast Growth Factor 2	Protein Coding	P09038	58	GC04P122826	22.2961	https://www.genecards.org/cgi-bin/carddisp.pl?gene=FGF2
MIR498	MicroRNA 498	RNA Gene		25	GC19P133632	22.2448	https://www.genecards.org/cgi-bin/carddisp.pl?gene=MIR498
RPS20	Ribosomal Protein S20	Protein Coding	P60866	56	GC08M056067	22.2421	https://www.genecards.org/cgi-bin/carddisp.pl?gene=RPS20
KMT2A	Lysine Methyltransferase 2A	Protein Coding	Q03164	60	GC11P118436	22.2281	https://www.genecards.org/cgi-bin/carddisp.pl?gene=KMT2A
PCNA	Proliferating Cell Nuclear Antigen	Protein Coding	P12004	63	GC20M005114	22.2278	https://www.genecards.org/cgi-bin/carddisp.pl?gene=PCNA
FOXO3	Forkhead Box O3	Protein Coding	O43524	60	GC06P108559	22.1598	https://www.genecards.org/cgi-bin/carddisp.pl?gene=FOXO3
PTK2	Protein Tyrosine Kinase 2	Protein Coding	Q05397	61	GC08M140657	22.1535	https://www.genecards.org/cgi-bin/carddisp.pl?gene=PTK2
CHD1	Chromodomain Helicase DNA Binding Protein 1	Protein Coding	O14646	56	GC05M098853	22.1372	https://www.genecards.org/cgi-bin/carddisp.pl?gene=CHD1
TWIST1	Twist Family BHLH Transcription Factor 1	Protein Coding	Q15672	59	GC07M019020	22.1035	https://www.genecards.org/cgi-bin/carddisp.pl?gene=TWIST1
PLAU	Plasminogen Activator, Urokinase	Protein Coding	P00749	64	GC10P073909	22.1015	https://www.genecards.org/cgi-bin/carddisp.pl?gene=PLAU
CDKN3	Cyclin Dependent Kinase Inhibitor 3	Protein Coding	Q16667	53	GC14P054417	22.0712	https://www.genecards.org/cgi-bin/carddisp.pl?gene=CDKN3
MAPK3	Mitogen-Activated Protein Kinase 3	Protein Coding	P27361	62	GC16M045720	22.0457	https://www.genecards.org/cgi-bin/carddisp.pl?gene=MAPK3
TLR4	Toll Like Receptor 4	Protein Coding	O00206	64	GC09P117704	22.0457	https://www.genecards.org/cgi-bin/carddisp.pl?gene=TLR4
MIR381	MicroRNA 381	RNA Gene		27	GC14P119066	22.0296	https://www.genecards.org/cgi-bin/carddisp.pl?gene=MIR381
KMT2C	Lysine Methyltransferase 2C	Protein Coding	Q8NEZ4	55	GC07M152134	21.9879	https://www.genecards.org/cgi-bin/carddisp.pl?gene=KMT2C
DNMT3B	DNA Methyltransferase 3 Beta	Protein Coding	Q9UBC3	64	GC20P032762	21.9718	https://www.genecards.org/cgi-bin/carddisp.pl?gene=DNMT3B
RIOX2	Ribosomal Oxygenase 2	Protein Coding	Q8IUF8	49	GC03M097942	21.9606	https://www.genecards.org/cgi-bin/carddisp.pl?gene=RIOX2
GHET1	Gastric Carcinoma Proliferation Enhancing Transcript 1	RNA Gene		20	GC07P161645	21.9543	https://www.genecards.org/cgi-bin/carddisp.pl?gene=GHET1
BIRC3	Baculoviral IAP Repeat Containing 3	Protein Coding	Q13489	58	GC11P102317	21.9542	https://www.genecards.org/cgi-bin/carddisp.pl?gene=BIRC3
MIR425	MicroRNA 425	RNA Gene		29	GC03M054248	21.9508	https://www.genecards.org/cgi-bin/carddisp.pl?gene=MIR425
ERG	ETS Transcription Factor ERG	Protein Coding	P11308	59	GC21M038367	21.9336	https://www.genecards.org/cgi-bin/carddisp.pl?gene=ERG
NPTN-IT1	NPTN Intronic Transcript 1	RNA Gene		20	GC15M073566	21.9334	https://www.genecards.org/cgi-bin/carddisp.pl?gene=NPTN-IT1
PRSS1	Serine Protease 1	Protein Coding	P07477	56	GC07P161556	21.9042	https://www.genecards.org/cgi-bin/carddisp.pl?gene=PRSS1
DLEU1	Deleted In Lymphocytic Leukemia 1	RNA Gene	O43261	36	GC13P050967	21.9027	https://www.genecards.org/cgi-bin/carddisp.pl?gene=DLEU1
JAK1	Janus Kinase 1	Protein Coding	P23458	66	GC01M064833	21.844	https://www.genecards.org/cgi-bin/carddisp.pl?gene=JAK1
ETV6	ETS Variant Transcription Factor 6	Protein Coding	P41212	59	GC12P011649	21.7935	https://www.genecards.org/cgi-bin/carddisp.pl?gene=ETV6
CKS1B	CDC28 Protein Kinase Regulatory Subunit 1B	Protein Coding	P61024	54	GC01P154974	21.7392	https://www.genecards.org/cgi-bin/carddisp.pl?gene=CKS1B
TRIM24	Tripartite Motif Containing 24	Protein Coding	O15164	57	GC07P138460	21.7361	https://www.genecards.org/cgi-bin/carddisp.pl?gene=TRIM24
EGOT	Eosinophil Granule Ontogeny Transcript	RNA Gene		29	GC03M004740	21.7329	https://www.genecards.org/cgi-bin/carddisp.pl?gene=EGOT
NME1	NME/NM23 Nucleoside Diphosphate Kinase 1	Protein Coding	P15531	59	GC17P134115	21.7116	https://www.genecards.org/cgi-bin/carddisp.pl?gene=NME1
WRAP53	WD Repeat Containing Antisense To TP53	Protein Coding	Q9BUR4	52	GC17P132666	21.6985	https://www.genecards.org/cgi-bin/carddisp.pl?gene=WRAP53
HOXA-AS2	HOXA Cluster Antisense RNA 2	RNA Gene		26	GC07P027107	21.6732	https://www.genecards.org/cgi-bin/carddisp.pl?gene=HOXA-AS2
LOC106721785	BRCA2 Promoter/Silencer Region	Functional Element		9	GC13P032314	21.6663	https://www.genecards.org/cgi-bin/carddisp.pl?gene=LOC106721785
TSPAN31	Tetraspanin 31	Protein Coding	Q12999	49	GC12P057738	21.6592	https://www.genecards.org/cgi-bin/carddisp.pl?gene=TSPAN31
NAT2	N-Acetyltransferase 2	Protein Coding	P11245	55	GC08P018391	21.6307	https://www.genecards.org/cgi-bin/carddisp.pl?gene=NAT2
LINC01672	Long Intergenic Non-Protein Coding RNA 1672	RNA Gene		19	GC01P060062	21.6289	https://www.genecards.org/cgi-bin/carddisp.pl?gene=LINC01672
ODC1	Ornithine Decarboxylase 1	Protein Coding	P11926	61	GC02M010432	21.6114	https://www.genecards.org/cgi-bin/carddisp.pl?gene=ODC1
ARAF	A-Raf Proto-Oncogene, Serine/Threonine Kinase	Protein Coding	P10398	59	GC0XP059201	21.5857	https://www.genecards.org/cgi-bin/carddisp.pl?gene=ARAF
MIR128-1	MicroRNA 128-1	RNA Gene		27	GC02P135665	21.5769	https://www.genecards.org/cgi-bin/carddisp.pl?gene=MIR128-1
TTK	TTK Protein Kinase	Protein Coding	P33981	59	GC06P080003	21.5626	https://www.genecards.org/cgi-bin/carddisp.pl?gene=TTK
TNFSF10	TNF Superfamily Member 10	Protein Coding	P50591	57	GC03M172505	21.5226	https://www.genecards.org/cgi-bin/carddisp.pl?gene=TNFSF10
KIF1B	Kinesin Family Member 1B	Protein Coding	O60333	55	GC01P010210	21.5217	https://www.genecards.org/cgi-bin/carddisp.pl?gene=KIF1B
CASP9	Caspase 9	Protein Coding	P55211	60	GC01M019993	21.5199	https://www.genecards.org/cgi-bin/carddisp.pl?gene=CASP9
DROSHA	Drosha Ribonuclease III	Protein Coding	Q9NRR4	56	GC05M031401	21.4999	https://www.genecards.org/cgi-bin/carddisp.pl?gene=DROSHA
MIR542	MicroRNA 542	RNA Gene		26	GC0XM134904	21.495	https://www.genecards.org/cgi-bin/carddisp.pl?gene=MIR542
MIR499A	MicroRNA 499a	RNA Gene		30	GC20P034990	21.465	https://www.genecards.org/cgi-bin/carddisp.pl?gene=MIR499A
OGG1	8-Oxoguanine DNA Glycosylase	Protein Coding	O15527	59	GC03P024175	21.4504	https://www.genecards.org/cgi-bin/carddisp.pl?gene=OGG1
CASC22	Cancer Susceptibility 22	RNA Gene		22	GC16P052258	21.4338	https://www.genecards.org/cgi-bin/carddisp.pl?gene=CASC22
PRKCA	Protein Kinase C Alpha	Protein Coding	P17252	64	GC17P066302	21.4244	https://www.genecards.org/cgi-bin/carddisp.pl?gene=PRKCA
PRF1	Perforin 1	Protein Coding	P14222	59	GC10M070597	21.4149	https://www.genecards.org/cgi-bin/carddisp.pl?gene=PRF1
LINC00673	Long Intergenic Non-Protein Coding RNA 673	RNA Gene		22	GC17M090243	21.4039	https://www.genecards.org/cgi-bin/carddisp.pl?gene=LINC00673
MIR135B	MicroRNA 135b	RNA Gene		30	GC01M205448	21.3765	https://www.genecards.org/cgi-bin/carddisp.pl?gene=MIR135B
BCL10	BCL10 Immune Signaling Adaptor	Protein Coding	O95999	58	GC01M085265	21.3615	https://www.genecards.org/cgi-bin/carddisp.pl?gene=BCL10
MIR502	MicroRNA 502	RNA Gene		25	GC0XP050014	21.3611	https://www.genecards.org/cgi-bin/carddisp.pl?gene=MIR502
DELEC1	Deleted In Esophageal Cancer 1	RNA Gene	Q9P2X7	34	GC09P146075	21.36	https://www.genecards.org/cgi-bin/carddisp.pl?gene=DELEC1
ZFHX3	Zinc Finger Homeobox 3	Protein Coding	Q15911	55	GC16M072782	21.3572	https://www.genecards.org/cgi-bin/carddisp.pl?gene=ZFHX3
MAPK10	Mitogen-Activated Protein Kinase 10	Protein Coding	P53779	60	GC04M085990	21.3443	https://www.genecards.org/cgi-bin/carddisp.pl?gene=MAPK10
RELA	RELA Proto-Oncogene, NF-KB Subunit	Protein Coding	Q04206	64	GC11M065653	21.3353	https://www.genecards.org/cgi-bin/carddisp.pl?gene=RELA
TGFBR3	Transforming Growth Factor Beta Receptor 3	Protein Coding	Q03167	59	GC01M091680	21.3199	https://www.genecards.org/cgi-bin/carddisp.pl?gene=TGFBR3
EXT1	Exostosin Glycosyltransferase 1	Protein Coding	Q16394	59	GC08M117798	21.3164	https://www.genecards.org/cgi-bin/carddisp.pl?gene=EXT1
IGF2R	Insulin Like Growth Factor 2 Receptor	Protein Coding	P11717	59	GC06P159969	21.2812	https://www.genecards.org/cgi-bin/carddisp.pl?gene=IGF2R
ICAM1	Intercellular Adhesion Molecule 1	Protein Coding	P05362	63	GC19P132284	21.2769	https://www.genecards.org/cgi-bin/carddisp.pl?gene=ICAM1
WT1-AS	WT1 Antisense RNA	RNA Gene	Q06250	36	GC11P032434	21.2389	https://www.genecards.org/cgi-bin/carddisp.pl?gene=WT1-AS
CXCL12	C-X-C Motif Chemokine Ligand 12	Protein Coding	P48061	59	GC10M044370	21.2351	https://www.genecards.org/cgi-bin/carddisp.pl?gene=CXCL12
TNFRSF10B	TNF Receptor Superfamily Member 10b	Protein Coding	O14763	62	GC08M023020	21.2287	https://www.genecards.org/cgi-bin/carddisp.pl?gene=TNFRSF10B
PTPN3	Protein Tyrosine Phosphatase Non-Receptor Type 3	Protein Coding	P26045	55	GC09M109375	21.202	https://www.genecards.org/cgi-bin/carddisp.pl?gene=PTPN3
SP1	Sp1 Transcription Factor	Protein Coding	P08047	58	GC12P053380	21.1987	https://www.genecards.org/cgi-bin/carddisp.pl?gene=SP1
RAC1	Rac Family Small GTPase 1	Protein Coding	P63000	62	GC07P015409	21.1945	https://www.genecards.org/cgi-bin/carddisp.pl?gene=RAC1
PCSEAT	Prostate Cancer Expressed EZH2 Associated Transcript	RNA Gene		18	GC21P041577	21.1456	https://www.genecards.org/cgi-bin/carddisp.pl?gene=PCSEAT
1	DNA Topoisomerase I	Protein Coding	P11387	62	GC20P041028	21.1421	https://www.genecards.org/cgi-bin/carddisp.pl?gene=TOP1
TCF7	Transcription Factor 7	Protein Coding	P36402	54	GC05P134344	21.1238	https://www.genecards.org/cgi-bin/carddisp.pl?gene=TCF7
TOP2A	DNA Topoisomerase II Alpha	Protein Coding	P11388	63	GC17M040388	21.1109	https://www.genecards.org/cgi-bin/carddisp.pl?gene=TOP2A
HIF1A-AS2	HIF1A Antisense RNA 2	RNA Gene		23	GC14M061747	21.0704	https://www.genecards.org/cgi-bin/carddisp.pl?gene=HIF1A-AS2
GEN1	GEN1 Holliday Junction 5' Flap Endonuclease	Protein Coding	Q17RS7	50	GC02P017754	21.0671	https://www.genecards.org/cgi-bin/carddisp.pl?gene=GEN1
MIR675	MicroRNA 675	RNA Gene		27	GC11M013298	21.0222	https://www.genecards.org/cgi-bin/carddisp.pl?gene=MIR675
TYR	Tyrosinase	Protein Coding	P14679	61	GC11P089177	21.0071	https://www.genecards.org/cgi-bin/carddisp.pl?gene=TYR
MIR148B	MicroRNA 148b	RNA Gene		30	GC12P054337	20.9931	https://www.genecards.org/cgi-bin/carddisp.pl?gene=MIR148B
TFF1	Trefoil Factor 1	Protein Coding	P04155	55	GC21M042362	20.9662	https://www.genecards.org/cgi-bin/carddisp.pl?gene=TFF1
MIR95	MicroRNA 95	RNA Gene		26	GC04M008022	20.9545	https://www.genecards.org/cgi-bin/carddisp.pl?gene=MIR95
MIR302C	MicroRNA 302c	RNA Gene		28	GC04M112950	20.9376	https://www.genecards.org/cgi-bin/carddisp.pl?gene=MIR302C
DGCR5	DiGeorge Syndrome Critical Region Gene 5	RNA Gene		29	GC22P080816	20.8888	https://www.genecards.org/cgi-bin/carddisp.pl?gene=DGCR5
PCAT14	Prostate Cancer Associated Transcript 14	RNA Gene		22	GC22P081025	20.8822	https://www.genecards.org/cgi-bin/carddisp.pl?gene=PCAT14
PIK3CD	Phosphatidylinositol-4,5-Bisphosphate 3-Kinase Catalytic Subunit Delta	Protein Coding	O00329	66	GC01P060209	20.8748	https://www.genecards.org/cgi-bin/carddisp.pl?gene=PIK3CD
MIR301A	MicroRNA 301a	RNA Gene		29	GC17M059151	20.8728	https://www.genecards.org/cgi-bin/carddisp.pl?gene=MIR301A
MIR181D	MicroRNA 181d	RNA Gene		27	GC19P013874	20.8503	https://www.genecards.org/cgi-bin/carddisp.pl?gene=MIR181D
FN1	Fibronectin 1	Protein Coding	P02751	63	GC02M215360	20.8488	https://www.genecards.org/cgi-bin/carddisp.pl?gene=FN1
MIR124-3	MicroRNA 124-3	RNA Gene		25	GC20P068091	20.7888	https://www.genecards.org/cgi-bin/carddisp.pl?gene=MIR124-3
ACVR1B	Activin A Receptor Type 1B	Protein Coding	P36896	59	GC12P051951	20.7709	https://www.genecards.org/cgi-bin/carddisp.pl?gene=ACVR1B
NBAT1	Neuroblastoma Associated Transcript 1	RNA Gene		26	GC06M022447	20.7548	https://www.genecards.org/cgi-bin/carddisp.pl?gene=NBAT1
MIR33A	MicroRNA 33a	RNA Gene		28	GC22P041900	20.7526	https://www.genecards.org/cgi-bin/carddisp.pl?gene=MIR33A
MIR136	MicroRNA 136	RNA Gene		29	GC14P118054	20.722	https://www.genecards.org/cgi-bin/carddisp.pl?gene=MIR136
RARA	Retinoic Acid Receptor Alpha	Protein Coding	P10276	62	GC17P040309	20.6952	https://www.genecards.org/cgi-bin/carddisp.pl?gene=RARA
EPHB4	EPH Receptor B4	Protein Coding	P54760	66	GC07M106119	20.6589	https://www.genecards.org/cgi-bin/carddisp.pl?gene=EPHB4
MIR532	MicroRNA 532	RNA Gene		25	GC0XP059332	20.6449	https://www.genecards.org/cgi-bin/carddisp.pl?gene=MIR532
PCAT18	Prostate Cancer Associated Transcript 18	RNA Gene		28	GC18M036268	20.6442	https://www.genecards.org/cgi-bin/carddisp.pl?gene=PCAT18
RB1CC1	RB1 Inducible Coiled-Coil 1	Protein Coding	Q8TDY2	56	GC08M052622	20.6284	https://www.genecards.org/cgi-bin/carddisp.pl?gene=RB1CC1
NOTCH2	Notch Receptor 2	Protein Coding	Q04721	65	GC01M119911	20.6171	https://www.genecards.org/cgi-bin/carddisp.pl?gene=NOTCH2
MIR491	MicroRNA 491	RNA Gene		29	GC09P020716	20.6035	https://www.genecards.org/cgi-bin/carddisp.pl?gene=MIR491
TRRAP	Transformation/Transcription Domain Associated Protein	Protein Coding	Q9Y4A5	57	GC07P098877	20.5474	https://www.genecards.org/cgi-bin/carddisp.pl?gene=TRRAP
JAK3	Janus Kinase 3	Protein Coding	P52333	65	GC19M017824	20.5412	https://www.genecards.org/cgi-bin/carddisp.pl?gene=JAK3
KDM3A	Lysine Demethylase 3A	Protein Coding	Q9Y4C1	54	GC02P086911	20.5185	https://www.genecards.org/cgi-bin/carddisp.pl?gene=KDM3A
MIR196A2	MicroRNA 196a-2	RNA Gene		30	GC12P065260	20.4935	https://www.genecards.org/cgi-bin/carddisp.pl?gene=MIR196A2
PLK1	Polo Like Kinase 1	Protein Coding	P53350	63	GC16P104634	20.4898	https://www.genecards.org/cgi-bin/carddisp.pl?gene=PLK1
MIR486-1	MicroRNA 486-1	RNA Gene		28	GC08M041660	20.4667	https://www.genecards.org/cgi-bin/carddisp.pl?gene=MIR486-1
PCAT5	Prostate Cancer Associated Transcript 5	RNA Gene		22	GC10P035729	20.4628	https://www.genecards.org/cgi-bin/carddisp.pl?gene=PCAT5
MIR495	MicroRNA 495	RNA Gene		25	GC14P119079	20.4465	https://www.genecards.org/cgi-bin/carddisp.pl?gene=MIR495
PDGFB	Platelet Derived Growth Factor Subunit B	Protein Coding	P01127	63	GC22M082423	20.4445	https://www.genecards.org/cgi-bin/carddisp.pl?gene=PDGFB
GNAQ	G Protein Subunit Alpha Q	Protein Coding	P50148	61	GC09M077716	20.4287	https://www.genecards.org/cgi-bin/carddisp.pl?gene=GNAQ
EXOC2	Exocyst Complex Component 2	Protein Coding	Q96KP1	52	GC06M000485	20.4121	https://www.genecards.org/cgi-bin/carddisp.pl?gene=EXOC2
KDM4B	Lysine Demethylase 4B	Protein Coding	O94953	58	GC19P004969	20.3984	https://www.genecards.org/cgi-bin/carddisp.pl?gene=KDM4B
XIAP	X-Linked Inhibitor Of Apoptosis	Protein Coding	P98170	64	GC0XP123859	20.3921	https://www.genecards.org/cgi-bin/carddisp.pl?gene=XIAP
NSD1	Nuclear Receptor Binding SET Domain Protein 1	Protein Coding	Q96L73	56	GC05P188518	20.3866	https://www.genecards.org/cgi-bin/carddisp.pl?gene=NSD1
SNHG15	Small Nucleolar RNA Host Gene 15	RNA Gene		29	GC07M045537	20.3367	https://www.genecards.org/cgi-bin/carddisp.pl?gene=SNHG15
DUXAP9	Double Homeobox A Pseudogene 9	Pseudogene		17	GC14P051351	20.2855	https://www.genecards.org/cgi-bin/carddisp.pl?gene=DUXAP9
SF3B2	Splicing Factor 3b Subunit 2	Protein Coding	Q13435	52	GC11P066050	20.2674	https://www.genecards.org/cgi-bin/carddisp.pl?gene=SF3B2
MIR663A	MicroRNA 663a	RNA Gene		23	GC20M026208	20.2265	https://www.genecards.org/cgi-bin/carddisp.pl?gene=MIR663A
MIR134	MicroRNA 134	RNA Gene		27	GC14P119048	20.2013	https://www.genecards.org/cgi-bin/carddisp.pl?gene=MIR134
MXRA5	Matrix Remodeling Associated 5	Protein Coding	Q9NR99	44	GC0XM003308	20.1853	https://www.genecards.org/cgi-bin/carddisp.pl?gene=MXRA5
MAD1L1	Mitotic Arrest Deficient 1 Like 1	Protein Coding	Q9Y6D9	59	GC07M001815	20.1793	https://www.genecards.org/cgi-bin/carddisp.pl?gene=MAD1L1
SKP2	S-Phase Kinase Associated Protein 2	Protein Coding	Q13309	58	GC05P036151	20.1658	https://www.genecards.org/cgi-bin/carddisp.pl?gene=SKP2
MYCN	MYCN Proto-Oncogene, BHLH Transcription Factor	Protein Coding	P04198	59	GC02P015972	20.1458	https://www.genecards.org/cgi-bin/carddisp.pl?gene=MYCN
CSF3	Colony Stimulating Factor 3	Protein Coding	P09919	54	GC17P040015	20.1448	https://www.genecards.org/cgi-bin/carddisp.pl?gene=CSF3
SNAI1	Snail Family Transcriptional Repressor 1	Protein Coding	O95863	56	GC20P049982	20.1326	https://www.genecards.org/cgi-bin/carddisp.pl?gene=SNAI1
MNX1-AS1	MNX1 Antisense RNA 1 (Head To Head)	RNA Gene		25	GC07P157010	20.1244	https://www.genecards.org/cgi-bin/carddisp.pl?gene=MNX1-AS1
TGFA	Transforming Growth Factor Alpha	Protein Coding	P01135	58	GC02M070447	20.1233	https://www.genecards.org/cgi-bin/carddisp.pl?gene=TGFA
LCAL1	Lung Cancer Associated LncRNA 1	RNA Gene		18	GC06M079274	20.1047	https://www.genecards.org/cgi-bin/carddisp.pl?gene=LCAL1
BMP6	Bone Morphogenetic Protein 6	Protein Coding	P22004	56	GC06P007726	20.0794	https://www.genecards.org/cgi-bin/carddisp.pl?gene=BMP6
PKM	Pyruvate Kinase M1/2	Protein Coding	P14618	62	GC15M072199	20.0593	https://www.genecards.org/cgi-bin/carddisp.pl?gene=PKM
GNA11	G Protein Subunit Alpha 11	Protein Coding	P29992	59	GC19P003094	20.0354	https://www.genecards.org/cgi-bin/carddisp.pl?gene=GNA11
SLC2A1	Solute Carrier Family 2 Member 1	Protein Coding	P11166	66	GC01M042925	20.0292	https://www.genecards.org/cgi-bin/carddisp.pl?gene=SLC2A1
ZNF276	Zinc Finger Protein 276	Protein Coding	Q8N554	47	GC16P089720	20.0104	https://www.genecards.org/cgi-bin/carddisp.pl?gene=ZNF276
SNHG6	Small Nucleolar RNA Host Gene 6	RNA Gene		26	GC08M066921	20.0098	https://www.genecards.org/cgi-bin/carddisp.pl?gene=SNHG6
TYMP	Thymidine Phosphorylase	Protein Coding	P19971	59	GC22M050525	20.001	https://www.genecards.org/cgi-bin/carddisp.pl?gene=TYMP
RHOBTB2	Rho Related BTB Domain Containing 2	Protein Coding	Q9BYZ6	51	GC08P024974	19.9975	https://www.genecards.org/cgi-bin/carddisp.pl?gene=RHOBTB2
HMGA2	High Mobility Group AT-Hook 2	Protein Coding	P52926	58	GC12P065824	19.9859	https://www.genecards.org/cgi-bin/carddisp.pl?gene=HMGA2
MIR137	MicroRNA 137	RNA Gene		27	GC01M098046	19.9463	https://www.genecards.org/cgi-bin/carddisp.pl?gene=MIR137
MIR376A1	MicroRNA 376a-1	RNA Gene		24	GC14P119059	19.9408	https://www.genecards.org/cgi-bin/carddisp.pl?gene=MIR376A1
BLTP2	Bridge-Like Lipid Transfer Protein Family Member 2	Protein Coding	Q14667	44	GC17M090716	19.921	https://www.genecards.org/cgi-bin/carddisp.pl?gene=BLTP2
MIR99B	MicroRNA 99b	RNA Gene		29	GC19P051692	19.9043	https://www.genecards.org/cgi-bin/carddisp.pl?gene=MIR99B
SNHG20	Small Nucleolar RNA Host Gene 20	RNA Gene		29	GC17P134673	19.8923	https://www.genecards.org/cgi-bin/carddisp.pl?gene=SNHG20
AGO2	Argonaute RISC Catalytic Component 2	Protein Coding	Q9UKV8	55	GC08M140975	19.8718	https://www.genecards.org/cgi-bin/carddisp.pl?gene=AGO2
MAPK8	Mitogen-Activated Protein Kinase 8	Protein Coding	P45983	62	GC10P048306	19.8594	https://www.genecards.org/cgi-bin/carddisp.pl?gene=MAPK8
ZEB2-AS1	ZEB2 Antisense RNA 1	RNA Gene		27	GC02P149189	19.857	https://www.genecards.org/cgi-bin/carddisp.pl?gene=ZEB2-AS1
RAD54B	RAD54 Homolog B	Protein Coding	Q9Y620	53	GC08M094371	19.855	https://www.genecards.org/cgi-bin/carddisp.pl?gene=RAD54B
MIR138-1	MicroRNA 138-1	RNA Gene		29	GC03P044115	19.852	https://www.genecards.org/cgi-bin/carddisp.pl?gene=MIR138-1
MIR184	MicroRNA 184	RNA Gene		31	GC15P079209	19.7527	https://www.genecards.org/cgi-bin/carddisp.pl?gene=MIR184
MIR378A	MicroRNA 378a	RNA Gene		30	GC05P149732	19.6745	https://www.genecards.org/cgi-bin/carddisp.pl?gene=MIR378A
MC1R	Melanocortin 1 Receptor	Protein Coding	Q01726	59	GC16P089912	19.6674	https://www.genecards.org/cgi-bin/carddisp.pl?gene=MC1R
MIR125B2	MicroRNA 125b-2	RNA Gene		30	GC21P016590	19.6546	https://www.genecards.org/cgi-bin/carddisp.pl?gene=MIR125B2
LOC126806659	BRD4-Independent Group 4 Enhancer GRCh37_chr3:41274918-41276117	Functional Element		11	GC03P041233	19.6453	https://www.genecards.org/cgi-bin/carddisp.pl?gene=LOC126806659
MIR4435-2HG	MIR4435-2 Host Gene	RNA Gene		25	GC02M113363	19.6355	https://www.genecards.org/cgi-bin/carddisp.pl?gene=MIR4435-2HG
NCOA3	Nuclear Receptor Coactivator 3	Protein Coding	Q9Y6Q9	59	GC20P047501	19.6335	https://www.genecards.org/cgi-bin/carddisp.pl?gene=NCOA3
MIR511	MicroRNA 511	RNA Gene		25	GC10P017845	19.6158	https://www.genecards.org/cgi-bin/carddisp.pl?gene=MIR511
FGF3	Fibroblast Growth Factor 3	Protein Coding	P11487	57	GC11M132994	19.5975	https://www.genecards.org/cgi-bin/carddisp.pl?gene=FGF3
LAMA5	Laminin Subunit Alpha 5	Protein Coding	O15230	56	GC20M062307	19.5877	https://www.genecards.org/cgi-bin/carddisp.pl?gene=LAMA5
PREX2	Phosphatidylinositol-3,4,5-Trisphosphate Dependent Rac Exchange Factor 2	Protein Coding	Q70Z35	52	GC08P067952	19.5772	https://www.genecards.org/cgi-bin/carddisp.pl?gene=PREX2
MMP7	Matrix Metallopeptidase 7	Protein Coding	P09237	60	GC11M133496	19.5587	https://www.genecards.org/cgi-bin/carddisp.pl?gene=MMP7
CYLD	CYLD Lysine 63 Deubiquitinase	Protein Coding	Q9NQC7	60	GC16P050742	19.5442	https://www.genecards.org/cgi-bin/carddisp.pl?gene=CYLD
RBBP8	RB Binding Protein 8, Endonuclease	Protein Coding	Q99708	56	GC18P022798	19.5205	https://www.genecards.org/cgi-bin/carddisp.pl?gene=RBBP8
LEF1	Lymphoid Enhancer Binding Factor 1	Protein Coding	Q9UJU2	61	GC04M108047	19.5124	https://www.genecards.org/cgi-bin/carddisp.pl?gene=LEF1
PTK2B	Protein Tyrosine Kinase 2 Beta	Protein Coding	Q14289	62	GC08P027311	19.4951	https://www.genecards.org/cgi-bin/carddisp.pl?gene=PTK2B
E2F4	E2F Transcription Factor 4	Protein Coding	Q16254	56	GC16P067192	19.494	https://www.genecards.org/cgi-bin/carddisp.pl?gene=E2F4
LMNA	Lamin A/C	Protein Coding	P02545	62	GC01P156082	19.427	https://www.genecards.org/cgi-bin/carddisp.pl?gene=LMNA
SPP1	Secreted Phosphoprotein 1	Protein Coding	P10451	56	GC04P087975	19.4205	https://www.genecards.org/cgi-bin/carddisp.pl?gene=SPP1
LINC01234	Long Intergenic Non-Protein Coding RNA 1234	RNA Gene		26	GC12M113584	19.4135	https://www.genecards.org/cgi-bin/carddisp.pl?gene=LINC01234
CDKN2C	Cyclin Dependent Kinase Inhibitor 2C	Protein Coding	P42773	56	GC01P050960	19.4025	https://www.genecards.org/cgi-bin/carddisp.pl?gene=CDKN2C
MT-TT	Mitochondrially Encoded TRNA-Thr (ACN)	RNA Gene		23	GCMTP015890	19.381	https://www.genecards.org/cgi-bin/carddisp.pl?gene=MT-TT
ABCA1	ATP Binding Cassette Subfamily A Member 1	Protein Coding	O95477	61	GC09M104781	19.3547	https://www.genecards.org/cgi-bin/carddisp.pl?gene=ABCA1
UHRF1	Ubiquitin Like With PHD And Ring Finger Domains 1	Protein Coding	Q96T88	53	GC19P132010	19.3039	https://www.genecards.org/cgi-bin/carddisp.pl?gene=UHRF1
ADAR	Adenosine Deaminase RNA Specific	Protein Coding	P55265	59	GC01M165080	19.299	https://www.genecards.org/cgi-bin/carddisp.pl?gene=ADAR
HLA-A	Major Histocompatibility Complex, Class I, A	Protein Coding	P04439	58	GC06P156203	19.2935	https://www.genecards.org/cgi-bin/carddisp.pl?gene=HLA-A
APEX1	Apurinic/Apyrimidinic Endodeoxyribonuclease 1	Protein Coding	P27695	58	GC14P020455	19.2772	https://www.genecards.org/cgi-bin/carddisp.pl?gene=APEX1
LEP	Leptin	Protein Coding	P41159	59	GC07P128241	19.2747	https://www.genecards.org/cgi-bin/carddisp.pl?gene=LEP
PRKACA	Protein Kinase CAMP-Activated Catalytic Subunit Alpha	Protein Coding	P17612	66	GC19M100419	19.2642	https://www.genecards.org/cgi-bin/carddisp.pl?gene=PRKACA
SCUBE3	Signal Peptide, CUB Domain And EGF Like Domain Containing 3	Protein Coding	Q8IX30	52	GC06P156422	19.2582	https://www.genecards.org/cgi-bin/carddisp.pl?gene=SCUBE3
CBFB	Core-Binding Factor Subunit Beta	Protein Coding	Q13951	59	GC16P105845	19.2314	https://www.genecards.org/cgi-bin/carddisp.pl?gene=CBFB
RRAS2	RAS Related 2	Protein Coding	P62070	60	GC11M014299	19.2312	https://www.genecards.org/cgi-bin/carddisp.pl?gene=RRAS2
MIR508	MicroRNA 508	RNA Gene		24	GC0XM147236	19.23	https://www.genecards.org/cgi-bin/carddisp.pl?gene=MIR508
MIR372	MicroRNA 372	RNA Gene		25	GC19P133647	19.2285	https://www.genecards.org/cgi-bin/carddisp.pl?gene=MIR372
CAGE1	Cancer Antigen 1	Protein Coding	Q8TC20	45	GC06M007326	19.22	https://www.genecards.org/cgi-bin/carddisp.pl?gene=CAGE1
CAV1	Caveolin 1	Protein Coding	Q03135	61	GC07P116524	19.2069	https://www.genecards.org/cgi-bin/carddisp.pl?gene=CAV1
CERNA3	Competing Endogenous LncRNA 3 For MiR-645	RNA Gene		21	GC08P056381	19.1942	https://www.genecards.org/cgi-bin/carddisp.pl?gene=CERNA3
MMP14	Matrix Metallopeptidase 14	Protein Coding	P50281	63	GC14P051698	19.176	https://www.genecards.org/cgi-bin/carddisp.pl?gene=MMP14
TNFRSF8	TNF Receptor Superfamily Member 8	Protein Coding	P28908	56	GC01P012063	19.1705	https://www.genecards.org/cgi-bin/carddisp.pl?gene=TNFRSF8
SERPINE1	Serpin Family E Member 1	Protein Coding	P05121	63	GC07P101127	19.1513	https://www.genecards.org/cgi-bin/carddisp.pl?gene=SERPINE1
STAT5B	Signal Transducer And Activator Of Transcription 5B	Protein Coding	P51692	62	GC17M042199	19.1511	https://www.genecards.org/cgi-bin/carddisp.pl?gene=STAT5B
RXRA	Retinoid X Receptor Alpha	Protein Coding	P19793	61	GC09P134317	19.0721	https://www.genecards.org/cgi-bin/carddisp.pl?gene=RXRA
AURKB	Aurora Kinase B	Protein Coding	Q96GD4	65	GC17M088334	19.0515	https://www.genecards.org/cgi-bin/carddisp.pl?gene=AURKB
EPHA2	EPH Receptor A2	Protein Coding	P29317	65	GC01M016124	19.048	https://www.genecards.org/cgi-bin/carddisp.pl?gene=EPHA2
SKIL	SKI Like Proto-Oncogene	Protein Coding	P12757	55	GC03P170357	19.0453	https://www.genecards.org/cgi-bin/carddisp.pl?gene=SKIL
MIR103A1	MicroRNA 103a-1	RNA Gene		26	GC05M168560	19.0336	https://www.genecards.org/cgi-bin/carddisp.pl?gene=MIR103A1
SOCS1	Suppressor Of Cytokine Signaling 1	Protein Coding	O15524	58	GC16M027316	19.0069	https://www.genecards.org/cgi-bin/carddisp.pl?gene=SOCS1
LINC00261	Long Intergenic Non-Protein Coding RNA 261	RNA Gene		26	GC20M022529	18.9989	https://www.genecards.org/cgi-bin/carddisp.pl?gene=LINC00261
NEK2	NIMA Related Kinase 2	Protein Coding	P51955	63	GC01M211658	18.9945	https://www.genecards.org/cgi-bin/carddisp.pl?gene=NEK2
STAT5A	Signal Transducer And Activator Of Transcription 5A	Protein Coding	P42229	62	GC17P042287	18.9891	https://www.genecards.org/cgi-bin/carddisp.pl?gene=STAT5A
EXO1	Exonuclease 1	Protein Coding	Q9UQ84	55	GC01P241847	18.9646	https://www.genecards.org/cgi-bin/carddisp.pl?gene=EXO1
HSPB1	Heat Shock Protein Family B (Small) Member 1	Protein Coding	P04792	64	GC07P076302	18.9443	https://www.genecards.org/cgi-bin/carddisp.pl?gene=HSPB1
NOTCH3	Notch Receptor 3	Protein Coding	Q9UM47	64	GC19M015159	18.9419	https://www.genecards.org/cgi-bin/carddisp.pl?gene=NOTCH3
TFDP1	Transcription Factor Dp-1	Protein Coding	Q14186	55	GC13P113584	18.9148	https://www.genecards.org/cgi-bin/carddisp.pl?gene=TFDP1
FANCB	FA Complementation Group B	Protein Coding	Q8NB91	52	GC0XM015698	18.9104	https://www.genecards.org/cgi-bin/carddisp.pl?gene=FANCB
PIK3R2	Phosphoinositide-3-Kinase Regulatory Subunit 2	Protein Coding	O00459	62	GC19P018153	18.9055	https://www.genecards.org/cgi-bin/carddisp.pl?gene=PIK3R2
EHBP1	EH Domain Binding Protein 1	Protein Coding	Q8NDI1	52	GC02P062673	18.8871	https://www.genecards.org/cgi-bin/carddisp.pl?gene=EHBP1
MAPK14	Mitogen-Activated Protein Kinase 14	Protein Coding	Q16539	63	GC06P156437	18.8781	https://www.genecards.org/cgi-bin/carddisp.pl?gene=MAPK14
EPB41L4A-DT	EPB41L4A Divergent Transcript	RNA Gene		29	GC05P112421	18.8656	https://www.genecards.org/cgi-bin/carddisp.pl?gene=EPB41L4A-DT
SERPINB4	Serpin Family B Member 4	Protein Coding	P48594	48	GC18M063637	18.8607	https://www.genecards.org/cgi-bin/carddisp.pl?gene=SERPINB4
LIG4	DNA Ligase 4	Protein Coding	P49917	59	GC13M108207	18.8331	https://www.genecards.org/cgi-bin/carddisp.pl?gene=LIG4
DLEU2	Deleted In Lymphocytic Leukemia 2	RNA Gene		31	GC13M049913	18.8286	https://www.genecards.org/cgi-bin/carddisp.pl?gene=DLEU2
PTPRD	Protein Tyrosine Phosphatase Receptor Type D	Protein Coding	P23468	58	GC09M008307	18.8282	https://www.genecards.org/cgi-bin/carddisp.pl?gene=PTPRD
REST	RE1 Silencing Transcription Factor	Protein Coding	Q13127	55	GC04P056907	18.8096	https://www.genecards.org/cgi-bin/carddisp.pl?gene=REST
MIR186	MicroRNA 186	RNA Gene		28	GC01M071067	18.8044	https://www.genecards.org/cgi-bin/carddisp.pl?gene=MIR186
CCDC26	CCDC26 Long Non-Coding RNA	RNA Gene		33	GC08M136776	18.7915	https://www.genecards.org/cgi-bin/carddisp.pl?gene=CCDC26
PAK4	P21 (RAC1) Activated Kinase 4	Protein Coding	O96013	62	GC19P039125	18.7809	https://www.genecards.org/cgi-bin/carddisp.pl?gene=PAK4
CALR	Calreticulin	Protein Coding	P27797	64	GC19P012938	18.7778	https://www.genecards.org/cgi-bin/carddisp.pl?gene=CALR
MED1	Mediator Complex Subunit 1	Protein Coding	Q15648	55	GC17M039404	18.7672	https://www.genecards.org/cgi-bin/carddisp.pl?gene=MED1
CSF2	Colony Stimulating Factor 2	Protein Coding	P04141	58	GC05P132073	18.7667	https://www.genecards.org/cgi-bin/carddisp.pl?gene=CSF2
MIR28	MicroRNA 28	RNA Gene		27	GC03P188688	18.7445	https://www.genecards.org/cgi-bin/carddisp.pl?gene=MIR28
SCARNA5	Small Cajal Body-Specific RNA 5	RNA Gene		28	GC02P233275	18.7018	https://www.genecards.org/cgi-bin/carddisp.pl?gene=SCARNA5
CCL2	C-C Motif Chemokine Ligand 2	Protein Coding	P13500	61	GC17P034255	18.6973	https://www.genecards.org/cgi-bin/carddisp.pl?gene=CCL2
ZEB1-AS1	ZEB1 Antisense RNA 1	RNA Gene		26	GC10M031166	18.6931	https://www.genecards.org/cgi-bin/carddisp.pl?gene=ZEB1-AS1
MIR432	MicroRNA 432	RNA Gene		27	GC14P118053	18.674	https://www.genecards.org/cgi-bin/carddisp.pl?gene=MIR432
HMMR-AS1	HMMR Antisense RNA 1	RNA Gene		25	GC05M163482	18.6632	https://www.genecards.org/cgi-bin/carddisp.pl?gene=HMMR-AS1
IL4	Interleukin 4	Protein Coding	P05112	59	GC05P132673	18.6235	https://www.genecards.org/cgi-bin/carddisp.pl?gene=IL4
FASN	Fatty Acid Synthase	Protein Coding	P49327	61	GC17M082078	18.6184	https://www.genecards.org/cgi-bin/carddisp.pl?gene=FASN
MIR515-1	MicroRNA 515-1	RNA Gene		25	GC19P053679	18.5986	https://www.genecards.org/cgi-bin/carddisp.pl?gene=MIR515-1
SNAI2	Snail Family Transcriptional Repressor 2	Protein Coding	O43623	55	GC08M048917	18.5938	https://www.genecards.org/cgi-bin/carddisp.pl?gene=SNAI2
CCNB1	Cyclin B1	Protein Coding	P14635	59	GC05P069167	18.584	https://www.genecards.org/cgi-bin/carddisp.pl?gene=CCNB1
NKX3-1	NK3 Homeobox 1	Protein Coding	Q99801	53	GC08M023678	18.576	https://www.genecards.org/cgi-bin/carddisp.pl?gene=NKX3-1
20	Cytochrome P450 Family 2 Subfamily E Member 1	Protein Coding	P05181	58	GC10P133520	18.5471	https://www.genecards.org/cgi-bin/carddisp.pl?gene=CYP2E1
MIR219A1	MicroRNA 219a-1	RNA Gene		30	GC06P033207	18.5434	https://www.genecards.org/cgi-bin/carddisp.pl?gene=MIR219A1
CYP1B1	Cytochrome P450 Family 1 Subfamily B Member 1	Protein Coding	Q16678	61	GC02M038066	18.527	https://www.genecards.org/cgi-bin/carddisp.pl?gene=CYP1B1
STAG2	STAG2 Cohesin Complex Component	Protein Coding	Q8N3U4	58	GC0XP123960	18.515	https://www.genecards.org/cgi-bin/carddisp.pl?gene=STAG2
FEZF1-AS1	FEZF1 Antisense RNA 1	RNA Gene		25	GC07P122303	18.5143	https://www.genecards.org/cgi-bin/carddisp.pl?gene=FEZF1-AS1
THADA	THADA Armadillo Repeat Containing	Protein Coding	Q6YHU6	49	GC02M043247	18.5105	https://www.genecards.org/cgi-bin/carddisp.pl?gene=THADA
RUNX3	RUNX Family Transcription Factor 3	Protein Coding	Q13761	55	GC01M024899	18.497	https://www.genecards.org/cgi-bin/carddisp.pl?gene=RUNX3
LINC00958	Long Intergenic Non-Protein Coding RNA 958	RNA Gene		25	GC11M012877	18.4959	https://www.genecards.org/cgi-bin/carddisp.pl?gene=LINC00958
MIR190A	MicroRNA 190a	RNA Gene		28	GC15P181414	18.4897	https://www.genecards.org/cgi-bin/carddisp.pl?gene=MIR190A
POU5F1	POU Class 5 Homeobox 1	Protein Coding	Q01860	59	GC06M100249	18.4486	https://www.genecards.org/cgi-bin/carddisp.pl?gene=POU5F1
MIR144	MicroRNA 144	RNA Gene		26	GC17M088846	18.4472	https://www.genecards.org/cgi-bin/carddisp.pl?gene=MIR144
NOS2	Nitric Oxide Synthase 2	Protein Coding	P35228	62	GC17M027756	18.4451	https://www.genecards.org/cgi-bin/carddisp.pl?gene=NOS2
PYHIN1	Pyrin And HIN Domain Family Member 1	Protein Coding	Q6K0P9	48	GC01P170694	18.4362	https://www.genecards.org/cgi-bin/carddisp.pl?gene=PYHIN1
MIR198	MicroRNA 198	RNA Gene		23	GC03M120395	18.423	https://www.genecards.org/cgi-bin/carddisp.pl?gene=MIR198
ACTA2	Actin Alpha 2, Smooth Muscle	Protein Coding	P62736	61	GC10M088935	18.4182	https://www.genecards.org/cgi-bin/carddisp.pl?gene=ACTA2
IL33	Interleukin 33	Protein Coding	O95760	52	GC09P009892	18.4091	https://www.genecards.org/cgi-bin/carddisp.pl?gene=IL33
PIK3CB	Phosphatidylinositol-4,5-Bisphosphate 3-Kinase Catalytic Subunit Beta	Protein Coding	P42338	62	GC03M138652	18.4018	https://www.genecards.org/cgi-bin/carddisp.pl?gene=PIK3CB
CSF1	Colony Stimulating Factor 1	Protein Coding	P09603	57	GC01P109917	18.3825	https://www.genecards.org/cgi-bin/carddisp.pl?gene=CSF1
LOC110806263	TERT 5' Regulatory Region	Functional Element		10	GC05P001294	18.3617	https://www.genecards.org/cgi-bin/carddisp.pl?gene=LOC110806263
TUSC7	Tumor Suppressor Candidate 7	RNA Gene		24	GC03P116647	18.3512	https://www.genecards.org/cgi-bin/carddisp.pl?gene=TUSC7
EPHA3	EPH Receptor A3	Protein Coding	P29320	59	GC03P089077	18.3371	https://www.genecards.org/cgi-bin/carddisp.pl?gene=EPHA3
PDCD1LG2	Programmed Cell Death 1 Ligand 2	Protein Coding	Q9BQ51	55	GC09P005510	18.3119	https://www.genecards.org/cgi-bin/carddisp.pl?gene=PDCD1LG2
PTCH2	Patched 2	Protein Coding	Q9Y6C5	57	GC01M044819	18.3038	https://www.genecards.org/cgi-bin/carddisp.pl?gene=PTCH2
MDM4	MDM4 Regulator Of P53	Protein Coding	O15151	59	GC01P204516	18.2538	https://www.genecards.org/cgi-bin/carddisp.pl?gene=MDM4
RABL3	RAB, Member Of RAS Oncogene Family Like 3	Protein Coding	Q5HYI8	46	GC03M120686	18.2529	https://www.genecards.org/cgi-bin/carddisp.pl?gene=RABL3
SGK1	Serum/Glucocorticoid Regulated Kinase 1	Protein Coding	O00141	62	GC06M134169	18.233	https://www.genecards.org/cgi-bin/carddisp.pl?gene=SGK1
CTSD	Cathepsin D	Protein Coding	P07339	65	GC11M001752	18.227	https://www.genecards.org/cgi-bin/carddisp.pl?gene=CTSD
LINC01133	Long Intergenic Non-Protein Coding RNA 1133	RNA Gene		23	GC01P170717	18.2199	https://www.genecards.org/cgi-bin/carddisp.pl?gene=LINC01133
LOC130002133	ATAC-STARR-Seq Lymphoblastoid Silent Region 20071	Functional Element		8	GC09P104736	18.2039	https://www.genecards.org/cgi-bin/carddisp.pl?gene=LOC130002133
TIMP1	TIMP Metallopeptidase Inhibitor 1	Protein Coding	P01033	58	GC0XP059202	18.1987	https://www.genecards.org/cgi-bin/carddisp.pl?gene=TIMP1
USP28	Ubiquitin Specific Peptidase 28	Protein Coding	Q96RU2	52	GC11M113797	18.197	https://www.genecards.org/cgi-bin/carddisp.pl?gene=USP28
HABP2	Hyaluronan Binding Protein 2	Protein Coding	Q14520	57	GC10P113550	18.1769	https://www.genecards.org/cgi-bin/carddisp.pl?gene=HABP2
PROM1	Prominin 1	Protein Coding	O43490	59	GC04M015965	18.1593	https://www.genecards.org/cgi-bin/carddisp.pl?gene=PROM1
FGF4	Fibroblast Growth Factor 4	Protein Coding	P08620	56	GC11M132993	18.1587	https://www.genecards.org/cgi-bin/carddisp.pl?gene=FGF4
KITLG	KIT Ligand	Protein Coding	P21583	60	GC12M088492	18.1477	https://www.genecards.org/cgi-bin/carddisp.pl?gene=KITLG
PAX5	Paired Box 5	Protein Coding	Q02548	59	GC09M037094	18.0706	https://www.genecards.org/cgi-bin/carddisp.pl?gene=PAX5
INSR	Insulin Receptor	Protein Coding	P06213	66	GC19M007112	18.0679	https://www.genecards.org/cgi-bin/carddisp.pl?gene=INSR
FOS	Fos Proto-Oncogene, AP-1 Transcription Factor Subunit	Protein Coding	P01100	63	GC14P075278	18.0317	https://www.genecards.org/cgi-bin/carddisp.pl?gene=FOS
MUC5AC	Mucin 5AC, Oligomeric Mucus/Gel-Forming	Protein Coding	P98088	51	GC11P014072	18.0096	https://www.genecards.org/cgi-bin/carddisp.pl?gene=MUC5AC
CCNA2	Cyclin A2	Protein Coding	P20248	58	GC04M121816	17.9916	https://www.genecards.org/cgi-bin/carddisp.pl?gene=CCNA2
HSPA5	Heat Shock Protein Family A (Hsp70) Member 5	Protein Coding	P11021	61	GC09M125234	17.9867	https://www.genecards.org/cgi-bin/carddisp.pl?gene=HSPA5
BRINP1	BMP/Retinoic Acid Inducible Neural Specific 1	Protein Coding	O60477	48	GC09M119153	17.9782	https://www.genecards.org/cgi-bin/carddisp.pl?gene=BRINP1
VIM	Vimentin	Protein Coding	P08670	63	GC10P017227	17.9744	https://www.genecards.org/cgi-bin/carddisp.pl?gene=VIM
LINP1	LncRNA In Non-Homologous End Joining Pathway 1	RNA Gene		22	GC10P006709	17.9647	https://www.genecards.org/cgi-bin/carddisp.pl?gene=LINP1
YTHDC2	YTH N6-Methyladenosine RNA Binding Protein C2	Protein Coding	Q9H6S0	50	GC05P113513	17.9378	https://www.genecards.org/cgi-bin/carddisp.pl?gene=YTHDC2
CDC25C	Cell Division Cycle 25C	Protein Coding	P30307	61	GC05M138285	17.917	https://www.genecards.org/cgi-bin/carddisp.pl?gene=CDC25C
CDC25A	Cell Division Cycle 25A	Protein Coding	P30304	61	GC03M048344	17.9026	https://www.genecards.org/cgi-bin/carddisp.pl?gene=CDC25A
ABCB11	ATP Binding Cassette Subfamily B Member 11	Protein Coding	O95342	59	GC02M168922	17.8754	https://www.genecards.org/cgi-bin/carddisp.pl?gene=ABCB11
CTSE	Cathepsin E	Protein Coding	P14091	55	GC01M206009	17.8223	https://www.genecards.org/cgi-bin/carddisp.pl?gene=CTSE
PSCA	Prostate Stem Cell Antigen	Protein Coding	O43653	51	GC08P142670	17.8215	https://www.genecards.org/cgi-bin/carddisp.pl?gene=PSCA
ETV4	ETS Variant Transcription Factor 4	Protein Coding	P43268	54	GC17M043527	17.8195	https://www.genecards.org/cgi-bin/carddisp.pl?gene=ETV4
SEZ6L	Seizure Related 6 Homolog Like	Protein Coding	Q9BYH1	50	GC22P026169	17.8159	https://www.genecards.org/cgi-bin/carddisp.pl?gene=SEZ6L
IGF2-AS	IGF2 Antisense RNA	RNA Gene	Q6U949	36	GC11P002140	17.8158	https://www.genecards.org/cgi-bin/carddisp.pl?gene=IGF2-AS
DACOR1	DNMT1-Associated Colon Cancer Repressed LncRNA 1	RNA Gene		10	GC15U902209	17.8116	https://www.genecards.org/cgi-bin/carddisp.pl?gene=DACOR1
LDLR	Low Density Lipoprotein Receptor	Protein Coding	P01130	64	GC19P132305	17.8094	https://www.genecards.org/cgi-bin/carddisp.pl?gene=LDLR
PLA2G2A	Phospholipase A2 Group IIA	Protein Coding	P14555	59	GC01M019975	17.8062	https://www.genecards.org/cgi-bin/carddisp.pl?gene=PLA2G2A
MYB	MYB Proto-Oncogene, Transcription Factor	Protein Coding	P10242	62	GC06P135181	17.7701	https://www.genecards.org/cgi-bin/carddisp.pl?gene=MYB
CTCF	CCCTC-Binding Factor	Protein Coding	P49711	59	GC16P105895	17.7387	https://www.genecards.org/cgi-bin/carddisp.pl?gene=CTCF
POU5F1B	POU Class 5 Homeobox 1B	Protein Coding	Q06416	44	GC08P127322	17.7317	https://www.genecards.org/cgi-bin/carddisp.pl?gene=POU5F1B
COMT	Catechol-O-Methyltransferase	Protein Coding	P21964	63	GC22P019941	17.7195	https://www.genecards.org/cgi-bin/carddisp.pl?gene=COMT
FOLH1	Folate Hydrolase 1	Protein Coding	Q04609	59	GC11M132494	17.7192	https://www.genecards.org/cgi-bin/carddisp.pl?gene=FOLH1
LOC107982234	WT1/WT1-AS Bi-Directional Promoter Region	Functional Element		11	GC11P032430	17.7059	https://www.genecards.org/cgi-bin/carddisp.pl?gene=LOC107982234
TET2	Tet Methylcytosine Dioxygenase 2	Protein Coding	Q6N021	58	GC04P105145	17.6913	https://www.genecards.org/cgi-bin/carddisp.pl?gene=TET2
CREB1	CAMP Responsive Element Binding Protein 1	Protein Coding	P16220	62	GC02P207529	17.6895	https://www.genecards.org/cgi-bin/carddisp.pl?gene=CREB1
FRGCA	FOXM1-Regulated, Gastric Cancer Associated	RNA Gene		20	GC21M043141	17.6802	https://www.genecards.org/cgi-bin/carddisp.pl?gene=FRGCA
MIR30C1	MicroRNA 30c-1	RNA Gene		30	GC01P040757	17.6762	https://www.genecards.org/cgi-bin/carddisp.pl?gene=MIR30C1
BCL6	BCL6 Transcription Repressor	Protein Coding	P41182	59	GC03M187721	17.6695	https://www.genecards.org/cgi-bin/carddisp.pl?gene=BCL6
POLR1HASP	POLR1H Antisense, Pseudogene	Pseudogene		27	GC06M102801	17.6479	https://www.genecards.org/cgi-bin/carddisp.pl?gene=POLR1HASP
MYD88	MYD88 Innate Immune Signal Transduction Adaptor	Protein Coding	Q99836	62	GC03P038397	17.6342	https://www.genecards.org/cgi-bin/carddisp.pl?gene=MYD88
BMI1	BMI1 Proto-Oncogene, Polycomb Ring Finger	Protein Coding	P35226	55	GC10P022363	17.6283	https://www.genecards.org/cgi-bin/carddisp.pl?gene=BMI1
EPAS1	Endothelial PAS Domain Protein 1	Protein Coding	Q99814	63	GC02P046293	17.6248	https://www.genecards.org/cgi-bin/carddisp.pl?gene=EPAS1
RIPK1	Receptor Interacting Serine/Threonine Kinase 1	Protein Coding	Q13546	63	GC06P008041	17.6232	https://www.genecards.org/cgi-bin/carddisp.pl?gene=RIPK1
MIR340	MicroRNA 340	RNA Gene		28	GC05M180015	17.6006	https://www.genecards.org/cgi-bin/carddisp.pl?gene=MIR340
AMER1	APC Membrane Recruitment Protein 1	Protein Coding	Q5JTC6	48	GC0XM064185	17.5936	https://www.genecards.org/cgi-bin/carddisp.pl?gene=AMER1
ING1	Inhibitor Of Growth Family Member 1	Protein Coding	Q9UK53	56	GC13P110712	17.5875	https://www.genecards.org/cgi-bin/carddisp.pl?gene=ING1
AREG	Amphiregulin	Protein Coding	P15514	55	GC04P074445	17.5872	https://www.genecards.org/cgi-bin/carddisp.pl?gene=AREG
MIR337	MicroRNA 337	RNA Gene		28	GC14P119057	17.5781	https://www.genecards.org/cgi-bin/carddisp.pl?gene=MIR337
FOXP3	Forkhead Box P3	Protein Coding	Q9BZS1	60	GC0XM049250	17.5769	https://www.genecards.org/cgi-bin/carddisp.pl?gene=FOXP3
FER1L4	Fer-1 Like Family Member 4 (Pseudogene)	Pseudogene		30	GC20M035558	17.5729	https://www.genecards.org/cgi-bin/carddisp.pl?gene=FER1L4
PLAUR	Plasminogen Activator, Urokinase Receptor	Protein Coding	Q03405	57	GC19M043646	17.5692	https://www.genecards.org/cgi-bin/carddisp.pl?gene=PLAUR
PTPRJ	Protein Tyrosine Phosphatase Receptor Type J	Protein Coding	Q12913	60	GC11P048434	17.5602	https://www.genecards.org/cgi-bin/carddisp.pl?gene=PTPRJ
MAP3K8	Mitogen-Activated Protein Kinase Kinase Kinase 8	Protein Coding	P41279	59	GC10P030915	17.5411	https://www.genecards.org/cgi-bin/carddisp.pl?gene=MAP3K8
CDX2	Caudal Type Homeobox 2	Protein Coding	Q99626	54	GC13M027962	17.4998	https://www.genecards.org/cgi-bin/carddisp.pl?gene=CDX2
FGF10	Fibroblast Growth Factor 10	Protein Coding	O15520	60	GC05M045056	17.4868	https://www.genecards.org/cgi-bin/carddisp.pl?gene=FGF10
BICDL3P	BICD Family Like 3, Pseudogene	Pseudogene		24	GC07P090933	17.4798	https://www.genecards.org/cgi-bin/carddisp.pl?gene=BICDL3P
MUC17	Mucin 17, Cell Surface Associated	Protein Coding	Q685J3	49	GC07P101020	17.4436	https://www.genecards.org/cgi-bin/carddisp.pl?gene=MUC17
AHR	Aryl Hydrocarbon Receptor	Protein Coding	P35869	60	GC07P016916	17.4278	https://www.genecards.org/cgi-bin/carddisp.pl?gene=AHR
PCGEM1	PCGEM1 Prostate-Specific Transcript	RNA Gene		26	GC02P192749	17.4204	https://www.genecards.org/cgi-bin/carddisp.pl?gene=PCGEM1
AATBC	Apoptosis Associated Transcript In Bladder Cancer	RNA Gene		21	GC21M043806	17.3957	https://www.genecards.org/cgi-bin/carddisp.pl?gene=AATBC
GDF15	Growth Differentiation Factor 15	Protein Coding	Q99988	56	GC19P132620	17.382	https://www.genecards.org/cgi-bin/carddisp.pl?gene=GDF15
NQO2	N-Ribosyldihydronicotinamide:Quinone Dehydrogenase 2	Protein Coding	P16083	58	GC06P008029	17.349	https://www.genecards.org/cgi-bin/carddisp.pl?gene=NQO2
ALDH2	Aldehyde Dehydrogenase 2 Family Member	Protein Coding	P05091	63	GC12P111766	17.3456	https://www.genecards.org/cgi-bin/carddisp.pl?gene=ALDH2
MTR	5-Methyltetrahydrofolate-Homocysteine Methyltransferase	Protein Coding	Q99707	60	GC01P236795	17.3453	https://www.genecards.org/cgi-bin/carddisp.pl?gene=MTR
IL1A	Interleukin 1 Alpha	Protein Coding	P01583	58	GC02M112773	17.3279	https://www.genecards.org/cgi-bin/carddisp.pl?gene=IL1A
IL17A	Interleukin 17A	Protein Coding	Q16552	55	GC06P052186	17.3121	https://www.genecards.org/cgi-bin/carddisp.pl?gene=IL17A
ETS1	ETS Proto-Oncogene 1, Transcription Factor	Protein Coding	P14921	61	GC11M128458	17.3115	https://www.genecards.org/cgi-bin/carddisp.pl?gene=ETS1
LOC130004614	ATAC-STARR-Seq Lymphoblastoid Silent Region 2764	Functional Element		8	GC10P118673	17.3101	https://www.genecards.org/cgi-bin/carddisp.pl?gene=LOC130004614
HMGB1	High Mobility Group Box 1	Protein Coding	P09429	62	GC13M030456	17.3066	https://www.genecards.org/cgi-bin/carddisp.pl?gene=HMGB1
DLL1	Delta Like Canonical Notch Ligand 1	Protein Coding	O00548	57	GC06M170282	17.2811	https://www.genecards.org/cgi-bin/carddisp.pl?gene=DLL1
BCL2L11	BCL2 Like 11	Protein Coding	O43521	58	GC02P111119	17.2772	https://www.genecards.org/cgi-bin/carddisp.pl?gene=BCL2L11
MECOM	MDS1 And EVI1 Complex Locus	Protein Coding	Q03112	60	GC03M169083	17.2645	https://www.genecards.org/cgi-bin/carddisp.pl?gene=MECOM
PAX8	Paired Box 8	Protein Coding	Q06710	58	GC02M113215	17.2168	https://www.genecards.org/cgi-bin/carddisp.pl?gene=PAX8
HDAC4	Histone Deacetylase 4	Protein Coding	P56524	65	GC02M239048	17.1928	https://www.genecards.org/cgi-bin/carddisp.pl?gene=HDAC4
LPAR2	Lysophosphatidic Acid Receptor 2	Protein Coding	Q9HBW0	54	GC19M100666	17.1921	https://www.genecards.org/cgi-bin/carddisp.pl?gene=LPAR2
INS	Insulin	Protein Coding	P01308	61	GC11M002159	17.1857	https://www.genecards.org/cgi-bin/carddisp.pl?gene=INS
PTHLH	Parathyroid Hormone Like Hormone	Protein Coding	P12272	58	GC12M033363	17.1828	https://www.genecards.org/cgi-bin/carddisp.pl?gene=PTHLH
PTPN12	Protein Tyrosine Phosphatase Non-Receptor Type 12	Protein Coding	Q05209	60	GC07P077537	17.1796	https://www.genecards.org/cgi-bin/carddisp.pl?gene=PTPN12
MIR129-1	MicroRNA 129-1	RNA Gene		26	GC07P128207	17.1595	https://www.genecards.org/cgi-bin/carddisp.pl?gene=MIR129-1
CRP	C-Reactive Protein	Protein Coding	P02741	58	GC01M165279	17.1595	https://www.genecards.org/cgi-bin/carddisp.pl?gene=CRP
FOXE1	Forkhead Box E1	Protein Coding	O00358	52	GC09P097853	17.1509	https://www.genecards.org/cgi-bin/carddisp.pl?gene=FOXE1
XBP1	X-Box Binding Protein 1	Protein Coding	P17861	59	GC22M028794	17.0982	https://www.genecards.org/cgi-bin/carddisp.pl?gene=XBP1
IL3	Interleukin 3	Protein Coding	P08700	57	GC05P132060	17.0906	https://www.genecards.org/cgi-bin/carddisp.pl?gene=IL3
TMX2-CTNND1	TMX2-CTNND1 Readthrough (NMD Candidate)	RNA Gene		26	GC11P057712	17.078	https://www.genecards.org/cgi-bin/carddisp.pl?gene=TMX2-CTNND1
LOC130004273	ATAC-STARR-Seq Lymphoblastoid Silent Region 2585	Functional Element		8	GC10P118212	17.0556	https://www.genecards.org/cgi-bin/carddisp.pl?gene=LOC130004273
TGFB2	Transforming Growth Factor Beta 2	Protein Coding	P61812	64	GC01P218345	17.0526	https://www.genecards.org/cgi-bin/carddisp.pl?gene=TGFB2
LDHA	Lactate Dehydrogenase A	Protein Coding	P00338	63	GC11P018394	17.0431	https://www.genecards.org/cgi-bin/carddisp.pl?gene=LDHA
BAK1	BCL2 Antagonist/Killer 1	Protein Coding	Q16611	57	GC06M033572	17.0406	https://www.genecards.org/cgi-bin/carddisp.pl?gene=BAK1
VEGFD	Vascular Endothelial Growth Factor D	Protein Coding	O43915	52	GC0XM015345	17.0379	https://www.genecards.org/cgi-bin/carddisp.pl?gene=VEGFD
ITCH	Itchy E3 Ubiquitin Protein Ligase	Protein Coding	Q96J02	59	GC20P034363	17.0108	https://www.genecards.org/cgi-bin/carddisp.pl?gene=ITCH
GRM8	Glutamate Metabotropic Receptor 8	Protein Coding	O00222	57	GC07M126438	16.9983	https://www.genecards.org/cgi-bin/carddisp.pl?gene=GRM8
BDNF-AS	BDNF Antisense RNA	RNA Gene		31	GC11P027466	16.9934	https://www.genecards.org/cgi-bin/carddisp.pl?gene=BDNF-AS
PBOV1	Prostate And Breast Cancer Overexpressed 1	Protein Coding	Q9GZY1	34	GC06M138215	16.9895	https://www.genecards.org/cgi-bin/carddisp.pl?gene=PBOV1
UIMC1	Ubiquitin Interaction Motif Containing 1	Protein Coding	Q96RL1	52	GC05M176905	16.9657	https://www.genecards.org/cgi-bin/carddisp.pl?gene=UIMC1
PLCG1	Phospholipase C Gamma 1	Protein Coding	P19174	62	GC20P041136	16.9625	https://www.genecards.org/cgi-bin/carddisp.pl?gene=PLCG1
THBS1	Thrombospondin 1	Protein Coding	P07996	58	GC15P039581	16.9539	https://www.genecards.org/cgi-bin/carddisp.pl?gene=THBS1
HOTAIRM1	HOXA Transcript Antisense RNA, Myeloid-Specific 1	RNA Gene		28	GC07P027095	16.9536	https://www.genecards.org/cgi-bin/carddisp.pl?gene=HOTAIRM1
FANCD2OS	FANCD2 Opposite Strand	Protein Coding	Q96PS1	37	GC03M010968	16.9498	https://www.genecards.org/cgi-bin/carddisp.pl?gene=FANCD2OS
MIR20B	MicroRNA 20b	RNA Gene		23	GC0XM134523	16.9363	https://www.genecards.org/cgi-bin/carddisp.pl?gene=MIR20B
THBS4	Thrombospondin 4	Protein Coding	P35443	54	GC05P079991	16.9333	https://www.genecards.org/cgi-bin/carddisp.pl?gene=THBS4
PDGFRL	Platelet Derived Growth Factor Receptor Like	Protein Coding	Q15198	53	GC08P017576	16.9297	https://www.genecards.org/cgi-bin/carddisp.pl?gene=PDGFRL
MIR627	MicroRNA 627	RNA Gene		25	GC15M042199	16.9184	https://www.genecards.org/cgi-bin/carddisp.pl?gene=MIR627
LGALS3	Galectin 3	Protein Coding	P17931	57	GC14P055124	16.9096	https://www.genecards.org/cgi-bin/carddisp.pl?gene=LGALS3
RPS6KB1	Ribosomal Protein S6 Kinase B1	Protein Coding	P23443	62	GC17P059893	16.9002	https://www.genecards.org/cgi-bin/carddisp.pl?gene=RPS6KB1
ROBO1	Roundabout Guidance Receptor 1	Protein Coding	Q9Y6N7	57	GC03M078597	16.891	https://www.genecards.org/cgi-bin/carddisp.pl?gene=ROBO1
MT-CO1	Mitochondrially Encoded Cytochrome C Oxidase I	Protein Coding	P00395	46	GCMTP005906	16.8733	https://www.genecards.org/cgi-bin/carddisp.pl?gene=MT-CO1
IRS2	Insulin Receptor Substrate 2	Protein Coding	Q9Y4H2	58	GC13M109752	16.8693	https://www.genecards.org/cgi-bin/carddisp.pl?gene=IRS2
RUNX1-AS1	RUNX1 Antisense RNA 1	RNA Gene		17	GC21P034850	16.8679	https://www.genecards.org/cgi-bin/carddisp.pl?gene=RUNX1-AS1
HDAC9	Histone Deacetylase 9	Protein Coding	Q9UKV0	63	GC07P018086	16.8633	https://www.genecards.org/cgi-bin/carddisp.pl?gene=HDAC9
PAK1	P21 (RAC1) Activated Kinase 1	Protein Coding	Q13153	63	GC11M133198	16.857	https://www.genecards.org/cgi-bin/carddisp.pl?gene=PAK1
PML	PML Nuclear Body Scaffold	Protein Coding	P29590	59	GC15P073994	16.8364	https://www.genecards.org/cgi-bin/carddisp.pl?gene=PML
TCF3	Transcription Factor 3	Protein Coding	P15923	59	GC19M001609	16.8303	https://www.genecards.org/cgi-bin/carddisp.pl?gene=TCF3
RLIM	Ring Finger Protein, LIM Domain Interacting	Protein Coding	Q9NVW2	50	GC0XM074821	16.8131	https://www.genecards.org/cgi-bin/carddisp.pl?gene=RLIM
IRS1	Insulin Receptor Substrate 1	Protein Coding	P35568	61	GC02M226731	16.7843	https://www.genecards.org/cgi-bin/carddisp.pl?gene=IRS1
EWSR1	EWS RNA Binding Protein 1	Protein Coding	Q01844	57	GC22P081206	16.755	https://www.genecards.org/cgi-bin/carddisp.pl?gene=EWSR1
TRAF5	TNF Receptor Associated Factor 5	Protein Coding	O00463	54	GC01P211326	16.75	https://www.genecards.org/cgi-bin/carddisp.pl?gene=TRAF5
MIR452	MicroRNA 452	RNA Gene		26	GC0XM151959	16.7422	https://www.genecards.org/cgi-bin/carddisp.pl?gene=MIR452
HSPA4	Heat Shock Protein Family A (Hsp70) Member 4	Protein Coding	P34932	55	GC05P133097	16.7401	https://www.genecards.org/cgi-bin/carddisp.pl?gene=HSPA4
PARD3	Par-3 Family Cell Polarity Regulator	Protein Coding	Q8TEW0	54	GC10M036416	16.7368	https://www.genecards.org/cgi-bin/carddisp.pl?gene=PARD3
HLA-B	Major Histocompatibility Complex, Class I, B	Protein Coding	P01889	59	GC06M100255	16.7252	https://www.genecards.org/cgi-bin/carddisp.pl?gene=HLA-B
RMST	Rhabdomyosarcoma 2 Associated Transcript	RNA Gene		30	GC12P097431	16.7196	https://www.genecards.org/cgi-bin/carddisp.pl?gene=RMST
BMP2	Bone Morphogenetic Protein 2	Protein Coding	P12643	58	GC20P006767	16.7105	https://www.genecards.org/cgi-bin/carddisp.pl?gene=BMP2
ZNF224	Zinc Finger Protein 224	Protein Coding	Q9NZL3	47	GC19P044094	16.6971	https://www.genecards.org/cgi-bin/carddisp.pl?gene=ZNF224
TIMP2	TIMP Metallopeptidase Inhibitor 2	Protein Coding	P16035	54	GC17M078852	16.6856	https://www.genecards.org/cgi-bin/carddisp.pl?gene=TIMP2
LZTS1	Leucine Zipper Tumor Suppressor 1	Protein Coding	Q9Y250	49	GC08M020246	16.6696	https://www.genecards.org/cgi-bin/carddisp.pl?gene=LZTS1
ENPP7	Ectonucleotide Pyrophosphatase/Phosphodiesterase 7	Protein Coding	Q6UWV6	50	GC17P079730	16.6674	https://www.genecards.org/cgi-bin/carddisp.pl?gene=ENPP7
MME	Membrane Metalloendopeptidase	Protein Coding	P08473	62	GC03P155024	16.6603	https://www.genecards.org/cgi-bin/carddisp.pl?gene=MME
TRB	T Cell Receptor Beta Locus	Protein Coding	P0DSE2	29	GC07P163097	16.6512	https://www.genecards.org/cgi-bin/carddisp.pl?gene=TRB
BMP4	Bone Morphogenetic Protein 4	Protein Coding	P12644	62	GC14M053949	16.6496	https://www.genecards.org/cgi-bin/carddisp.pl?gene=BMP4
ZNF667-AS1	ZNF667 Antisense RNA 1 (Head To Head)	RNA Gene		23	GC19P056477	16.6358	https://www.genecards.org/cgi-bin/carddisp.pl?gene=ZNF667-AS1
NKILA	NF-KappaB Interacting LncRNA	RNA Gene		20	GC20P057718	16.6325	https://www.genecards.org/cgi-bin/carddisp.pl?gene=NKILA
CDH2	Cadherin 2	Protein Coding	P19022	63	GC18M036283	16.6289	https://www.genecards.org/cgi-bin/carddisp.pl?gene=CDH2
MIRLET7A2	MicroRNA Let-7a-2	RNA Gene		28	GC11M122146	16.6268	https://www.genecards.org/cgi-bin/carddisp.pl?gene=MIRLET7A2
CYP3A4	Cytochrome P450 Family 3 Subfamily A Member 4	Protein Coding	P08684	61	GC07M106050	16.6216	https://www.genecards.org/cgi-bin/carddisp.pl?gene=CYP3A4
FBXO11	F-Box Protein 11	Protein Coding	Q86XK2	54	GC02M047789	16.6054	https://www.genecards.org/cgi-bin/carddisp.pl?gene=FBXO11
CYP1A2	Cytochrome P450 Family 1 Subfamily A Member 2	Protein Coding	P05177	58	GC15P074748	16.6029	https://www.genecards.org/cgi-bin/carddisp.pl?gene=CYP1A2
DIS3L2	DIS3 Like 3'-5' Exoribonuclease 2	Protein Coding	Q8IYB7	54	GC02P231961	16.5916	https://www.genecards.org/cgi-bin/carddisp.pl?gene=DIS3L2
LNMICC	LncRNA Associated With Lymph Node Metastasis In Cervical Cancer	RNA Gene		18	GC08M081253	16.5889	https://www.genecards.org/cgi-bin/carddisp.pl?gene=LNMICC
CFLAR	CASP8 And FADD Like Apoptosis Regulator	Protein Coding	O15519	56	GC02P204216	16.5862	https://www.genecards.org/cgi-bin/carddisp.pl?gene=CFLAR
EPHA5	EPH Receptor A5	Protein Coding	P54756	58	GC04M065319	16.5654	https://www.genecards.org/cgi-bin/carddisp.pl?gene=EPHA5
HERC2	HECT And RLD Domain Containing E3 Ubiquitin Protein Ligase 2	Protein Coding	O95714	57	GC15M028111	16.5576	https://www.genecards.org/cgi-bin/carddisp.pl?gene=HERC2
MIRLET7F2	MicroRNA Let-7f-2	RNA Gene		25	GC0XM053893	16.5373	https://www.genecards.org/cgi-bin/carddisp.pl?gene=MIRLET7F2
MAP3K6	Mitogen-Activated Protein Kinase Kinase Kinase 6	Protein Coding	O95382	51	GC01M032278	16.5359	https://www.genecards.org/cgi-bin/carddisp.pl?gene=MAP3K6
STAT6	Signal Transducer And Activator Of Transcription 6	Protein Coding	P42226	63	GC12M057095	16.5315	https://www.genecards.org/cgi-bin/carddisp.pl?gene=STAT6
TBX3	T-Box Transcription Factor 3	Protein Coding	O15119	56	GC12M114670	16.467	https://www.genecards.org/cgi-bin/carddisp.pl?gene=TBX3
GRB2	Growth Factor Receptor Bound Protein 2	Protein Coding	P62993	59	GC17M075318	16.4656	https://www.genecards.org/cgi-bin/carddisp.pl?gene=GRB2
SCAT1	S-Phase Cancer Associated Transcript 1	RNA Gene		19	GC17M078605	16.4577	https://www.genecards.org/cgi-bin/carddisp.pl?gene=SCAT1
MIR30D	MicroRNA 30d	RNA Gene		26	GC08M134804	16.4402	https://www.genecards.org/cgi-bin/carddisp.pl?gene=MIR30D
PDK1	Pyruvate Dehydrogenase Kinase 1	Protein Coding	Q15118	60	GC02P172555	16.435	https://www.genecards.org/cgi-bin/carddisp.pl?gene=PDK1
BCR	BCR Activator Of RhoGEF And GTPase	Protein Coding	P11274	65	GC22P023179	16.421	https://www.genecards.org/cgi-bin/carddisp.pl?gene=BCR
KAT7	Lysine Acetyltransferase 7	Protein Coding	O95251	56	GC17P049788	16.4191	https://www.genecards.org/cgi-bin/carddisp.pl?gene=KAT7
PPP2R5C	Protein Phosphatase 2 Regulatory Subunit B'Gamma	Protein Coding	Q13362	54	GC14P119153	16.4043	https://www.genecards.org/cgi-bin/carddisp.pl?gene=PPP2R5C
DKC1	Dyskerin Pseudouridine Synthase 1	Protein Coding	O60832	59	GC0XP154762	16.3957	https://www.genecards.org/cgi-bin/carddisp.pl?gene=DKC1
PKHD1	PKHD1 Ciliary IPT Domain Containing Fibrocystin/Polyductin	Protein Coding	P08F94	50	GC06M100641	16.3861	https://www.genecards.org/cgi-bin/carddisp.pl?gene=PKHD1
SPARC	Secreted Protein Acidic And Cysteine Rich	Protein Coding	P09486	62	GC05M151661	16.365	https://www.genecards.org/cgi-bin/carddisp.pl?gene=SPARC
LINC01772	Long Intergenic Non-Protein Coding RNA 1772	RNA Gene		23	GC01P060649	16.3643	https://www.genecards.org/cgi-bin/carddisp.pl?gene=LINC01772
MAML1	Mastermind Like Transcriptional Coactivator 1	Protein Coding	Q92585	52	GC05P179732	16.36	https://www.genecards.org/cgi-bin/carddisp.pl?gene=MAML1
GFOD3P	Gfo/Idh/MocA-Like Oxidoreductase Domain Containing 3, Pseudogene	Pseudogene		28	GC01M003735	16.3537	https://www.genecards.org/cgi-bin/carddisp.pl?gene=GFOD3P
MPL	MPL Proto-Oncogene, Thrombopoietin Receptor	Protein Coding	P40238	60	GC01P043337	16.3395	https://www.genecards.org/cgi-bin/carddisp.pl?gene=MPL
1	Dickkopf WNT Signaling Pathway Inhibitor 1	Protein Coding	O94907	56	GC10P052314	16.3283	https://www.genecards.org/cgi-bin/carddisp.pl?gene=DKK1
MPO	Myeloperoxidase	Protein Coding	P05164	65	GC17M058269	16.3119	https://www.genecards.org/cgi-bin/carddisp.pl?gene=MPO
LINC00473	Long Intergenic Non-Protein Coding RNA 473	RNA Gene	A8K010	30	GC06M165328	16.3105	https://www.genecards.org/cgi-bin/carddisp.pl?gene=LINC00473
ALDH1A1	Aldehyde Dehydrogenase 1 Family Member A1	Protein Coding	P00352	59	GC09M072900	16.2578	https://www.genecards.org/cgi-bin/carddisp.pl?gene=ALDH1A1
CASC16	Cancer Susceptibility 16	RNA Gene		26	GC16M052587	16.2533	https://www.genecards.org/cgi-bin/carddisp.pl?gene=CASC16
ELAVL1	ELAV Like RNA Binding Protein 1	Protein Coding	Q15717	54	GC19M007958	16.2214	https://www.genecards.org/cgi-bin/carddisp.pl?gene=ELAVL1
EBAG9	Estrogen Receptor Binding Site Associated Antigen 9	Protein Coding	O00559	47	GC08P109554	16.2086	https://www.genecards.org/cgi-bin/carddisp.pl?gene=EBAG9
WNT5A	Wnt Family Member 5A	Protein Coding	P41221	63	GC03M055465	16.2085	https://www.genecards.org/cgi-bin/carddisp.pl?gene=WNT5A
CD28	CD28 Molecule	Protein Coding	P10747	59	GC02P203706	16.201	https://www.genecards.org/cgi-bin/carddisp.pl?gene=CD28
BAD	BCL2 Associated Agonist Of Cell Death	Protein Coding	Q92934	57	GC11M132747	16.1907	https://www.genecards.org/cgi-bin/carddisp.pl?gene=BAD
LOC126807437	MED14-Independent Group 3 Enhancer GRCh37_chr5:79968379-79969578	Functional Element		6	GC05P080672	16.1906	https://www.genecards.org/cgi-bin/carddisp.pl?gene=LOC126807437
CCL5	C-C Motif Chemokine Ligand 5	Protein Coding	P13501	56	GC17M035871	16.1579	https://www.genecards.org/cgi-bin/carddisp.pl?gene=CCL5
AFP	Alpha Fetoprotein	Protein Coding	P02771	59	GC04P073431	16.1573	https://www.genecards.org/cgi-bin/carddisp.pl?gene=AFP
PIM1	Pim-1 Proto-Oncogene, Serine/Threonine Kinase	Protein Coding	P11309	62	GC06P156456	16.1515	https://www.genecards.org/cgi-bin/carddisp.pl?gene=PIM1
CDC27	Cell Division Cycle 27	Protein Coding	P30260	54	GC17M047117	16.1489	https://www.genecards.org/cgi-bin/carddisp.pl?gene=CDC27
EGR1	Early Growth Response 1	Protein Coding	P18146	57	GC05P138465	16.147	https://www.genecards.org/cgi-bin/carddisp.pl?gene=EGR1
H3-3A	H3.3 Histone A	Protein Coding	P84243	56	GC01P226062	16.1374	https://www.genecards.org/cgi-bin/carddisp.pl?gene=H3-3A
CD36	CD36 Molecule (CD36 Blood Group)	Protein Coding	P16671	63	GC07P080369	16.1251	https://www.genecards.org/cgi-bin/carddisp.pl?gene=CD36
MIR605	MicroRNA 605	RNA Gene		25	GC10P051299	16.125	https://www.genecards.org/cgi-bin/carddisp.pl?gene=MIR605
LINC00052	Long Intergenic Non-Protein Coding RNA 52	RNA Gene	Q96N35	28	GC15P087576	16.122	https://www.genecards.org/cgi-bin/carddisp.pl?gene=LINC00052
SUZ12	SUZ12 Polycomb Repressive Complex 2 Subunit	Protein Coding	Q15022	55	GC17P031937	16.1205	https://www.genecards.org/cgi-bin/carddisp.pl?gene=SUZ12
MAGI2	Membrane Associated Guanylate Kinase, WW And PDZ Domain Containing 2	Protein Coding	Q86UL8	54	GC07M078017	16.1068	https://www.genecards.org/cgi-bin/carddisp.pl?gene=MAGI2
IDO1	Indoleamine 2,3-Dioxygenase 1	Protein Coding	P14902	59	GC08P040947	16.0995	https://www.genecards.org/cgi-bin/carddisp.pl?gene=IDO1
GCASPC	Gall Bladder Cancer Associated Suppressor Of Pyruvate Carboxylase LncRNA	RNA Gene		10	GC06U903671	16.0843	https://www.genecards.org/cgi-bin/carddisp.pl?gene=GCASPC
MYCBP2	MYC Binding Protein 2	Protein Coding	O75592	50	GC13M077044	16.0798	https://www.genecards.org/cgi-bin/carddisp.pl?gene=MYCBP2
SPEN	Spen Family Transcriptional Repressor	Protein Coding	Q96T58	52	GC01P060578	16.0749	https://www.genecards.org/cgi-bin/carddisp.pl?gene=SPEN
LINC00963	Long Intergenic Non-Protein Coding RNA 963	RNA Gene		24	GC09P146693	16.0647	https://www.genecards.org/cgi-bin/carddisp.pl?gene=LINC00963
MIR510	MicroRNA 510	RNA Gene		21	GC0XM147272	16.053	https://www.genecards.org/cgi-bin/carddisp.pl?gene=MIR510
DSP	Desmoplakin	Protein Coding	P15924	63	GC06P007541	16.0522	https://www.genecards.org/cgi-bin/carddisp.pl?gene=DSP
MIR449A	MicroRNA 449a	RNA Gene		29	GC05M055171	16.0494	https://www.genecards.org/cgi-bin/carddisp.pl?gene=MIR449A
NFKB2	Nuclear Factor Kappa B Subunit 2	Protein Coding	Q00653	65	GC10P102394	16.0428	https://www.genecards.org/cgi-bin/carddisp.pl?gene=NFKB2
UGT1A1	UDP Glucuronosyltransferase Family 1 Member A1	Protein Coding	P22309	63	GC02P233760	16.0332	https://www.genecards.org/cgi-bin/carddisp.pl?gene=UGT1A1
LCP1	Lymphocyte Cytosolic Protein 1	Protein Coding	P13796	54	GC13M046132	15.9847	https://www.genecards.org/cgi-bin/carddisp.pl?gene=LCP1
SBDS	SBDS Ribosome Maturation Factor	Protein Coding	Q9Y3A5	55	GC07M066987	15.9845	https://www.genecards.org/cgi-bin/carddisp.pl?gene=SBDS
PRKCD	Protein Kinase C Delta	Protein Coding	Q05655	65	GC03P053156	15.9801	https://www.genecards.org/cgi-bin/carddisp.pl?gene=PRKCD
BRD4	Bromodomain Containing 4	Protein Coding	O60885	59	GC19M100458	15.9734	https://www.genecards.org/cgi-bin/carddisp.pl?gene=BRD4
IFNA1	Interferon Alpha 1	Protein Coding	P01562	51	GC09P021872	15.9678	https://www.genecards.org/cgi-bin/carddisp.pl?gene=IFNA1
NCOR2	Nuclear Receptor Corepressor 2	Protein Coding	Q9Y618	55	GC12M124324	15.957	https://www.genecards.org/cgi-bin/carddisp.pl?gene=NCOR2
CT83	Cancer/Testis Antigen 83	Protein Coding	Q5H943	39	GC0XM116461	15.9565	https://www.genecards.org/cgi-bin/carddisp.pl?gene=CT83
RUNX1T1	RUNX1 Partner Transcriptional Co-Repressor 1	Protein Coding	Q06455	52	GC08M091954	15.9483	https://www.genecards.org/cgi-bin/carddisp.pl?gene=RUNX1T1
ENO1	Enolase 1	Protein Coding	P06733	61	GC01M008861	15.9476	https://www.genecards.org/cgi-bin/carddisp.pl?gene=ENO1
GATA1	GATA Binding Protein 1	Protein Coding	P15976	59	GC0XP048786	15.9466	https://www.genecards.org/cgi-bin/carddisp.pl?gene=GATA1
FAP	Fibroblast Activation Protein Alpha	Protein Coding	Q12884	58	GC02M162170	15.9286	https://www.genecards.org/cgi-bin/carddisp.pl?gene=FAP
ARHGEF15	Rho Guanine Nucleotide Exchange Factor 15	Protein Coding	O94989	49	GC17P008310	15.9152	https://www.genecards.org/cgi-bin/carddisp.pl?gene=ARHGEF15
CT45A5	Cancer/Testis Antigen Family 45 Member A5	Protein Coding	P0DMU8	30	GC0XM135778	15.9134	https://www.genecards.org/cgi-bin/carddisp.pl?gene=CT45A5
TG	Thyroglobulin	Protein Coding	P01266	57	GC08P132866	15.9098	https://www.genecards.org/cgi-bin/carddisp.pl?gene=TG
DPP10-AS1	DPP10 Antisense RNA 1	RNA Gene		23	GC02M115131	15.9088	https://www.genecards.org/cgi-bin/carddisp.pl?gene=DPP10-AS1
TMEM238L	Transmembrane Protein 238 Like	Protein Coding	A6NJY4	25	GC17M088392	15.8939	https://www.genecards.org/cgi-bin/carddisp.pl?gene=TMEM238L
TNFRSF10A	TNF Receptor Superfamily Member 10a	Protein Coding	O00220	57	GC08M023190	15.8865	https://www.genecards.org/cgi-bin/carddisp.pl?gene=TNFRSF10A
GPC6	Glypican 6	Protein Coding	Q9Y625	55	GC13P093218	15.8626	https://www.genecards.org/cgi-bin/carddisp.pl?gene=GPC6
REV3L	REV3 Like, DNA Directed Polymerase Zeta Catalytic Subunit	Protein Coding	O60673	56	GC06M111299	15.8599	https://www.genecards.org/cgi-bin/carddisp.pl?gene=REV3L
MIR422A	MicroRNA 422a	RNA Gene		25	GC15M063870	15.8547	https://www.genecards.org/cgi-bin/carddisp.pl?gene=MIR422A
SSTR1	Somatostatin Receptor 1	Protein Coding	P30872	55	GC14P038207	15.8485	https://www.genecards.org/cgi-bin/carddisp.pl?gene=SSTR1
ATG13	Autophagy Related 13	Protein Coding	O75143	52	GC11P048358	15.8269	https://www.genecards.org/cgi-bin/carddisp.pl?gene=ATG13
CCEPR	Cervical Carcinoma Expressed PCNA Regulatory LncRNA	RNA Gene		18	GC10M059174	15.8225	https://www.genecards.org/cgi-bin/carddisp.pl?gene=CCEPR
MYCL	MYCL Proto-Oncogene, BHLH Transcription Factor	Protein Coding	P12524	51	GC01M039895	15.8054	https://www.genecards.org/cgi-bin/carddisp.pl?gene=MYCL
GAPDH	Glyceraldehyde-3-Phosphate Dehydrogenase	Protein Coding	P04406	63	GC12P046751	15.8049	https://www.genecards.org/cgi-bin/carddisp.pl?gene=GAPDH
MMP3	Matrix Metallopeptidase 3	Protein Coding	P08254	62	GC11M102835	15.7995	https://www.genecards.org/cgi-bin/carddisp.pl?gene=MMP3
GRP	Gastrin Releasing Peptide	Protein Coding	P07492	52	GC18P059220	15.7944	https://www.genecards.org/cgi-bin/carddisp.pl?gene=GRP
ACTB	Actin Beta	Protein Coding	P60709	63	GC07M005726	15.7684	https://www.genecards.org/cgi-bin/carddisp.pl?gene=ACTB
MIR487B	MicroRNA 487b	RNA Gene		26	GC14P119075	15.7661	https://www.genecards.org/cgi-bin/carddisp.pl?gene=MIR487B
ABCC2	ATP Binding Cassette Subfamily C Member 2	Protein Coding	Q92887	61	GC10P099782	15.7643	https://www.genecards.org/cgi-bin/carddisp.pl?gene=ABCC2
KLC1	Kinesin Light Chain 1	Protein Coding	Q07866	55	GC14P118111	15.7555	https://www.genecards.org/cgi-bin/carddisp.pl?gene=KLC1
DMD	Dystrophin	Protein Coding	P11532	58	GC0XM031097	15.7528	https://www.genecards.org/cgi-bin/carddisp.pl?gene=DMD
TIMP3	TIMP Metallopeptidase Inhibitor 3	Protein Coding	P35625	56	GC22P081341	15.7488	https://www.genecards.org/cgi-bin/carddisp.pl?gene=TIMP3
TEK	TEK Receptor Tyrosine Kinase	Protein Coding	Q02763	64	GC09P027109	15.7481	https://www.genecards.org/cgi-bin/carddisp.pl?gene=TEK
DAPK1	Death Associated Protein Kinase 1	Protein Coding	P53355	62	GC09P087497	15.7425	https://www.genecards.org/cgi-bin/carddisp.pl?gene=DAPK1
RAD21	RAD21 Cohesin Complex Component	Protein Coding	O60216	57	GC08M116846	15.733	https://www.genecards.org/cgi-bin/carddisp.pl?gene=RAD21
IRAK4	Interleukin 1 Receptor Associated Kinase 4	Protein Coding	Q9NWZ3	62	GC12P043758	15.73	https://www.genecards.org/cgi-bin/carddisp.pl?gene=IRAK4
NRP1	Neuropilin 1	Protein Coding	O14786	60	GC10M033177	15.7237	https://www.genecards.org/cgi-bin/carddisp.pl?gene=NRP1
EPOR	Erythropoietin Receptor	Protein Coding	P19235	61	GC19M011377	15.7014	https://www.genecards.org/cgi-bin/carddisp.pl?gene=EPOR
KIR3DL1	Killer Cell Immunoglobulin Like Receptor, Three Ig Domains And Long Cytoplasmic Tail 1	Protein Coding	P43629	51	GC19P133684	15.6946	https://www.genecards.org/cgi-bin/carddisp.pl?gene=KIR3DL1
USP48	Ubiquitin Specific Peptidase 48	Protein Coding	Q86UV5	52	GC01M021678	15.6931	https://www.genecards.org/cgi-bin/carddisp.pl?gene=USP48
HEIH	Hepatocellular Carcinoma Up-Regulated EZH2-Associated Long Non-Coding RNA	RNA Gene		22	GC05M182776	15.6886	https://www.genecards.org/cgi-bin/carddisp.pl?gene=HEIH
ITGA6	Integrin Subunit Alpha 6	Protein Coding	P23229	62	GC02P172241	15.6857	https://www.genecards.org/cgi-bin/carddisp.pl?gene=ITGA6
AKAP9	A-Kinase Anchoring Protein 9	Protein Coding	Q99996	53	GC07P091940	15.6563	https://www.genecards.org/cgi-bin/carddisp.pl?gene=AKAP9
LOC109504725	Androgen Receptor Repeat Instability Region	Functional Element		11	GC0XP067546	15.6349	https://www.genecards.org/cgi-bin/carddisp.pl?gene=LOC109504725
KRT18	Keratin 18	Protein Coding	P05783	62	GC12P052948	15.6328	https://www.genecards.org/cgi-bin/carddisp.pl?gene=KRT18
ADRM1	ADRM1 26S Proteasome Ubiquitin Receptor	Protein Coding	Q16186	54	GC20P062302	15.6293	https://www.genecards.org/cgi-bin/carddisp.pl?gene=ADRM1
DNM3OS	DNM3 Opposite Strand/Antisense RNA	RNA Gene		26	GC01M172226	15.6064	https://www.genecards.org/cgi-bin/carddisp.pl?gene=DNM3OS
ZNF304	Zinc Finger Protein 304	Protein Coding	Q9HCX3	41	GC19P057351	15.6001	https://www.genecards.org/cgi-bin/carddisp.pl?gene=ZNF304
TPX2	TPX2 Microtubule Nucleation Factor	Protein Coding	Q9ULW0	54	GC20P031739	15.594	https://www.genecards.org/cgi-bin/carddisp.pl?gene=TPX2
MIR512-1	MicroRNA 512-1	RNA Gene		26	GC19P133634	15.5898	https://www.genecards.org/cgi-bin/carddisp.pl?gene=MIR512-1
FPR1	Formyl Peptide Receptor 1	Protein Coding	P21462	58	GC19M051745	15.5815	https://www.genecards.org/cgi-bin/carddisp.pl?gene=FPR1
LINC02605	Long Intergenic Non-Protein Coding RNA 2605	RNA Gene		22	GC08P078838	15.5727	https://www.genecards.org/cgi-bin/carddisp.pl?gene=LINC02605
SIRT1	Sirtuin 1	Protein Coding	Q96EB6	62	GC10P067884	15.5554	https://www.genecards.org/cgi-bin/carddisp.pl?gene=SIRT1
ENO2	Enolase 2	Protein Coding	P09104	60	GC12P006913	15.5549	https://www.genecards.org/cgi-bin/carddisp.pl?gene=ENO2
MAGEA3	MAGE Family Member A3	Protein Coding	P43357	48	GC0XP152698	15.545	https://www.genecards.org/cgi-bin/carddisp.pl?gene=MAGEA3
MIR196A1	MicroRNA 196a-1	RNA Gene		30	GC17M048632	15.5437	https://www.genecards.org/cgi-bin/carddisp.pl?gene=MIR196A1
BACE1-AS	BACE1 Antisense RNA	RNA Gene		22	GC11P117499	15.524	https://www.genecards.org/cgi-bin/carddisp.pl?gene=BACE1-AS
E2F3	E2F Transcription Factor 3	Protein Coding	O00716	55	GC06P020419	15.5228	https://www.genecards.org/cgi-bin/carddisp.pl?gene=E2F3
CSMD2	CUB And Sushi Multiple Domains 2	Protein Coding	Q7Z408	49	GC01M033513	15.5189	https://www.genecards.org/cgi-bin/carddisp.pl?gene=CSMD2
ITGAV	Integrin Subunit Alpha V	Protein Coding	P06756	60	GC02P186589	15.5145	https://www.genecards.org/cgi-bin/carddisp.pl?gene=ITGAV
HNRNPK	Heterogeneous Nuclear Ribonucleoprotein K	Protein Coding	P61978	58	GC09M112904	15.5143	https://www.genecards.org/cgi-bin/carddisp.pl?gene=HNRNPK
IL2RA	Interleukin 2 Receptor Subunit Alpha	Protein Coding	P01589	63	GC10M006010	15.5115	https://www.genecards.org/cgi-bin/carddisp.pl?gene=IL2RA
GFRA3	GDNF Family Receptor Alpha 3	Protein Coding	O60609	55	GC05M138263	15.5112	https://www.genecards.org/cgi-bin/carddisp.pl?gene=GFRA3
PCBP2-OT1	PCBP2 Overlapping Transcript 1	RNA Gene		15	GC12P053464	15.5073	https://www.genecards.org/cgi-bin/carddisp.pl?gene=PCBP2-OT1
CUBN	Cubilin	Protein Coding	O60494	58	GC10M016824	15.4999	https://www.genecards.org/cgi-bin/carddisp.pl?gene=CUBN
S100A4	S100 Calcium Binding Protein A4	Protein Coding	P26447	57	GC01M153543	15.499	https://www.genecards.org/cgi-bin/carddisp.pl?gene=S100A4
DDR1	Discoidin Domain Receptor Tyrosine Kinase 1	Protein Coding	Q08345	58	GC06P156227	15.4975	https://www.genecards.org/cgi-bin/carddisp.pl?gene=DDR1
INHBA	Inhibin Subunit Beta A	Protein Coding	P08476	57	GC07M041670	15.4857	https://www.genecards.org/cgi-bin/carddisp.pl?gene=INHBA
LINC00941	Long Intergenic Non-Protein Coding RNA 941	RNA Gene		22	GC12P047381	15.4844	https://www.genecards.org/cgi-bin/carddisp.pl?gene=LINC00941
POLN	DNA Polymerase Nu	Protein Coding	Q7Z5Q5	47	GC04M005708	15.47	https://www.genecards.org/cgi-bin/carddisp.pl?gene=POLN
ANXA5	Annexin A5	Protein Coding	P08758	59	GC04M121667	15.4663	https://www.genecards.org/cgi-bin/carddisp.pl?gene=ANXA5
ADIPOQ	Adiponectin, C1Q And Collagen Domain Containing	Protein Coding	Q15848	59	GC03P186842	15.4547	https://www.genecards.org/cgi-bin/carddisp.pl?gene=ADIPOQ
SOX4	SRY-Box Transcription Factor 4	Protein Coding	Q06945	55	GC06P021593	15.4483	https://www.genecards.org/cgi-bin/carddisp.pl?gene=SOX4
ALB	Albumin	Protein Coding	P02768	61	GC04P073397	15.4222	https://www.genecards.org/cgi-bin/carddisp.pl?gene=ALB
MACF1	Microtubule Actin Crosslinking Factor 1	Protein Coding	O94854	54	GC01P061928	15.406	https://www.genecards.org/cgi-bin/carddisp.pl?gene=MACF1
KRT8	Keratin 8	Protein Coding	P05787	59	GC12M052897	15.402	https://www.genecards.org/cgi-bin/carddisp.pl?gene=KRT8
COLCA1	Colorectal Cancer Associated 1	RNA Gene	Q6ZS62	29	GC11M111290	15.3962	https://www.genecards.org/cgi-bin/carddisp.pl?gene=COLCA1
DUXAP10	Double Homeobox A Pseudogene 10	Pseudogene		18	GC14M019294	15.3913	https://www.genecards.org/cgi-bin/carddisp.pl?gene=DUXAP10
CD24	CD24 Molecule	Protein Coding	P25063	46	GC06M106969	15.3823	https://www.genecards.org/cgi-bin/carddisp.pl?gene=CD24
CYP2D6	Cytochrome P450 Family 2 Subfamily D Member 6	Protein Coding	P10635	60	GC22M042126	15.3773	https://www.genecards.org/cgi-bin/carddisp.pl?gene=CYP2D6
MIR454	MicroRNA 454	RNA Gene		27	GC17M059137	15.3675	https://www.genecards.org/cgi-bin/carddisp.pl?gene=MIR454
MIR16-2	MicroRNA 16-2	RNA Gene		28	GC03P160418	15.3656	https://www.genecards.org/cgi-bin/carddisp.pl?gene=MIR16-2
CA9	Carbonic Anhydrase 9	Protein Coding	Q16790	59	GC09P035673	15.3643	https://www.genecards.org/cgi-bin/carddisp.pl?gene=CA9
IQANK1	IQ Motif And Ankyrin Repeat Containing 1	Protein Coding	A8MXQ7	27	GC08P147827	15.3562	https://www.genecards.org/cgi-bin/carddisp.pl?gene=IQANK1
ITIH5	Inter-Alpha-Trypsin Inhibitor Heavy Chain 5	Protein Coding	Q86UX2	51	GC10M007559	15.3545	https://www.genecards.org/cgi-bin/carddisp.pl?gene=ITIH5
LINC00628	Long Intergenic Non-Protein Coding RNA 628	RNA Gene		21	GC01M204703	15.3501	https://www.genecards.org/cgi-bin/carddisp.pl?gene=LINC00628
DIRC3	Disrupted In Renal Carcinoma 3	RNA Gene		27	GC02M217284	15.3431	https://www.genecards.org/cgi-bin/carddisp.pl?gene=DIRC3
IRAIN	IGF1R Antisense Imprinted Non-Protein Coding RNA	RNA Gene		25	GC15M098645	15.342	https://www.genecards.org/cgi-bin/carddisp.pl?gene=IRAIN
RASAL2	RAS Protein Activator Like 2	Protein Coding	Q9UJF2	50	GC01P178093	15.3385	https://www.genecards.org/cgi-bin/carddisp.pl?gene=RASAL2
KLF5	KLF Transcription Factor 5	Protein Coding	Q13887	57	GC13P073054	15.336	https://www.genecards.org/cgi-bin/carddisp.pl?gene=KLF5
NTN4	Netrin 4	Protein Coding	Q9HB63	52	GC12M095657	15.3315	https://www.genecards.org/cgi-bin/carddisp.pl?gene=NTN4
SNHG17	Small Nucleolar RNA Host Gene 17	RNA Gene		25	GC20M038936	15.329	https://www.genecards.org/cgi-bin/carddisp.pl?gene=SNHG17
ETV1	ETS Variant Transcription Factor 1	Protein Coding	P50549	56	GC07M013891	15.3247	https://www.genecards.org/cgi-bin/carddisp.pl?gene=ETV1
MIR376B	MicroRNA 376b	RNA Gene		22	GC14P119061	15.3222	https://www.genecards.org/cgi-bin/carddisp.pl?gene=MIR376B
CD80	CD80 Molecule	Protein Coding	P33681	55	GC03M119524	15.322	https://www.genecards.org/cgi-bin/carddisp.pl?gene=CD80
BECN1	Beclin 1	Protein Coding	Q14457	59	GC17M042810	15.3216	https://www.genecards.org/cgi-bin/carddisp.pl?gene=BECN1
CD40LG	CD40 Ligand	Protein Coding	P29965	62	GC0XP136649	15.3121	https://www.genecards.org/cgi-bin/carddisp.pl?gene=CD40LG
GRWD1	Glutamate Rich WD Repeat Containing 1	Protein Coding	Q9BQ67	47	GC19P048445	15.3052	https://www.genecards.org/cgi-bin/carddisp.pl?gene=GRWD1
MAGEA1	MAGE Family Member A1	Protein Coding	P43355	48	GC0XP153179	15.3027	https://www.genecards.org/cgi-bin/carddisp.pl?gene=MAGEA1
MIR103A2	MicroRNA 103a-2	RNA Gene		27	GC20P003917	15.3003	https://www.genecards.org/cgi-bin/carddisp.pl?gene=MIR103A2
APOB	Apolipoprotein B	Protein Coding	P04114	58	GC02M020956	15.2961	https://www.genecards.org/cgi-bin/carddisp.pl?gene=APOB
HIP1	Huntingtin Interacting Protein 1	Protein Coding	O00291	55	GC07M075533	15.2958	https://www.genecards.org/cgi-bin/carddisp.pl?gene=HIP1
HAGLROS	HAGLR Opposite Strand LncRNA	RNA Gene		23	GC02P176410	15.2863	https://www.genecards.org/cgi-bin/carddisp.pl?gene=HAGLROS
LOHAN2	LncRNA Oncogene In Head And Neck Cancer 2	RNA Gene		18	GC16P073386	15.2861	https://www.genecards.org/cgi-bin/carddisp.pl?gene=LOHAN2
LGALS1	Galectin 1	Protein Coding	P09382	56	GC22P037675	15.2844	https://www.genecards.org/cgi-bin/carddisp.pl?gene=LGALS1
PHB2	Prohibitin 2	Protein Coding	Q99623	56	GC12M006965	15.2842	https://www.genecards.org/cgi-bin/carddisp.pl?gene=PHB2
KDM1A	Lysine Demethylase 1A	Protein Coding	O60341	61	GC01P023019	15.2822	https://www.genecards.org/cgi-bin/carddisp.pl?gene=KDM1A
TUBB3	Tubulin Beta 3 Class III	Protein Coding	Q13509	63	GC16P107097	15.282	https://www.genecards.org/cgi-bin/carddisp.pl?gene=TUBB3
MUC4	Mucin 4, Cell Surface Associated	Protein Coding	Q99102	52	GC03M195746	15.2815	https://www.genecards.org/cgi-bin/carddisp.pl?gene=MUC4
FADD	Fas Associated Via Death Domain	Protein Coding	Q13158	59	GC11P070203	15.28	https://www.genecards.org/cgi-bin/carddisp.pl?gene=FADD
FBN1	Fibrillin 1	Protein Coding	P35555	60	GC15M048408	15.2789	https://www.genecards.org/cgi-bin/carddisp.pl?gene=FBN1
NDRG1	N-Myc Downstream Regulated 1	Protein Coding	Q92597	57	GC08M133237	15.2544	https://www.genecards.org/cgi-bin/carddisp.pl?gene=NDRG1
NFATC1	Nuclear Factor Of Activated T Cells 1	Protein Coding	O95644	61	GC18P079395	15.2496	https://www.genecards.org/cgi-bin/carddisp.pl?gene=NFATC1
CDC42	Cell Division Cycle 42	Protein Coding	P60953	63	GC01P022052	15.2418	https://www.genecards.org/cgi-bin/carddisp.pl?gene=CDC42
SOCS3	Suppressor Of Cytokine Signaling 3	Protein Coding	O14543	56	GC17M078356	15.2344	https://www.genecards.org/cgi-bin/carddisp.pl?gene=SOCS3
MIR100HG	Mir-100-Let-7a-2-Mir-125b-1 Cluster Host Gene	RNA Gene		26	GC11M134115	15.2334	https://www.genecards.org/cgi-bin/carddisp.pl?gene=MIR100HG
KLF4	KLF Transcription Factor 4	Protein Coding	O43474	59	GC09M107484	15.23	https://www.genecards.org/cgi-bin/carddisp.pl?gene=KLF4
ZKSCAN1	Zinc Finger With KRAB And SCAN Domains 1	Protein Coding	P17029	50	GC07P100015	15.2254	https://www.genecards.org/cgi-bin/carddisp.pl?gene=ZKSCAN1
HLA-DRB1	Major Histocompatibility Complex, Class II, DR Beta 1	Protein Coding	P01911	59	GC06M100352	15.2211	https://www.genecards.org/cgi-bin/carddisp.pl?gene=HLA-DRB1
PEG10	Paternally Expressed 10	Protein Coding	Q86TG7	52	GC07P094656	15.2166	https://www.genecards.org/cgi-bin/carddisp.pl?gene=PEG10
YBX1	Y-Box Binding Protein 1	Protein Coding	P67809	53	GC01P042682	15.2116	https://www.genecards.org/cgi-bin/carddisp.pl?gene=YBX1
KCNH2	Potassium Voltage-Gated Channel Subfamily H Member 2	Protein Coding	Q12809	63	GC07M150944	15.2052	https://www.genecards.org/cgi-bin/carddisp.pl?gene=KCNH2
MIR29B1	MicroRNA 29b-1	RNA Gene		29	GC07M130877	15.2023	https://www.genecards.org/cgi-bin/carddisp.pl?gene=MIR29B1
BIRC2	Baculoviral IAP Repeat Containing 2	Protein Coding	Q13490	60	GC11P102347	15.2014	https://www.genecards.org/cgi-bin/carddisp.pl?gene=BIRC2
MSLN	Mesothelin	Protein Coding	Q13421	55	GC16P103995	15.1992	https://www.genecards.org/cgi-bin/carddisp.pl?gene=MSLN
GSN	Gelsolin	Protein Coding	P06396	62	GC09P121201	15.1959	https://www.genecards.org/cgi-bin/carddisp.pl?gene=GSN
OPCML	Opioid Binding Protein/Cell Adhesion Molecule Like	Protein Coding	Q14982	52	GC11M132414	15.1871	https://www.genecards.org/cgi-bin/carddisp.pl?gene=OPCML
DPPA4	Developmental Pluripotency Associated 4	Protein Coding	Q7L190	50	GC03M109326	15.1854	https://www.genecards.org/cgi-bin/carddisp.pl?gene=DPPA4
CD40	CD40 Molecule	Protein Coding	P25942	63	GC20P046118	15.179	https://www.genecards.org/cgi-bin/carddisp.pl?gene=CD40
FAM215A	Family With Sequence Similarity 215 Member A	RNA Gene	Q9Y5M1	32	GC17P043917	15.1762	https://www.genecards.org/cgi-bin/carddisp.pl?gene=FAM215A
NEK9	NIMA Related Kinase 9	Protein Coding	Q8TD19	58	GC14M075079	15.1712	https://www.genecards.org/cgi-bin/carddisp.pl?gene=NEK9
DDX41	DEAD-Box Helicase 41	Protein Coding	Q9UJV9	55	GC05M177511	15.1694	https://www.genecards.org/cgi-bin/carddisp.pl?gene=DDX41
LINC00901	Long Intergenic Non-Protein Coding RNA 901	RNA Gene		23	GC03P116911	15.162	https://www.genecards.org/cgi-bin/carddisp.pl?gene=LINC00901
PAH	Phenylalanine Hydroxylase	Protein Coding	P00439	60	GC12M102836	15.1565	https://www.genecards.org/cgi-bin/carddisp.pl?gene=PAH
CD70	CD70 Molecule	Protein Coding	P32970	55	GC19M100106	15.1503	https://www.genecards.org/cgi-bin/carddisp.pl?gene=CD70
EZR	Ezrin	Protein Coding	P15311	59	GC06M158765	15.137	https://www.genecards.org/cgi-bin/carddisp.pl?gene=EZR
IFI27	Interferon Alpha Inducible Protein 27	Protein Coding	P40305	50	GC14P094104	15.1248	https://www.genecards.org/cgi-bin/carddisp.pl?gene=IFI27
IL18	Interleukin 18	Protein Coding	Q14116	56	GC11M112143	15.1239	https://www.genecards.org/cgi-bin/carddisp.pl?gene=IL18
TRIP12	Thyroid Hormone Receptor Interactor 12	Protein Coding	Q14669	54	GC02M229763	15.1238	https://www.genecards.org/cgi-bin/carddisp.pl?gene=TRIP12
KCNN3	Potassium Calcium-Activated Channel Subfamily N Member 3	Protein Coding	Q9UGI6	55	GC01M154697	15.1096	https://www.genecards.org/cgi-bin/carddisp.pl?gene=KCNN3
ITGA5	Integrin Subunit Alpha 5	Protein Coding	P08648	60	GC12M059733	15.1068	https://www.genecards.org/cgi-bin/carddisp.pl?gene=ITGA5
SQSTM1	Sequestosome 1	Protein Coding	Q13501	62	GC05P179806	15.1029	https://www.genecards.org/cgi-bin/carddisp.pl?gene=SQSTM1
NOS3	Nitric Oxide Synthase 3	Protein Coding	P29474	62	GC07P161731	15.0996	https://www.genecards.org/cgi-bin/carddisp.pl?gene=NOS3
WNT1	Wnt Family Member 1	Protein Coding	P04628	59	GC12P064917	15.0937	https://www.genecards.org/cgi-bin/carddisp.pl?gene=WNT1
SOD1	Superoxide Dismutase 1	Protein Coding	P00441	66	GC21P031659	15.0687	https://www.genecards.org/cgi-bin/carddisp.pl?gene=SOD1
LOC129934333	ATAC-STARR-Seq Lymphoblastoid Silent Region 11759	Functional Element		8	GC02P098815	15.0648	https://www.genecards.org/cgi-bin/carddisp.pl?gene=LOC129934333
MIR9-3	MicroRNA 9-3	RNA Gene		27	GC15P089368	15.0641	https://www.genecards.org/cgi-bin/carddisp.pl?gene=MIR9-3
CHAC1	ChaC Glutathione Specific Gamma-Glutamylcyclotransferase 1	Protein Coding	Q9BUX1	48	GC15P040952	15.0613	https://www.genecards.org/cgi-bin/carddisp.pl?gene=CHAC1
GDF10	Growth Differentiation Factor 10	Protein Coding	P55107	51	GC10P047300	15.0456	https://www.genecards.org/cgi-bin/carddisp.pl?gene=GDF10
NAT1	N-Acetyltransferase 1	Protein Coding	P18440	57	GC08P018183	15.0422	https://www.genecards.org/cgi-bin/carddisp.pl?gene=NAT1
ABCE1	ATP Binding Cassette Subfamily E Member 1	Protein Coding	P61221	51	GC04P145097	15.039	https://www.genecards.org/cgi-bin/carddisp.pl?gene=ABCE1
SHH	Sonic Hedgehog Signaling Molecule	Protein Coding	Q15465	63	GC07M155799	15.031	https://www.genecards.org/cgi-bin/carddisp.pl?gene=SHH
SF3B3	Splicing Factor 3b Subunit 3	Protein Coding	Q15393	53	GC16P070523	15.0184	https://www.genecards.org/cgi-bin/carddisp.pl?gene=SF3B3
E2F2	E2F Transcription Factor 2	Protein Coding	Q14209	54	GC01M032034	15.0169	https://www.genecards.org/cgi-bin/carddisp.pl?gene=E2F2
CHGB	Chromogranin B	Protein Coding	P05060	54	GC20P005911	15.0118	https://www.genecards.org/cgi-bin/carddisp.pl?gene=CHGB
BDNF	Brain Derived Neurotrophic Factor	Protein Coding	P23560	62	GC11M027654	15.0071	https://www.genecards.org/cgi-bin/carddisp.pl?gene=BDNF
HIC1	HIC ZBTB Transcriptional Repressor 1	Protein Coding	Q14526	53	GC17P002054	15.0005	https://www.genecards.org/cgi-bin/carddisp.pl?gene=HIC1
BSG	Basigin (Ok Blood Group)	Protein Coding	P35613	56	GC19P000571	14.9952	https://www.genecards.org/cgi-bin/carddisp.pl?gene=BSG
CT45A2	Cancer/Testis Antigen Family 45 Member A2	Protein Coding	Q5DJT8	29	GC0XM135811	14.9915	https://www.genecards.org/cgi-bin/carddisp.pl?gene=CT45A2
OR3A4P	Olfactory Receptor Family 3 Subfamily A Member 4 Pseudogene	Pseudogene	P47883	29	GC17P003310	14.9903	https://www.genecards.org/cgi-bin/carddisp.pl?gene=OR3A4P
RMI1	RecQ Mediated Genome Instability 1	Protein Coding	Q9H9A7	51	GC09P083980	14.9675	https://www.genecards.org/cgi-bin/carddisp.pl?gene=RMI1
ING4	Inhibitor Of Growth Family Member 4	Protein Coding	Q9UNL4	51	GC12M006650	14.9583	https://www.genecards.org/cgi-bin/carddisp.pl?gene=ING4
MIR500A	MicroRNA 500a	RNA Gene		25	GC0XP050008	14.9563	https://www.genecards.org/cgi-bin/carddisp.pl?gene=MIR500A
TINF2	TERF1 Interacting Nuclear Factor 2	Protein Coding	Q9BSI4	54	GC14M027974	14.9501	https://www.genecards.org/cgi-bin/carddisp.pl?gene=TINF2
SST	Somatostatin	Protein Coding	P61278	52	GC03M187668	14.9472	https://www.genecards.org/cgi-bin/carddisp.pl?gene=SST
ZMAT3	Zinc Finger Matrin-Type 3	Protein Coding	Q9HA38	45	GC03M179017	14.9402	https://www.genecards.org/cgi-bin/carddisp.pl?gene=ZMAT3
KLRK1	Killer Cell Lectin Like Receptor K1	Protein Coding	P26718	52	GC12M033113	14.9282	https://www.genecards.org/cgi-bin/carddisp.pl?gene=KLRK1
HOXA11	Homeobox A11	Protein Coding	P31270	54	GC07M028116	14.9265	https://www.genecards.org/cgi-bin/carddisp.pl?gene=HOXA11
XRCC5	X-Ray Repair Cross Complementing 5	Protein Coding	P13010	56	GC02P216107	14.9191	https://www.genecards.org/cgi-bin/carddisp.pl?gene=XRCC5
CCN2	Cellular Communication Network Factor 2	Protein Coding	P29279	58	GC06M131948	14.9161	https://www.genecards.org/cgi-bin/carddisp.pl?gene=CCN2
DSG2	Desmoglein 2	Protein Coding	Q14126	57	GC18P031498	14.9078	https://www.genecards.org/cgi-bin/carddisp.pl?gene=DSG2
PHOX2B-AS1	PHOX2B Antisense RNA 1	RNA Gene		19	GC04P041755	14.9034	https://www.genecards.org/cgi-bin/carddisp.pl?gene=PHOX2B-AS1
CYSLTR1	Cysteinyl Leukotriene Receptor 1	Protein Coding	Q9Y271	54	GC0XM078271	14.8895	https://www.genecards.org/cgi-bin/carddisp.pl?gene=CYSLTR1
ANXA2	Annexin A2	Protein Coding	P07355	59	GC15M060347	14.8795	https://www.genecards.org/cgi-bin/carddisp.pl?gene=ANXA2
LINC00092	Long Intergenic Non-Protein Coding RNA 92	RNA Gene		26	GC09M118189	14.8678	https://www.genecards.org/cgi-bin/carddisp.pl?gene=LINC00092
CDH3	Cadherin 3	Protein Coding	P22223	59	GC16P105951	14.8609	https://www.genecards.org/cgi-bin/carddisp.pl?gene=CDH3
HK2	Hexokinase 2	Protein Coding	P52789	58	GC02P075207	14.8567	https://www.genecards.org/cgi-bin/carddisp.pl?gene=HK2
BID	BH3 Interacting Domain Death Agonist	Protein Coding	P55957	58	GC22M017734	14.8375	https://www.genecards.org/cgi-bin/carddisp.pl?gene=BID
ID1	Inhibitor Of DNA Binding 1	Protein Coding	P41134	54	GC20P031605	14.8349	https://www.genecards.org/cgi-bin/carddisp.pl?gene=ID1
RPL34-DT	RPL34 Divergent Transcript	RNA Gene		26	GC04M108539	14.8226	https://www.genecards.org/cgi-bin/carddisp.pl?gene=RPL34-DT
NCOA2	Nuclear Receptor Coactivator 2	Protein Coding	Q15596	57	GC08M070109	14.8186	https://www.genecards.org/cgi-bin/carddisp.pl?gene=NCOA2
ATP4A	ATPase H+/K+ Transporting Subunit Alpha	Protein Coding	P20648	53	GC19M101714	14.8164	https://www.genecards.org/cgi-bin/carddisp.pl?gene=ATP4A
TNFRSF1A	TNF Receptor Superfamily Member 1A	Protein Coding	P19438	62	GC12M006328	14.8127	https://www.genecards.org/cgi-bin/carddisp.pl?gene=TNFRSF1A
COPS6	COP9 Signalosome Subunit 6	Protein Coding	Q7L5N1	49	GC07P100088	14.8083	https://www.genecards.org/cgi-bin/carddisp.pl?gene=COPS6
CTNND1	Catenin Delta 1	Protein Coding	O60716	58	GC11P059056	14.7917	https://www.genecards.org/cgi-bin/carddisp.pl?gene=CTNND1
GJA1	Gap Junction Protein Alpha 1	Protein Coding	P17302	63	GC06P157880	14.7748	https://www.genecards.org/cgi-bin/carddisp.pl?gene=GJA1
TNFRSF9	TNF Receptor Superfamily Member 9	Protein Coding	Q07011	57	GC01M007915	14.7744	https://www.genecards.org/cgi-bin/carddisp.pl?gene=TNFRSF9
MTA1	Metastasis Associated 1	Protein Coding	Q13330	54	GC14P105419	14.7744	https://www.genecards.org/cgi-bin/carddisp.pl?gene=MTA1
IL6R	Interleukin 6 Receptor	Protein Coding	P08887	63	GC01P154405	14.7698	https://www.genecards.org/cgi-bin/carddisp.pl?gene=IL6R
CALCA	Calcitonin Related Polypeptide Alpha	Protein Coding	P06881	56	GC11M014966	14.7697	https://www.genecards.org/cgi-bin/carddisp.pl?gene=CALCA
ERVH48-1	Endogenous Retrovirus Group 48 Member 1, Envelope	Protein Coding	M5A8F1	25	GC21M042916	14.7659	https://www.genecards.org/cgi-bin/carddisp.pl?gene=ERVH48-1
HBEGF	Heparin Binding EGF Like Growth Factor	Protein Coding	Q99075	57	GC05M140332	14.7598	https://www.genecards.org/cgi-bin/carddisp.pl?gene=HBEGF
EIF3E	Eukaryotic Translation Initiation Factor 3 Subunit E	Protein Coding	P60228	51	GC08M108163	14.7509	https://www.genecards.org/cgi-bin/carddisp.pl?gene=EIF3E
CXCL1	C-X-C Motif Chemokine Ligand 1	Protein Coding	P09341	56	GC04P073869	14.7447	https://www.genecards.org/cgi-bin/carddisp.pl?gene=CXCL1
CASP7	Caspase 7	Protein Coding	P55210	62	GC10P113679	14.7263	https://www.genecards.org/cgi-bin/carddisp.pl?gene=CASP7
SNHG14	Small Nucleolar RNA Host Gene 14	RNA Gene		26	GC15P174552	14.7257	https://www.genecards.org/cgi-bin/carddisp.pl?gene=SNHG14
XRCC6	X-Ray Repair Cross Complementing 6	Protein Coding	P12956	58	GC22P081632	14.7165	https://www.genecards.org/cgi-bin/carddisp.pl?gene=XRCC6
ELANE	Elastase, Neutrophil Expressed	Protein Coding	P08246	63	GC19P131807	14.7065	https://www.genecards.org/cgi-bin/carddisp.pl?gene=ELANE
EREG	Epiregulin	Protein Coding	O14944	53	GC04P074366	14.6983	https://www.genecards.org/cgi-bin/carddisp.pl?gene=EREG
CPS1-IT1	CPS1 Intronic Transcript 1	RNA Gene		25	GC02P210617	14.6979	https://www.genecards.org/cgi-bin/carddisp.pl?gene=CPS1-IT1
CRCS2	Colorectal Cancer, Susceptibility To, 2	Genetic Locus		6	GC08U901124	14.6853	https://www.genecards.org/cgi-bin/carddisp.pl?gene=CRCS2
GAPLINC	Gastric Adenocarcinoma Associated, Positive CD44 Regulator, Long Intergenic Non-Coding RNA	RNA Gene		24	GC18P003525	14.6829	https://www.genecards.org/cgi-bin/carddisp.pl?gene=GAPLINC
PTPN6	Protein Tyrosine Phosphatase Non-Receptor Type 6	Protein Coding	P29350	62	GC12P046789	14.6761	https://www.genecards.org/cgi-bin/carddisp.pl?gene=PTPN6
LINC00857	Long Intergenic Non-Protein Coding RNA 857	RNA Gene		21	GC10P116008	14.6647	https://www.genecards.org/cgi-bin/carddisp.pl?gene=LINC00857
CTSB	Cathepsin B	Protein Coding	P07858	63	GC08M011842	14.6602	https://www.genecards.org/cgi-bin/carddisp.pl?gene=CTSB
PPP1R3C	Protein Phosphatase 1 Regulatory Subunit 3C	Protein Coding	Q9UQK1	51	GC10M091628	14.6582	https://www.genecards.org/cgi-bin/carddisp.pl?gene=PPP1R3C
TFRC	Transferrin Receptor	Protein Coding	P02786	63	GC03M196576	14.6549	https://www.genecards.org/cgi-bin/carddisp.pl?gene=TFRC
LINC00339	Long Intergenic Non-Protein Coding RNA 339	RNA Gene		26	GC01P060964	14.6527	https://www.genecards.org/cgi-bin/carddisp.pl?gene=LINC00339
KIR2DL3	Killer Cell Immunoglobulin Like Receptor, Two Ig Domains And Long Cytoplasmic Tail 3	Protein Coding	P43628	48	GC19P134624	14.6522	https://www.genecards.org/cgi-bin/carddisp.pl?gene=KIR2DL3
HPC4	Prostate Cancer, Hereditary, 4	Genetic Locus		8	GC07U901751	14.6505	https://www.genecards.org/cgi-bin/carddisp.pl?gene=HPC4
DMTF1	Cyclin D Binding Myb Like Transcription Factor 1	Protein Coding	Q9Y222	45	GC07P090868	14.6441	https://www.genecards.org/cgi-bin/carddisp.pl?gene=DMTF1
ARMC12	Armadillo Repeat Containing 12	Protein Coding	Q5T9G4	46	GC06P156434	14.6281	https://www.genecards.org/cgi-bin/carddisp.pl?gene=ARMC12
HAVCR2	Hepatitis A Virus Cellular Receptor 2	Protein Coding	Q8TDQ0	58	GC05M157063	14.6197	https://www.genecards.org/cgi-bin/carddisp.pl?gene=HAVCR2
HOXA13	Homeobox A13	Protein Coding	P31271	52	GC07M028126	14.6108	https://www.genecards.org/cgi-bin/carddisp.pl?gene=HOXA13
URB2	URB2 Ribosome Biogenesis Homolog	Protein Coding	Q14146	45	GC01P229626	14.6053	https://www.genecards.org/cgi-bin/carddisp.pl?gene=URB2
RTEL1	Regulator Of Telomere Elongation Helicase 1	Protein Coding	Q9NZ71	54	GC20P068110	14.5982	https://www.genecards.org/cgi-bin/carddisp.pl?gene=RTEL1
NBR2	Neighbor Of BRCA1 LncRNA 2	RNA Gene		30	GC17P043125	14.5912	https://www.genecards.org/cgi-bin/carddisp.pl?gene=NBR2
HLA-DQB1	Major Histocompatibility Complex, Class II, DQ Beta 1	Protein Coding	P01920	55	GC06M100361	14.5886	https://www.genecards.org/cgi-bin/carddisp.pl?gene=HLA-DQB1
HDAC6	Histone Deacetylase 6	Protein Coding	Q9UBN7	66	GC0XP048801	14.586	https://www.genecards.org/cgi-bin/carddisp.pl?gene=HDAC6
CTAG1A	Cancer/Testis Antigen 1A	Protein Coding	P78358	31	GC0XP154585	14.582	https://www.genecards.org/cgi-bin/carddisp.pl?gene=CTAG1A
KISS1	KiSS-1 Metastasis Suppressor	Protein Coding	Q15726	52	GC01M204190	14.582	https://www.genecards.org/cgi-bin/carddisp.pl?gene=KISS1
CAND1	Cullin Associated And Neddylation Dissociated 1	Protein Coding	Q86VP6	51	GC12P068147	14.5777	https://www.genecards.org/cgi-bin/carddisp.pl?gene=CAND1
CT45A6	Cancer/Testis Antigen Family 45 Member A6	Protein Coding	P0DMU7	28	GC0XM135794	14.5696	https://www.genecards.org/cgi-bin/carddisp.pl?gene=CT45A6
KIF16B	Kinesin Family Member 16B	Protein Coding	Q96L93	48	GC20M016272	14.5689	https://www.genecards.org/cgi-bin/carddisp.pl?gene=KIF16B
EPO	Erythropoietin	Protein Coding	P01588	55	GC07P100720	14.5604	https://www.genecards.org/cgi-bin/carddisp.pl?gene=EPO
MYH11	Myosin Heavy Chain 11	Protein Coding	P35749	59	GC16M027496	14.5593	https://www.genecards.org/cgi-bin/carddisp.pl?gene=MYH11
SRGAP1	SLIT-ROBO Rho GTPase Activating Protein 1	Protein Coding	Q7Z6B7	55	GC12P066001	14.5467	https://www.genecards.org/cgi-bin/carddisp.pl?gene=SRGAP1
IGFBP2	Insulin Like Growth Factor Binding Protein 2	Protein Coding	P18065	56	GC02P216632	14.5293	https://www.genecards.org/cgi-bin/carddisp.pl?gene=IGFBP2
KLK2	Kallikrein Related Peptidase 2	Protein Coding	P20151	58	GC19P050861	14.5251	https://www.genecards.org/cgi-bin/carddisp.pl?gene=KLK2
OXA1L	OXA1L Mitochondrial Inner Membrane Protein	Protein Coding	Q15070	50	GC14P022766	14.5211	https://www.genecards.org/cgi-bin/carddisp.pl?gene=OXA1L
MIR330	MicroRNA 330	RNA Gene		30	GC19M101140	14.5199	https://www.genecards.org/cgi-bin/carddisp.pl?gene=MIR330
HMGA1	High Mobility Group AT-Hook 1	Protein Coding	P17096	59	GC06P156409	14.5168	https://www.genecards.org/cgi-bin/carddisp.pl?gene=HMGA1
SMUG1	Single-Strand-Selective Monofunctional Uracil-DNA Glycosylase 1	Protein Coding	Q53HV7	52	GC12M054121	14.5041	https://www.genecards.org/cgi-bin/carddisp.pl?gene=SMUG1
SSBP2	Single Stranded DNA Binding Protein 2	Protein Coding	P81877	49	GC05M081413	14.4994	https://www.genecards.org/cgi-bin/carddisp.pl?gene=SSBP2
CKAP5	Cytoskeleton Associated Protein 5	Protein Coding	Q14008	53	GC11M132456	14.4969	https://www.genecards.org/cgi-bin/carddisp.pl?gene=CKAP5
RSPO2	R-Spondin 2	Protein Coding	Q6UXX9	55	GC08M107899	14.4914	https://www.genecards.org/cgi-bin/carddisp.pl?gene=RSPO2
MDC1-AS1	MDC1 Antisense RNA 1	RNA Gene		22	GC06P156223	14.4833	https://www.genecards.org/cgi-bin/carddisp.pl?gene=MDC1-AS1
ADGRB3	Adhesion G Protein-Coupled Receptor B3	Protein Coding	O60242	51	GC06P068635	14.4723	https://www.genecards.org/cgi-bin/carddisp.pl?gene=ADGRB3
FUS	FUS RNA Binding Protein	Protein Coding	P35637	58	GC16P031180	14.471	https://www.genecards.org/cgi-bin/carddisp.pl?gene=FUS
ATP2B4	ATPase Plasma Membrane Ca2+ Transporting 4	Protein Coding	P23634	57	GC01P203626	14.4665	https://www.genecards.org/cgi-bin/carddisp.pl?gene=ATP2B4
FGF7	Fibroblast Growth Factor 7	Protein Coding	P21781	56	GC15P049423	14.4621	https://www.genecards.org/cgi-bin/carddisp.pl?gene=FGF7
MBD4	Methyl-CpG Binding Domain 4, DNA Glycosylase	Protein Coding	O95243	56	GC03M129430	14.4537	https://www.genecards.org/cgi-bin/carddisp.pl?gene=MBD4
SERPINB5	Serpin Family B Member 5	Protein Coding	P36952	55	GC18P063476	14.4492	https://www.genecards.org/cgi-bin/carddisp.pl?gene=SERPINB5
IGF2BP3	Insulin Like Growth Factor 2 MRNA Binding Protein 3	Protein Coding	O00425	54	GC07M023708	14.4475	https://www.genecards.org/cgi-bin/carddisp.pl?gene=IGF2BP3
SPATA18	Spermatogenesis Associated 18	Protein Coding	Q8TC71	47	GC04P052051	14.4432	https://www.genecards.org/cgi-bin/carddisp.pl?gene=SPATA18
GPER1	G Protein-Coupled Estrogen Receptor 1	Protein Coding	Q99527	53	GC07P015184	14.4371	https://www.genecards.org/cgi-bin/carddisp.pl?gene=GPER1
EIF4EBP1	Eukaryotic Translation Initiation Factor 4E Binding Protein 1	Protein Coding	Q13541	59	GC08P040885	14.4262	https://www.genecards.org/cgi-bin/carddisp.pl?gene=EIF4EBP1
POSTN	Periostin	Protein Coding	Q15063	55	GC13M037562	14.4192	https://www.genecards.org/cgi-bin/carddisp.pl?gene=POSTN
GADD45A	Growth Arrest And DNA Damage Inducible Alpha	Protein Coding	P24522	55	GC01P067685	14.4078	https://www.genecards.org/cgi-bin/carddisp.pl?gene=GADD45A
ADAMTS3	ADAM Metallopeptidase With Thrombospondin Type 1 Motif 3	Protein Coding	O15072	52	GC04M072280	14.4072	https://www.genecards.org/cgi-bin/carddisp.pl?gene=ADAMTS3
CYP24A1	Cytochrome P450 Family 24 Subfamily A Member 1	Protein Coding	Q07973	59	GC20M054153	14.4064	https://www.genecards.org/cgi-bin/carddisp.pl?gene=CYP24A1
HMOX1	Heme Oxygenase 1	Protein Coding	P09601	65	GC22P035380	14.4061	https://www.genecards.org/cgi-bin/carddisp.pl?gene=HMOX1
CSMD3	CUB And Sushi Multiple Domains 3	Protein Coding	Q7Z407	46	GC08M112223	14.3988	https://www.genecards.org/cgi-bin/carddisp.pl?gene=CSMD3
MIR218-2	MicroRNA 218-2	RNA Gene		25	GC05M168768	14.3984	https://www.genecards.org/cgi-bin/carddisp.pl?gene=MIR218-2
CBY1	Chibby 1, Beta Catenin Antagonist	Protein Coding	Q9Y3M2	52	GC22P038656	14.3961	https://www.genecards.org/cgi-bin/carddisp.pl?gene=CBY1
MMP11	Matrix Metallopeptidase 11	Protein Coding	P24347	56	GC22P023768	14.3925	https://www.genecards.org/cgi-bin/carddisp.pl?gene=MMP11
BMP7	Bone Morphogenetic Protein 7	Protein Coding	P18075	60	GC20M057168	14.3816	https://www.genecards.org/cgi-bin/carddisp.pl?gene=BMP7
SNORD15A	Small Nucleolar RNA, C/D Box 15A	RNA Gene		25	GC11P075400	14.3713	https://www.genecards.org/cgi-bin/carddisp.pl?gene=SNORD15A
CCR7	C-C Motif Chemokine Receptor 7	Protein Coding	P32248	57	GC17M089298	14.3659	https://www.genecards.org/cgi-bin/carddisp.pl?gene=CCR7
CRCS5	Colorectal Cancer, Susceptibility To, 5	Genetic Locus		6	GC10U901096	14.3635	https://www.genecards.org/cgi-bin/carddisp.pl?gene=CRCS5
CRCS6	Colorectal Cancer, Susceptibility To, 6	Genetic Locus		6	GC08U901098	14.3635	https://www.genecards.org/cgi-bin/carddisp.pl?gene=CRCS6
CHGA	Chromogranin A	Protein Coding	P10645	56	GC14P093923	14.3432	https://www.genecards.org/cgi-bin/carddisp.pl?gene=CHGA
SLC16A1-AS1	SLC16A1 Antisense RNA 1	RNA Gene		25	GC01P113274	14.3426	https://www.genecards.org/cgi-bin/carddisp.pl?gene=SLC16A1-AS1
ENOX1	Ecto-NOX Disulfide-Thiol Exchanger 1	Protein Coding	Q8TC92	50	GC13M043213	14.3397	https://www.genecards.org/cgi-bin/carddisp.pl?gene=ENOX1
HTR2C	5-Hydroxytryptamine Receptor 2C	Protein Coding	P28335	57	GC0XP114584	14.3375	https://www.genecards.org/cgi-bin/carddisp.pl?gene=HTR2C
SORBS1	Sorbin And SH3 Domain Containing 1	Protein Coding	Q9BX66	53	GC10M095311	14.3341	https://www.genecards.org/cgi-bin/carddisp.pl?gene=SORBS1
HDAC2	Histone Deacetylase 2	Protein Coding	Q92769	65	GC06M113933	14.3236	https://www.genecards.org/cgi-bin/carddisp.pl?gene=HDAC2
CDH13	Cadherin 13	Protein Coding	P55290	57	GC16P082626	14.3153	https://www.genecards.org/cgi-bin/carddisp.pl?gene=CDH13
ANO9	Anoctamin 9	Protein Coding	A1A5B4	48	GC11M013213	14.3128	https://www.genecards.org/cgi-bin/carddisp.pl?gene=ANO9
ITGB3	Integrin Subunit Beta 3	Protein Coding	P05106	65	GC17P134000	14.3083	https://www.genecards.org/cgi-bin/carddisp.pl?gene=ITGB3
ANGPT2	Angiopoietin 2	Protein Coding	O15123	61	GC08M006499	14.3016	https://www.genecards.org/cgi-bin/carddisp.pl?gene=ANGPT2
KLHL20	Kelch Like Family Member 20	Protein Coding	Q9Y2M5	50	GC01P173714	14.2985	https://www.genecards.org/cgi-bin/carddisp.pl?gene=KLHL20
TRAF2	TNF Receptor Associated Factor 2	Protein Coding	Q12933	58	GC09P136881	14.2849	https://www.genecards.org/cgi-bin/carddisp.pl?gene=TRAF2
HPC3	Prostate Cancer, Hereditary, 3	Genetic Locus		9	GC20U900275	14.2804	https://www.genecards.org/cgi-bin/carddisp.pl?gene=HPC3
NTPCR	Nucleoside-Triphosphatase, Cancer-Related	Protein Coding	Q9BSD7	48	GC01P232950	14.2783	https://www.genecards.org/cgi-bin/carddisp.pl?gene=NTPCR
PRKCB	Protein Kinase C Beta	Protein Coding	P05771	62	GC16P104638	14.2777	https://www.genecards.org/cgi-bin/carddisp.pl?gene=PRKCB
CLU	Clusterin	Protein Coding	P10909	60	GC08M027596	14.2761	https://www.genecards.org/cgi-bin/carddisp.pl?gene=CLU
THBS3	Thrombospondin 3	Protein Coding	P49746	52	GC01M155195	14.2754	https://www.genecards.org/cgi-bin/carddisp.pl?gene=THBS3
WDFY3	WD Repeat And FYVE Domain Containing 3	Protein Coding	Q8IZQ1	52	GC04M084779	14.2739	https://www.genecards.org/cgi-bin/carddisp.pl?gene=WDFY3
GPR55	G Protein-Coupled Receptor 55	Protein Coding	Q9Y2T6	52	GC02M230907	14.2676	https://www.genecards.org/cgi-bin/carddisp.pl?gene=GPR55
DHX29	DExH-Box Helicase 29	Protein Coding	Q7Z478	50	GC05M055256	14.2662	https://www.genecards.org/cgi-bin/carddisp.pl?gene=DHX29
CRCS11	Colorectal Cancer, Susceptibility To, 11	Genetic Locus		6	GC20U900444	14.2624	https://www.genecards.org/cgi-bin/carddisp.pl?gene=CRCS11
CRCS9	Colorectal Cancer, Susceptibility To, 9	Genetic Locus		6	GC16U901133	14.2624	https://www.genecards.org/cgi-bin/carddisp.pl?gene=CRCS9
FOXCUT	FOXC1 Upstream Transcript	RNA Gene		20	GC06P001668	14.2623	https://www.genecards.org/cgi-bin/carddisp.pl?gene=FOXCUT
MIR129-2	MicroRNA 129-2	RNA Gene		27	GC11P044116	14.2532	https://www.genecards.org/cgi-bin/carddisp.pl?gene=MIR129-2
ILK	Integrin Linked Kinase	Protein Coding	Q13418	58	GC11P014351	14.2412	https://www.genecards.org/cgi-bin/carddisp.pl?gene=ILK
CD4	CD4 Molecule	Protein Coding	P01730	63	GC12P006786	14.2314	https://www.genecards.org/cgi-bin/carddisp.pl?gene=CD4
PTGS1	Prostaglandin-Endoperoxide Synthase 1	Protein Coding	P23219	59	GC09P122370	14.2203	https://www.genecards.org/cgi-bin/carddisp.pl?gene=PTGS1
COL3A1	Collagen Type III Alpha 1 Chain	Protein Coding	P02461	61	GC02P188974	14.2055	https://www.genecards.org/cgi-bin/carddisp.pl?gene=COL3A1
ERLNC1	Estrogen Receptor Responsive LncRNA 1	RNA Gene		19	GC01P204141	14.2041	https://www.genecards.org/cgi-bin/carddisp.pl?gene=ERLNC1
ALDOA	Aldolase, Fructose-Bisphosphate A	Protein Coding	P04075	62	GC16P030064	14.1993	https://www.genecards.org/cgi-bin/carddisp.pl?gene=ALDOA
LOC130006206	ATAC-STARR-Seq Lymphoblastoid Active Region 5107	Functional Element		6	GC11P102065	14.1978	https://www.genecards.org/cgi-bin/carddisp.pl?gene=LOC130006206
SHCBP1L	SHC Binding And Spindle Associated 1 Like	Protein Coding	Q9BZQ2	44	GC01M182899	14.1902	https://www.genecards.org/cgi-bin/carddisp.pl?gene=SHCBP1L
EIF4E	Eukaryotic Translation Initiation Factor 4E	Protein Coding	P06730	62	GC04M098879	14.1891	https://www.genecards.org/cgi-bin/carddisp.pl?gene=EIF4E
PCOTH	Prostate And Testis Expressed Opposite C1QTNF9B And MIPEP	RNA Gene	Q58A44	34	GC13P023889	14.1784	https://www.genecards.org/cgi-bin/carddisp.pl?gene=PCOTH
PALM2AKAP2	PALM2 And AKAP2 Fusion	Protein Coding	Q9Y2D5	41	GC09P109499	14.1731	https://www.genecards.org/cgi-bin/carddisp.pl?gene=PALM2AKAP2
SCRN1	Secernin 1	Protein Coding	Q12765	50	GC07M031483	14.1609	https://www.genecards.org/cgi-bin/carddisp.pl?gene=SCRN1
TPM1	Tropomyosin 1	Protein Coding	P09493	61	GC15P183371	14.153	https://www.genecards.org/cgi-bin/carddisp.pl?gene=TPM1
TRIM28	Tripartite Motif Containing 28	Protein Coding	Q13263	57	GC19P058544	14.1306	https://www.genecards.org/cgi-bin/carddisp.pl?gene=TRIM28
PXN	Paxillin	Protein Coding	P49023	58	GC12M120210	14.104	https://www.genecards.org/cgi-bin/carddisp.pl?gene=PXN
OVCAS1	Ovarian Cancer, Epithelial, Susceptibility To	Genetic Locus		8	GC03U900587	14.0984	https://www.genecards.org/cgi-bin/carddisp.pl?gene=OVCAS1
CADM1	Cell Adhesion Molecule 1	Protein Coding	Q9BY67	57	GC11M115169	14.0945	https://www.genecards.org/cgi-bin/carddisp.pl?gene=CADM1
CSF3R	Colony Stimulating Factor 3 Receptor	Protein Coding	Q99062	59	GC01M036466	14.0939	https://www.genecards.org/cgi-bin/carddisp.pl?gene=CSF3R
EIF4G3	Eukaryotic Translation Initiation Factor 4 Gamma 3	Protein Coding	O43432	54	GC01M020806	14.0903	https://www.genecards.org/cgi-bin/carddisp.pl?gene=EIF4G3
FGF1	Fibroblast Growth Factor 1	Protein Coding	P05230	59	GC05M142555	14.0887	https://www.genecards.org/cgi-bin/carddisp.pl?gene=FGF1
FSCN1	Fascin Actin-Bundling Protein 1	Protein Coding	Q16658	56	GC07P005592	14.0837	https://www.genecards.org/cgi-bin/carddisp.pl?gene=FSCN1
TRIP13	Thyroid Hormone Receptor Interactor 13	Protein Coding	Q15645	53	GC05P000892	14.0818	https://www.genecards.org/cgi-bin/carddisp.pl?gene=TRIP13
JUP	Junction Plakoglobin	Protein Coding	P14923	61	GC17M041754	14.0744	https://www.genecards.org/cgi-bin/carddisp.pl?gene=JUP
LINC-PINT	Long Intergenic Non-Protein Coding RNA, P53 Induced Transcript	RNA Gene	A0A455ZAR2	25	GC07M130795	14.0715	https://www.genecards.org/cgi-bin/carddisp.pl?gene=LINC-PINT
LNCR1	Lung Cancer 1	Genetic Locus		6	GC06U900729	14.0584	https://www.genecards.org/cgi-bin/carddisp.pl?gene=LNCR1
LNC-LBCS	LncRNA Bladder And Prostate Cancer Suppressor, HnRNPK Interacting	RNA Gene		19	GC06M019225	14.0486	https://www.genecards.org/cgi-bin/carddisp.pl?gene=LNC-LBCS
SFTPA2	Surfactant Protein A2	Protein Coding	Q8IWL1	50	GC10M084114	14.0346	https://www.genecards.org/cgi-bin/carddisp.pl?gene=SFTPA2
CACNA2D1	Calcium Voltage-Gated Channel Auxiliary Subunit Alpha2delta 1	Protein Coding	P54289	59	GC07M081946	14.0337	https://www.genecards.org/cgi-bin/carddisp.pl?gene=CACNA2D1
ANXA1	Annexin A1	Protein Coding	P04083	60	GC09P073151	14.0318	https://www.genecards.org/cgi-bin/carddisp.pl?gene=ANXA1
KPRP	Keratinocyte Proline Rich Protein	Protein Coding	Q5T749	43	GC01P170331	14.0268	https://www.genecards.org/cgi-bin/carddisp.pl?gene=KPRP
HOXB-AS3	HOXB Cluster Antisense RNA 3	RNA Gene	C0HLZ6	27	GC17P048549	14.0145	https://www.genecards.org/cgi-bin/carddisp.pl?gene=HOXB-AS3
DIS3L	DIS3 Like Exosome 3'-5' Exoribonuclease	Protein Coding	Q8TF46	50	GC15P066293	14.0097	https://www.genecards.org/cgi-bin/carddisp.pl?gene=DIS3L
SNCG	Synuclein Gamma	Protein Coding	O76070	55	GC10P116055	14.0048	https://www.genecards.org/cgi-bin/carddisp.pl?gene=SNCG
IL7	Interleukin 7	Protein Coding	P13232	55	GC08M078689	14.0025	https://www.genecards.org/cgi-bin/carddisp.pl?gene=IL7
INTS3	Integrator Complex Subunit 3	Protein Coding	Q68E01	48	GC01P153728	14.0015	https://www.genecards.org/cgi-bin/carddisp.pl?gene=INTS3
SBNO1	Strawberry Notch Homolog 1	Protein Coding	A3KN83	48	GC12M123289	14.0005	https://www.genecards.org/cgi-bin/carddisp.pl?gene=SBNO1
PRKD1	Protein Kinase D1	Protein Coding	Q15139	62	GC14M029576	13.9948	https://www.genecards.org/cgi-bin/carddisp.pl?gene=PRKD1
PCAP	Predisposing For Prostate Cancer	Genetic Locus		11	GC01U990208	13.9874	https://www.genecards.org/cgi-bin/carddisp.pl?gene=PCAP
BCAR3	BCAR3 Adaptor Protein, NSP Family Member	Protein Coding	O75815	50	GC01M093561	13.9862	https://www.genecards.org/cgi-bin/carddisp.pl?gene=BCAR3
MIR608	MicroRNA 608	RNA Gene		26	GC10P100974	13.9823	https://www.genecards.org/cgi-bin/carddisp.pl?gene=MIR608
YWHAE	Tyrosine 3-Monooxygenase/Tryptophan 5-Monooxygenase Activation Protein Epsilon	Protein Coding	P62258	62	GC17M087979	13.9769	https://www.genecards.org/cgi-bin/carddisp.pl?gene=YWHAE
CHUK	Component Of Inhibitor Of Nuclear Factor Kappa B Kinase Complex	Protein Coding	O15111	63	GC10M100501	13.9747	https://www.genecards.org/cgi-bin/carddisp.pl?gene=CHUK
VTRNA2-1	Vault RNA 2-1	RNA Gene		23	GC05M136081	13.9708	https://www.genecards.org/cgi-bin/carddisp.pl?gene=VTRNA2-1
SLC19A1	Solute Carrier Family 19 Member 1	Protein Coding	P41440	59	GC21M045493	13.9693	https://www.genecards.org/cgi-bin/carddisp.pl?gene=SLC19A1
COL1A1	Collagen Type I Alpha 1 Chain	Protein Coding	P02452	62	GC17M089744	13.9611	https://www.genecards.org/cgi-bin/carddisp.pl?gene=COL1A1
LINC00460	Long Intergenic Non-Protein Coding RNA 460	RNA Gene		25	GC13P106376	13.9493	https://www.genecards.org/cgi-bin/carddisp.pl?gene=LINC00460
TRAF3	TNF Receptor Associated Factor 3	Protein Coding	Q13114	59	GC14P118105	13.9475	https://www.genecards.org/cgi-bin/carddisp.pl?gene=TRAF3
ESRRA	Estrogen Related Receptor Alpha	Protein Coding	P11474	58	GC11P064305	13.9248	https://www.genecards.org/cgi-bin/carddisp.pl?gene=ESRRA
LIG1	DNA Ligase 1	Protein Coding	P18858	60	GC19M048115	13.9198	https://www.genecards.org/cgi-bin/carddisp.pl?gene=LIG1
SULT1A1	Sulfotransferase Family 1A Member 1	Protein Coding	P50225	55	GC16M045534	13.9192	https://www.genecards.org/cgi-bin/carddisp.pl?gene=SULT1A1
MIR489	MicroRNA 489	RNA Gene		25	GC07M093483	13.9115	https://www.genecards.org/cgi-bin/carddisp.pl?gene=MIR489
PCGF2	Polycomb Group Ring Finger 2	Protein Coding	P35227	51	GC17M038733	13.9087	https://www.genecards.org/cgi-bin/carddisp.pl?gene=PCGF2
EPHX1	Epoxide Hydrolase 1	Protein Coding	P07099	57	GC01P225810	13.8995	https://www.genecards.org/cgi-bin/carddisp.pl?gene=EPHX1
BRF2	BRF2 RNA Polymerase III Transcription Initiation Factor Subunit	Protein Coding	Q9HAW0	50	GC08M037843	13.8894	https://www.genecards.org/cgi-bin/carddisp.pl?gene=BRF2
NRCAM	Neuronal Cell Adhesion Molecule	Protein Coding	Q92823	57	GC07M108147	13.88	https://www.genecards.org/cgi-bin/carddisp.pl?gene=NRCAM
CXCR2	C-X-C Motif Chemokine Receptor 2	Protein Coding	P25025	62	GC02P218125	13.8728	https://www.genecards.org/cgi-bin/carddisp.pl?gene=CXCR2
CBLC	Cbl Proto-Oncogene C	Protein Coding	Q9ULV8	50	GC19P044777	13.8696	https://www.genecards.org/cgi-bin/carddisp.pl?gene=CBLC
MST1R	Macrophage Stimulating 1 Receptor	Protein Coding	Q04912	62	GC03M054300	13.8576	https://www.genecards.org/cgi-bin/carddisp.pl?gene=MST1R
TFE3	Transcription Factor Binding To IGHM Enhancer 3	Protein Coding	P19532	58	GC0XM049028	13.8477	https://www.genecards.org/cgi-bin/carddisp.pl?gene=TFE3
SCG5	Secretogranin V	Protein Coding	P05408	51	GC15P032641	13.8283	https://www.genecards.org/cgi-bin/carddisp.pl?gene=SCG5
KCNK15-AS1	KCNK15 And WISP2 Antisense RNA 1	RNA Gene		24	GC20M044694	13.8233	https://www.genecards.org/cgi-bin/carddisp.pl?gene=KCNK15-AS1
GSTM3	Glutathione S-Transferase Mu 3	Protein Coding	P21266	58	GC01M109733	13.8029	https://www.genecards.org/cgi-bin/carddisp.pl?gene=GSTM3
AIFM1	Apoptosis Inducing Factor Mitochondria Associated 1	Protein Coding	O95831	63	GC0XM130129	13.7977	https://www.genecards.org/cgi-bin/carddisp.pl?gene=AIFM1
HPC14	Prostate Cancer, Hereditary, 14	Genetic Locus		9	GC11U901301	13.795	https://www.genecards.org/cgi-bin/carddisp.pl?gene=HPC14
LINC00520	Long Intergenic Non-Protein Coding RNA 520	RNA Gene		25	GC14M055781	13.792	https://www.genecards.org/cgi-bin/carddisp.pl?gene=LINC00520
LEPR	Leptin Receptor	Protein Coding	P48357	62	GC01P067643	13.7864	https://www.genecards.org/cgi-bin/carddisp.pl?gene=LEPR
IKZF1	IKAROS Family Zinc Finger 1	Protein Coding	Q13422	61	GC07P050303	13.7715	https://www.genecards.org/cgi-bin/carddisp.pl?gene=IKZF1
RBAK	RB Associated KRAB Zinc Finger	Protein Coding	Q9NYW8	47	GC07P005045	13.7666	https://www.genecards.org/cgi-bin/carddisp.pl?gene=RBAK
CDKN2AIP	CDKN2A Interacting Protein	Protein Coding	Q9NXV6	48	GC04P183444	13.7604	https://www.genecards.org/cgi-bin/carddisp.pl?gene=CDKN2AIP
PTPRK	Protein Tyrosine Phosphatase Receptor Type K	Protein Coding	Q15262	55	GC06M127949	13.7581	https://www.genecards.org/cgi-bin/carddisp.pl?gene=PTPRK
NWD1	NACHT And WD Repeat Domain Containing 1	Protein Coding	Q149M9	43	GC19P016719	13.7498	https://www.genecards.org/cgi-bin/carddisp.pl?gene=NWD1
MACC1	MET Transcriptional Regulator MACC1	Protein Coding	Q6ZN28	45	GC07M020140	13.7414	https://www.genecards.org/cgi-bin/carddisp.pl?gene=MACC1
NELL1	Neural EGFL Like 1	Protein Coding	Q92832	50	GC11P020669	13.7382	https://www.genecards.org/cgi-bin/carddisp.pl?gene=NELL1
S100A8	S100 Calcium Binding Protein A8	Protein Coding	P05109	54	GC01M165010	13.7373	https://www.genecards.org/cgi-bin/carddisp.pl?gene=S100A8
TUSC8	Tumor Suppressor Candidate 8	RNA Gene		20	GC13M044400	13.737	https://www.genecards.org/cgi-bin/carddisp.pl?gene=TUSC8
GNGT1	G Protein Subunit Gamma Transducin 1	Protein Coding	P63211	54	GC07P093591	13.7354	https://www.genecards.org/cgi-bin/carddisp.pl?gene=GNGT1
DEK	DEK Proto-Oncogene	Protein Coding	P35659	54	GC06M018224	13.7327	https://www.genecards.org/cgi-bin/carddisp.pl?gene=DEK
BTNL2	Butyrophilin Like 2	Protein Coding	Q9UIR0	52	GC06M032393	13.7204	https://www.genecards.org/cgi-bin/carddisp.pl?gene=BTNL2
CD8A	CD8 Subunit Alpha	Protein Coding	P01732	61	GC02M086784	13.7199	https://www.genecards.org/cgi-bin/carddisp.pl?gene=CD8A
H1-3	H1.3 Linker Histone, Cluster Member	Protein Coding	P16402	50	GC06M101372	13.7198	https://www.genecards.org/cgi-bin/carddisp.pl?gene=H1-3
ITGB4	Integrin Subunit Beta 4	Protein Coding	P16144	61	GC17P075721	13.7186	https://www.genecards.org/cgi-bin/carddisp.pl?gene=ITGB4
DDIT3	DNA Damage Inducible Transcript 3	Protein Coding	P35638	59	GC12M057516	13.7174	https://www.genecards.org/cgi-bin/carddisp.pl?gene=DDIT3
SH2B3	SH2B Adaptor Protein 3	Protein Coding	Q9UQQ2	58	GC12P111405	13.715	https://www.genecards.org/cgi-bin/carddisp.pl?gene=SH2B3
NCRUPAR	Non-Protein Coding RNA, Upstream Of F2R/PAR1	RNA Gene		19	GC05P076711	13.7115	https://www.genecards.org/cgi-bin/carddisp.pl?gene=NCRUPAR
LYN	LYN Proto-Oncogene, Src Family Tyrosine Kinase	Protein Coding	P07948	62	GC08P055879	13.7054	https://www.genecards.org/cgi-bin/carddisp.pl?gene=LYN
TRPC4	Transient Receptor Potential Cation Channel Subfamily C Member 4	Protein Coding	Q9UBN4	55	GC13M041657	13.7018	https://www.genecards.org/cgi-bin/carddisp.pl?gene=TRPC4
FAM83C	Family With Sequence Similarity 83 Member C	Protein Coding	Q9BQN1	44	GC20M035285	13.6986	https://www.genecards.org/cgi-bin/carddisp.pl?gene=FAM83C
ITGA3	Integrin Subunit Alpha 3	Protein Coding	P26006	61	GC17P050055	13.6982	https://www.genecards.org/cgi-bin/carddisp.pl?gene=ITGA3
HNF4A	Hepatocyte Nuclear Factor 4 Alpha	Protein Coding	P41235	62	GC20P044355	13.6973	https://www.genecards.org/cgi-bin/carddisp.pl?gene=HNF4A
RPL10L	Ribosomal Protein L10 Like	Protein Coding	Q96L21	47	GC14M046651	13.684	https://www.genecards.org/cgi-bin/carddisp.pl?gene=RPL10L
TNFRSF11A	TNF Receptor Superfamily Member 11a	Protein Coding	Q9Y6Q6	59	GC18P062325	13.6825	https://www.genecards.org/cgi-bin/carddisp.pl?gene=TNFRSF11A
ATP6V0A1	ATPase H+ Transporting V0 Subunit A1	Protein Coding	Q93050	55	GC17P042458	13.6746	https://www.genecards.org/cgi-bin/carddisp.pl?gene=ATP6V0A1
PPARD	Peroxisome Proliferator Activated Receptor Delta	Protein Coding	Q03181	58	GC06P156423	13.6633	https://www.genecards.org/cgi-bin/carddisp.pl?gene=PPARD
ITGAD	Integrin Subunit Alpha D	Protein Coding	Q13349	50	GC16P105027	13.653	https://www.genecards.org/cgi-bin/carddisp.pl?gene=ITGAD
RRAS	RAS Related	Protein Coding	P10301	54	GC19M049635	13.6522	https://www.genecards.org/cgi-bin/carddisp.pl?gene=RRAS
PRL	Prolactin	Protein Coding	P01236	56	GC06M022287	13.6513	https://www.genecards.org/cgi-bin/carddisp.pl?gene=PRL
ANGPT1	Angiopoietin 1	Protein Coding	Q15389	58	GC08M107246	13.6319	https://www.genecards.org/cgi-bin/carddisp.pl?gene=ANGPT1
CT45A3	Cancer/Testis Antigen Family 45 Member A3	Protein Coding	Q8NHU0	28	GC0XM135759	13.6234	https://www.genecards.org/cgi-bin/carddisp.pl?gene=CT45A3
ARAP3	ArfGAP With RhoGAP Domain, Ankyrin Repeat And PH Domain 3	Protein Coding	Q8WWN8	52	GC05M141653	13.6216	https://www.genecards.org/cgi-bin/carddisp.pl?gene=ARAP3
STXBP5-AS1	STXBP5 Antisense RNA 1	RNA Gene		25	GC06M146841	13.6212	https://www.genecards.org/cgi-bin/carddisp.pl?gene=STXBP5-AS1
GAST	Gastrin	Protein Coding	P01350	52	GC17P041712	13.6157	https://www.genecards.org/cgi-bin/carddisp.pl?gene=GAST
MIR133A1	MicroRNA 133a-1	RNA Gene		26	GC18M036072	13.6144	https://www.genecards.org/cgi-bin/carddisp.pl?gene=MIR133A1
MIR4733HG	MIR4733 Host Gene	RNA Gene		19	GC17M091311	13.6078	https://www.genecards.org/cgi-bin/carddisp.pl?gene=MIR4733HG
LOC111811965	NF1 (Neurofibromin 1) Promoter Region	Functional Element		8	GC17P031093	13.6078	https://www.genecards.org/cgi-bin/carddisp.pl?gene=LOC111811965
MIR376C	MicroRNA 376c	RNA Gene		26	GC14P119062	13.6034	https://www.genecards.org/cgi-bin/carddisp.pl?gene=MIR376C
ACTC1	Actin Alpha Cardiac Muscle 1	Protein Coding	P68032	57	GC15M034790	13.6023	https://www.genecards.org/cgi-bin/carddisp.pl?gene=ACTC1
CADPS	Calcium Dependent Secretion Activator	Protein Coding	Q9ULU8	54	GC03M062398	13.601	https://www.genecards.org/cgi-bin/carddisp.pl?gene=CADPS
TDRG1	Testis Development Related 1	RNA Gene	Q3Y452	29	GC06P156474	13.5977	https://www.genecards.org/cgi-bin/carddisp.pl?gene=TDRG1
CLDN7	Claudin 7	Protein Coding	O95471	52	GC17M007259	13.5967	https://www.genecards.org/cgi-bin/carddisp.pl?gene=CLDN7
MVP	Major Vault Protein	Protein Coding	Q14764	52	GC16P104908	13.5949	https://www.genecards.org/cgi-bin/carddisp.pl?gene=MVP
HPSE	Heparanase	Protein Coding	Q9Y251	57	GC04M083292	13.5903	https://www.genecards.org/cgi-bin/carddisp.pl?gene=HPSE
CUL1	Cullin 1	Protein Coding	Q13616	58	GC07P148697	13.5856	https://www.genecards.org/cgi-bin/carddisp.pl?gene=CUL1
TNFRSF19	TNF Receptor Superfamily Member 19	Protein Coding	Q9NS68	51	GC13P023570	13.5798	https://www.genecards.org/cgi-bin/carddisp.pl?gene=TNFRSF19
AKAP1	A-Kinase Anchoring Protein 1	Protein Coding	Q92667	53	GC17P057085	13.565	https://www.genecards.org/cgi-bin/carddisp.pl?gene=AKAP1
TSHZ3	Teashirt Zinc Finger Homeobox 3	Protein Coding	Q63HK5	49	GC19M100829	13.5638	https://www.genecards.org/cgi-bin/carddisp.pl?gene=TSHZ3
ABCF3	ATP Binding Cassette Subfamily F Member 3	Protein Coding	Q9NUQ8	48	GC03P184186	13.5593	https://www.genecards.org/cgi-bin/carddisp.pl?gene=ABCF3
KIF12	Kinesin Family Member 12	Protein Coding	Q96FN5	47	GC09M114086	13.553	https://www.genecards.org/cgi-bin/carddisp.pl?gene=KIF12
F3	Coagulation Factor III, Tissue Factor	Protein Coding	P13726	58	GC01M094956	13.5526	https://www.genecards.org/cgi-bin/carddisp.pl?gene=F3
HPC10	Prostate Cancer, Hereditary, 10	Genetic Locus		9	GC08U901117	13.5473	https://www.genecards.org/cgi-bin/carddisp.pl?gene=HPC10
GNG3	G Protein Subunit Gamma 3	Protein Coding	P63215	47	GC11P098740	13.5472	https://www.genecards.org/cgi-bin/carddisp.pl?gene=GNG3
FGF6	Fibroblast Growth Factor 6	Protein Coding	P10767	52	GC12M032537	13.5406	https://www.genecards.org/cgi-bin/carddisp.pl?gene=FGF6
FZD3	Frizzled Class Receptor 3	Protein Coding	Q9NPG1	56	GC08P028494	13.539	https://www.genecards.org/cgi-bin/carddisp.pl?gene=FZD3
ATP7B	ATPase Copper Transporting Beta	Protein Coding	P35670	61	GC13M051930	13.5375	https://www.genecards.org/cgi-bin/carddisp.pl?gene=ATP7B
CT45A1	Cancer/Testis Antigen Family 45 Member A1	Protein Coding	Q5HYN5	34	GC0XP135713	13.533	https://www.genecards.org/cgi-bin/carddisp.pl?gene=CT45A1
STUB1	STIP1 Homology And U-Box Containing Protein 1	Protein Coding	Q9UNE7	57	GC16P103993	13.5306	https://www.genecards.org/cgi-bin/carddisp.pl?gene=STUB1
JAG1	Jagged Canonical Notch Ligand 1	Protein Coding	P78504	63	GC20M010637	13.5283	https://www.genecards.org/cgi-bin/carddisp.pl?gene=JAG1
DCTN5	Dynactin Subunit 5	Protein Coding	Q9BTE1	50	GC16P104626	13.5199	https://www.genecards.org/cgi-bin/carddisp.pl?gene=DCTN5
CTBP1-AS	CTBP1 Antisense RNA	RNA Gene		22	GC04P001210	13.5115	https://www.genecards.org/cgi-bin/carddisp.pl?gene=CTBP1-AS
TLR9	Toll Like Receptor 9	Protein Coding	Q9NR96	58	GC03M054385	13.4923	https://www.genecards.org/cgi-bin/carddisp.pl?gene=TLR9
CPA1	Carboxypeptidase A1	Protein Coding	P15085	55	GC07P130380	13.4914	https://www.genecards.org/cgi-bin/carddisp.pl?gene=CPA1
YY1	YY1 Transcription Factor	Protein Coding	P25490	61	GC14P100238	13.487	https://www.genecards.org/cgi-bin/carddisp.pl?gene=YY1
HSPD1	Heat Shock Protein Family D (Hsp60) Member 1	Protein Coding	P10809	61	GC02M197486	13.4837	https://www.genecards.org/cgi-bin/carddisp.pl?gene=HSPD1
PIGH	Phosphatidylinositol Glycan Anchor Biosynthesis Class H	Protein Coding	Q14442	50	GC14M067581	13.4806	https://www.genecards.org/cgi-bin/carddisp.pl?gene=PIGH
SOD2-OT1	SOD2 Overlapping Transcript 1	RNA Gene		20	GC06M159772	13.478	https://www.genecards.org/cgi-bin/carddisp.pl?gene=SOD2-OT1
DNAH9	Dynein Axonemal Heavy Chain 9	Protein Coding	Q9NYC9	50	GC17P011598	13.4774	https://www.genecards.org/cgi-bin/carddisp.pl?gene=DNAH9
MMP13	Matrix Metallopeptidase 13	Protein Coding	P45452	62	GC11M102942	13.4633	https://www.genecards.org/cgi-bin/carddisp.pl?gene=MMP13
HSD17B1	Hydroxysteroid 17-Beta Dehydrogenase 1	Protein Coding	P14061	54	GC17P133796	13.4601	https://www.genecards.org/cgi-bin/carddisp.pl?gene=HSD17B1
CUX1	Cut Like Homeobox 1	Protein Coding	Q13948	57	GC07P101815	13.4563	https://www.genecards.org/cgi-bin/carddisp.pl?gene=CUX1
SCAI	Suppressor Of Cancer Cell Invasion	Protein Coding	Q8N9R8	41	GC09M124942	13.4485	https://www.genecards.org/cgi-bin/carddisp.pl?gene=SCAI
TNFSF11	TNF Superfamily Member 11	Protein Coding	O14788	62	GC13P042562	13.4443	https://www.genecards.org/cgi-bin/carddisp.pl?gene=TNFSF11
CRCS7	Colorectal Cancer, Susceptibility To, 7	Genetic Locus		5	GC11U901214	13.4437	https://www.genecards.org/cgi-bin/carddisp.pl?gene=CRCS7
CRCS8	Colorectal Cancer, Susceptibility To, 8	Genetic Locus		5	GC14U900916	13.4437	https://www.genecards.org/cgi-bin/carddisp.pl?gene=CRCS8
TP53TG1	TP53 Target 1	RNA Gene		29	GC07M087325	13.4421	https://www.genecards.org/cgi-bin/carddisp.pl?gene=TP53TG1
DCST1-AS1	DCST1 Antisense RNA 1	RNA Gene		22	GC01M165107	13.4363	https://www.genecards.org/cgi-bin/carddisp.pl?gene=DCST1-AS1
IFNA2	Interferon Alpha 2	Protein Coding	P01563	55	GC09M021384	13.4318	https://www.genecards.org/cgi-bin/carddisp.pl?gene=IFNA2
PHF2	PHD Finger Protein 2	Protein Coding	O75151	51	GC09P093576	13.4296	https://www.genecards.org/cgi-bin/carddisp.pl?gene=PHF2
TNFRSF1B	TNF Receptor Superfamily Member 1B	Protein Coding	P20333	61	GC01P060401	13.4288	https://www.genecards.org/cgi-bin/carddisp.pl?gene=TNFRSF1B
PCSK9	Proprotein Convertase Subtilisin/Kexin Type 9	Protein Coding	Q8NBP7	62	GC01P055039	13.4227	https://www.genecards.org/cgi-bin/carddisp.pl?gene=PCSK9
NCAM1	Neural Cell Adhesion Molecule 1	Protein Coding	P13591	61	GC11P112961	13.4183	https://www.genecards.org/cgi-bin/carddisp.pl?gene=NCAM1
CNTFR	Ciliary Neurotrophic Factor Receptor	Protein Coding	P26992	56	GC09M034551	13.4179	https://www.genecards.org/cgi-bin/carddisp.pl?gene=CNTFR
TRPM3	Transient Receptor Potential Cation Channel Subfamily M Member 3	Protein Coding	Q9HCF6	53	GC09M070529	13.4121	https://www.genecards.org/cgi-bin/carddisp.pl?gene=TRPM3
MRPL46	Mitochondrial Ribosomal Protein L46	Protein Coding	Q9H2W6	49	GC15M155984	13.4018	https://www.genecards.org/cgi-bin/carddisp.pl?gene=MRPL46
PWRN1	Prader-Willi Region Non-Protein Coding RNA 1	RNA Gene		27	GC15P183223	13.3949	https://www.genecards.org/cgi-bin/carddisp.pl?gene=PWRN1
MANCR	Mitotically Associated Long Non Coding RNA	RNA Gene		22	GC10M004577	13.3934	https://www.genecards.org/cgi-bin/carddisp.pl?gene=MANCR
C8orf44-SGK3	C8orf44-SGK3 Readthrough	Protein Coding		28	GC08P068262	13.3932	https://www.genecards.org/cgi-bin/carddisp.pl?gene=C8orf44-SGK3
MTDH	Metadherin	Protein Coding	Q86UE4	51	GC08P097644	13.3931	https://www.genecards.org/cgi-bin/carddisp.pl?gene=MTDH
MIR574	MicroRNA 574	RNA Gene		29	GC04P039253	13.393	https://www.genecards.org/cgi-bin/carddisp.pl?gene=MIR574
APAF1	Apoptotic Peptidase Activating Factor 1	Protein Coding	O14727	60	GC12P098645	13.3902	https://www.genecards.org/cgi-bin/carddisp.pl?gene=APAF1
HPC5	Prostate Cancer, Hereditary, 5	Genetic Locus		8	GC03U900622	13.385	https://www.genecards.org/cgi-bin/carddisp.pl?gene=HPC5
DIABLO	Diablo IAP-Binding Mitochondrial Protein	Protein Coding	Q9NR28	59	GC12M124304	13.3764	https://www.genecards.org/cgi-bin/carddisp.pl?gene=DIABLO
DSCAM-AS1	DSCAM Antisense RNA 1	RNA Gene		23	GC21P040383	13.3698	https://www.genecards.org/cgi-bin/carddisp.pl?gene=DSCAM-AS1
HPC7	Prostate Cancer, Hereditary, 7	Genetic Locus		8	GC15U901009	13.3678	https://www.genecards.org/cgi-bin/carddisp.pl?gene=HPC7
KRT5	Keratin 5	Protein Coding	P13647	58	GC12M052514	13.3675	https://www.genecards.org/cgi-bin/carddisp.pl?gene=KRT5
SUMO1P3	SUMO1 Pseudogene 3	Pseudogene		16	GC01P160317	13.367	https://www.genecards.org/cgi-bin/carddisp.pl?gene=SUMO1P3
MT-ND1	Mitochondrially Encoded NADH:Ubiquinone Oxidoreductase Core Subunit 1	Protein Coding	P03886	46	GCMTP003309	13.3643	https://www.genecards.org/cgi-bin/carddisp.pl?gene=MT-ND1
SFTA3	Surfactant Associated 3	RNA Gene	P0C7M3	43	GC14M036518	13.3578	https://www.genecards.org/cgi-bin/carddisp.pl?gene=SFTA3
GNRH1	Gonadotropin Releasing Hormone 1	Protein Coding	P01148	52	GC08M025419	13.3538	https://www.genecards.org/cgi-bin/carddisp.pl?gene=GNRH1
SLC46A3	Solute Carrier Family 46 Member 3	Protein Coding	Q7Z3Q1	48	GC13M028700	13.3474	https://www.genecards.org/cgi-bin/carddisp.pl?gene=SLC46A3
TCF4	Transcription Factor 4	Protein Coding	P15884	59	GC18M055222	13.3419	https://www.genecards.org/cgi-bin/carddisp.pl?gene=TCF4
CTNNA2	Catenin Alpha 2	Protein Coding	P26232	55	GC02P079185	13.3408	https://www.genecards.org/cgi-bin/carddisp.pl?gene=CTNNA2
PPP6R2	Protein Phosphatase 6 Regulatory Subunit 2	Protein Coding	O75170	50	GC22P050330	13.3405	https://www.genecards.org/cgi-bin/carddisp.pl?gene=PPP6R2
ZNF184	Zinc Finger Protein 184	Protein Coding	Q99676	49	GC06M099999	13.3331	https://www.genecards.org/cgi-bin/carddisp.pl?gene=ZNF184
ENTREP1	Endosomal Transmembrane Epsin Interactor 1	Protein Coding	Q15884	45	GC09P073092	13.3331	https://www.genecards.org/cgi-bin/carddisp.pl?gene=ENTREP1
ADAT1	Adenosine Deaminase TRNA Specific 1	Protein Coding	Q9BUB4	50	GC16M075596	13.3215	https://www.genecards.org/cgi-bin/carddisp.pl?gene=ADAT1
PRECSIT	P53 Regulated Carcinoma Associated Stat3 Activating Long Intergenic Non-Protein Coding Transcript	RNA Gene		27	GC13M110866	13.321	https://www.genecards.org/cgi-bin/carddisp.pl?gene=PRECSIT
IL15	Interleukin 15	Protein Coding	P40933	55	GC04P141636	13.3167	https://www.genecards.org/cgi-bin/carddisp.pl?gene=IL15
SCLC1	Small Cell Cancer Of The Lung	Genetic Locus		4	GC03U990088	13.3092	https://www.genecards.org/cgi-bin/carddisp.pl?gene=SCLC1
IL24	Interleukin 24	Protein Coding	Q13007	53	GC01P206897	13.3088	https://www.genecards.org/cgi-bin/carddisp.pl?gene=IL24
RERGL	RERG Like	Protein Coding	Q9H628	40	GC12M018080	13.3064	https://www.genecards.org/cgi-bin/carddisp.pl?gene=RERGL
PCAT4	Prostate Cancer Associated Transcript 4	RNA Gene		30	GC04P079827	13.2984	https://www.genecards.org/cgi-bin/carddisp.pl?gene=PCAT4
PDPN	Podoplanin	Protein Coding	Q86YL7	54	GC01P013583	13.2922	https://www.genecards.org/cgi-bin/carddisp.pl?gene=PDPN
TRPM2-AS	TRPM2 Antisense RNA	RNA Gene		25	GC21M054241	13.2857	https://www.genecards.org/cgi-bin/carddisp.pl?gene=TRPM2-AS
CAST	Calpastatin	Protein Coding	P20810	61	GC05P095975	13.2852	https://www.genecards.org/cgi-bin/carddisp.pl?gene=CAST
PDE7B	Phosphodiesterase 7B	Protein Coding	Q9NP56	51	GC06P158384	13.2844	https://www.genecards.org/cgi-bin/carddisp.pl?gene=PDE7B
TYK2	Tyrosine Kinase 2	Protein Coding	P29597	66	GC19M010350	13.282	https://www.genecards.org/cgi-bin/carddisp.pl?gene=TYK2
RACK1	Receptor For Activated C Kinase 1	Protein Coding	P63244	56	GC05M182869	13.2808	https://www.genecards.org/cgi-bin/carddisp.pl?gene=RACK1
PDCD4	Programmed Cell Death 4	Protein Coding	Q53EL6	55	GC10P110871	13.2803	https://www.genecards.org/cgi-bin/carddisp.pl?gene=PDCD4
LRRK2	Leucine Rich Repeat Kinase 2	Protein Coding	Q5S007	62	GC12P040196	13.2747	https://www.genecards.org/cgi-bin/carddisp.pl?gene=LRRK2
MYRF	Myelin Regulatory Factor	Protein Coding	Q9Y2G1	50	GC11P098661	13.2745	https://www.genecards.org/cgi-bin/carddisp.pl?gene=MYRF
TXN	Thioredoxin	Protein Coding	P10599	58	GC09M110243	13.2739	https://www.genecards.org/cgi-bin/carddisp.pl?gene=TXN
CIP2A	Cellular Inhibitor Of PP2A	Protein Coding	Q8TCG1	48	GC03M108609	13.2693	https://www.genecards.org/cgi-bin/carddisp.pl?gene=CIP2A
PTPN21	Protein Tyrosine Phosphatase Non-Receptor Type 21	Protein Coding	Q16825	51	GC14M088465	13.2664	https://www.genecards.org/cgi-bin/carddisp.pl?gene=PTPN21
LMAN1L	Lectin, Mannose Binding 1 Like	Protein Coding	Q9HAT1	47	GC15P074812	13.2631	https://www.genecards.org/cgi-bin/carddisp.pl?gene=LMAN1L
RPS27A	Ribosomal Protein S27a	Protein Coding	P62979	55	GC02P055231	13.2587	https://www.genecards.org/cgi-bin/carddisp.pl?gene=RPS27A
CEP57	Centrosomal Protein 57	Protein Coding	Q86XR8	54	GC11P095789	13.2543	https://www.genecards.org/cgi-bin/carddisp.pl?gene=CEP57
PTPRC	Protein Tyrosine Phosphatase Receptor Type C	Protein Coding	P08575	65	GC01P198607	13.2518	https://www.genecards.org/cgi-bin/carddisp.pl?gene=PTPRC
SFTA1P	Surfactant Associated 1, LncRNA	Pseudogene		23	GC10M010784	13.2458	https://www.genecards.org/cgi-bin/carddisp.pl?gene=SFTA1P
CASC17	Cancer Susceptibility 17	RNA Gene		23	GC17M090224	13.2445	https://www.genecards.org/cgi-bin/carddisp.pl?gene=CASC17
DSCAML1	DS Cell Adhesion Molecule Like 1	Protein Coding	Q8TD84	49	GC11M117427	13.244	https://www.genecards.org/cgi-bin/carddisp.pl?gene=DSCAML1
MTBP	MDM2 Binding Protein	Protein Coding	Q96DY7	47	GC08P120426	13.2431	https://www.genecards.org/cgi-bin/carddisp.pl?gene=MTBP
GABRB2	Gamma-Aminobutyric Acid Type A Receptor Subunit Beta2	Protein Coding	P47870	61	GC05M161288	13.239	https://www.genecards.org/cgi-bin/carddisp.pl?gene=GABRB2
CCNA1	Cyclin A1	Protein Coding	P78396	55	GC13P036431	13.236	https://www.genecards.org/cgi-bin/carddisp.pl?gene=CCNA1
MYO16	Myosin XVI	Protein Coding	Q9Y6X6	47	GC13P108495	13.2358	https://www.genecards.org/cgi-bin/carddisp.pl?gene=MYO16
LOC110011216	Paired Like Homeobox 2b Polyalanine Repeat Instability Region	Functional Element		8	GC04P041745	13.2326	https://www.genecards.org/cgi-bin/carddisp.pl?gene=LOC110011216
PPRC1	PPARG Related Coactivator 1	Protein Coding	Q5VV67	49	GC10P102119	13.2233	https://www.genecards.org/cgi-bin/carddisp.pl?gene=PPRC1
ZNF48	Zinc Finger Protein 48	Protein Coding	Q96MX3	43	GC16P030378	13.2233	https://www.genecards.org/cgi-bin/carddisp.pl?gene=ZNF48
PRKAA1	Protein Kinase AMP-Activated Catalytic Subunit Alpha 1	Protein Coding	Q13131	59	GC05M040759	13.2171	https://www.genecards.org/cgi-bin/carddisp.pl?gene=PRKAA1
BSCL2	BSCL2 Lipid Droplet Biogenesis Associated, Seipin	Protein Coding	Q96G97	55	GC11M132685	13.2159	https://www.genecards.org/cgi-bin/carddisp.pl?gene=BSCL2
PDPK1	3-Phosphoinositide Dependent Protein Kinase 1	Protein Coding	O15530	61	GC16P002537	13.2158	https://www.genecards.org/cgi-bin/carddisp.pl?gene=PDPK1
WDR49	WD Repeat Domain 49	Protein Coding	Q8IV35	44	GC03M167478	13.2149	https://www.genecards.org/cgi-bin/carddisp.pl?gene=WDR49
SOCS2-AS1	SOCS2 Antisense RNA 1	RNA Gene		25	GC12M093504	13.2119	https://www.genecards.org/cgi-bin/carddisp.pl?gene=SOCS2-AS1
ZNF100	Zinc Finger Protein 100	Protein Coding	Q8IYN0	45	GC19M021722	13.2094	https://www.genecards.org/cgi-bin/carddisp.pl?gene=ZNF100
C3AR1	Complement C3a Receptor 1	Protein Coding	Q16581	56	GC12M032957	13.2041	https://www.genecards.org/cgi-bin/carddisp.pl?gene=C3AR1
TMCO5A	Transmembrane And Coiled-Coil Domains 5A	Protein Coding	Q8N6Q1	46	GC15P037921	13.1963	https://www.genecards.org/cgi-bin/carddisp.pl?gene=TMCO5A
CTRC	Chymotrypsin C	Protein Coding	Q99895	56	GC01P015438	13.1917	https://www.genecards.org/cgi-bin/carddisp.pl?gene=CTRC
ST8SIA6-AS1	ST8SIA6 Antisense RNA 1	RNA Gene		23	GC10P017386	13.1906	https://www.genecards.org/cgi-bin/carddisp.pl?gene=ST8SIA6-AS1
MYO1B	Myosin IB	Protein Coding	O43795	51	GC02P191246	13.1883	https://www.genecards.org/cgi-bin/carddisp.pl?gene=MYO1B
MIR637	MicroRNA 637	RNA Gene		23	GC19M003961	13.1831	https://www.genecards.org/cgi-bin/carddisp.pl?gene=MIR637
SERPINA1	Serpin Family A Member 1	Protein Coding	P01009	62	GC14M094376	13.1823	https://www.genecards.org/cgi-bin/carddisp.pl?gene=SERPINA1
HEPACAM2	HEPACAM Family Member 2	Protein Coding	A8MVW5	44	GC07M093188	13.1803	https://www.genecards.org/cgi-bin/carddisp.pl?gene=HEPACAM2
RYR1	Ryanodine Receptor 1	Protein Coding	P21817	61	GC19P132993	13.1755	https://www.genecards.org/cgi-bin/carddisp.pl?gene=RYR1
VTI1A	Vesicle Transport Through Interaction With T-SNAREs 1A	Protein Coding	Q96AJ9	51	GC10P112446	13.1746	https://www.genecards.org/cgi-bin/carddisp.pl?gene=VTI1A
LINC01138	Long Intergenic Non-Protein Coding RNA 1138	RNA Gene		23	GC01M164728	13.1731	https://www.genecards.org/cgi-bin/carddisp.pl?gene=LINC01138
MIR7-3	MicroRNA 7-3	RNA Gene		26	GC19P004770	13.1721	https://www.genecards.org/cgi-bin/carddisp.pl?gene=MIR7-3
MIR590	MicroRNA 590	RNA Gene		29	GC07P074191	13.172	https://www.genecards.org/cgi-bin/carddisp.pl?gene=MIR590
TGM2	Transglutaminase 2	Protein Coding	P21980	60	GC20M038127	13.17	https://www.genecards.org/cgi-bin/carddisp.pl?gene=TGM2
SHBG	Sex Hormone Binding Globulin	Protein Coding	P04278	54	GC17P007613	13.1657	https://www.genecards.org/cgi-bin/carddisp.pl?gene=SHBG
GPI	Glucose-6-Phosphate Isomerase	Protein Coding	P06744	59	GC19P034359	13.1652	https://www.genecards.org/cgi-bin/carddisp.pl?gene=GPI
ALOX5	Arachidonate 5-Lipoxygenase	Protein Coding	P09917	62	GC10P045374	13.1633	https://www.genecards.org/cgi-bin/carddisp.pl?gene=ALOX5
KLK10	Kallikrein Related Peptidase 10	Protein Coding	O43240	51	GC19M051012	13.1592	https://www.genecards.org/cgi-bin/carddisp.pl?gene=KLK10
CTTN	Cortactin	Protein Coding	Q14247	56	GC11P070398	13.159	https://www.genecards.org/cgi-bin/carddisp.pl?gene=CTTN
FGD2	FYVE, RhoGEF And PH Domain Containing 2	Protein Coding	Q7Z6J4	49	GC06P156452	13.1563	https://www.genecards.org/cgi-bin/carddisp.pl?gene=FGD2
STX8	Syntaxin 8	Protein Coding	Q9UNK0	52	GC17M009250	13.1558	https://www.genecards.org/cgi-bin/carddisp.pl?gene=STX8
MIR455	MicroRNA 455	RNA Gene		29	GC09P114209	13.1546	https://www.genecards.org/cgi-bin/carddisp.pl?gene=MIR455
LINC00313	Long Intergenic Non-Protein Coding RNA 313	RNA Gene	P59037	28	GC21M043440	13.1542	https://www.genecards.org/cgi-bin/carddisp.pl?gene=LINC00313
LOX	Lysyl Oxidase	Protein Coding	P28300	60	GC05M122063	13.1532	https://www.genecards.org/cgi-bin/carddisp.pl?gene=LOX
SLC12A3	Solute Carrier Family 12 Member 3	Protein Coding	P55017	59	GC16P056865	13.1526	https://www.genecards.org/cgi-bin/carddisp.pl?gene=SLC12A3
CCNG1	Cyclin G1	Protein Coding	P51959	52	GC05P163446	13.151	https://www.genecards.org/cgi-bin/carddisp.pl?gene=CCNG1
PSG2	Pregnancy Specific Beta-1-Glycoprotein 2	Protein Coding	P11465	46	GC19M043064	13.1501	https://www.genecards.org/cgi-bin/carddisp.pl?gene=PSG2
LINC01554	Long Intergenic Non-Protein Coding RNA 1554	RNA Gene	Q52M75	31	GC05P095838	13.1424	https://www.genecards.org/cgi-bin/carddisp.pl?gene=LINC01554
ASXL1	ASXL Transcriptional Regulator 1	Protein Coding	Q8IXJ9	55	GC20P044308	13.1388	https://www.genecards.org/cgi-bin/carddisp.pl?gene=ASXL1
CD276	CD276 Molecule	Protein Coding	Q5ZPR3	55	GC15P073683	13.1358	https://www.genecards.org/cgi-bin/carddisp.pl?gene=CD276
CYP17A1-AS1	CYP17A1 Antisense RNA 1	RNA Gene		23	GC10P116568	13.1305	https://www.genecards.org/cgi-bin/carddisp.pl?gene=CYP17A1-AS1
PIN1	Peptidylprolyl Cis/Trans Isomerase, NIMA-Interacting 1	Protein Coding	Q13526	60	GC19P009835	13.13	https://www.genecards.org/cgi-bin/carddisp.pl?gene=PIN1
MIR199A2	MicroRNA 199a-2	RNA Gene		29	GC01M172235	13.1124	https://www.genecards.org/cgi-bin/carddisp.pl?gene=MIR199A2
SNHG3	Small Nucleolar RNA Host Gene 3	RNA Gene		29	GC01P061365	13.1099	https://www.genecards.org/cgi-bin/carddisp.pl?gene=SNHG3
PRAL	P53 Regulation Associated LncRNA	RNA Gene		17	GC17M088250	13.1055	https://www.genecards.org/cgi-bin/carddisp.pl?gene=PRAL
FGF9	Fibroblast Growth Factor 9	Protein Coding	P31371	56	GC13P021671	13.1025	https://www.genecards.org/cgi-bin/carddisp.pl?gene=FGF9
WSPAR	WNT Signaling Pathway Activating Non-Coding RNA	RNA Gene		18	GC05P133914	13.1012	https://www.genecards.org/cgi-bin/carddisp.pl?gene=WSPAR
SLC8A3	Solute Carrier Family 8 Member A3	Protein Coding	P57103	54	GC14M070044	13.0992	https://www.genecards.org/cgi-bin/carddisp.pl?gene=SLC8A3
DDX3X	DEAD-Box Helicase 3 X-Linked	Protein Coding	O00571	62	GC0XP041333	13.0968	https://www.genecards.org/cgi-bin/carddisp.pl?gene=DDX3X
PDCD4-AS1	PDCD4 Antisense RNA 1	RNA Gene		23	GC10M110868	13.0907	https://www.genecards.org/cgi-bin/carddisp.pl?gene=PDCD4-AS1
TKT	Transketolase	Protein Coding	P29401	58	GC03M053224	13.0878	https://www.genecards.org/cgi-bin/carddisp.pl?gene=TKT
GAPDHS	Glyceraldehyde-3-Phosphate Dehydrogenase, Spermatogenic	Protein Coding	O14556	54	GC19P132919	13.08	https://www.genecards.org/cgi-bin/carddisp.pl?gene=GAPDHS
WIF1	WNT Inhibitory Factor 1	Protein Coding	Q9Y5W5	55	GC12M065050	13.0799	https://www.genecards.org/cgi-bin/carddisp.pl?gene=WIF1
VEGFB	Vascular Endothelial Growth Factor B	Protein Coding	P49765	55	GC11P064234	13.0797	https://www.genecards.org/cgi-bin/carddisp.pl?gene=VEGFB
SYK	Spleen Associated Tyrosine Kinase	Protein Coding	P43405	63	GC09P103553	13.0794	https://www.genecards.org/cgi-bin/carddisp.pl?gene=SYK
ARHGEF25	Rho Guanine Nucleotide Exchange Factor 25	Protein Coding	Q86VW2	50	GC12P065447	13.0783	https://www.genecards.org/cgi-bin/carddisp.pl?gene=ARHGEF25
HSPA8	Heat Shock Protein Family A (Hsp70) Member 8	Protein Coding	P11142	62	GC11M123057	13.0759	https://www.genecards.org/cgi-bin/carddisp.pl?gene=HSPA8
EGLN1	Egl-9 Family Hypoxia Inducible Factor 1	Protein Coding	Q9GZT9	63	GC01M231363	13.0708	https://www.genecards.org/cgi-bin/carddisp.pl?gene=EGLN1
PGBD3	PiggyBac Transposable Element Derived 3	Protein Coding	Q8N328	36	GC10M049517	13.0703	https://www.genecards.org/cgi-bin/carddisp.pl?gene=PGBD3
CABIN1	Calcineurin Binding Protein 1	Protein Coding	Q9Y6J0	53	GC22P024011	13.0651	https://www.genecards.org/cgi-bin/carddisp.pl?gene=CABIN1
ASPRV1	Aspartic Peptidase Retroviral Like 1	Protein Coding	Q53RT3	49	GC02M069932	13.0573	https://www.genecards.org/cgi-bin/carddisp.pl?gene=ASPRV1
ADH1B	Alcohol Dehydrogenase 1B (Class I), Beta Polypeptide	Protein Coding	P00325	57	GC04M099304	13.0537	https://www.genecards.org/cgi-bin/carddisp.pl?gene=ADH1B
CD86	CD86 Molecule	Protein Coding	P42081	56	GC03P122055	13.0534	https://www.genecards.org/cgi-bin/carddisp.pl?gene=CD86
ARPP21	CAMP Regulated Phosphoprotein 21	Protein Coding	Q9UBL0	48	GC03P035680	13.0522	https://www.genecards.org/cgi-bin/carddisp.pl?gene=ARPP21
TERF1	Telomeric Repeat Binding Factor 1	Protein Coding	P54274	55	GC08P073008	13.0521	https://www.genecards.org/cgi-bin/carddisp.pl?gene=TERF1
EML4	EMAP Like 4	Protein Coding	Q9HC35	52	GC02P042169	13.0414	https://www.genecards.org/cgi-bin/carddisp.pl?gene=EML4
NECAP2	NECAP Endocytosis Associated 2	Protein Coding	Q9NVZ3	49	GC01P060647	13.0413	https://www.genecards.org/cgi-bin/carddisp.pl?gene=NECAP2
BRMS1	BRMS1 Transcriptional Repressor And Anoikis Regulator	Protein Coding	Q9HCU9	48	GC11M132862	13.0384	https://www.genecards.org/cgi-bin/carddisp.pl?gene=BRMS1
LINC00858	Long Intergenic Non-Protein Coding RNA 858	RNA Gene		20	GC10P116030	13.0303	https://www.genecards.org/cgi-bin/carddisp.pl?gene=LINC00858
USP7	Ubiquitin Specific Peptidase 7	Protein Coding	Q93009	62	GC16M008892	13.0288	https://www.genecards.org/cgi-bin/carddisp.pl?gene=USP7
DNAH3	Dynein Axonemal Heavy Chain 3	Protein Coding	Q8TD57	46	GC16M027692	13.0259	https://www.genecards.org/cgi-bin/carddisp.pl?gene=DNAH3
NETO2	Neuropilin And Tolloid Like 2	Protein Coding	Q8NC67	50	GC16M047077	13.0243	https://www.genecards.org/cgi-bin/carddisp.pl?gene=NETO2
EED	Embryonic Ectoderm Development	Protein Coding	O75530	55	GC11P099657	13.0241	https://www.genecards.org/cgi-bin/carddisp.pl?gene=EED
CD9	CD9 Molecule	Protein Coding	P21926	56	GC12P046724	13.0227	https://www.genecards.org/cgi-bin/carddisp.pl?gene=CD9
SYNGR1	Synaptogyrin 1	Protein Coding	O43759	53	GC22P081525	13.0198	https://www.genecards.org/cgi-bin/carddisp.pl?gene=SYNGR1
PRPF8	Pre-MRNA Processing Factor 8	Protein Coding	Q6P2Q9	54	GC17M001650	13.0162	https://www.genecards.org/cgi-bin/carddisp.pl?gene=PRPF8
NR3C1	Nuclear Receptor Subfamily 3 Group C Member 1	Protein Coding	P04150	62	GC05M143277	13.0082	https://www.genecards.org/cgi-bin/carddisp.pl?gene=NR3C1
SORCS1	Sortilin Related VPS10 Domain Containing Receptor 1	Protein Coding	Q8WY21	52	GC10M106573	12.9995	https://www.genecards.org/cgi-bin/carddisp.pl?gene=SORCS1
VTN	Vitronectin	Protein Coding	P04004	56	GC17M088839	12.9943	https://www.genecards.org/cgi-bin/carddisp.pl?gene=VTN
CEACAM3	CEA Cell Adhesion Molecule 3	Protein Coding	P40198	54	GC19P041796	12.9935	https://www.genecards.org/cgi-bin/carddisp.pl?gene=CEACAM3
SERPINB2	Serpin Family B Member 2	Protein Coding	P05120	56	GC18P063871	12.9921	https://www.genecards.org/cgi-bin/carddisp.pl?gene=SERPINB2
ADAM17	ADAM Metallopeptidase Domain 17	Protein Coding	P78536	63	GC02M009488	12.9888	https://www.genecards.org/cgi-bin/carddisp.pl?gene=ADAM17
LINC01089	Long Intergenic Non-Protein Coding RNA 1089	RNA Gene		24	GC12M124289	12.9843	https://www.genecards.org/cgi-bin/carddisp.pl?gene=LINC01089
DCK	Deoxycytidine Kinase	Protein Coding	P27707	56	GC04P070992	12.9757	https://www.genecards.org/cgi-bin/carddisp.pl?gene=DCK
MIR518B	MicroRNA 518b	RNA Gene		25	GC19P133641	12.975	https://www.genecards.org/cgi-bin/carddisp.pl?gene=MIR518B
LOC130058543	ATAC-STARR-Seq Lymphoblastoid Active Region 10486	Functional Element		10	GC16P110534	12.9737	https://www.genecards.org/cgi-bin/carddisp.pl?gene=LOC130058543
LINC00312	Long Intergenic Non-Protein Coding RNA 312	RNA Gene	Q9Y6C7	25	GC03P008571	12.9657	https://www.genecards.org/cgi-bin/carddisp.pl?gene=LINC00312
METTL3	Methyltransferase 3, N6-Adenosine-Methyltransferase Complex Catalytic Subunit	Protein Coding	Q86U44	53	GC14M021498	12.9595	https://www.genecards.org/cgi-bin/carddisp.pl?gene=METTL3
IRF4	Interferon Regulatory Factor 4	Protein Coding	Q15306	57	GC06P000391	12.9565	https://www.genecards.org/cgi-bin/carddisp.pl?gene=IRF4
HSP90AB1	Heat Shock Protein 90 Alpha Family Class B Member 1	Protein Coding	P08238	62	GC06P044246	12.9563	https://www.genecards.org/cgi-bin/carddisp.pl?gene=HSP90AB1
AMACR	Alpha-Methylacyl-CoA Racemase	Protein Coding	Q9UHK6	58	GC05M033986	12.9562	https://www.genecards.org/cgi-bin/carddisp.pl?gene=AMACR
ABCG4	ATP Binding Cassette Subfamily G Member 4	Protein Coding	Q9H172	54	GC11P123564	12.9559	https://www.genecards.org/cgi-bin/carddisp.pl?gene=ABCG4
FOSL1	FOS Like 1, AP-1 Transcription Factor Subunit	Protein Coding	P15407	57	GC11M132841	12.9535	https://www.genecards.org/cgi-bin/carddisp.pl?gene=FOSL1
MIR346	MicroRNA 346	RNA Gene		27	GC10M086264	12.9497	https://www.genecards.org/cgi-bin/carddisp.pl?gene=MIR346
TUNAR	TCL1 Upstream Neural Differentiation-Associated RNA	Protein Coding	A0A1B0GTB2	27	GC14P095876	12.9493	https://www.genecards.org/cgi-bin/carddisp.pl?gene=TUNAR
MCM3	Minichromosome Maintenance Complex Component 3	Protein Coding	P25205	58	GC06M052264	12.9421	https://www.genecards.org/cgi-bin/carddisp.pl?gene=MCM3
PTH	Parathyroid Hormone	Protein Coding	P01270	58	GC11M013492	12.9395	https://www.genecards.org/cgi-bin/carddisp.pl?gene=PTH
MIR409	MicroRNA 409	RNA Gene		28	GC14P119069	12.9392	https://www.genecards.org/cgi-bin/carddisp.pl?gene=MIR409
IKBKB	Inhibitor Of Nuclear Factor Kappa B Kinase Subunit Beta	Protein Coding	O14920	66	GC08P042271	12.9329	https://www.genecards.org/cgi-bin/carddisp.pl?gene=IKBKB
CASC21	Cancer Susceptibility 21	RNA Gene		15	GC08P127244	12.9313	https://www.genecards.org/cgi-bin/carddisp.pl?gene=CASC21
TNFRSF11B	TNF Receptor Superfamily Member 11b	Protein Coding	O00300	59	GC08M118923	12.931	https://www.genecards.org/cgi-bin/carddisp.pl?gene=TNFRSF11B
STMN1	Stathmin 1	Protein Coding	P16949	56	GC01M025884	12.9303	https://www.genecards.org/cgi-bin/carddisp.pl?gene=STMN1
MIR622	MicroRNA 622	RNA Gene		20	GC13P090231	12.9291	https://www.genecards.org/cgi-bin/carddisp.pl?gene=MIR622
LINC01116	Long Intergenic Non-Protein Coding RNA 1116	RNA Gene		25	GC02M176400	12.9277	https://www.genecards.org/cgi-bin/carddisp.pl?gene=LINC01116
HPC15	Prostate Cancer, Hereditary, 15	Genetic Locus		8	GC19U901018	12.9276	https://www.genecards.org/cgi-bin/carddisp.pl?gene=HPC15
HPC6	Prostate Cancer, Susceptibility To	Genetic Locus		8	GC22U900503	12.9276	https://www.genecards.org/cgi-bin/carddisp.pl?gene=HPC6
PTPRG-AS1	PTPRG Antisense RNA 1	RNA Gene		25	GC03M062248	12.9274	https://www.genecards.org/cgi-bin/carddisp.pl?gene=PTPRG-AS1
RPS6KC1	Ribosomal Protein S6 Kinase C1	Protein Coding	Q96S38	50	GC01P213051	12.9246	https://www.genecards.org/cgi-bin/carddisp.pl?gene=RPS6KC1
GPSM2	G Protein Signaling Modulator 2	Protein Coding	P81274	53	GC01P108875	12.9216	https://www.genecards.org/cgi-bin/carddisp.pl?gene=GPSM2
PRSS22	Serine Protease 22	Protein Coding	Q9GZN4	51	GC16M002852	12.9184	https://www.genecards.org/cgi-bin/carddisp.pl?gene=PRSS22
RASA2	RAS P21 Protein Activator 2	Protein Coding	Q15283	51	GC03P141487	12.917	https://www.genecards.org/cgi-bin/carddisp.pl?gene=RASA2
AGAP2-AS1	AGAP2 Antisense RNA 1	RNA Gene		22	GC12P057726	12.9141	https://www.genecards.org/cgi-bin/carddisp.pl?gene=AGAP2-AS1
EFNA3	Ephrin A3	Protein Coding	P52797	54	GC01P155078	12.9099	https://www.genecards.org/cgi-bin/carddisp.pl?gene=EFNA3
HNRNPUL2-BSCL2	HNRNPUL2-BSCL2 Readthrough (NMD Candidate)	RNA Gene		25	GC11M132686	12.8964	https://www.genecards.org/cgi-bin/carddisp.pl?gene=HNRNPUL2-BSCL2
MIR154	MicroRNA 154	RNA Gene		29	GC14P119049	12.8912	https://www.genecards.org/cgi-bin/carddisp.pl?gene=MIR154
3	Dickkopf WNT Signaling Pathway Inhibitor 3	Protein Coding	Q9UBP4	52	GC11M013700	12.8911	https://www.genecards.org/cgi-bin/carddisp.pl?gene=DKK3
LINC00659	Long Intergenic Non-Protein Coding RNA 659	RNA Gene		22	GC20M062738	12.889	https://www.genecards.org/cgi-bin/carddisp.pl?gene=LINC00659
ZNF776	Zinc Finger Protein 776	Protein Coding	Q68DI1	40	GC19P057746	12.8874	https://www.genecards.org/cgi-bin/carddisp.pl?gene=ZNF776
IGFBP5	Insulin Like Growth Factor Binding Protein 5	Protein Coding	P24593	55	GC02M216672	12.88	https://www.genecards.org/cgi-bin/carddisp.pl?gene=IGFBP5
MAGEA4	MAGE Family Member A4	Protein Coding	P43358	50	GC0XP151912	12.8766	https://www.genecards.org/cgi-bin/carddisp.pl?gene=MAGEA4
EMSY	EMSY Transcriptional Repressor, BRCA2 Interacting	Protein Coding	Q7Z589	48	GC11P099461	12.8752	https://www.genecards.org/cgi-bin/carddisp.pl?gene=EMSY
USP16	Ubiquitin Specific Peptidase 16	Protein Coding	Q9Y5T5	52	GC21P029024	12.8725	https://www.genecards.org/cgi-bin/carddisp.pl?gene=USP16
DGCR6L	DiGeorge Syndrome Critical Region Gene 6 Like	Protein Coding	Q9BY27	45	GC22M020314	12.8667	https://www.genecards.org/cgi-bin/carddisp.pl?gene=DGCR6L
HIF1A-AS1	HIF1A Antisense RNA 1	RNA Gene		20	GC14M061681	12.8641	https://www.genecards.org/cgi-bin/carddisp.pl?gene=HIF1A-AS1
MIR2052HG	MIR2052 Host Gene	RNA Gene		21	GC08P074599	12.8636	https://www.genecards.org/cgi-bin/carddisp.pl?gene=MIR2052HG
MTAP	Methylthioadenosine Phosphorylase	Protein Coding	Q13126	62	GC09P021887	12.8519	https://www.genecards.org/cgi-bin/carddisp.pl?gene=MTAP
TNFAIP3	TNF Alpha Induced Protein 3	Protein Coding	P21580	62	GC06P137866	12.848	https://www.genecards.org/cgi-bin/carddisp.pl?gene=TNFAIP3
TSPAN5	Tetraspanin 5	Protein Coding	P62079	52	GC04M098470	12.844	https://www.genecards.org/cgi-bin/carddisp.pl?gene=TSPAN5
KATNAL2	Katanin Catalytic Subunit A1 Like 2	Protein Coding	Q8IYT4	48	GC18P046917	12.844	https://www.genecards.org/cgi-bin/carddisp.pl?gene=KATNAL2
MAGI2-AS3	MAGI2 Antisense RNA 3	RNA Gene		26	GC07P079452	12.8437	https://www.genecards.org/cgi-bin/carddisp.pl?gene=MAGI2-AS3
AGBL4	AGBL Carboxypeptidase 4	Protein Coding	Q5VU57	45	GC01M048532	12.8428	https://www.genecards.org/cgi-bin/carddisp.pl?gene=AGBL4
MIR302A	MicroRNA 302a	RNA Gene		28	GC04M112949	12.8419	https://www.genecards.org/cgi-bin/carddisp.pl?gene=MIR302A
IL13	Interleukin 13	Protein Coding	P35225	56	GC05P132656	12.8399	https://www.genecards.org/cgi-bin/carddisp.pl?gene=IL13
XRCC4	X-Ray Repair Cross Complementing 4	Protein Coding	Q13426	56	GC05P083077	12.8393	https://www.genecards.org/cgi-bin/carddisp.pl?gene=XRCC4
PRSS21	Serine Protease 21	Protein Coding	Q9Y6M0	51	GC16P104077	12.8389	https://www.genecards.org/cgi-bin/carddisp.pl?gene=PRSS21
MIR661	MicroRNA 661	RNA Gene		23	GC08M143945	12.8379	https://www.genecards.org/cgi-bin/carddisp.pl?gene=MIR661
ZNF560	Zinc Finger Protein 560	Protein Coding	Q96MR9	41	GC19M009445	12.8372	https://www.genecards.org/cgi-bin/carddisp.pl?gene=ZNF560
MIR572	MicroRNA 572	RNA Gene		22	GC04P026800	12.8331	https://www.genecards.org/cgi-bin/carddisp.pl?gene=MIR572
SSX2	SSX Family Member 2	Protein Coding	Q16385	44	GC0XM052696	12.8323	https://www.genecards.org/cgi-bin/carddisp.pl?gene=SSX2
ZDHHC8	Zinc Finger DHHC-Type Palmitoyltransferase 8	Protein Coding	Q9ULC8	50	GC22P020129	12.8317	https://www.genecards.org/cgi-bin/carddisp.pl?gene=ZDHHC8
MAF	MAF BZIP Transcription Factor	Protein Coding	O75444	58	GC16M079204	12.826	https://www.genecards.org/cgi-bin/carddisp.pl?gene=MAF
H2AX	H2A.X Variant Histone	Protein Coding	P16104	56	GC11M133876	12.8232	https://www.genecards.org/cgi-bin/carddisp.pl?gene=H2AX
L1CAM	L1 Cell Adhesion Molecule	Protein Coding	P32004	60	GC0XM153864	12.8231	https://www.genecards.org/cgi-bin/carddisp.pl?gene=L1CAM
KRT33A	Keratin 33A	Protein Coding	O76009	48	GC17M041346	12.8186	https://www.genecards.org/cgi-bin/carddisp.pl?gene=KRT33A
DPH7	Diphthamide Biosynthesis 7	Protein Coding	Q9BTV6	47	GC09M137554	12.8186	https://www.genecards.org/cgi-bin/carddisp.pl?gene=DPH7
FBXO32	F-Box Protein 32	Protein Coding	Q969P5	53	GC08M123622	12.8144	https://www.genecards.org/cgi-bin/carddisp.pl?gene=FBXO32
SOX5	SRY-Box Transcription Factor 5	Protein Coding	P35711	56	GC12M023529	12.8052	https://www.genecards.org/cgi-bin/carddisp.pl?gene=SOX5
LARP1B	La Ribonucleoprotein 1B	Protein Coding	Q659C4	45	GC04P128061	12.8031	https://www.genecards.org/cgi-bin/carddisp.pl?gene=LARP1B
IGFBP1	Insulin Like Growth Factor Binding Protein 1	Protein Coding	P08833	55	GC07P050144	12.7992	https://www.genecards.org/cgi-bin/carddisp.pl?gene=IGFBP1
GREB1	Growth Regulating Estrogen Receptor Binding 1	Protein Coding	Q4ZG55	48	GC02P011482	12.7948	https://www.genecards.org/cgi-bin/carddisp.pl?gene=GREB1
MIR551A	MicroRNA 551a	RNA Gene		25	GC01M003560	12.7918	https://www.genecards.org/cgi-bin/carddisp.pl?gene=MIR551A
ZNF136	Zinc Finger Protein 136	Protein Coding	P52737	47	GC19P012163	12.7826	https://www.genecards.org/cgi-bin/carddisp.pl?gene=ZNF136
SV2B	Synaptic Vesicle Glycoprotein 2B	Protein Coding	Q7L1I2	51	GC15P091099	12.7786	https://www.genecards.org/cgi-bin/carddisp.pl?gene=SV2B
CT45A7	Cancer/Testis Antigen Family 45 Member A7	Protein Coding	P0DMV0	15	GC0XM135829	12.7699	https://www.genecards.org/cgi-bin/carddisp.pl?gene=CT45A7
HPGD	15-Hydroxyprostaglandin Dehydrogenase	Protein Coding	P15428	58	GC04M174490	12.7697	https://www.genecards.org/cgi-bin/carddisp.pl?gene=HPGD
NANOG	Nanog Homeobox	Protein Coding	Q9H9S0	50	GC12P007787	12.769	https://www.genecards.org/cgi-bin/carddisp.pl?gene=NANOG
HIPK4	Homeodomain Interacting Protein Kinase 4	Protein Coding	Q8NE63	46	GC19M040379	12.7672	https://www.genecards.org/cgi-bin/carddisp.pl?gene=HIPK4
IRGQ	Immunity Related GTPase Q	Protein Coding	Q8WZA9	43	GC19M043584	12.7655	https://www.genecards.org/cgi-bin/carddisp.pl?gene=IRGQ
TFAP2A	Transcription Factor AP-2 Alpha	Protein Coding	P05549	61	GC06M010393	12.7617	https://www.genecards.org/cgi-bin/carddisp.pl?gene=TFAP2A
FTX	FTX Transcript, XIST Regulator	RNA Gene		27	GC0XM073959	12.7586	https://www.genecards.org/cgi-bin/carddisp.pl?gene=FTX
MTRR	5-Methyltetrahydrofolate-Homocysteine Methyltransferase Reductase	Protein Coding	Q9UBK8	56	GC05P007851	12.7497	https://www.genecards.org/cgi-bin/carddisp.pl?gene=MTRR
PEBP1	Phosphatidylethanolamine Binding Protein 1	Protein Coding	P30086	58	GC12P118158	12.7481	https://www.genecards.org/cgi-bin/carddisp.pl?gene=PEBP1
TAS2R20	Taste 2 Receptor Member 20	Protein Coding	P59543	42	GC12M033130	12.7408	https://www.genecards.org/cgi-bin/carddisp.pl?gene=TAS2R20
SPAAR	Small Regulatory Polypeptide Of Amino Acid Response	Protein Coding	A0A1B0GVQ0	25	GC09P060087	12.7368	https://www.genecards.org/cgi-bin/carddisp.pl?gene=SPAAR
PBX1	PBX Homeobox 1	Protein Coding	P40424	59	GC01P170881	12.7292	https://www.genecards.org/cgi-bin/carddisp.pl?gene=PBX1
SLC6A9	Solute Carrier Family 6 Member 9	Protein Coding	P48067	60	GC01M043991	12.7256	https://www.genecards.org/cgi-bin/carddisp.pl?gene=SLC6A9
FAM13C	Family With Sequence Similarity 13 Member C	Protein Coding	Q8NE31	44	GC10M059246	12.7256	https://www.genecards.org/cgi-bin/carddisp.pl?gene=FAM13C
CCDC171	Coiled-Coil Domain Containing 171	Protein Coding	Q6TFL3	44	GC09P016254	12.723	https://www.genecards.org/cgi-bin/carddisp.pl?gene=CCDC171
PCDHA2	Protocadherin Alpha 2	Protein Coding	Q9Y5H9	49	GC05P155467	12.7196	https://www.genecards.org/cgi-bin/carddisp.pl?gene=PCDHA2
PCDHA7	Protocadherin Alpha 7	Protein Coding	Q9UN72	45	GC05P155472	12.7196	https://www.genecards.org/cgi-bin/carddisp.pl?gene=PCDHA7
ZP4	Zona Pellucida Glycoprotein 4	Protein Coding	Q12836	44	GC01M237877	12.7196	https://www.genecards.org/cgi-bin/carddisp.pl?gene=ZP4
ADA	Adenosine Deaminase	Protein Coding	P00813	63	GC20M044620	12.7186	https://www.genecards.org/cgi-bin/carddisp.pl?gene=ADA
HLA-DQA1	Major Histocompatibility Complex, Class II, DQ Alpha 1	Protein Coding	P01909	55	GC06P156274	12.7155	https://www.genecards.org/cgi-bin/carddisp.pl?gene=HLA-DQA1
ENTPD3	Ectonucleoside Triphosphate Diphosphohydrolase 3	Protein Coding	O75355	55	GC03P041241	12.714	https://www.genecards.org/cgi-bin/carddisp.pl?gene=ENTPD3
BCL2A1	BCL2 Related Protein A1	Protein Coding	Q16548	53	GC15M155729	12.7099	https://www.genecards.org/cgi-bin/carddisp.pl?gene=BCL2A1
RASSF1-AS1	RASSF1 Antisense RNA 1	RNA Gene		19	GC03P050337	12.7034	https://www.genecards.org/cgi-bin/carddisp.pl?gene=RASSF1-AS1
NAPB	NSF Attachment Protein Beta	Protein Coding	Q9H115	51	GC20M023374	12.7017	https://www.genecards.org/cgi-bin/carddisp.pl?gene=NAPB
KCNF1	Potassium Voltage-Gated Channel Modifier Subfamily F Member 1	Protein Coding	Q9H3M0	48	GC02P010911	12.7017	https://www.genecards.org/cgi-bin/carddisp.pl?gene=KCNF1
CAT	Catalase	Protein Coding	P04040	64	GC11P034460	12.7	https://www.genecards.org/cgi-bin/carddisp.pl?gene=CAT
LOC130067016	ATAC-STARR-Seq Lymphoblastoid Silent Region 13504	Functional Element		8	GC22P084766	12.6993	https://www.genecards.org/cgi-bin/carddisp.pl?gene=LOC130067016
JAZF1	JAZF Zinc Finger 1	Protein Coding	Q86VZ6	49	GC07M027830	12.6968	https://www.genecards.org/cgi-bin/carddisp.pl?gene=JAZF1
ARHGAP20	Rho GTPase Activating Protein 20	Protein Coding	Q9P2F6	47	GC11M110577	12.6886	https://www.genecards.org/cgi-bin/carddisp.pl?gene=ARHGAP20
G6PD	Glucose-6-Phosphate Dehydrogenase	Protein Coding	P11413	63	GC0XM154610	12.6871	https://www.genecards.org/cgi-bin/carddisp.pl?gene=G6PD
RUNX2	RUNX Family Transcription Factor 2	Protein Coding	Q13950	59	GC06P156520	12.6763	https://www.genecards.org/cgi-bin/carddisp.pl?gene=RUNX2
MAMDC2	MAM Domain Containing 2	Protein Coding	Q7Z304	48	GC09P070043	12.6745	https://www.genecards.org/cgi-bin/carddisp.pl?gene=MAMDC2
ZNF772	Zinc Finger Protein 772	Protein Coding	Q68DY9	39	GC19M057466	12.6745	https://www.genecards.org/cgi-bin/carddisp.pl?gene=ZNF772
OR2T1	Olfactory Receptor Family 2 Subfamily T Member 1	Protein Coding	O43869	38	GC01P248405	12.6745	https://www.genecards.org/cgi-bin/carddisp.pl?gene=OR2T1
ITGA2	Integrin Subunit Alpha 2	Protein Coding	P17301	58	GC05P052989	12.6735	https://www.genecards.org/cgi-bin/carddisp.pl?gene=ITGA2
GZMB	Granzyme B	Protein Coding	P10144	59	GC14M024630	12.6646	https://www.genecards.org/cgi-bin/carddisp.pl?gene=GZMB
PCDHA1	Protocadherin Alpha 1	Protein Coding	Q9Y5I3	49	GC05P155466	12.6592	https://www.genecards.org/cgi-bin/carddisp.pl?gene=PCDHA1
PLB1	Phospholipase B1	Protein Coding	Q6P1J6	47	GC02P029090	12.6592	https://www.genecards.org/cgi-bin/carddisp.pl?gene=PLB1
PLEKHG4B	Pleckstrin Homology And RhoGEF Domain Containing G4B	Protein Coding	Q96PX9	45	GC05P000093	12.6592	https://www.genecards.org/cgi-bin/carddisp.pl?gene=PLEKHG4B
FOXP1	Forkhead Box P1	Protein Coding	Q9H334	57	GC03M070954	12.6555	https://www.genecards.org/cgi-bin/carddisp.pl?gene=FOXP1
ATF3	Activating Transcription Factor 3	Protein Coding	P18847	57	GC01P212565	12.6515	https://www.genecards.org/cgi-bin/carddisp.pl?gene=ATF3
WNK2	WNK Lysine Deficient Protein Kinase 2	Protein Coding	Q9Y3S1	48	GC09P093184	12.6488	https://www.genecards.org/cgi-bin/carddisp.pl?gene=WNK2
LINC00993	Long Intergenic Non-Protein Coding RNA 993	RNA Gene		19	GC10P037249	12.6467	https://www.genecards.org/cgi-bin/carddisp.pl?gene=LINC00993
RICTOR	RPTOR Independent Companion Of MTOR Complex 2	Protein Coding	Q6R327	56	GC05M038937	12.6445	https://www.genecards.org/cgi-bin/carddisp.pl?gene=RICTOR
KCNJ4	Potassium Inwardly Rectifying Channel Subfamily J Member 4	Protein Coding	P48050	54	GC22M038426	12.6422	https://www.genecards.org/cgi-bin/carddisp.pl?gene=KCNJ4
PCDHA6	Protocadherin Alpha 6	Protein Coding	Q9UN73	45	GC05P155471	12.6422	https://www.genecards.org/cgi-bin/carddisp.pl?gene=PCDHA6
OR5AC2	Olfactory Receptor Family 5 Subfamily AC Member 2	Protein Coding	Q9NZP5	42	GC03P098087	12.6422	https://www.genecards.org/cgi-bin/carddisp.pl?gene=OR5AC2
PTTG1	PTTG1 Regulator Of Sister Chromatid Separation, Securin	Protein Coding	O95997	54	GC05P160454	12.6389	https://www.genecards.org/cgi-bin/carddisp.pl?gene=PTTG1
TMEFF2	Transmembrane Protein With EGF Like And Two Follistatin Like Domains 2	Protein Coding	Q9UIK5	52	GC02M191950	12.6377	https://www.genecards.org/cgi-bin/carddisp.pl?gene=TMEFF2
FOXC2-AS1	FOXC2 Antisense RNA 1	RNA Gene		25	GC16M086566	12.629	https://www.genecards.org/cgi-bin/carddisp.pl?gene=FOXC2-AS1
ASAP1-IT1	ASAP1 Intronic Transcript 1	RNA Gene		23	GC08M130295	12.6278	https://www.genecards.org/cgi-bin/carddisp.pl?gene=ASAP1-IT1
CT47A4	Cancer/Testis Antigen Family 47 Member A4	Protein Coding	Q5JQC4	24	GC0XM120967	12.6253	https://www.genecards.org/cgi-bin/carddisp.pl?gene=CT47A4
CXCR3	C-X-C Motif Chemokine Receptor 3	Protein Coding	P49682	57	GC0XM071615	12.6252	https://www.genecards.org/cgi-bin/carddisp.pl?gene=CXCR3
PCDHA8	Protocadherin Alpha 8	Protein Coding	Q9Y5H6	45	GC05P155473	12.623	https://www.genecards.org/cgi-bin/carddisp.pl?gene=PCDHA8
TRIM34	Tripartite Motif Containing 34	Protein Coding	Q9BYJ4	43	GC11P005619	12.623	https://www.genecards.org/cgi-bin/carddisp.pl?gene=TRIM34
LOC128667231	RFX6 Prostate Cancer Risk Allelic Enhancer	Functional Element		2	GC06P116888	12.6079	https://www.genecards.org/cgi-bin/carddisp.pl?gene=LOC128667231
RBFOX1	RNA Binding Fox-1 Homolog 1	Protein Coding	Q9NWB1	52	GC16P104149	12.6062	https://www.genecards.org/cgi-bin/carddisp.pl?gene=RBFOX1
PDP2	Pyruvate Dehydrogenase Phosphatase Catalytic Subunit 2	Protein Coding	Q9P2J9	52	GC16P105826	12.6002	https://www.genecards.org/cgi-bin/carddisp.pl?gene=PDP2
EFCAB6	EF-Hand Calcium Binding Domain 6	Protein Coding	Q5THR3	46	GC22M081615	12.6002	https://www.genecards.org/cgi-bin/carddisp.pl?gene=EFCAB6
SLC35G1	Solute Carrier Family 35 Member G1	Protein Coding	Q2M3R5	43	GC10P093893	12.6002	https://www.genecards.org/cgi-bin/carddisp.pl?gene=SLC35G1
SMC3	Structural Maintenance Of Chromosomes 3	Protein Coding	Q9UQE7	60	GC10P110567	12.5976	https://www.genecards.org/cgi-bin/carddisp.pl?gene=SMC3
LRP6	LDL Receptor Related Protein 6	Protein Coding	O75581	59	GC12M033141	12.5965	https://www.genecards.org/cgi-bin/carddisp.pl?gene=LRP6
HOXA9	Homeobox A9	Protein Coding	P31269	52	GC07M027162	12.5881	https://www.genecards.org/cgi-bin/carddisp.pl?gene=HOXA9
MIR520C	MicroRNA 520c	RNA Gene		24	GC19P133642	12.5843	https://www.genecards.org/cgi-bin/carddisp.pl?gene=MIR520C
PCM1	Pericentriolar Material 1	Protein Coding	Q15154	54	GC08P017922	12.5709	https://www.genecards.org/cgi-bin/carddisp.pl?gene=PCM1
UNC79	Unc-79 Homolog, NALCN Channel Complex Subunit	Protein Coding	Q9P2D8	47	GC14P093333	12.5705	https://www.genecards.org/cgi-bin/carddisp.pl?gene=UNC79
CXCL10	C-X-C Motif Chemokine Ligand 10	Protein Coding	P02778	56	GC04M076021	12.5682	https://www.genecards.org/cgi-bin/carddisp.pl?gene=CXCL10
CDK8	Cyclin Dependent Kinase 8	Protein Coding	P49336	62	GC13P026254	12.5644	https://www.genecards.org/cgi-bin/carddisp.pl?gene=CDK8
LTA	Lymphotoxin Alpha	Protein Coding	P01374	55	GC06P156242	12.5568	https://www.genecards.org/cgi-bin/carddisp.pl?gene=LTA
LCN2	Lipocalin 2	Protein Coding	P80188	58	GC09P128149	12.5508	https://www.genecards.org/cgi-bin/carddisp.pl?gene=LCN2
SNHG8	Small Nucleolar RNA Host Gene 8	RNA Gene		27	GC04P118278	12.5486	https://www.genecards.org/cgi-bin/carddisp.pl?gene=SNHG8
LINC01564	Long Intergenic Non-Protein Coding RNA 1564	RNA Gene		23	GC06P156625	12.5483	https://www.genecards.org/cgi-bin/carddisp.pl?gene=LINC01564
ZNF431	Zinc Finger Protein 431	Protein Coding	Q8TF32	44	GC19P021142	12.5446	https://www.genecards.org/cgi-bin/carddisp.pl?gene=ZNF431
CT47A6	Cancer/Testis Antigen Family 47 Member A6	Protein Coding	Q5JQC4	27	GC0XM120958	12.5235	https://www.genecards.org/cgi-bin/carddisp.pl?gene=CT47A6
CT47A3	Cancer/Testis Antigen Family 47 Member A3	Protein Coding	Q5JQC4	26	GC0XM120973	12.5235	https://www.genecards.org/cgi-bin/carddisp.pl?gene=CT47A3
VCAN	Versican	Protein Coding	P13611	59	GC05P083471	12.5235	https://www.genecards.org/cgi-bin/carddisp.pl?gene=VCAN
TCIM	Transcriptional And Immune Response Regulator	Protein Coding	Q9NR00	43	GC08P040153	12.5228	https://www.genecards.org/cgi-bin/carddisp.pl?gene=TCIM
ID3	Inhibitor Of DNA Binding 3	Protein Coding	Q02535	51	GC01M023557	12.5162	https://www.genecards.org/cgi-bin/carddisp.pl?gene=ID3
IFNB1	Interferon Beta 1	Protein Coding	P01574	55	GC09M021077	12.5159	https://www.genecards.org/cgi-bin/carddisp.pl?gene=IFNB1
CCKBR	Cholecystokinin B Receptor	Protein Coding	P32239	56	GC11P006259	12.5105	https://www.genecards.org/cgi-bin/carddisp.pl?gene=CCKBR
SLC25A47	Solute Carrier Family 25 Member 47	Protein Coding	Q6Q0C1	47	GC14P100323	12.5057	https://www.genecards.org/cgi-bin/carddisp.pl?gene=SLC25A47
MIR17HG	MiR-17-92a-1 Cluster Host Gene	RNA Gene	Q75NE6	36	GC13P091347	12.5054	https://www.genecards.org/cgi-bin/carddisp.pl?gene=MIR17HG
MIR147A	MicroRNA 147a	RNA Gene		24	GC09M120244	12.4892	https://www.genecards.org/cgi-bin/carddisp.pl?gene=MIR147A
HCG11	HLA Complex Group 11	RNA Gene		26	GC06P156052	12.489	https://www.genecards.org/cgi-bin/carddisp.pl?gene=HCG11
LOC126861339	BRD4-Independent Group 4 Enhancer GRCh37_chr11:111957035-111958234	Functional Element		8	GC11P112743	12.4773	https://www.genecards.org/cgi-bin/carddisp.pl?gene=LOC126861339
IL16	Interleukin 16	Protein Coding	Q14005	54	GC15P081159	12.4719	https://www.genecards.org/cgi-bin/carddisp.pl?gene=IL16
CD34	CD34 Molecule	Protein Coding	P28906	58	GC01M207880	12.4704	https://www.genecards.org/cgi-bin/carddisp.pl?gene=CD34
CFAP43	Cilia And Flagella Associated Protein 43	Protein Coding	Q8NDM7	47	GC10M104129	12.47	https://www.genecards.org/cgi-bin/carddisp.pl?gene=CFAP43
PRC1	Protein Regulator Of Cytokinesis 1	Protein Coding	O43663	50	GC15M090966	12.4613	https://www.genecards.org/cgi-bin/carddisp.pl?gene=PRC1
EDN1	Endothelin 1	Protein Coding	P05305	61	GC06P012497	12.4498	https://www.genecards.org/cgi-bin/carddisp.pl?gene=EDN1
ACP3	Acid Phosphatase 3	Protein Coding	P15309	55	GC03P140930	12.4471	https://www.genecards.org/cgi-bin/carddisp.pl?gene=ACP3
ENTPD3-AS1	ENTPD3 Antisense RNA 1	RNA Gene		23	GC03M040088	12.4404	https://www.genecards.org/cgi-bin/carddisp.pl?gene=ENTPD3-AS1
OR4C12	Olfactory Receptor Family 4 Subfamily C Member 12	Protein Coding	Q96R67	39	GC11M132509	12.4402	https://www.genecards.org/cgi-bin/carddisp.pl?gene=OR4C12
IL11	Interleukin 11	Protein Coding	P20809	52	GC19M055364	12.4235	https://www.genecards.org/cgi-bin/carddisp.pl?gene=IL11
CCDST	Cervical Cancer Associated DHX9 Suppressive Transcript	RNA Gene		25	GC01P171112	12.4163	https://www.genecards.org/cgi-bin/carddisp.pl?gene=CCDST
SCN11A	Sodium Voltage-Gated Channel Alpha Subunit 11	Protein Coding	Q9UI33	55	GC03M038862	12.399	https://www.genecards.org/cgi-bin/carddisp.pl?gene=SCN11A
OVAAL	Ovarian Adenocarcinoma Amplified Long Non-Coding RNA	RNA Gene		24	GC01P180509	12.3972	https://www.genecards.org/cgi-bin/carddisp.pl?gene=OVAAL
CT47A1	Cancer/Testis Antigen Family 47 Member A1	Protein Coding	Q5JQC4	29	GC0XM120982	12.3899	https://www.genecards.org/cgi-bin/carddisp.pl?gene=CT47A1
CT47A11	Cancer/Testis Antigen Family 47 Member A11	Protein Coding	Q5JQC4	27	GC0XM120933	12.3899	https://www.genecards.org/cgi-bin/carddisp.pl?gene=CT47A11
CT47A2	Cancer/Testis Antigen Family 47 Member A2	Protein Coding	Q5JQC4	27	GC0XM120977	12.3899	https://www.genecards.org/cgi-bin/carddisp.pl?gene=CT47A2
CT47A7	Cancer/Testis Antigen Family 47 Member A7	Protein Coding	Q5JQC4	26	GC0XM120953	12.3899	https://www.genecards.org/cgi-bin/carddisp.pl?gene=CT47A7
CT47A8	Cancer/Testis Antigen Family 47 Member A8	Protein Coding	Q5JQC4	26	GC0XM120956	12.3899	https://www.genecards.org/cgi-bin/carddisp.pl?gene=CT47A8
CT47A9	Cancer/Testis Antigen Family 47 Member A9	Protein Coding	Q5JQC4	26	GC0XM120943	12.3899	https://www.genecards.org/cgi-bin/carddisp.pl?gene=CT47A9
TUBB	Tubulin Beta Class I	Protein Coding	P07437	62	GC06P156224	12.3889	https://www.genecards.org/cgi-bin/carddisp.pl?gene=TUBB
NCOA1	Nuclear Receptor Coactivator 1	Protein Coding	Q15788	58	GC02P024492	12.3864	https://www.genecards.org/cgi-bin/carddisp.pl?gene=NCOA1
MINPP1	Multiple Inositol-Polyphosphate Phosphatase 1	Protein Coding	Q9UNW1	55	GC10P087504	12.3803	https://www.genecards.org/cgi-bin/carddisp.pl?gene=MINPP1
ACRV1	Acrosomal Vesicle Protein 1	Protein Coding	P26436	48	GC11M125671	12.3685	https://www.genecards.org/cgi-bin/carddisp.pl?gene=ACRV1
ZSCAN2	Zinc Finger And SCAN Domain Containing 2	Protein Coding	Q7Z7L9	46	GC15P084600	12.3685	https://www.genecards.org/cgi-bin/carddisp.pl?gene=ZSCAN2
APOE	Apolipoprotein E	Protein Coding	P02649	62	GC19P133238	12.3623	https://www.genecards.org/cgi-bin/carddisp.pl?gene=APOE
GPR26	G Protein-Coupled Receptor 26	Protein Coding	Q8NDV2	46	GC10P123666	12.3606	https://www.genecards.org/cgi-bin/carddisp.pl?gene=GPR26
PCDHA4	Protocadherin Alpha 4	Protein Coding	Q9UN74	45	GC05P155469	12.3606	https://www.genecards.org/cgi-bin/carddisp.pl?gene=PCDHA4
TSNAXIP1	Translin Associated Factor X Interacting Protein 1	Protein Coding	Q2TAA8	43	GC16P067806	12.3606	https://www.genecards.org/cgi-bin/carddisp.pl?gene=TSNAXIP1
FAXC	Failed Axon Connections Homolog, Metaxin Like GST Domain Containing	Protein Coding	Q5TGI0	45	GC06M099271	12.3453	https://www.genecards.org/cgi-bin/carddisp.pl?gene=FAXC
EIF2AK3	Eukaryotic Translation Initiation Factor 2 Alpha Kinase 3	Protein Coding	Q9NZJ5	63	GC02M088556	12.3444	https://www.genecards.org/cgi-bin/carddisp.pl?gene=EIF2AK3
CHRNA3	Cholinergic Receptor Nicotinic Alpha 3 Subunit	Protein Coding	P32297	58	GC15M155702	12.3402	https://www.genecards.org/cgi-bin/carddisp.pl?gene=CHRNA3
MIR138-2	MicroRNA 138-2	RNA Gene		27	GC16P105586	12.3384	https://www.genecards.org/cgi-bin/carddisp.pl?gene=MIR138-2
BBC3	BCL2 Binding Component 3	Protein Coding	Q96PG8	53	GC19M047220	12.3376	https://www.genecards.org/cgi-bin/carddisp.pl?gene=BBC3
DPP4	Dipeptidyl Peptidase 4	Protein Coding	P27487	62	GC02M161992	12.3338	https://www.genecards.org/cgi-bin/carddisp.pl?gene=DPP4
LINC01433	Long Intergenic Non-Protein Coding RNA 1433	RNA Gene		22	GC20P009593	12.3314	https://www.genecards.org/cgi-bin/carddisp.pl?gene=LINC01433
LINC00515	Long Intergenic Non-Protein Coding RNA 515	RNA Gene		24	GC21M025582	12.3298	https://www.genecards.org/cgi-bin/carddisp.pl?gene=LINC00515
CTNNA3	Catenin Alpha 3	Protein Coding	Q9UI47	54	GC10M065912	12.3285	https://www.genecards.org/cgi-bin/carddisp.pl?gene=CTNNA3
ZNF717	Zinc Finger Protein 717	Protein Coding	Q9BY31	42	GC03M075678	12.3283	https://www.genecards.org/cgi-bin/carddisp.pl?gene=ZNF717
CD46	CD46 Molecule	Protein Coding	P15529	60	GC01P207752	12.3213	https://www.genecards.org/cgi-bin/carddisp.pl?gene=CD46
PCAT19	Prostate Cancer Associated Transcript 19	RNA Gene		18	GC19M102704	12.3187	https://www.genecards.org/cgi-bin/carddisp.pl?gene=PCAT19
BRF1	BRF1 RNA Polymerase III Transcription Initiation Factor Subunit	Protein Coding	Q92994	53	GC14M122245	12.3165	https://www.genecards.org/cgi-bin/carddisp.pl?gene=BRF1
CDC25B	Cell Division Cycle 25B	Protein Coding	P30305	59	GC20P009560	12.3145	https://www.genecards.org/cgi-bin/carddisp.pl?gene=CDC25B
FEN1	Flap Structure-Specific Endonuclease 1	Protein Coding	P39748	58	GC11P098665	12.3117	https://www.genecards.org/cgi-bin/carddisp.pl?gene=FEN1
SYP	Synaptophysin	Protein Coding	P08247	59	GC0XM049187	12.3108	https://www.genecards.org/cgi-bin/carddisp.pl?gene=SYP
PLEKHG1	Pleckstrin Homology And RhoGEF Domain Containing G1	Protein Coding	Q9ULL1	48	GC06P150599	12.3091	https://www.genecards.org/cgi-bin/carddisp.pl?gene=PLEKHG1
DSC2	Desmocollin 2	Protein Coding	Q02487	58	GC18M031058	12.3084	https://www.genecards.org/cgi-bin/carddisp.pl?gene=DSC2
CLDND1	Claudin Domain Containing 1	Protein Coding	Q9NY35	47	GC03M098497	12.3056	https://www.genecards.org/cgi-bin/carddisp.pl?gene=CLDND1
EIF4A1	Eukaryotic Translation Initiation Factor 4A1	Protein Coding	P60842	59	GC17P007572	12.3047	https://www.genecards.org/cgi-bin/carddisp.pl?gene=EIF4A1
INS-IGF2	INS-IGF2 Readthrough	Protein Coding	F8WCM5	37	GC11M013303	12.2997	https://www.genecards.org/cgi-bin/carddisp.pl?gene=INS-IGF2
CT45A8	Cancer/Testis Antigen Family 45 Member A8	Protein Coding	P0DMV1	18	GC0XM135846	12.2915	https://www.genecards.org/cgi-bin/carddisp.pl?gene=CT45A8
CT45A9	Cancer/Testis Antigen Family 45 Member A9	Protein Coding	P0DMV2	16	GC0XM135863	12.2915	https://www.genecards.org/cgi-bin/carddisp.pl?gene=CT45A9
PKD2L1	Polycystin 2 Like 1, Transient Receptor Potential Cation Channel	Protein Coding	Q9P0L9	55	GC10M100288	12.2863	https://www.genecards.org/cgi-bin/carddisp.pl?gene=PKD2L1
PODN	Podocan	Protein Coding	Q7Z5L7	51	GC01P053062	12.2863	https://www.genecards.org/cgi-bin/carddisp.pl?gene=PODN
PCDHA9	Protocadherin Alpha 9	Protein Coding	Q9Y5H5	48	GC05P155474	12.2863	https://www.genecards.org/cgi-bin/carddisp.pl?gene=PCDHA9
PCDHA10	Protocadherin Alpha 10	Protein Coding	Q9Y5I2	47	GC05P155476	12.2863	https://www.genecards.org/cgi-bin/carddisp.pl?gene=PCDHA10
PCDHA5	Protocadherin Alpha 5	Protein Coding	Q9Y5H7	45	GC05P155470	12.2863	https://www.genecards.org/cgi-bin/carddisp.pl?gene=PCDHA5
ZNF419	Zinc Finger Protein 419	Protein Coding	Q96HQ0	44	GC19P133789	12.2863	https://www.genecards.org/cgi-bin/carddisp.pl?gene=ZNF419
ITPRIPL1	ITPRIP Like 1	Protein Coding	Q6GPH6	43	GC02P098430	12.2863	https://www.genecards.org/cgi-bin/carddisp.pl?gene=ITPRIPL1
ZNF287	Zinc Finger Protein 287	Protein Coding	Q9HBT7	41	GC17M088516	12.2863	https://www.genecards.org/cgi-bin/carddisp.pl?gene=ZNF287
BNIP5	BCL2 Interacting Protein 5	Protein Coding	P0C671	39	GC06M101250	12.2863	https://www.genecards.org/cgi-bin/carddisp.pl?gene=BNIP5
BRCA3	Breast Cancer 3	Genetic Locus		8	GC13U990062	12.2843	https://www.genecards.org/cgi-bin/carddisp.pl?gene=BRCA3
LNCR3	Lung Cancer Susceptibility 3	Genetic Locus		4	GC05U901116	12.2835	https://www.genecards.org/cgi-bin/carddisp.pl?gene=LNCR3
PLCG2	Phospholipase C Gamma 2	Protein Coding	P16885	64	GC16P081779	12.2802	https://www.genecards.org/cgi-bin/carddisp.pl?gene=PLCG2
LOC130004293	ATAC-STARR-Seq Lymphoblastoid Silent Region 2590	Functional Element		8	GC10P118248	12.2779	https://www.genecards.org/cgi-bin/carddisp.pl?gene=LOC130004293
ADARB2-AS1	ADARB2 Antisense RNA 1	RNA Gene	A8MUL3	30	GC10P001526	12.2748	https://www.genecards.org/cgi-bin/carddisp.pl?gene=ADARB2-AS1
CT47B1	Cancer/Testis Antigen Family 47 Member B1	Protein Coding	P0C2W7	29	GC0XM120872	12.2734	https://www.genecards.org/cgi-bin/carddisp.pl?gene=CT47B1
MIR582	MicroRNA 582	RNA Gene		29	GC05M059703	12.2633	https://www.genecards.org/cgi-bin/carddisp.pl?gene=MIR582
SLC13A3	Solute Carrier Family 13 Member 3	Protein Coding	Q8WWT9	55	GC20M046557	12.2566	https://www.genecards.org/cgi-bin/carddisp.pl?gene=SLC13A3
PCDHB1	Protocadherin Beta 1	Protein Coding	Q9Y5F3	46	GC05P155477	12.2566	https://www.genecards.org/cgi-bin/carddisp.pl?gene=PCDHB1
BTBD16	BTB Domain Containing 16	Protein Coding	Q32M84	44	GC10P122271	12.2566	https://www.genecards.org/cgi-bin/carddisp.pl?gene=BTBD16
OR6K2	Olfactory Receptor Family 6 Subfamily K Member 2	Protein Coding	Q8NGY2	43	GC01M158699	12.2566	https://www.genecards.org/cgi-bin/carddisp.pl?gene=OR6K2
S100A2	S100 Calcium Binding Protein A2	Protein Coding	P29034	54	GC01M153561	12.2509	https://www.genecards.org/cgi-bin/carddisp.pl?gene=S100A2
MIR181B2	MicroRNA 181b-2	RNA Gene		26	GC09P124693	12.2499	https://www.genecards.org/cgi-bin/carddisp.pl?gene=MIR181B2
LOC130061310	ATAC-STARR-Seq Lymphoblastoid Active Region 12491	Functional Element		5	GC17P141307	12.2392	https://www.genecards.org/cgi-bin/carddisp.pl?gene=LOC130061310
STK4	Serine/Threonine Kinase 4	Protein Coding	Q13043	61	GC20P044966	12.2387	https://www.genecards.org/cgi-bin/carddisp.pl?gene=STK4
SFRP1	Secreted Frizzled Related Protein 1	Protein Coding	Q8N474	55	GC08M041262	12.2269	https://www.genecards.org/cgi-bin/carddisp.pl?gene=SFRP1
AKR1C3	Aldo-Keto Reductase Family 1 Member C3	Protein Coding	P42330	57	GC10P005035	12.2265	https://www.genecards.org/cgi-bin/carddisp.pl?gene=AKR1C3
LOC130003807	ATAC-STARR-Seq Lymphoblastoid Active Region 3353	Functional Element		9	GC10P051199	12.2255	https://www.genecards.org/cgi-bin/carddisp.pl?gene=LOC130003807
RHO	Rhodopsin	Protein Coding	P08100	60	GC03P140890	12.2252	https://www.genecards.org/cgi-bin/carddisp.pl?gene=RHO
STRADB	STE20 Related Adaptor Beta	Protein Coding	Q9C0K7	51	GC02P201387	12.2236	https://www.genecards.org/cgi-bin/carddisp.pl?gene=STRADB
MIR7-2	MicroRNA 7-2	RNA Gene		25	GC15P088611	12.2176	https://www.genecards.org/cgi-bin/carddisp.pl?gene=MIR7-2
MIR135A1	MicroRNA 135a-1	RNA Gene		29	GC03M054393	12.2073	https://www.genecards.org/cgi-bin/carddisp.pl?gene=MIR135A1
SHMT1	Serine Hydroxymethyltransferase 1	Protein Coding	P34896	56	GC17M088632	12.2066	https://www.genecards.org/cgi-bin/carddisp.pl?gene=SHMT1
SERPINB3	Serpin Family B Member 3	Protein Coding	P29508	52	GC18M063655	12.2043	https://www.genecards.org/cgi-bin/carddisp.pl?gene=SERPINB3
LINC00574	Long Intergenic Non-Protein Coding RNA 574	RNA Gene	Q9H8X3	30	GC06P169817	12.2016	https://www.genecards.org/cgi-bin/carddisp.pl?gene=LINC00574
SFRP2	Secreted Frizzled Related Protein 2	Protein Coding	Q96HF1	52	GC04M153780	12.1998	https://www.genecards.org/cgi-bin/carddisp.pl?gene=SFRP2
PLG	Plasminogen	Protein Coding	P00747	61	GC06P160702	12.1987	https://www.genecards.org/cgi-bin/carddisp.pl?gene=PLG
IL2RB	Interleukin 2 Receptor Subunit Beta	Protein Coding	P14784	63	GC22M081565	12.1939	https://www.genecards.org/cgi-bin/carddisp.pl?gene=IL2RB
THSD7B	Thrombospondin Type 1 Domain Containing 7B	Protein Coding	Q9C0I4	44	GC02P136765	12.1924	https://www.genecards.org/cgi-bin/carddisp.pl?gene=THSD7B
GABRG1	Gamma-Aminobutyric Acid Type A Receptor Subunit Gamma1	Protein Coding	Q8N1C3	51	GC04M046035	12.1848	https://www.genecards.org/cgi-bin/carddisp.pl?gene=GABRG1
KIAA1755	KIAA1755	Protein Coding	Q5JYT7	44	GC20M038210	12.1848	https://www.genecards.org/cgi-bin/carddisp.pl?gene=KIAA1755
OR14A16	Olfactory Receptor Family 14 Subfamily A Member 16	Protein Coding	Q8NHC5	40	GC01M247814	12.1848	https://www.genecards.org/cgi-bin/carddisp.pl?gene=OR14A16
OR1S2	Olfactory Receptor Family 1 Subfamily S Member 2	Protein Coding	Q8NGQ3	40	GC11M058203	12.1848	https://www.genecards.org/cgi-bin/carddisp.pl?gene=OR1S2
OR2Z1	Olfactory Receptor Family 2 Subfamily Z Member 1	Protein Coding	Q8NG97	40	GC19P008721	12.1848	https://www.genecards.org/cgi-bin/carddisp.pl?gene=OR2Z1
OR5L1	Olfactory Receptor Family 5 Subfamily L Member 1	Protein Coding	Q8NGL2	40	GC11P055811	12.1848	https://www.genecards.org/cgi-bin/carddisp.pl?gene=OR5L1
OR8K3	Olfactory Receptor Family 8 Subfamily K Member 3 (Gene/Pseudogene)	Protein Coding	Q8NH51	37	GC11P056340	12.1848	https://www.genecards.org/cgi-bin/carddisp.pl?gene=OR8K3
ZNF534	Zinc Finger Protein 534	Protein Coding	Q76KX8	37	GC19P052429	12.1848	https://www.genecards.org/cgi-bin/carddisp.pl?gene=ZNF534
MSH5	MutS Homolog 5	Protein Coding	O43196	53	GC06P156258	12.1828	https://www.genecards.org/cgi-bin/carddisp.pl?gene=MSH5
ECT2	Epithelial Cell Transforming 2	Protein Coding	Q9H8V3	53	GC03P172750	12.1783	https://www.genecards.org/cgi-bin/carddisp.pl?gene=ECT2
HSPA9	Heat Shock Protein Family A (Hsp70) Member 9	Protein Coding	P38646	61	GC05M138554	12.169	https://www.genecards.org/cgi-bin/carddisp.pl?gene=HSPA9
MYLK	Myosin Light Chain Kinase	Protein Coding	Q15746	65	GC03M123610	12.1628	https://www.genecards.org/cgi-bin/carddisp.pl?gene=MYLK
MIF	Macrophage Migration Inhibitory Factor	Protein Coding	P14174	61	GC22P023894	12.1626	https://www.genecards.org/cgi-bin/carddisp.pl?gene=MIF
ADH1C	Alcohol Dehydrogenase 1C (Class I), Gamma Polypeptide	Protein Coding	P00326	54	GC04M099336	12.1564	https://www.genecards.org/cgi-bin/carddisp.pl?gene=ADH1C
BTG2	BTG Anti-Proliferation Factor 2	Protein Coding	P78543	51	GC01P203305	12.1527	https://www.genecards.org/cgi-bin/carddisp.pl?gene=BTG2
LINC01088	Long Intergenic Non-Protein Coding RNA 1088	RNA Gene		25	GC04P079082	12.1427	https://www.genecards.org/cgi-bin/carddisp.pl?gene=LINC01088
ZNF300P1	Zinc Finger Protein 300 Pseudogene 1	Pseudogene		20	GC05M150930	12.1413	https://www.genecards.org/cgi-bin/carddisp.pl?gene=ZNF300P1
MALINC1	Mitosis Associated Long Intergenic Non-Coding RNA 1	RNA Gene		23	GC05M140073	12.141	https://www.genecards.org/cgi-bin/carddisp.pl?gene=MALINC1
MIR7-1	MicroRNA 7-1	RNA Gene		25	GC09M112905	12.1379	https://www.genecards.org/cgi-bin/carddisp.pl?gene=MIR7-1
2	SOS Ras/Rho Guanine Nucleotide Exchange Factor 2	Protein Coding	Q07890	56	GC14M050117	12.1268	https://www.genecards.org/cgi-bin/carddisp.pl?gene=SOS2
BIRC7	Baculoviral IAP Repeat Containing 7	Protein Coding	Q96CA5	51	GC20P063235	12.1266	https://www.genecards.org/cgi-bin/carddisp.pl?gene=BIRC7
HLA-G	Major Histocompatibility Complex, Class I, G	Protein Coding	P17693	57	GC06P156194	12.1227	https://www.genecards.org/cgi-bin/carddisp.pl?gene=HLA-G
MAP3K7	Mitogen-Activated Protein Kinase Kinase Kinase 7	Protein Coding	O43318	63	GC06M090513	12.1222	https://www.genecards.org/cgi-bin/carddisp.pl?gene=MAP3K7
TGFB3	Transforming Growth Factor Beta 3	Protein Coding	P10600	61	GC14M075958	12.119	https://www.genecards.org/cgi-bin/carddisp.pl?gene=TGFB3
PAWR	Pro-Apoptotic WT1 Regulator	Protein Coding	Q96IZ0	54	GC12M079574	12.1099	https://www.genecards.org/cgi-bin/carddisp.pl?gene=PAWR
PECAM1	Platelet And Endothelial Cell Adhesion Molecule 1	Protein Coding	P16284	53	GC17M064319	12.1093	https://www.genecards.org/cgi-bin/carddisp.pl?gene=PECAM1
S100A6	S100 Calcium Binding Protein A6	Protein Coding	P06703	54	GC01M165024	12.1059	https://www.genecards.org/cgi-bin/carddisp.pl?gene=S100A6
NT5E	5'-Nucleotidase Ecto	Protein Coding	P21589	65	GC06P085449	12.0974	https://www.genecards.org/cgi-bin/carddisp.pl?gene=NT5E
MIR662	MicroRNA 662	RNA Gene		23	GC16P103996	12.0911	https://www.genecards.org/cgi-bin/carddisp.pl?gene=MIR662
CLDN4	Claudin 4	Protein Coding	O14493	54	GC07P073799	12.0896	https://www.genecards.org/cgi-bin/carddisp.pl?gene=CLDN4
SLC16A1	Solute Carrier Family 16 Member 1	Protein Coding	P53985	61	GC01M113130	12.0894	https://www.genecards.org/cgi-bin/carddisp.pl?gene=SLC16A1
GJB2	Gap Junction Protein Beta 2	Protein Coding	P29033	58	GC13M020187	12.0818	https://www.genecards.org/cgi-bin/carddisp.pl?gene=GJB2
SLC5A5	Solute Carrier Family 5 Member 5	Protein Coding	Q92911	58	GC19P132609	12.0803	https://www.genecards.org/cgi-bin/carddisp.pl?gene=SLC5A5
ITGB1-DT	ITGB1 Divergent Transcript	RNA Gene		19	GC10P032959	12.0803	https://www.genecards.org/cgi-bin/carddisp.pl?gene=ITGB1-DT
MYO18A	Myosin XVIIIA	Protein Coding	Q92614	51	GC17M088849	12.0734	https://www.genecards.org/cgi-bin/carddisp.pl?gene=MYO18A
LOC129930620	ATAC-STARR-Seq Lymphoblastoid Silent Region 934	Functional Element		9	GC01P063276	12.0709	https://www.genecards.org/cgi-bin/carddisp.pl?gene=LOC129930620
LOC129931529	ATAC-STARR-Seq Lymphoblastoid Active Region 1799	Functional Element		8	GC01P172417	12.0709	https://www.genecards.org/cgi-bin/carddisp.pl?gene=LOC129931529
BAG1	BAG Cochaperone 1	Protein Coding	Q99933	55	GC09M033245	12.0687	https://www.genecards.org/cgi-bin/carddisp.pl?gene=BAG1
EPIST	Esophagus Epithelial Intergenic Associated Transcript	RNA Gene		22	GC05M135299	12.0671	https://www.genecards.org/cgi-bin/carddisp.pl?gene=EPIST
MIR19B1	MicroRNA 19b-1	RNA Gene		26	GC13P091714	12.0652	https://www.genecards.org/cgi-bin/carddisp.pl?gene=MIR19B1
NR1H2	Nuclear Receptor Subfamily 1 Group H Member 2	Protein Coding	P55055	58	GC19P050329	12.0636	https://www.genecards.org/cgi-bin/carddisp.pl?gene=NR1H2
ATAD2	ATPase Family AAA Domain Containing 2	Protein Coding	Q6PL18	51	GC08M123319	12.0613	https://www.genecards.org/cgi-bin/carddisp.pl?gene=ATAD2
TFF3	Trefoil Factor 3	Protein Coding	Q07654	53	GC21M042311	12.0537	https://www.genecards.org/cgi-bin/carddisp.pl?gene=TFF3
HSPA1A	Heat Shock Protein Family A (Hsp70) Member 1A	Protein Coding	P0DMV8	59	GC06P156262	12.0458	https://www.genecards.org/cgi-bin/carddisp.pl?gene=HSPA1A
GRPR	Gastrin Releasing Peptide Receptor	Protein Coding	P30550	56	GC0XP016124	12.0445	https://www.genecards.org/cgi-bin/carddisp.pl?gene=GRPR
SRSF2	Serine And Arginine Rich Splicing Factor 2	Protein Coding	Q01130	55	GC17M076734	12.0331	https://www.genecards.org/cgi-bin/carddisp.pl?gene=SRSF2
SLC34A2	Solute Carrier Family 34 Member 2	Protein Coding	O95436	57	GC04P025648	12.0317	https://www.genecards.org/cgi-bin/carddisp.pl?gene=SLC34A2
KCNB2	Potassium Voltage-Gated Channel Subfamily B Member 2	Protein Coding	Q92953	56	GC08P072537	12.0316	https://www.genecards.org/cgi-bin/carddisp.pl?gene=KCNB2
MIR628	MicroRNA 628	RNA Gene		26	GC15M055372	12.0199	https://www.genecards.org/cgi-bin/carddisp.pl?gene=MIR628
EHMT2	Euchromatic Histone Lysine Methyltransferase 2	Protein Coding	Q96KQ7	58	GC06M031879	12.0161	https://www.genecards.org/cgi-bin/carddisp.pl?gene=EHMT2
PTGFR	Prostaglandin F Receptor	Protein Coding	P43088	55	GC01P078303	12.0141	https://www.genecards.org/cgi-bin/carddisp.pl?gene=PTGFR
KREMEN1	Kringle Containing Transmembrane Protein 1	Protein Coding	Q96MU8	55	GC22P029073	12.0134	https://www.genecards.org/cgi-bin/carddisp.pl?gene=KREMEN1
IL6ST	Interleukin 6 Cytokine Family Signal Transducer	Protein Coding	P40189	62	GC05M055935	12.0124	https://www.genecards.org/cgi-bin/carddisp.pl?gene=IL6ST
CARS2	Cysteinyl-TRNA Synthetase 2, Mitochondrial	Protein Coding	Q9HA77	52	GC13M110641	12.009	https://www.genecards.org/cgi-bin/carddisp.pl?gene=CARS2
DUSP1	Dual Specificity Phosphatase 1	Protein Coding	P28562	58	GC05M172768	12.006	https://www.genecards.org/cgi-bin/carddisp.pl?gene=DUSP1
SGK2	Serum/Glucocorticoid Regulated Kinase 2	Protein Coding	Q9HBY8	53	GC20P043558	12.0014	https://www.genecards.org/cgi-bin/carddisp.pl?gene=SGK2
PPARA	Peroxisome Proliferator Activated Receptor Alpha	Protein Coding	Q07869	56	GC22P046150	12.0014	https://www.genecards.org/cgi-bin/carddisp.pl?gene=PPARA
RRM2	Ribonucleotide Reductase Regulatory Subunit M2	Protein Coding	P31350	60	GC02P010384	12.0006	https://www.genecards.org/cgi-bin/carddisp.pl?gene=RRM2
TCERG1	Transcription Elongation Regulator 1	Protein Coding	O14776	52	GC05P146447	11.9981	https://www.genecards.org/cgi-bin/carddisp.pl?gene=TCERG1
LINC01186	Long Intergenic Non-Protein Coding RNA 1186	RNA Gene		20	GC0XM046258	11.9908	https://www.genecards.org/cgi-bin/carddisp.pl?gene=LINC01186
POLH	DNA Polymerase Eta	Protein Coding	Q9Y253	58	GC06P043576	11.9888	https://www.genecards.org/cgi-bin/carddisp.pl?gene=POLH
LIF	LIF Interleukin 6 Family Cytokine	Protein Coding	P15018	56	GC22M030240	11.9864	https://www.genecards.org/cgi-bin/carddisp.pl?gene=LIF
ZNF217	Zinc Finger Protein 217	Protein Coding	O75362	49	GC20M053567	11.9834	https://www.genecards.org/cgi-bin/carddisp.pl?gene=ZNF217
TOP2B	DNA Topoisomerase II Beta	Protein Coding	Q02880	57	GC03M027595	11.9809	https://www.genecards.org/cgi-bin/carddisp.pl?gene=TOP2B
DNTT	DNA Nucleotidylexotransferase	Protein Coding	P04053	54	GC10P096304	11.9765	https://www.genecards.org/cgi-bin/carddisp.pl?gene=DNTT
RHOC	Ras Homolog Family Member C	Protein Coding	P08134	54	GC01M112701	11.9743	https://www.genecards.org/cgi-bin/carddisp.pl?gene=RHOC
MIR521-1	MicroRNA 521-1	RNA Gene		26	GC19P053748	11.9724	https://www.genecards.org/cgi-bin/carddisp.pl?gene=MIR521-1
LINC01405	Long Intergenic Non-Protein Coding RNA 1405	RNA Gene		24	GC12P110991	11.9689	https://www.genecards.org/cgi-bin/carddisp.pl?gene=LINC01405
HSF1	Heat Shock Transcription Factor 1	Protein Coding	Q00613	59	GC08P144291	11.9687	https://www.genecards.org/cgi-bin/carddisp.pl?gene=HSF1
LINC00623	Long Intergenic Non-Protein Coding RNA 623	RNA Gene		22	GC01P123506	11.9634	https://www.genecards.org/cgi-bin/carddisp.pl?gene=LINC00623
KLK6	Kallikrein Related Peptidase 6	Protein Coding	Q92876	56	GC19M050958	11.9471	https://www.genecards.org/cgi-bin/carddisp.pl?gene=KLK6
CSNK2A1	Casein Kinase 2 Alpha 1	Protein Coding	P68400	63	GC20M000472	11.946	https://www.genecards.org/cgi-bin/carddisp.pl?gene=CSNK2A1
CYP2C19	Cytochrome P450 Family 2 Subfamily C Member 19	Protein Coding	P33261	57	GC10P094762	11.9413	https://www.genecards.org/cgi-bin/carddisp.pl?gene=CYP2C19
SETBP1	SET Binding Protein 1	Protein Coding	Q9Y6X0	54	GC18P044680	11.9395	https://www.genecards.org/cgi-bin/carddisp.pl?gene=SETBP1
AGER	Advanced Glycosylation End-Product Specific Receptor	Protein Coding	Q15109	59	GC06M032180	11.9374	https://www.genecards.org/cgi-bin/carddisp.pl?gene=AGER
KLF3-AS1	KLF3 Antisense RNA 1	RNA Gene		26	GC04M038594	11.931	https://www.genecards.org/cgi-bin/carddisp.pl?gene=KLF3-AS1
RAD52	RAD52 Homolog, DNA Repair Protein	Protein Coding	P43351	54	GC12M000912	11.9303	https://www.genecards.org/cgi-bin/carddisp.pl?gene=RAD52
GATA6-AS1	GATA6 Antisense RNA 1 (Head To Head)	RNA Gene		23	GC18M036190	11.93	https://www.genecards.org/cgi-bin/carddisp.pl?gene=GATA6-AS1
CLDN1	Claudin 1	Protein Coding	O95832	59	GC03M190305	11.9251	https://www.genecards.org/cgi-bin/carddisp.pl?gene=CLDN1
CHRNA5	Cholinergic Receptor Nicotinic Alpha 5 Subunit	Protein Coding	P30532	56	GC15P078565	11.9227	https://www.genecards.org/cgi-bin/carddisp.pl?gene=CHRNA5
LEF1-AS1	LEF1 Antisense RNA 1	RNA Gene		26	GC04P108167	11.9191	https://www.genecards.org/cgi-bin/carddisp.pl?gene=LEF1-AS1
FGF14-AS2	FGF14 Antisense RNA 2	RNA Gene		22	GC13P102394	11.9185	https://www.genecards.org/cgi-bin/carddisp.pl?gene=FGF14-AS2
SIGIRR	Single Ig And TIR Domain Containing	Protein Coding	Q6IA17	52	GC11M013212	11.911	https://www.genecards.org/cgi-bin/carddisp.pl?gene=SIGIRR
GABRA6	Gamma-Aminobutyric Acid Type A Receptor Subunit Alpha6	Protein Coding	Q16445	58	GC05P161547	11.9069	https://www.genecards.org/cgi-bin/carddisp.pl?gene=GABRA6
CT45A10	Cancer/Testis Antigen Family 45 Member A10	Protein Coding	P0DMU9	23	GC0XM135881	11.9058	https://www.genecards.org/cgi-bin/carddisp.pl?gene=CT45A10
PANTR1	POU3F3 Adjacent Non-Coding Transcript 1	RNA Gene		23	GC02M104764	11.8949	https://www.genecards.org/cgi-bin/carddisp.pl?gene=PANTR1
TBX20	T-Box Transcription Factor 20	Protein Coding	Q9UMR3	53	GC07M035237	11.891	https://www.genecards.org/cgi-bin/carddisp.pl?gene=TBX20
LINC00668	Long Intergenic Non-Protein Coding RNA 668	RNA Gene		23	GC18M007704	11.8908	https://www.genecards.org/cgi-bin/carddisp.pl?gene=LINC00668
RSPO3	R-Spondin 3	Protein Coding	Q9BXY4	50	GC06P127118	11.8901	https://www.genecards.org/cgi-bin/carddisp.pl?gene=RSPO3
GPX4	Glutathione Peroxidase 4	Protein Coding	P36969	59	GC19P001103	11.8864	https://www.genecards.org/cgi-bin/carddisp.pl?gene=GPX4
IKBKE	Inhibitor Of Nuclear Factor Kappa B Kinase Subunit Epsilon	Protein Coding	Q14164	58	GC01P206470	11.8861	https://www.genecards.org/cgi-bin/carddisp.pl?gene=IKBKE
MTHFD1	Methylenetetrahydrofolate Dehydrogenase, Cyclohydrolase And Formyltetrahydrofolate Synthetase 1	Protein Coding	P11586	58	GC14P064388	11.8802	https://www.genecards.org/cgi-bin/carddisp.pl?gene=MTHFD1
LINC01016	Long Intergenic Non-Protein Coding RNA 1016	RNA Gene		21	GC06M101796	11.8755	https://www.genecards.org/cgi-bin/carddisp.pl?gene=LINC01016
RRM1	Ribonucleotide Reductase Catalytic Subunit M1	Protein Coding	P23921	63	GC11P014203	11.8752	https://www.genecards.org/cgi-bin/carddisp.pl?gene=RRM1
PDZRN3	PDZ Domain Containing Ring Finger 3	Protein Coding	Q9UPQ7	48	GC03M073382	11.8751	https://www.genecards.org/cgi-bin/carddisp.pl?gene=PDZRN3
FMNL1-DT	FMNL1 Divergent Transcript	RNA Gene		22	GC17M089500	11.8737	https://www.genecards.org/cgi-bin/carddisp.pl?gene=FMNL1-DT
DAB2IP	DAB2 Interacting Protein	Protein Coding	Q5VWQ8	51	GC09P146168	11.8589	https://www.genecards.org/cgi-bin/carddisp.pl?gene=DAB2IP
GABPB1-AS1	GABPB1 Antisense RNA 1	RNA Gene		22	GC15P175354	11.8505	https://www.genecards.org/cgi-bin/carddisp.pl?gene=GABPB1-AS1
LDOC1	LDOC1 Regulator Of NFKB Signaling	Protein Coding	O95751	43	GC0XM141111	11.8458	https://www.genecards.org/cgi-bin/carddisp.pl?gene=LDOC1
XLOC_007697	Uncharacterized LOC105500239	RNA Gene		13	GC09P061544	11.842	https://www.genecards.org/cgi-bin/carddisp.pl?gene=XLOC_007697
MIR657	MicroRNA 657	RNA Gene		23	GC17M081125	11.8406	https://www.genecards.org/cgi-bin/carddisp.pl?gene=MIR657
FOXD2-AS1	FOXD2 Adjacent Opposite Strand RNA 1	RNA Gene		23	GC01M047432	11.8384	https://www.genecards.org/cgi-bin/carddisp.pl?gene=FOXD2-AS1
HTATIP2	HIV-1 Tat Interactive Protein 2	Protein Coding	Q9BUP3	51	GC11P020363	11.8206	https://www.genecards.org/cgi-bin/carddisp.pl?gene=HTATIP2
GPX1	Glutathione Peroxidase 1	Protein Coding	P07203	56	GC03M054269	11.8192	https://www.genecards.org/cgi-bin/carddisp.pl?gene=GPX1
LINC00598	Long Intergenic Non-Protein Coding RNA 598	RNA Gene		24	GC13M041694	11.8182	https://www.genecards.org/cgi-bin/carddisp.pl?gene=LINC00598
CDK7	Cyclin Dependent Kinase 7	Protein Coding	P50613	58	GC05P079458	11.8172	https://www.genecards.org/cgi-bin/carddisp.pl?gene=CDK7
TIAM1	TIAM Rac1 Associated GEF 1	Protein Coding	Q13009	56	GC21M031118	11.8153	https://www.genecards.org/cgi-bin/carddisp.pl?gene=TIAM1
CT47A12	Cancer/Testis Antigen Family 47 Member A12	Protein Coding	Q5JQC4	26	GC0XM120878	11.8145	https://www.genecards.org/cgi-bin/carddisp.pl?gene=CT47A12
FOXP2	Forkhead Box P2	Protein Coding	O15409	56	GC07P114086	11.8125	https://www.genecards.org/cgi-bin/carddisp.pl?gene=FOXP2
TACC1	Transforming Acidic Coiled-Coil Containing Protein 1	Protein Coding	O75410	51	GC08P038728	11.8119	https://www.genecards.org/cgi-bin/carddisp.pl?gene=TACC1
LINC01671	Long Intergenic Non-Protein Coding RNA 1671	RNA Gene		19	GC21M042579	11.8085	https://www.genecards.org/cgi-bin/carddisp.pl?gene=LINC01671
PIK3C3	Phosphatidylinositol 3-Kinase Catalytic Subunit Type 3	Protein Coding	Q8NEB9	61	GC18P041955	11.8079	https://www.genecards.org/cgi-bin/carddisp.pl?gene=PIK3C3
BNAT1	Breast Cancer Associated ESR1 Regulating Natural Antisense Transcript 1	RNA Gene		20	GC21M054268	11.7972	https://www.genecards.org/cgi-bin/carddisp.pl?gene=BNAT1
CCK	Cholecystokinin	Protein Coding	P06307	54	GC03M042274	11.7873	https://www.genecards.org/cgi-bin/carddisp.pl?gene=CCK
TERF2	Telomeric Repeat Binding Factor 2	Protein Coding	Q15554	55	GC16M069355	11.7862	https://www.genecards.org/cgi-bin/carddisp.pl?gene=TERF2
ACACA	Acetyl-CoA Carboxylase Alpha	Protein Coding	Q13085	62	GC17M037084	11.7853	https://www.genecards.org/cgi-bin/carddisp.pl?gene=ACACA
LINC01567	Long Intergenic Non-Protein Coding RNA 1567	RNA Gene		21	GC16M024661	11.782	https://www.genecards.org/cgi-bin/carddisp.pl?gene=LINC01567
MIR635	MicroRNA 635	RNA Gene		23	GC17M068424	11.7804	https://www.genecards.org/cgi-bin/carddisp.pl?gene=MIR635
PRKCE	Protein Kinase C Epsilon	Protein Coding	Q02156	61	GC02P045651	11.7766	https://www.genecards.org/cgi-bin/carddisp.pl?gene=PRKCE
HSP90B1	Heat Shock Protein 90 Beta Family Member 1	Protein Coding	P14625	60	GC12P103930	11.7736	https://www.genecards.org/cgi-bin/carddisp.pl?gene=HSP90B1
LINC00160	Long Intergenic Non-Protein Coding RNA 160	RNA Gene		23	GC21M034723	11.7714	https://www.genecards.org/cgi-bin/carddisp.pl?gene=LINC00160
RECQL5	RecQ Like Helicase 5	Protein Coding	O94762	50	GC17M075626	11.7688	https://www.genecards.org/cgi-bin/carddisp.pl?gene=RECQL5
IGSF9B	Immunoglobulin Superfamily Member 9B	Protein Coding	Q9UPX0	45	GC11M135835	11.7584	https://www.genecards.org/cgi-bin/carddisp.pl?gene=IGSF9B
CDH17	Cadherin 17	Protein Coding	Q12864	55	GC08M094127	11.7574	https://www.genecards.org/cgi-bin/carddisp.pl?gene=CDH17
NEK8	NIMA Related Kinase 8	Protein Coding	Q86SG6	52	GC17P028725	11.7549	https://www.genecards.org/cgi-bin/carddisp.pl?gene=NEK8
BCL2L2	BCL2 Like 2	Protein Coding	Q92843	56	GC14P052445	11.7512	https://www.genecards.org/cgi-bin/carddisp.pl?gene=BCL2L2
NAA10	N-Alpha-Acetyltransferase 10, NatA Catalytic Subunit	Protein Coding	P41227	57	GC0XM153929	11.7456	https://www.genecards.org/cgi-bin/carddisp.pl?gene=NAA10
TGIF1	TGFB Induced Factor Homeobox 1	Protein Coding	Q15583	58	GC18P003411	11.7444	https://www.genecards.org/cgi-bin/carddisp.pl?gene=TGIF1
PRC1-AS1	PRC1 Antisense RNA 1	RNA Gene		20	GC15P090966	11.7432	https://www.genecards.org/cgi-bin/carddisp.pl?gene=PRC1-AS1
LGALS3BP	Galectin 3 Binding Protein	Protein Coding	Q08380	54	GC17M078971	11.739	https://www.genecards.org/cgi-bin/carddisp.pl?gene=LGALS3BP
ST14	ST14 Transmembrane Serine Protease Matriptase	Protein Coding	Q9Y5Y6	60	GC11P130159	11.736	https://www.genecards.org/cgi-bin/carddisp.pl?gene=ST14
RYR2	Ryanodine Receptor 2	Protein Coding	Q92736	59	GC01P237042	11.7336	https://www.genecards.org/cgi-bin/carddisp.pl?gene=RYR2
CASP1	Caspase 1	Protein Coding	P29466	61	GC11M105025	11.7234	https://www.genecards.org/cgi-bin/carddisp.pl?gene=CASP1
DOT1L	DOT1 Like Histone Lysine Methyltransferase	Protein Coding	Q8TEK3	56	GC19P131892	11.7228	https://www.genecards.org/cgi-bin/carddisp.pl?gene=DOT1L
CD27	CD27 Molecule	Protein Coding	P26842	59	GC12P046735	11.7128	https://www.genecards.org/cgi-bin/carddisp.pl?gene=CD27
TPP1	Tripeptidyl Peptidase 1	Protein Coding	O14773	58	GC11M013521	11.7055	https://www.genecards.org/cgi-bin/carddisp.pl?gene=TPP1
NOP10	NOP10 Ribonucleoprotein	Protein Coding	Q9NPE3	53	GC15M041829	11.6976	https://www.genecards.org/cgi-bin/carddisp.pl?gene=NOP10
BTRC	Beta-Transducin Repeat Containing E3 Ubiquitin Protein Ligase	Protein Coding	Q9Y297	56	GC10P101354	11.6907	https://www.genecards.org/cgi-bin/carddisp.pl?gene=BTRC
VTCN1	V-Set Domain Containing T Cell Activation Inhibitor 1	Protein Coding	Q7Z7D3	52	GC01M117143	11.6812	https://www.genecards.org/cgi-bin/carddisp.pl?gene=VTCN1
CAMTA1	Calmodulin Binding Transcription Activator 1	Protein Coding	Q9Y6Y1	52	GC01P060069	11.6785	https://www.genecards.org/cgi-bin/carddisp.pl?gene=CAMTA1
RPTOR	Regulatory Associated Protein Of MTOR Complex 1	Protein Coding	Q8N122	56	GC17P080544	11.6775	https://www.genecards.org/cgi-bin/carddisp.pl?gene=RPTOR
[truncated: 461 more rows]
