# Supplementary material for: The metabolic syndrome-cancer axis: global research trends and clinical landscapes
Source: Front Endocrinol (Lausanne). 2026 Jun 22;17:1799202. doi: 10.3389/fendo.2026.1799202 (PMC13343530; doi:10.3389/fendo.2026.1799202)
Supplement: Supplementary file 4 [file Table3.xlsx]

## Sheet: Sheet 1
Table S3. Overlap genes between metabolic syndrome and cancer.
ATM
BRCA2
PTEN
APC
TP53
FBN1
MSH6
BRCA1
MSH2
NF1
MLH1
PTCH1
KMT2D
TSC2
PMS2
BAP1
SMARCA4
ATRX
BLM
CREBBP
DICER1
KCNH2
KCNQ1
WT1
FLCN
PTPN11
SDHA
STK11
NBN
COL3A1
FGFR2
CDH1
PIK3CA
C11orf65
FGFR1
CUBN
RECQL4
WRN
SMAD4
SLC2A1
AXIN2
POLE
FH
RAD50
LZTR1
SDHB
BRIP1
INS
LMNA
TSC1
VHL
GLI3
PALB2
INSR
MED12
BRAF
UGT1A1
RET
CHEK2
MITF
AR
STAT3
JAG1
NSD1
MUTYH
SDHD
ERCC6
HRAS
CASR
POLD1
1
BMPR1A
DNMT3B
KRAS
SLC12A3
ALK
EP300
MET
MEN1
NOTCH1
CDKN1C
SUFU
AKT1
CBS
DNMT1
CDKN2A
PRKAR1A
BARD1
PDGFRA
MTHFR
FAS
MSH3
PHOX2B
RYR1
GJB2
CBL
PPARG
WAS
COL1A1
RUNX1
SMC1A
MRE11
ACTB
KIT
TGFBR2
APOE
RTEL1
RB1
HPRT1
RASA1
EGFR
RAF1
BUB1B
POT1
CD40LG
ADAR
DOK7
ERCC4
NOTCH2
ADIPOQ
TNFRSF1A
MT-ND1
AKAP9
GATA2
FGFR3
FANCC
SDHC
MT-CYB
KDM6A
RAD51C
MTOR
LEP
PDGFRB
SOX10
CTNNA1
TYMP
PIK3R1
DNMT3A
SMAD3
MT-CO1
CYP19A1
SMARCB1
CYP1B1
TP63
DIS3L2
TGFBR1
NF2
ATR
HNF1B
MAP2K1
DHFR
GNAS
IGF1
IL6
2
CYP2D6
APOB
CACNA2D1
PLCG2
TNF
GLI2
LDLR
ERCC2
ZEB2
WWOX
H19
MAP2K2
NRAS
MTRR
CRP
RAD51D
CP
SMC3
LIG4
LOC107303340
LOC107982234
COMT
CDC73
BSCL2
GPC3
MTR
LIFR
SCN11A
SPRED1
EPCAM
ARID1B
TGFB3
LOC126862571
ALB
PIK3CD
ERCC5
GATA1
HNF4A
GATA3
TCF4
CDKN1B
CFTR
ACE
DSP
KMT2A
L1CAM
TGFB2
AIP
CYP3A4
CTNNB1
CYP17A1
NTHL1
SETD2
TERT
LOC100507346
PAH
SMARCA2
PIK3R2
ATP7B
EZH2
CDK4
FOXP3
ADA
IL10
CCNH
RYR2
BCOR
HFE
SMARCE1
STAT5B
RAD51L3-RFFL
G6PD
IGF2
MYCN
CYP2C19
RAD21
FASLG
LDHA
ABCA1
RAG1
SOX2
LRRC56
RRAS
COL18A1
PYCR1
AKT3
TWIST1
CASP10
SBDS
TGFB1
DKC1
STAT1
CTLA4
FTO
CAV1
BDNF
ACTA2
HNF1A
EXT2
MAF
SDHAF2
CD46
XDH
GJA1
PTCH2
TMEM127
CPS1
GREM1
GHRL
FOLR1
ARID1A
BDNF-AS
ABCC2
SLMAP
PRKCD
XRCC2
SOD1
PCSK9
SERPINA1
DPYD
IL1B
ASXL1
SHH
WNT5A
NR3C1
MYH11
SLC19A1
GUSB
PSMB8
NSD2
ESR1
TYR
TBX3
TFAP2A
ALDH2
XIAP
KCNQ1OT1
JAK2
DMD
IDH2
SNHG14
MAPT
CTC1
EXT1
CYP11B1
CYP27B1
LEPR
MYLK
EPHX1
AMACR
HOXB13
POMC
TBL1XR1
CXCR4
AIFM1
AKT2
ALDH7A1
CYP1A2
ARG1
KLLN
IFNG
AOPEP
MTHFD1
ITK
PPARA
PRF1
VCAN
MAPK1
NOTCH3
ERCC3
ABCB11
BMP4
MYBPC3
ACACA
DVL1
IRS1
DDX41
MAGI2
HLA-B
SETBP1
HIF1A
SERPINE1
SLC16A1
NAA10
MAX
FANCD2
EGF
CDC42
FANCM
CEP57
CAT
CYLD
GNE
BMP2
HSPD1
TPP1
SRD5A2
HMOX1
CTSD
MIR21
GATA4
GLS
KMT2C
GLUL
CASP8
SMAD2
SHBG
ENG
CYP1A1
FOXP1
FGF10
VDR
TINF2
NOS3
ABCB1
EIF2AK3
TH2LCRR
MIR122
PKP2
IGF1R
CD40
TF
FANCI
AHCY
20
MYC
IL1RN
ELANE
TERC
RMRP
ERCC1
FANCA
GNAQ
IDH1
CCND2
TLR4
DNAH8
TKT
FGF8
PRKN
ALDOA
RPS19
GNRH1
NSUN2
STS
GAS5
NKX2-1
HLA-DRB1
KDM1A
CD27
CYP2A6
SIRT1
SOX9
CCL2
TNNT2
PKHD1
RPL5
PRKACA
GNA11
MIR34A
PTH
MPO
IKBKG
GSTM1
BRD4
LOX
BTK
RBBP8
VEGFA
SOX11
SOD2-OT1
TH2-LCR
SMO
GPSM2
MPL
GPI
IL2RA
EDN1
HMGCR
HNRNPK
LOC130002133
ABL1
FASN
USP7
CYP3A5
MIR17
ACTC1
PRL
ITGA3
CEBPA
RPL11
FANCB
CXCL8
CSNK2A1
TNFAIP3
KDM5C
TET2
MIR155
TSHR
RASA2
HDAC4
MIRLET7C
ITGB3
EIF2B5
CD36
RECQL
CTCF
XPA
JAK3
SYP
CD8A
MALAT1
LOC130004273
TOE1
LINC02605
GAPDH
TUBB3
RUNX2
SQSTM1
KITLG
CCND1
TCF7L2
FGF9
MIR126
PRKDC
NT5E
PPM1D
TNFRSF11B
XPC
YWHAE
TFRC
IL6ST
GSTP1
DDX3X
MDM2
PPARD
FLT3
YY1
CDH3
LAMA5
HERC2
HLA-DQB1
MIR33A
BIVM-ERCC5
MMP2
MTAP
NEK9
DGCR5
PIK3CG
PVT1
FANCG
MIR125A
AGTR1
HOXA13
LOC130062899
MIR140
MMP9
GSTT1
IL7R
NR1H2
ETV6
JUP
NFKB1
CTBP1
MECOM
CARS2
PTPRC
CERNA3
MEG3
B2M
ERBB3
FANCL
EPO
CYP24A1
RHBDF2
HNRNPUL2-BSCL2
BCL2
WRAP53
IGFBP1
PPP2R1A
SOX5
MIR378A
NIPA2
PRKAA1
TBX20
TPM1
MIR27A
MIR7-3HG
IGFBP3
NEAT1
NAMPT
PBX1
RAD51
CALR
PHOX2B-AS1
DSG2
FGF3
IL18
GPX1
CYCS
AHR
TRIO
SOX2-OT
PLG
EIF2AK2
KISS1
IL1A
PTGS2
FANCE
FN1
IKBKB
NTRK2
NTRK1
PLAT
MIR22
ELAC2
NGF
SRP72
FANCF
PGBD3
IL4
CSF3
FADD
NFE2L2
SST
RNF43
MAPK3
NFKBIA
MIR30A
IKZF1
NPM1
TMEM43
ACTN4
YAP1
MCM4
BMPR2
HMGA2
DPP4
GNRHR
PPP2CA
KAT5
IL17A
NOP10
CD4
IL2
HGF
FOXP2
SYNE1
F3
AFP
SFTA3
PIK3CB
NQO1
TYMS
FOXE1
LRRK2
INS-IGF2
XRCC4
TNFSF11
MIR132
CLDN1
RRAS2
ERBB2
DSC2
SLX4
RARS1
PCNA
ODC1
TUG1
PKM
CLU
MIR146A
TRIP12
LRP1
IRS2
LOC126861339
HDAC1
MME
STAG2
KRT14
NAT2
FGF2
THPO
SRC
HLA-A
DDB2
PMS1
MIR27B
SLC6A9
PRKD1
PDGFB
FOXH1
XRCC1
ACVR1
RAC1
PARP1
CDKN2B
SOCS1
SOD2
FOXO1
SF3B1
KDR
CSF1R
ALOX5
MYD88
IL6R
H3-3A
SUZ12
MIR223
DROSHA
MIR151A
VTN
AGO2
HSPA9
MIR29C
DGCR6L
MIR130A
CDK6
BCR
CD79A
NCOR1
LOC126860933
PRPF8
SHMT1
MIRLET7D
CD59
CASP3
HMGB1
EPHB4
CHD1
ITCH
ICAM1
GSN
MIR451A
MIR146B
SPP1
HNRNPA2B1
EED
HSPB1
FUS
CSF3R
CDH2
NOS2
MIR30D
MIR142
SNAI2
MIR200C
CHUK
RPS20
CD55
TSPAN31
FBXW7
GDF15
LOC130067016
RHOA
CSF2
NEK8
MYRF
ROBO1
ABCC4
CHEK1
TG
MALT1
TYK2
TGIF1
MIR29A
GSK3B
FBXO11
CCK
HIC1
STUB1
RREB1
MBD4
TEK
TRPM3
LOC109504725
JAK1
LRP6
CREB1
MIR200B
CALCA
ESR2
MIR145
HDAC9
CUX1
SPEN
RARB
TLR2
CDKN1A
PTHLH
BAX
FOS
ADH1B
TUBB
JUN
REST
RLIM
CD19
MINPP1
MAP3K1
FOXO3
SRD5A1
BMP6
MLH3
HSP90AA1
ADAM17
SIRT3
CARD11
SERPINF1
SELE
ABCC3
GLI1
SPINT2
SNORD15A
ACD
RIPK1
TRIP13
MAPK10
TIMP1
DCC
CHKA
CTNNA3
PTK2
ERBB4
PDCD1
WNT1
FLT4
FGF19
3
RHOBTB2
MMP1
MIR221
THBS2
MAP3K7
U2AF1
IFNA1
MUC1
SRSF2
CCL5
PROM1
HOTAIR
SH2B3
MIR200A
HNRNPA1
MIR31
VCAM1
CTNND1
PAX5
ENO2
KIF1B
MC1R
TNFRSF11A
SYK
MIR16-1
TFE3
MT-TT
STK4
IFNB1
MIR483
REV3L
IL1R1
DDR2
EDNRA
IL13
MGMT
MIR23A
CD274
TRRAP
PIK3C3
GAST
THBS1
MIR93
ADAMTS3
RBFOX1
RAD51B
TNFRSF1B
IL12RB1
HSPA8
HDAC6
TCF3
ABCC1
RHEB
HK2
NFKB2
CSF1
ABCG2
MIR210
ARAF
MAPK8
CD70
DIABLO
CDKN3
GABRB2
RINT1
MIRLET7E
ALPP
HULC
LOC129929542
IDO1
FAN1
ADH1C
CCR5
MIF
MIR133B
TXN
MMP14
LCN2
MIR26A1
HSPA4
PLAG1
MIR150
SOX4
MIR34C
VIM
IL5
AKR1C3
LEFTY2
MIR222
IGF2R
BUB3
AMER1
HSPA5
EIF4E
FHIT
ATP4A
HDAC2
PXDN
CD28
HLA-C
POLH
IGFBP2
PAX8
MIR10A
GRB2
RHO
EPAS1
CDK12
CAST
MIRLET7B
RPSA
MMP3
HTR2C
MIR342
PLCG1
PRKCA
XIST
MRTFA
MAPK14
MIR10B
CXCL10
LTA
CHGA
LOC129934333
DLL1
MIR143
CAMTA1
MIR183
CCN2
LIG1
CDKN2B-AS1
PGR
MIR144
CTSB
SLC5A5
PLK1
MIAT
PTGS1
PRSS1
RARA
MIR24-1
PLA2G2A
WDFY3
IL3
RPS6KB1
TOP2A
EZR
NCOA1
MIR15A
RXRA
XBP1
FGFR4
MIR192
MIR20A
TP53BP1
BRF1
RPS27A
POU5F1
MIR199A1
NUP98
PALLD
ANXA5
MIR9-1
HPGD
CDK1
BMP7
ANGPT2
MIR107
BUB1
SP1
FOXM1
CD163
MIR214
MIR204
PDK1
RPTOR
KCNN3
CBY1
MIR106B
TNC
STAT6
SULT1A1
IL7
RELA
C3AR1
MIR181A1
KAT2B
MIR15B
MIR320A
LOC130006206
EXO1
MAD1L1
ETS1
AGER
NUP214
STIL
PLAU
LYN
MIR18A
EPOR
HMGA1
ISG15
HBEGF
ZFAS1
CASP1
ALDH1A1
FGF7
FLT1
MIR128-1
TOP2B
CXCR2
TRAF6
CD34
MIR182
MIR127
PTPRD
PECAM1
MIR19A
MIR125B1
MACF1
HLA-DQA1
MDM4
EGR1
ITGB4
USP48
MIR203A
SPINK1
MIR184
LINC00511
MIR25
BCL10
CD44
KDM5B
U2AF2
SDC1
MIR99A
ENO1
MIR96
ITGB1
SCG5
HAVCR2
MIR149
MIR423
KRT18
TRAF3
DDIT3
MIR335
SGK1
MIR23B
MIR195
BCL6
XPO1
RECQL5
BECN1
FEN1
H2AX
UHRF1
ICOS
ABRAXAS1
CXCL12
MIR193A
HSP90B1
HDAC3
TJP1
SPOP
KLK3
MIR148A
VEGFC
MIR532
RAD54L
WNT3
MIR30B
DCK
ESRRA
MSN
ADAM10
GALNT12
CTNNA2
AXIN1
TNFRSF9
FGF4
HSD17B1
EIF4A1
MIR424
OGG1
UBE2T
STAT5A
MCM7
SPARC
NRG1
SNHG5
MIR92A1
IKZF3
PTK2B
IL15
E2F1
BCYRN1
CDKN2C
ANPEP
CCNA2
SLC9A9
MIR191
IFNA2
TGM2
S1PR2
KEAP1
PAK1
IRF1
FOXA1
OXA1L
FOXC2-AS1
LGALS3
XRCC3
SCARNA5
MIR30E
DCN
MIR141
SOCS3
MIR29B1
BCL2L1
NAT1
MIR486-1
MIR196A1
TGFA
TLR9
BSG
MYB
MIR429
XRCC5
TXNRD1
MIR130B
PCGF2
XRCC6
TIAM1
IRF4
