# Supplementary material for: The metabolic syndrome-cancer axis: global research trends and clinical landscapes
Source: Front Endocrinol (Lausanne). 2026 Jun 22;17:1799202. doi: 10.3389/fendo.2026.1799202 (PMC13343530; doi:10.3389/fendo.2026.1799202)
Supplement: Supplementary file 5 [file Table4.xlsx]

## Sheet: Table S4
Table S4. Detailed results of PPI interation network analysis through STRING database.
gene1	gene2	gene1_external_id	gene2_external_id	coexpression	experimentally_determined_interaction	database_annotated	automated_textmining	combined_score
KCNQ1	AKAP9	ENSP00000155840	ENSP00000348573	0	0.629	0.8	0.993	0.999
TNFRSF1A	TNF	ENSP00000162749	ENSP00000398698	0.044	0.999	0.9	0.999	0.999
TNFRSF1A	FAS	ENSP00000162749	ENSP00000498466	0.056	0.448	0.9	0.994	0.999
TSC2	TSC1	ENSP00000219476	ENSP00000298552	0.154	0.997	0.9	0.999	0.999
TGFB1	TGFBR1	ENSP00000221930	ENSP00000447297	0.042	0.979	0.9	0.999	0.999
TGFB1	TGFBR2	ENSP00000221930	ENSP00000351905	0.105	0.986	0.9	0.999	0.999
PIK3R2	PIK3R1	ENSP00000222254	ENSP00000428056	0.044	0.864	0.9	0.959	0.999
PIK3R2	PIK3CD	ENSP00000222254	ENSP00000366563	0.042	0.563	0.914	0.996	0.999
PIK3R2	PIK3CA	ENSP00000222254	ENSP00000263967	0	0.881	0.922	0.996	0.999
COL1A1	COL3A1	ENSP00000225964	ENSP00000304408	0.958	0	0.9	0.965	0.999
CDKN1B	CDK4	ENSP00000228872	ENSP00000257904	0.087	0.999	0.9	0.996	0.999
MLH1	BRIP1	ENSP00000231790	ENSP00000259008	0.088	0.994	0.9	0.95	0.999
MLH1	BLM	ENSP00000231790	ENSP00000347232	0.135	0.996	0.5	0.807	0.999
MLH1	MSH3	ENSP00000231790	ENSP00000265081	0.38	0.829	0.54	0.999	0.999
MLH1	MSH2	ENSP00000231790	ENSP00000233146	0.384	0.923	0.54	0.999	0.999
MLH1	PMS2	ENSP00000231790	ENSP00000265849	0.121	0.997	0.9	0.992	0.999
MLH1	MSH6	ENSP00000231790	ENSP00000234420	0.36	0.864	0.54	0.999	0.999
MSH2	PMS2	ENSP00000233146	ENSP00000265849	0.355	0.895	0.54	0.999	0.999
MSH2	MSH6	ENSP00000233146	ENSP00000234420	0.682	0.997	0.9	0.991	0.999
MSH2	MSH3	ENSP00000233146	ENSP00000265081	0.107	0.997	0.9	0.991	0.999
MSH2	ATM	ENSP00000233146	ENSP00000278616	0.066	0.324	0.9	0.994	0.999
APOB	APOE	ENSP00000233242	ENSP00000252486	0.361	0.422	0.8	0.999	0.999
MSH6	MSH3	ENSP00000234420	ENSP00000265081	0.063	0.937	0.9	0.991	0.999
MSH6	PMS2	ENSP00000234420	ENSP00000265849	0.349	0.835	0.54	0.999	0.999
MSH6	ATM	ENSP00000234420	ENSP00000278616	0.073	0.324	0.9	0.993	0.999
TGFB3	TGFBR1	ENSP00000238682	ENSP00000447297	0	0.962	0.9	0.997	0.999
TGFB3	TGFBR2	ENSP00000238682	ENSP00000351905	0.049	0.984	0.9	0.997	0.999
JAG1	NOTCH2	ENSP00000254958	ENSP00000256646	0.092	0.644	0.9	0.99	0.999
JAG1	NOTCH1	ENSP00000254958	ENSP00000498587	0.097	0.87	0.9	0.987	0.999
KRAS	BRAF	ENSP00000256078	ENSP00000419060	0.081	0.87	0.9	0.973	0.999
KRAS	RAF1	ENSP00000256078	ENSP00000401888	0.081	0.947	0.9	0.976	0.999
APC	CTNNB1	ENSP00000257430	ENSP00000495360	0.099	0.999	0.9	0.996	0.999
APC	AXIN2	ENSP00000257430	ENSP00000302625	0.054	0.567	0.9	0.993	0.999
CDK4	RB1	ENSP00000257904	ENSP00000267163	0.077	0.994	0.9	0.984	0.999
CDK4	CDKN2A	ENSP00000257904	ENSP00000418915	0.058	0.994	0.9	0.999	0.999
BRIP1	BRCA1	ENSP00000259008	ENSP00000418960	0.38	0.999	0.9	0.997	0.999
BRIP1	BARD1	ENSP00000259008	ENSP00000260947	0.112	0.994	0.54	0.753	0.999
BARD1	BRCA2	ENSP00000260947	ENSP00000369497	0.188	0.793	0.72	0.995	0.999
BARD1	MRE11	ENSP00000260947	ENSP00000325863	0.127	0.994	0.54	0.753	0.999
BARD1	BRCA1	ENSP00000260947	ENSP00000418960	0.201	0.999	0.9	0.993	0.999
PALB2	BRCA1	ENSP00000261584	ENSP00000418960	0.097	0.944	0.9	0.999	0.999
PALB2	RAD51C	ENSP00000261584	ENSP00000336701	0.088	0.294	0.9	0.995	0.999
PALB2	BRCA2	ENSP00000261584	ENSP00000369497	0.166	0.997	0.9	0.999	0.999
CDH1	CTNNB1	ENSP00000261769	ENSP00000495360	0.063	0.999	0.9	0.999	0.999
CDH1	CTNNA1	ENSP00000261769	ENSP00000304669	0.05	0.858	0.9	0.979	0.999
CDH1	EGFR	ENSP00000261769	ENSP00000275493	0.055	0.815	0	0.995	0.999
PDGFRB	PTPN11	ENSP00000261799	ENSP00000489597	0.063	0.88	0.9	0.943	0.999
PDGFRB	PIK3R1	ENSP00000261799	ENSP00000428056	0.047	0.931	0.9	0.9	0.999
CREBBP	CTNNB1	ENSP00000262367	ENSP00000495360	0.049	0.886	0.9	0.992	0.999
CREBBP	STAT1	ENSP00000262367	ENSP00000354394	0.063	0.983	0.65	0.964	0.999
CREBBP	TP53	ENSP00000262367	ENSP00000269305	0	0.998	0.9	0.996	0.999
CREBBP	EP300	ENSP00000262367	ENSP00000263253	0.839	0.782	0.9	0.983	0.999
EP300	STAT3	ENSP00000263253	ENSP00000264657	0.126	0.856	0.75	0.992	0.999
EP300	TP53	ENSP00000263253	ENSP00000269305	0.049	0.999	0.9	0.998	0.999
EP300	SMAD3	ENSP00000263253	ENSP00000332973	0.062	0.926	0.5	0.992	0.999
EP300	CTNNB1	ENSP00000263253	ENSP00000495360	0.049	0.899	0.9	0.992	0.999
PIK3CA	EGFR	ENSP00000263967	ENSP00000275493	0	0.79	0.9	0.976	0.999
PIK3CA	PIK3R1	ENSP00000263967	ENSP00000428056	0.156	0.997	0.967	0.998	0.999
CBL	MET	ENSP00000264033	ENSP00000317272	0.043	0.941	0.9	0.873	0.999
CBL	EGFR	ENSP00000264033	ENSP00000275493	0.042	0.996	0.9	0.994	0.999
CBL	PIK3R1	ENSP00000264033	ENSP00000428056	0.042	0.994	0.65	0.545	0.999
STAT3	STAT1	ENSP00000264657	ENSP00000354394	0.192	0.874	0.9	0.982	0.999
DNMT3A	EZH2	ENSP00000264709	ENSP00000320147	0.078	0.519	0.5	0.998	0.999
DNMT3A	DNMT1	ENSP00000264709	ENSP00000352516	0.069	0.633	0.9	0.995	0.999
SDHA	SDHD	ENSP00000264932	ENSP00000364699	0.967	0.935	0.979	0.999	0.999
SDHA	SDHB	ENSP00000264932	ENSP00000364649	0.971	0.997	0.98	0.999	0.999
SDHA	SDHC	ENSP00000264932	ENSP00000356953	0.969	0.972	0.98	0.999	0.999
SDHA	FH	ENSP00000264932	ENSP00000355518	0.838	0.098	0.98	0.768	0.999
MSH3	PMS2	ENSP00000265081	ENSP00000265849	0.607	0.492	0.54	0.997	0.999
NBN	ATM	ENSP00000265433	ENSP00000278616	0.049	0.989	0.9	0.935	0.999
NBN	MRE11	ENSP00000265433	ENSP00000325863	0.124	0.999	0.8	0.997	0.999
NBN	RAD50	ENSP00000265433	ENSP00000368100	0.126	0.994	0.9	0.994	0.999
TP53	ATM	ENSP00000269305	ENSP00000278616	0.103	0.928	0.9	0.975	0.999
TP53	CHEK2	ENSP00000269305	ENSP00000372023	0.072	0.833	0.75	0.992	0.999
TP53	BRCA1	ENSP00000269305	ENSP00000418960	0.067	0.895	0.5	0.999	0.999
TP53	CDKN2A	ENSP00000269305	ENSP00000418915	0	0.874	0.9	0.97	0.999
TP53	PTEN	ENSP00000269305	ENSP00000361021	0.067	0.748	0.9	0.968	0.999
RASA1	HRAS	ENSP00000274376	ENSP00000407586	0.075	0.982	0.9	0.977	0.999
EGFR	PTPN11	ENSP00000275493	ENSP00000489597	0.042	0.995	0.9	0.991	0.999
EGFR	CAV1	ENSP00000275493	ENSP00000339191	0.206	0.882	0.8	0.986	0.999
ATM	BRCA1	ENSP00000278616	ENSP00000418960	0.042	0.847	0.9	0.999	0.999
ATM	CHEK2	ENSP00000278616	ENSP00000372023	0.044	0.836	0.5	0.999	0.999
ATM	MRE11	ENSP00000278616	ENSP00000325863	0.236	0.907	0.9	0.941	0.999
ATM	ATR	ENSP00000278616	ENSP00000343741	0.213	0.974	0.9	0.745	0.999
ALB	INS	ENSP00000295897	ENSP00000380432	0.056	0	0	0.999	0.999
RAD21	SMC1A	ENSP00000297338	ENSP00000323421	0.553	0.999	0.9	0.998	0.999
RAD21	SMC3	ENSP00000297338	ENSP00000354720	0.526	0.999	0.9	0.999	0.999
RUNX1	FOXP3	ENSP00000300305	ENSP00000365380	0.047	0.332	0.9	0.989	0.999
KMT2D	KDM6A	ENSP00000301067	ENSP00000367203	0.128	0.841	0.9	0.987	0.999
MAP2K1	BRAF	ENSP00000302486	ENSP00000419060	0.119	0.996	0.9	0.983	0.999
MAP2K1	RAF1	ENSP00000302486	ENSP00000401888	0.131	0.974	0.9	0.97	0.999
AXIN2	CTNNB1	ENSP00000302625	ENSP00000495360	0.057	0.869	0.9	0.993	0.999
INSR	INS	ENSP00000303830	ENSP00000380432	0	0.983	0.9	0.999	0.999
INSR	IGF1	ENSP00000303830	ENSP00000376637	0.049	0.966	0.9	0.995	0.999
CTNNA1	CTNNB1	ENSP00000304669	ENSP00000495360	0.138	0.965	0.9	0.996	0.999
TERT	DKC1	ENSP00000309572	ENSP00000358563	0.067	0.672	0.9	0.999	0.999
HNF4A	CTNNB1	ENSP00000312987	ENSP00000495360	0	0.601	0	0.999	0.999
EZH2	DNMT1	ENSP00000320147	ENSP00000352516	0.253	0.826	0.5	0.997	0.999
EZH2	DNMT3B	ENSP00000320147	ENSP00000328547	0.169	0.79	0.5	0.997	0.999
POLE	POLD1	ENSP00000322570	ENSP00000472445	0.495	0.705	0.9	0.987	0.999
SMC1A	SMC3	ENSP00000323421	ENSP00000354720	0.557	0.998	0.9	0.993	0.999
SMARCE1	SMARCA2	ENSP00000323967	ENSP00000371638	0.106	0.98	0.9	0.993	0.999
SMARCE1	SMARCB1	ENSP00000323967	ENSP00000340883	0.182	0.984	0.9	0.998	0.999
SMARCE1	SMARCA4	ENSP00000323967	ENSP00000343896	0.131	0.999	0.9	0.998	0.999
SMARCE1	ARID1B	ENSP00000323967	ENSP00000490491	0.06	0.927	0.9	0.968	0.999
MRE11	BRCA1	ENSP00000325863	ENSP00000418960	0.174	0.994	0.54	0.973	0.999
MRE11	RAD50	ENSP00000325863	ENSP00000368100	0.861	0.998	0.9	0.996	0.999
DNMT3B	DNMT1	ENSP00000328547	ENSP00000352516	0.095	0.837	0.9	0.999	0.999
SMAD3	SMAD4	ENSP00000332973	ENSP00000341551	0.087	0.999	0.9	0.988	0.999
SMAD3	TGFBR1	ENSP00000332973	ENSP00000447297	0.089	0.658	0.9	0.994	0.999
SMAD3	CTNNB1	ENSP00000332973	ENSP00000495360	0.074	0.768	0.8	0.98	0.999
RAD51C	BRCA2	ENSP00000336701	ENSP00000369497	0.067	0.635	0.9	0.976	0.999
RAD51C	RAD51D	ENSP00000336701	ENSP00000466399	0.095	0.882	0.9	0.991	0.999
MEN1	KMT2A	ENSP00000337088	ENSP00000436786	0.063	0.911	0.8	0.99	0.999
SMARCB1	SMARCA2	ENSP00000340883	ENSP00000371638	0.119	0.986	0.9	0.997	0.999
SMARCB1	SMARCA4	ENSP00000340883	ENSP00000343896	0.168	0.999	0.9	0.999	0.999
SMARCB1	ARID1B	ENSP00000340883	ENSP00000490491	0.049	0.921	0.9	0.995	0.999
SMARCA4	ARID1B	ENSP00000343896	ENSP00000490491	0.105	0.944	0.9	0.996	0.999
SMARCA4	ACTB	ENSP00000343896	ENSP00000494750	0.062	0.982	0.65	0.876	0.999
SMARCA4	SMARCA2	ENSP00000343896	ENSP00000371638	0.055	0.849	0.9	0.982	0.999
ERCC6	ERCC5	ENSP00000348089	ENSP00000498881	0.097	0.994	0.8	0.966	0.999
TGFBR2	TGFB2	ENSP00000351905	ENSP00000355896	0.088	0.932	0	0.997	0.999
TGFBR2	TGFBR1	ENSP00000351905	ENSP00000447297	0.132	0.986	0.9	0.986	0.999
MT-CO1	MT-CYB	ENSP00000354499	ENSP00000354554	0.999	0.953	0.8	0.97	0.999
MT-CO1	MT-ND1	ENSP00000354499	ENSP00000354687	0.944	0.83	0.809	0.938	0.999
MT-CYB	MT-ND1	ENSP00000354554	ENSP00000354687	0.999	0.897	0.585	0.951	0.999
MTOR	AKT1	ENSP00000354558	ENSP00000451828	0.06	0.925	0.9	0.954	0.999
FH	SDHB	ENSP00000355518	ENSP00000364649	0.575	0.126	0.98	0.893	0.999
MTR	MTRR	ENSP00000355536	ENSP00000402510	0.127	0.624	0.7	0.993	0.999
MTR	MTHFR	ENSP00000355536	ENSP00000365770	0.562	0	0.965	0.977	0.999
FASLG	FAS	ENSP00000356694	ENSP00000498466	0.056	0.874	0.9	0.999	0.999
SDHC	SDHB	ENSP00000356953	ENSP00000364649	0.981	0.978	0.98	0.999	0.999
SDHC	SDHD	ENSP00000356953	ENSP00000364699	0.977	0.984	0.979	0.999	0.999
NRAS	BRAF	ENSP00000358548	ENSP00000419060	0.087	0.871	0.9	0.972	0.999
NRAS	RAF1	ENSP00000358548	ENSP00000401888	0.081	0.908	0.9	0.899	0.999
SUFU	GLI2	ENSP00000358918	ENSP00000390436	0	0.815	0.9	0.999	0.999
SUFU	GLI3	ENSP00000358918	ENSP00000379258	0	0.867	0.9	0.997	0.999
SDHB	SDHD	ENSP00000364649	ENSP00000364699	0.978	0.97	0.979	0.999	0.999
PIK3CD	PIK3R1	ENSP00000366563	ENSP00000428056	0.042	0.987	0.914	0.995	0.999
RAD50	BRCA1	ENSP00000368100	ENSP00000418960	0.072	0.994	0.54	0.762	0.999
BRCA2	BRCA1	ENSP00000369497	ENSP00000418960	0.383	0.896	0.9	0.999	0.999
SMARCA2	ARID1B	ENSP00000371638	ENSP00000490491	0.1	0.899	0.9	0.98	0.999
CHEK2	BRCA1	ENSP00000372023	ENSP00000418960	0.218	0.842	0.5	0.997	0.999
ERCC2	CCNH	ENSP00000375809	ENSP00000498750	0.055	0.995	0.9	0.988	0.999
ERCC2	ERCC5	ENSP00000375809	ENSP00000498881	0.061	0.994	0.5	0.973	0.999
IGF1	INS	ENSP00000376637	ENSP00000380432	0	0	0.9	0.999	0.999
TCF4	CTNNB1	ENSP00000381382	ENSP00000495360	0.052	0.994	0.9	0.993	0.999
RAF1	HRAS	ENSP00000401888	ENSP00000407586	0.074	0.999	0.9	0.985	0.999
RAF1	BRAF	ENSP00000401888	ENSP00000419060	0	0.927	0.9	0.983	0.999
HRAS	BRAF	ENSP00000407586	ENSP00000419060	0.074	0.921	0.9	0.952	0.999
TNFRSF1A	FASLG	ENSP00000162749	ENSP00000356694	0	0.617	0	0.997	0.998
KRAS	PIK3CA	ENSP00000256078	ENSP00000263967	0.143	0.627	0.9	0.951	0.998
BRIP1	BRCA2	ENSP00000259008	ENSP00000369497	0.435	0.292	0.9	0.975	0.998
BRIP1	PALB2	ENSP00000259008	ENSP00000261584	0.149	0.292	0.9	0.98	0.998
BRIP1	MRE11	ENSP00000259008	ENSP00000325863	0.117	0.994	0.5	0.497	0.998
BRIP1	NBN	ENSP00000259008	ENSP00000265433	0.063	0.994	0.5	0.548	0.998
BARD1	NBN	ENSP00000260947	ENSP00000265433	0.058	0.994	0.54	0.599	0.998
PDGFRB	EGFR	ENSP00000261799	ENSP00000275493	0.093	0.558	0.9	0.971	0.998
CREBBP	PPARG	ENSP00000262367	ENSP00000287820	0	0.982	0.5	0.886	0.998
MAP2K2	BRAF	ENSP00000262948	ENSP00000419060	0.102	0.904	0.9	0.835	0.998
EP300	STAT1	ENSP00000263253	ENSP00000354394	0.049	0.868	0.65	0.977	0.998
PIK3CA	PIK3CD	ENSP00000263967	ENSP00000366563	0	0	0.9	0.983	0.998
PIK3CA	AKT1	ENSP00000263967	ENSP00000451828	0.06	0.738	0.9	0.951	0.998
STAT3	EGFR	ENSP00000264657	ENSP00000275493	0.042	0.925	0	0.985	0.998
STAT3	STAT5B	ENSP00000264657	ENSP00000293328	0.175	0.387	0.9	0.968	0.998
DNMT3A	DNMT3B	ENSP00000264709	ENSP00000328547	0.093	0.876	0.9	0.859	0.998
EGFR	PIK3R1	ENSP00000275493	ENSP00000428056	0.042	0.9	0.9	0.901	0.998
EGFR	CTNNB1	ENSP00000275493	ENSP00000495360	0.064	0.718	0.9	0.94	0.998
ERCC4	ERCC5	ENSP00000310520	ENSP00000498881	0.126	0.301	0.9	0.972	0.998
SMAD3	TGFBR2	ENSP00000332973	ENSP00000351905	0.166	0.091	0.9	0.985	0.998
SMAD4	TGFBR1	ENSP00000341551	ENSP00000447297	0.073	0.535	0.9	0.974	0.998
SMAD4	CTNNB1	ENSP00000341551	ENSP00000495360	0.107	0.308	0.5	0.994	0.998
ATR	CHEK2	ENSP00000343741	ENSP00000372023	0.049	0.97	0	0.955	0.998
SMARCA4	CTNNB1	ENSP00000343896	ENSP00000495360	0.062	0.644	0.5	0.991	0.998
TGFB2	TGFBR1	ENSP00000355896	ENSP00000447297	0	0.35	0	0.997	0.998
IGF1	IGF2	ENSP00000376637	ENSP00000391826	0.083	0	0.9	0.985	0.998
TNFRSF1A	IL6	ENSP00000162749	ENSP00000385675	0.047	0	0	0.997	0.997
MLH1	ATM	ENSP00000231790	ENSP00000278616	0.055	0.287	0.54	0.991	0.997
RRAS	PIK3CA	ENSP00000246792	ENSP00000263967	0.061	0.954	0.9	0.53	0.997
RRAS	PIK3CD	ENSP00000246792	ENSP00000366563	0.061	0.954	0.9	0.509	0.997
KRAS	EGFR	ENSP00000256078	ENSP00000275493	0.053	0.662	0.9	0.918	0.997
BARD1	RAD50	ENSP00000260947	ENSP00000368100	0.05	0.994	0.54	0.323	0.997
EP300	PPARG	ENSP00000263253	ENSP00000287820	0	0.86	0.5	0.963	0.997
TP53	DNMT1	ENSP00000269305	ENSP00000352516	0.059	0.597	0	0.994	0.997
EGFR	STAT5B	ENSP00000275493	ENSP00000293328	0	0.787	0.9	0.907	0.997
KMT2D	KMT2A	ENSP00000301067	ENSP00000436786	0.149	0.335	0.9	0.954	0.997
FH	SDHC	ENSP00000355518	ENSP00000356953	0.562	0	0.98	0.691	0.997
PTEN	PIK3R1	ENSP00000361021	ENSP00000428056	0.056	0.554	0.9	0.943	0.997
IL6	IL10	ENSP00000385675	ENSP00000412237	0.13	0	0.8	0.988	0.997
TNF	FAS	ENSP00000398698	ENSP00000498466	0.128	0.292	0	0.997	0.997
CDKN1B	AKT1	ENSP00000228872	ENSP00000451828	0.121	0.797	0.9	0.842	0.996
MSH6	BRCA1	ENSP00000234420	ENSP00000418960	0.236	0.611	0.54	0.977	0.996
KRAS	NF1	ENSP00000256078	ENSP00000351015	0.064	0.543	0.9	0.925	0.996
MAP2K2	MAP2K1	ENSP00000262948	ENSP00000302486	0.049	0.836	0.9	0.783	0.996
MAP2K2	RAF1	ENSP00000262948	ENSP00000401888	0.126	0.925	0.9	0.495	0.996
TP53	ATR	ENSP00000269305	ENSP00000343741	0	0.838	0.9	0.781	0.996
EGFR	MET	ENSP00000275493	ENSP00000317272	0.25	0.806	0	0.978	0.996
CASP10	FAS	ENSP00000286186	ENSP00000498466	0.116	0.793	0.9	0.822	0.996
RUNX1	GATA2	ENSP00000300305	ENSP00000345681	0.047	0.125	0.8	0.981	0.996
SMARCE1	ACTB	ENSP00000323967	ENSP00000494750	0.059	0.925	0.8	0.767	0.996
SMAD3	AKT1	ENSP00000332973	ENSP00000451828	0.117	0.618	0	0.989	0.996
SMAD4	TGFBR2	ENSP00000341551	ENSP00000351905	0.049	0.091	0.9	0.96	0.996
ATR	BRCA1	ENSP00000343741	ENSP00000418960	0.106	0.838	0.9	0.812	0.996
AR	CTNNB1	ENSP00000363822	ENSP00000495360	0.052	0.888	0	0.968	0.996
PIK3R1	PTPN11	ENSP00000428056	ENSP00000489597	0.048	0.88	0.9	0.691	0.996
MSH6	POLD1	ENSP00000234420	ENSP00000472445	0.445	0.528	0.9	0.839	0.995
KRAS	MAP2K1	ENSP00000256078	ENSP00000302486	0.049	0.615	0.9	0.883	0.995
PDGFRA	PTPN11	ENSP00000257290	ENSP00000489597	0.06	0.607	0.9	0.888	0.995
PDGFRA	PIK3R1	ENSP00000257290	ENSP00000428056	0.054	0.808	0.9	0.795	0.995
CREBBP	KMT2A	ENSP00000262367	ENSP00000436786	0.151	0.981	0	0.727	0.995
CREBBP	SMAD3	ENSP00000262367	ENSP00000332973	0.087	0.872	0	0.964	0.995
PIK3CA	HRAS	ENSP00000263967	ENSP00000407586	0.1	0.758	0.9	0.8	0.995
PIK3CA	PTEN	ENSP00000263967	ENSP00000361021	0.112	0.134	0.9	0.949	0.995
PIK3CA	NRAS	ENSP00000263967	ENSP00000358548	0.125	0.483	0.9	0.921	0.995
TP53	BRCA2	ENSP00000269305	ENSP00000369497	0.066	0.828	0	0.974	0.995
ATM	BRCA2	ENSP00000278616	ENSP00000369497	0.048	0.313	0.8	0.971	0.995
KIT	PIK3R1	ENSP00000288135	ENSP00000428056	0.056	0.87	0.9	0.668	0.995
TERT	CTNNB1	ENSP00000309572	ENSP00000495360	0	0.301	0.9	0.937	0.995
BAP1	BRCA1	ENSP00000417132	ENSP00000418960	0	0.292	0.5	0.987	0.995
PIK3R1	AKT1	ENSP00000428056	ENSP00000451828	0.058	0.558	0.9	0.913	0.995
MLH1	BRCA1	ENSP00000231790	ENSP00000418960	0.087	0.835	0.54	0.93	0.994
MSH2	POLD1	ENSP00000233146	ENSP00000472445	0.293	0.637	0.9	0.811	0.994
MSH2	BRCA1	ENSP00000233146	ENSP00000418960	0.227	0.725	0.54	0.946	0.994
CDK4	CDKN1C	ENSP00000257904	ENSP00000413720	0.087	0.767	0.9	0.78	0.994
BARD1	BAP1	ENSP00000260947	ENSP00000417132	0	0.07	0.9	0.948	0.994
EP300	SMAD4	ENSP00000263253	ENSP00000341551	0.204	0.826	0.5	0.924	0.994
STAT3	TP53	ENSP00000264657	ENSP00000269305	0.063	0.164	0.8	0.97	0.994
TP53	AKT1	ENSP00000269305	ENSP00000451828	0.049	0.184	0.9	0.934	0.994
EGFR	HRAS	ENSP00000275493	ENSP00000407586	0.053	0.315	0.9	0.931	0.994
PPARG	CTNNB1	ENSP00000287820	ENSP00000495360	0.052	0.735	0	0.98	0.994
UGT1A1	CYP3A4	ENSP00000304845	ENSP00000498939	0.1	0.294	0.906	0.915	0.994
LEP	ADIPOQ	ENSP00000312652	ENSP00000389814	0.683	0	0	0.983	0.994
NF1	NRAS	ENSP00000351015	ENSP00000358548	0.058	0.568	0.9	0.885	0.994
NF1	HRAS	ENSP00000351015	ENSP00000407586	0.051	0.789	0.9	0.748	0.994
FH	SDHD	ENSP00000355518	ENSP00000364699	0.438	0.183	0.949	0.776	0.994
MTR	CBS	ENSP00000355536	ENSP00000381231	0.057	0	0.909	0.933	0.994
IL6	TNF	ENSP00000385675	ENSP00000398698	0.261	0	0.4	0.989	0.994
PIK3R2	EGFR	ENSP00000222254	ENSP00000275493	0.044	0.848	0.9	0.623	0.993
BRIP1	PMS2	ENSP00000259008	ENSP00000265849	0.11	0.821	0.9	0.615	0.993
NBN	BRCA1	ENSP00000265433	ENSP00000418960	0.068	0.868	0.54	0.902	0.993
TP53	SMARCA4	ENSP00000269305	ENSP00000343896	0.049	0.822	0	0.964	0.993
EGFR	PLCG2	ENSP00000275493	ENSP00000482457	0.042	0.843	0.9	0.614	0.993
ADAR	DICER1	ENSP00000357459	ENSP00000437256	0.074	0.292	0	0.99	0.993
GPC3	IGF2	ENSP00000377836	ENSP00000391826	0.159	0	0.9	0.928	0.993
BRCA1	AKT1	ENSP00000418960	ENSP00000451828	0	0.735	0.9	0.786	0.993
KRAS	HRAS	ENSP00000256078	ENSP00000407586	0	0.883	0.9	0.411	0.992
KRAS	CDKN2A	ENSP00000256078	ENSP00000418915	0.055	0.102	0.9	0.917	0.992
EGFR	INS	ENSP00000275493	ENSP00000380432	0	0	0.9	0.93	0.992
ALB	CUBN	ENSP00000295897	ENSP00000367064	0.042	0	0	0.992	0.992
SPRED1	NF1	ENSP00000299084	ENSP00000351015	0.049	0.792	0.4	0.946	0.992
FGFR1	PIK3R1	ENSP00000393312	ENSP00000428056	0.042	0.813	0.9	0.653	0.992
TNF	IL10	ENSP00000398698	ENSP00000412237	0.234	0	0.4	0.984	0.992
RAF1	AKT1	ENSP00000401888	ENSP00000451828	0.075	0.816	0.9	0.557	0.992
CDKN1B	TP53	ENSP00000228872	ENSP00000269305	0	0.076	0.9	0.911	0.991
RRAS	RAF1	ENSP00000246792	ENSP00000401888	0.074	0.717	0.9	0.729	0.991
EGFR	NRAS	ENSP00000275493	ENSP00000358548	0.053	0.249	0.9	0.899	0.991
EGFR	IGF1	ENSP00000275493	ENSP00000376637	0	0	0.9	0.919	0.991
ATM	BLM	ENSP00000278616	ENSP00000347232	0.108	0.726	0.8	0.846	0.991
INSR	IGF2	ENSP00000303830	ENSP00000391826	0	0.164	0.65	0.971	0.991
SOX2	CTNNB1	ENSP00000323588	ENSP00000495360	0	0.627	0.5	0.957	0.991
MT-CO1	SDHB	ENSP00000354499	ENSP00000364649	0.653	0	0.809	0.876	0.991
PTPN11	CTLA4	ENSP00000489597	ENSP00000497102	0.062	0	0.5	0.984	0.991
TSC2	MTOR	ENSP00000219476	ENSP00000354558	0.149	0.458	0.5	0.961	0.99
TSC2	AKT1	ENSP00000219476	ENSP00000451828	0.125	0.314	0.9	0.856	0.99
TGFB1	SMAD3	ENSP00000221930	ENSP00000332973	0.067	0.178	0.5	0.978	0.99
PDGFRA	PIK3CA	ENSP00000257290	ENSP00000263967	0	0.334	0.9	0.866	0.99
PIK3CA	PTPN11	ENSP00000263967	ENSP00000489597	0.118	0.661	0.9	0.725	0.99
ATM	RAD50	ENSP00000278616	ENSP00000368100	0.105	0.73	0.9	0.635	0.99
KIT	PTPN11	ENSP00000288135	ENSP00000489597	0.14	0.596	0.9	0.754	0.99
TERT	POT1	ENSP00000309572	ENSP00000350249	0	0.926	0.54	0.742	0.99
TERT	SMARCA4	ENSP00000309572	ENSP00000343896	0.093	0.516	0.8	0.901	0.99
HNF4A	SMAD4	ENSP00000312987	ENSP00000341551	0	0.311	0	0.987	0.99
HRAS	CDKN2A	ENSP00000407586	ENSP00000418915	0.055	0.16	0.9	0.893	0.99
HRAS	PIK3R1	ENSP00000407586	ENSP00000428056	0	0.688	0.9	0.707	0.99
MSH2	ERCC4	ENSP00000233146	ENSP00000310520	0.082	0.59	0.9	0.761	0.989
KRAS	ALK	ENSP00000256078	ENSP00000373700	0.074	0.11	0.9	0.886	0.989
PDGFRA	PDGFRB	ENSP00000257290	ENSP00000261799	0.245	0.734	0.9	0.52	0.989
EP300	RUNX1	ENSP00000263253	ENSP00000300305	0	0.513	0.5	0.96	0.989
RUNX1	GATA3	ENSP00000300305	ENSP00000368632	0.056	0.125	0.5	0.976	0.989
RUNX1	GATA1	ENSP00000300305	ENSP00000365858	0	0.132	0.5	0.978	0.989
MAP2K1	HRAS	ENSP00000302486	ENSP00000407586	0.062	0.382	0.9	0.832	0.989
PTCH1	GLI3	ENSP00000332353	ENSP00000379258	0.071	0.15	0.75	0.954	0.989
TGFB1	TGFB3	ENSP00000221930	ENSP00000238682	0.042	0	0.9	0.885	0.988
INSR	PIK3R1	ENSP00000303830	ENSP00000428056	0.049	0.854	0.65	0.794	0.988
ERCC4	ERCC2	ENSP00000310520	ENSP00000375809	0.094	0	0.5	0.975	0.988
PTEN	AKT1	ENSP00000361021	ENSP00000451828	0	0.648	0	0.967	0.988
BARD1	PALB2	ENSP00000260947	ENSP00000261584	0.085	0.291	0.5	0.966	0.987
ATM	LIG4	ENSP00000278616	ENSP00000484288	0.042	0.142	0.9	0.867	0.987
FGFR3	FGFR2	ENSP00000339824	ENSP00000410294	0.173	0.618	0.9	0.645	0.987
PDGFRA	EGFR	ENSP00000257290	ENSP00000275493	0.108	0.663	0.9	0.59	0.986
PDGFRB	RASA1	ENSP00000261799	ENSP00000274376	0	0.833	0.5	0.85	0.986
EP300	BRCA1	ENSP00000263253	ENSP00000418960	0.068	0.82	0	0.928	0.986
PIK3CA	KIT	ENSP00000263967	ENSP00000288135	0.106	0.325	0.9	0.809	0.986
TP53	G6PD	ENSP00000269305	ENSP00000377192	0.049	0	0.9	0.868	0.986
EZH2	CTNNB1	ENSP00000320147	ENSP00000495360	0.064	0.629	0	0.963	0.986
NRAS	ALK	ENSP00000358548	ENSP00000373700	0.074	0.11	0.9	0.854	0.986
PIK3R2	PTEN	ENSP00000222254	ENSP00000361021	0	0.313	0.9	0.806	0.985
TSC1	AKT1	ENSP00000298552	ENSP00000451828	0.049	0.477	0.9	0.736	0.985
LEP	INS	ENSP00000312652	ENSP00000380432	0	0	0	0.985	0.985
MET	CTNNB1	ENSP00000317272	ENSP00000495360	0.042	0.364	0.9	0.792	0.985
BRCA2	CHEK2	ENSP00000369497	ENSP00000372023	0.1	0.532	0	0.968	0.985
EP300	GATA1	ENSP00000263253	ENSP00000365858	0	0.537	0.5	0.939	0.984
PIK3CA	AKT3	ENSP00000263967	ENSP00000500582	0.075	0.098	0.9	0.838	0.984
STAT3	PTPN11	ENSP00000264657	ENSP00000489597	0.087	0.526	0.5	0.935	0.984
STAT3	FOXP3	ENSP00000264657	ENSP00000365380	0	0.567	0	0.965	0.984
STAT3	IL6	ENSP00000264657	ENSP00000385675	0.102	0.095	0.5	0.965	0.984
RASA1	NRAS	ENSP00000274376	ENSP00000358548	0.095	0.37	0.9	0.763	0.984
FASLG	TNF	ENSP00000356694	ENSP00000398698	0.085	0.053	0	0.983	0.984
NRAS	CDKN2A	ENSP00000358548	ENSP00000418915	0.055	0.102	0.9	0.837	0.984
KCNQ1	KCNH2	ENSP00000155840	ENSP00000262186	0.052	0	0	0.983	0.983
TP53	WT1	ENSP00000269305	ENSP00000368370	0	0.626	0	0.957	0.983
WRN	BRCA1	ENSP00000298139	ENSP00000418960	0.079	0.702	0.5	0.891	0.983
MAP2K1	NRAS	ENSP00000302486	ENSP00000358548	0.06	0.163	0.9	0.813	0.983
SMAD3	MEN1	ENSP00000332973	ENSP00000337088	0.078	0.294	0.5	0.954	0.983
SMARCA4	BRCA1	ENSP00000343896	ENSP00000418960	0.056	0.628	0	0.957	0.983
ERCC6	CDC73	ENSP00000348089	ENSP00000356405	0.06	0.813	0.9	0.189	0.983
BRCA2	RAD51D	ENSP00000369497	ENSP00000466399	0.058	0.506	0.5	0.937	0.983
MSH6	MUTYH	ENSP00000234420	ENSP00000500891	0.049	0.292	0	0.976	0.982
BARD1	TP53	ENSP00000260947	ENSP00000269305	0	0.745	0.5	0.875	0.982
SDHA	MT-CO1	ENSP00000264932	ENSP00000354499	0.613	0.071	0.809	0.776	0.982
CASP10	FASLG	ENSP00000286186	ENSP00000356694	0.095	0.707	0.5	0.881	0.982
FGFR3	HRAS	ENSP00000339824	ENSP00000407586	0.044	0.099	0.9	0.821	0.982
KRAS	FGFR1	ENSP00000256078	ENSP00000393312	0	0.099	0.9	0.816	0.981
STAT3	MET	ENSP00000264657	ENSP00000317272	0.063	0.332	0.5	0.948	0.981
TP53	ATRX	ENSP00000269305	ENSP00000362441	0	0.51	0	0.962	0.981
KIT	NRAS	ENSP00000288135	ENSP00000358548	0.055	0.071	0.9	0.812	0.981
FGFR3	NRAS	ENSP00000339824	ENSP00000358548	0	0.099	0.9	0.806	0.981
MTHFR	MTRR	ENSP00000365770	ENSP00000402510	0.104	0.091	0	0.978	0.981
INS	IGF2	ENSP00000380432	ENSP00000391826	0.044	0	0	0.981	0.981
APOE	ABCA1	ENSP00000252486	ENSP00000363868	0.084	0	0	0.979	0.98
ALB	A2M	ENSP00000295897	ENSP00000323929	0.152	0.073	0	0.976	0.98
INSR	PTPN11	ENSP00000303830	ENSP00000489597	0.064	0.757	0.9	0.238	0.98
RAD51C	BRCA1	ENSP00000336701	ENSP00000418960	0.211	0.045	0.5	0.953	0.98
CDC73	CTNNB1	ENSP00000356405	ENSP00000495360	0.059	0.644	0.5	0.899	0.98
ATP7B	CP	ENSP00000242839	ENSP00000264613	0.184	0	0.253	0.968	0.979
RRAS	RASA1	ENSP00000246792	ENSP00000274376	0.044	0.099	0.9	0.786	0.979
KRAS	MET	ENSP00000256078	ENSP00000317272	0.074	0.337	0.9	0.703	0.979
PIK3CA	ALK	ENSP00000263967	ENSP00000373700	0	0.069	0.9	0.801	0.979
RB1	SMARCA4	ENSP00000267163	ENSP00000343896	0.066	0.842	0.72	0.553	0.979
EGFR	IL6	ENSP00000275493	ENSP00000385675	0.042	0	0.65	0.943	0.979
UGT1A1	CYP2D6	ENSP00000304845	ENSP00000496150	0.085	0	0.907	0.776	0.979
STK11	PTEN	ENSP00000324856	ENSP00000361021	0	0.331	0	0.971	0.979
PTCH1	SUFU	ENSP00000332353	ENSP00000358918	0.06	0.189	0	0.974	0.979
PIK3R1	PLCG2	ENSP00000428056	ENSP00000482457	0.049	0.616	0.9	0.503	0.979
AKT1	CTNNB1	ENSP00000451828	ENSP00000495360	0.074	0.539	0.4	0.93	0.979
KRAS	PDGFRA	ENSP00000256078	ENSP00000257290	0.055	0.092	0.9	0.782	0.978
EP300	HNF4A	ENSP00000263253	ENSP00000312987	0	0.063	0	0.978	0.978
EZH2	AR	ENSP00000320147	ENSP00000363822	0.054	0.635	0	0.941	0.978
MEN1	CTNNB1	ENSP00000337088	ENSP00000495360	0.056	0.625	0.8	0.733	0.978
MTR	DHFR	ENSP00000355536	ENSP00000396308	0.06	0.136	0.9	0.765	0.978
CREBBP	RUNX1	ENSP00000262367	ENSP00000300305	0	0.512	0.5	0.916	0.977
PIK3CA	FGFR1	ENSP00000263967	ENSP00000393312	0	0.087	0.9	0.777	0.977
SMARCB1	ACTB	ENSP00000340883	ENSP00000494750	0.08	0.873	0.54	0.628	0.977
NRAS	FGFR2	ENSP00000358548	ENSP00000410294	0	0.099	0.9	0.767	0.977
PIK3R1	AKT3	ENSP00000428056	ENSP00000500582	0.071	0.093	0.9	0.768	0.977
TGFB1	IGF1	ENSP00000221930	ENSP00000376637	0	0	0	0.976	0.976
KRAS	KIT	ENSP00000256078	ENSP00000288135	0.055	0.071	0.9	0.767	0.976
PDGFRB	PIK3CA	ENSP00000261799	ENSP00000263967	0	0.097	0.9	0.763	0.976
TP53	SMARCB1	ENSP00000269305	ENSP00000340883	0.08	0.292	0	0.967	0.976
EGFR	L1CAM	ENSP00000275493	ENSP00000359077	0.076	0.339	0.9	0.666	0.976
GATA2	GATA1	ENSP00000345681	ENSP00000365858	0.109	0	0	0.974	0.976
FOXP3	CTLA4	ENSP00000365380	ENSP00000497102	0.146	0.075	0.5	0.946	0.976
PIK3CD	AKT1	ENSP00000366563	ENSP00000451828	0.042	0.098	0.9	0.757	0.976
CTNNB1	NOTCH1	ENSP00000495360	ENSP00000498587	0.083	0.328	0.5	0.931	0.976
TGFB1	EGFR	ENSP00000221930	ENSP00000275493	0	0.152	0	0.972	0.975
APOE	A2M	ENSP00000252486	ENSP00000323929	0.27	0.292	0	0.957	0.975
APC	CTNNA1	ENSP00000257430	ENSP00000304669	0.042	0.837	0.72	0.504	0.975
PDGFRB	INS	ENSP00000261799	ENSP00000380432	0.061	0	0.9	0.759	0.975
EGFR	STAT1	ENSP00000275493	ENSP00000354394	0.042	0.84	0	0.851	0.975
ATM	ERCC5	ENSP00000278616	ENSP00000498881	0.098	0.176	0.9	0.706	0.975
MSH2	TP53	ENSP00000233146	ENSP00000269305	0.061	0.599	0.5	0.882	0.974
KRAS	PIK3CD	ENSP00000256078	ENSP00000366563	0.056	0.352	0.9	0.637	0.974
TSC1	MTOR	ENSP00000298552	ENSP00000354558	0.272	0.274	0.5	0.914	0.974
CAV1	HRAS	ENSP00000339191	ENSP00000407586	0.048	0.294	0	0.965	0.974
BLM	BRCA1	ENSP00000347232	ENSP00000418960	0.437	0.691	0.5	0.742	0.974
WAS	AKT1	ENSP00000365891	ENSP00000451828	0.048	0.088	0	0.973	0.974
PIK3CD	PLCG2	ENSP00000366563	ENSP00000482457	0.103	0	0.9	0.743	0.974
KRAS	FGFR2	ENSP00000256078	ENSP00000410294	0	0.099	0.9	0.725	0.973
STAT3	EZH2	ENSP00000264657	ENSP00000320147	0.043	0.297	0	0.964	0.973
ERCC6	ERCC2	ENSP00000348089	ENSP00000375809	0.049	0.314	0.5	0.929	0.973
PTEN	PIK3CD	ENSP00000361021	ENSP00000366563	0.058	0.134	0.9	0.708	0.973
ALK	PIK3R1	ENSP00000373700	ENSP00000428056	0	0.378	0.9	0.606	0.973
MSH6	BLM	ENSP00000234420	ENSP00000347232	0.228	0.716	0	0.883	0.972
CDK4	BRCA1	ENSP00000257904	ENSP00000418960	0.127	0.625	0.8	0.633	0.972
PIK3CA	RAF1	ENSP00000263967	ENSP00000401888	0.066	0.069	0.9	0.719	0.972
PTCH1	GLI2	ENSP00000332353	ENSP00000390436	0.093	0.15	0	0.966	0.972
RYR1	RYR2	ENSP00000352608	ENSP00000355533	0.08	0.69	0.9	0.137	0.972
STAT1	IL6	ENSP00000354394	ENSP00000385675	0.11	0.087	0.5	0.941	0.972
PIK3R2	AKT1	ENSP00000222254	ENSP00000451828	0.128	0.093	0.9	0.677	0.971
PIK3R2	PDGFRB	ENSP00000222254	ENSP00000261799	0	0.419	0.9	0.554	0.971
KRAS	RASA1	ENSP00000256078	ENSP00000274376	0.088	0.334	0.9	0.585	0.971
KRAS	FGFR3	ENSP00000256078	ENSP00000339824	0	0.099	0.9	0.708	0.971
PPARG	ACTB	ENSP00000287820	ENSP00000494750	0	0.047	0.9	0.722	0.971
KIT	STAT5B	ENSP00000288135	ENSP00000293328	0.101	0.32	0.9	0.583	0.971
COMT	CYP1B1	ENSP00000354511	ENSP00000478561	0.067	0	0.9	0.719	0.971
MT-ND1	SDHB	ENSP00000354687	ENSP00000364649	0.665	0	0.802	0.587	0.971
CYP17A1	CYP19A1	ENSP00000358903	ENSP00000379683	0.048	0.052	0.906	0.614	0.971
PIK3CD	HRAS	ENSP00000366563	ENSP00000407586	0.056	0.644	0.9	0.239	0.971
TP53	STK11	ENSP00000269305	ENSP00000324856	0.07	0.621	0.5	0.852	0.97
RASA1	EGFR	ENSP00000274376	ENSP00000275493	0.042	0.716	0	0.901	0.97
COL3A1	FBN1	ENSP00000304408	ENSP00000325527	0.555	0.099	0	0.931	0.97
NF2	NF1	ENSP00000344666	ENSP00000351015	0.049	0	0	0.97	0.97
CBS	MTRR	ENSP00000381231	ENSP00000402510	0.315	0	0.352	0.935	0.97
EP300	SMARCA4	ENSP00000263253	ENSP00000343896	0.085	0.328	0	0.955	0.969
EGFR	PTEN	ENSP00000275493	ENSP00000361021	0	0.608	0	0.925	0.969
MRE11	BLM	ENSP00000325863	ENSP00000347232	0.227	0.853	0.5	0.517	0.969
TNFRSF1A	IL10	ENSP00000162749	ENSP00000412237	0	0	0.75	0.879	0.968
TSC2	AKT3	ENSP00000219476	ENSP00000500582	0	0.072	0.9	0.685	0.968
PIK3R2	KIT	ENSP00000222254	ENSP00000288135	0	0.605	0.9	0.256	0.968
MSH2	BRCA2	ENSP00000233146	ENSP00000369497	0.16	0	0.54	0.925	0.968
CRP	IL6	ENSP00000255030	ENSP00000385675	0.047	0	0	0.968	0.968
CREBBP	BRCA1	ENSP00000262367	ENSP00000418960	0.061	0.833	0	0.814	0.968
MAP2K2	NRAS	ENSP00000262948	ENSP00000358548	0.05	0.163	0.9	0.654	0.968
MAP2K2	HRAS	ENSP00000262948	ENSP00000407586	0.062	0.163	0.9	0.641	0.968
STAT3	IL10	ENSP00000264657	ENSP00000412237	0.057	0.301	0.5	0.916	0.968
MRE11	ATR	ENSP00000325863	ENSP00000343741	0.131	0.83	0.5	0.626	0.968
CYP2C19	CYP3A4	ENSP00000360372	ENSP00000498939	0.326	0.076	0.906	0.408	0.968
PIK3R2	AKT3	ENSP00000222254	ENSP00000500582	0.067	0.093	0.9	0.657	0.967
MSH6	BRCA2	ENSP00000234420	ENSP00000369497	0.142	0	0.54	0.924	0.967
TWIST1	TP53	ENSP00000242261	ENSP00000269305	0.068	0.628	0	0.914	0.967
PDGFRA	NRAS	ENSP00000257290	ENSP00000358548	0.055	0.092	0.9	0.667	0.967
BARD1	RAD51C	ENSP00000260947	ENSP00000336701	0.126	0.045	0.5	0.93	0.967
TP53	SLC2A1	ENSP00000269305	ENSP00000416293	0	0.231	0.9	0.61	0.967
MRE11	BRCA2	ENSP00000325863	ENSP00000369497	0.126	0	0.5	0.932	0.967
MSH6	ERCC4	ENSP00000234420	ENSP00000310520	0.118	0.176	0.9	0.588	0.966
KRAS	MAP2K2	ENSP00000256078	ENSP00000262948	0.047	0.163	0.9	0.624	0.966
CDK4	TP53	ENSP00000257904	ENSP00000269305	0.117	0.554	0	0.922	0.966
STAT3	AKT1	ENSP00000264657	ENSP00000451828	0.118	0.096	0.5	0.925	0.966
PPARG	SMARCA4	ENSP00000287820	ENSP00000343896	0.055	0.31	0.9	0.541	0.966
WRN	ATR	ENSP00000298139	ENSP00000343741	0.227	0.796	0.5	0.623	0.966
MET	NRAS	ENSP00000317272	ENSP00000358548	0.08	0.274	0.9	0.556	0.966
SMAD3	TGFB2	ENSP00000332973	ENSP00000355896	0.094	0.095	0	0.962	0.966
NRAS	FGFR1	ENSP00000358548	ENSP00000393312	0	0.099	0.9	0.661	0.966
ALK	HRAS	ENSP00000373700	ENSP00000407586	0.074	0.11	0.9	0.638	0.966
POLD1	ERCC5	ENSP00000472445	ENSP00000498881	0.155	0.31	0.9	0.486	0.966
MLH1	TP53	ENSP00000231790	ENSP00000269305	0	0	0.75	0.867	0.965
MSH6	LIG4	ENSP00000234420	ENSP00000484288	0.127	0.061	0.9	0.624	0.965
PIK3CA	FGFR3	ENSP00000263967	ENSP00000339824	0	0.087	0.65	0.901	0.965
ATM	ERCC4	ENSP00000278616	ENSP00000310520	0.06	0	0.9	0.664	0.965
PPARG	ADIPOQ	ENSP00000287820	ENSP00000389814	0.138	0	0.5	0.926	0.965
ERCC4	LIG4	ENSP00000310520	ENSP00000484288	0.109	0.091	0.9	0.624	0.965
EZH2	KDM6A	ENSP00000320147	ENSP00000367203	0.075	0.271	0.5	0.91	0.965
INS	FGFR1	ENSP00000380432	ENSP00000393312	0.066	0	0.9	0.66	0.965
MSH2	LIG4	ENSP00000233146	ENSP00000484288	0.145	0.061	0.9	0.606	0.964
NBN	ATR	ENSP00000265433	ENSP00000343741	0.095	0.724	0.5	0.749	0.964
PPARG	MTOR	ENSP00000287820	ENSP00000354558	0	0	0.9	0.655	0.964
MSH6	ERCC5	ENSP00000234420	ENSP00000498881	0.113	0.191	0.9	0.547	0.963
KRAS	PIK3R1	ENSP00000256078	ENSP00000428056	0.072	0.102	0.9	0.618	0.963
EP300	EZH2	ENSP00000263253	ENSP00000320147	0.069	0.593	0.5	0.828	0.963
PIK3CA	MTOR	ENSP00000263967	ENSP00000354558	0.06	0.166	0.9	0.592	0.963
TP53	SMAD3	ENSP00000269305	ENSP00000332973	0.093	0.469	0	0.929	0.963
TP53	WRN	ENSP00000269305	ENSP00000298139	0	0.62	0.4	0.851	0.963
KMT2D	MEN1	ENSP00000301067	ENSP00000337088	0.064	0.533	0.8	0.626	0.963
UGT1A1	CYP1B1	ENSP00000304845	ENSP00000478561	0.067	0	0.909	0.598	0.963
G6PD	LDHA	ENSP00000377192	ENSP00000445175	0.099	0	0.8	0.812	0.963
MSH2	ERCC5	ENSP00000233146	ENSP00000498881	0.113	0.191	0.9	0.532	0.962
PDGFRB	HRAS	ENSP00000261799	ENSP00000407586	0	0.091	0.9	0.617	0.962
KIT	HRAS	ENSP00000288135	ENSP00000407586	0.055	0.071	0.9	0.621	0.962
STAT5B	PTPN11	ENSP00000293328	ENSP00000489597	0.065	0.315	0.8	0.743	0.962
ERCC4	POLD1	ENSP00000310520	ENSP00000472445	0.104	0.241	0.9	0.506	0.962
ATR	BLM	ENSP00000343741	ENSP00000347232	0.141	0.826	0.5	0.558	0.962
FGFR1	HRAS	ENSP00000393312	ENSP00000407586	0	0.099	0.9	0.614	0.962
LIG4	ERCC5	ENSP00000484288	ENSP00000498881	0.167	0.125	0.9	0.54	0.962
PDGFRA	STAT3	ENSP00000257290	ENSP00000264657	0.052	0.612	0.7	0.693	0.961
PIK3CA	MET	ENSP00000263967	ENSP00000317272	0.042	0.069	0.9	0.617	0.961
PMS2	POLD1	ENSP00000265849	ENSP00000472445	0.11	0.354	0.54	0.872	0.961
MET	HRAS	ENSP00000317272	ENSP00000407586	0.074	0.368	0.9	0.414	0.961
STAT1	AKT1	ENSP00000354394	ENSP00000451828	0.106	0.096	0.4	0.93	0.961
STAT1	PTPN11	ENSP00000354394	ENSP00000489597	0.076	0.439	0.5	0.868	0.961
INS	ADIPOQ	ENSP00000380432	ENSP00000389814	0	0	0	0.961	0.961
HRAS	FGFR2	ENSP00000407586	ENSP00000410294	0	0.099	0.9	0.607	0.961
CYP2D6	CYP3A4	ENSP00000496150	ENSP00000498939	0.118	0.076	0.907	0.43	0.961
TGFB1	IL6	ENSP00000221930	ENSP00000385675	0.106	0	0.4	0.932	0.96
PIK3R2	PTPN11	ENSP00000222254	ENSP00000489597	0.044	0.443	0.9	0.336	0.96
CDKN1B	AKT3	ENSP00000228872	ENSP00000500582	0	0.047	0.9	0.614	0.96
RRAS	NF1	ENSP00000246792	ENSP00000351015	0.051	0.32	0.9	0.456	0.96
PDGFRA	HRAS	ENSP00000257290	ENSP00000407586	0.055	0.092	0.9	0.589	0.96
CREBBP	AR	ENSP00000262367	ENSP00000363822	0.042	0.794	0	0.815	0.96
CREBBP	HNF4A	ENSP00000262367	ENSP00000312987	0	0.789	0	0.819	0.96
CBL	TGFBR2	ENSP00000264033	ENSP00000351905	0.056	0.555	0.9	0.174	0.96
STAT3	KIT	ENSP00000264657	ENSP00000288135	0.055	0.079	0.9	0.602	0.96
ATM	POLD1	ENSP00000278616	ENSP00000472445	0.057	0	0.9	0.613	0.96
RUNX1	PTPN11	ENSP00000300305	ENSP00000489597	0.07	0	0.9	0.611	0.96
MTOR	AKT3	ENSP00000354558	ENSP00000500582	0	0.073	0.9	0.609	0.96
TGFB1	SMAD4	ENSP00000221930	ENSP00000341551	0.042	0.095	0.5	0.917	0.959
KRAS	PDGFRB	ENSP00000256078	ENSP00000261799	0	0.091	0.9	0.592	0.959
CDH1	MET	ENSP00000261769	ENSP00000317272	0.05	0.311	0	0.943	0.959
PDGFRB	NRAS	ENSP00000261799	ENSP00000358548	0	0.091	0.9	0.593	0.959
EP300	GATA3	ENSP00000263253	ENSP00000368632	0	0.101	0.8	0.794	0.959
KIT	INS	ENSP00000288135	ENSP00000380432	0.068	0	0.9	0.588	0.958
STAT5B	STAT1	ENSP00000293328	ENSP00000354394	0.09	0	0.65	0.879	0.958
SMAD3	NOTCH1	ENSP00000332973	ENSP00000498587	0.06	0.293	0	0.942	0.958
STAT1	BRCA1	ENSP00000354394	ENSP00000418960	0.043	0.292	0	0.943	0.958
AKT1	AKT3	ENSP00000451828	ENSP00000500582	0	0.592	0.9	0.057	0.958
TGFB1	TGFB2	ENSP00000221930	ENSP00000355896	0	0.561	0.54	0.807	0.957
MSH6	POLE	ENSP00000234420	ENSP00000322570	0.284	0.574	0	0.871	0.957
CBL	KIT	ENSP00000264033	ENSP00000288135	0	0.744	0.5	0.69	0.957
STAT3	DNMT1	ENSP00000264657	ENSP00000352516	0.049	0.512	0	0.915	0.957
DNMT3A	SMARCA4	ENSP00000264709	ENSP00000343896	0.069	0.059	0.5	0.915	0.957
CTNNA1	ACTB	ENSP00000304669	ENSP00000494750	0.072	0.108	0.9	0.55	0.957
HNF4A	SMAD3	ENSP00000312987	ENSP00000332973	0	0.314	0	0.94	0.957
SMAD3	BMPR1A	ENSP00000332973	ENSP00000361107	0.061	0.126	0.9	0.539	0.957
SMAD4	BMPR1A	ENSP00000341551	ENSP00000361107	0.069	0.091	0.5	0.912	0.957
RRAS	BRAF	ENSP00000246792	ENSP00000419060	0.074	0.284	0.9	0.418	0.956
MTOR	PIK3R1	ENSP00000354558	ENSP00000428056	0.044	0	0.9	0.577	0.956
NRAS	PIK3R1	ENSP00000358548	ENSP00000428056	0.042	0.143	0.9	0.533	0.956
MTHFR	CBS	ENSP00000365770	ENSP00000381231	0	0	0	0.953	0.956
IL6	LIFR	ENSP00000385675	ENSP00000398368	0.049	0	0.65	0.879	0.956
APOB	LDLR	ENSP00000233242	ENSP00000454071	0.045	0.422	0.9	0.295	0.955
ATM	WRN	ENSP00000278616	ENSP00000298139	0.144	0.271	0.5	0.873	0.955
FOXP3	IL10	ENSP00000365380	ENSP00000412237	0.105	0	0	0.952	0.955
PIK3R2	CBL	ENSP00000222254	ENSP00000264033	0.055	0.846	0.65	0.219	0.954
MLH1	BRCA2	ENSP00000231790	ENSP00000369497	0.044	0	0.54	0.905	0.954
CDH1	ZEB2	ENSP00000261769	ENSP00000487174	0.053	0	0	0.953	0.954
EP300	AKT1	ENSP00000263253	ENSP00000451828	0.066	0.821	0	0.749	0.954
NRAS	PIK3CD	ENSP00000358548	ENSP00000366563	0.056	0.352	0.9	0.337	0.954
WAS	ACTB	ENSP00000365891	ENSP00000494750	0.087	0.284	0.9	0.387	0.954
APOE	ALB	ENSP00000252486	ENSP00000295897	0.129	0.071	0	0.947	0.953
KRAS	PTPN11	ENSP00000256078	ENSP00000489597	0.074	0.153	0.5	0.895	0.953
TP63	TP53	ENSP00000264731	ENSP00000269305	0	0.819	0.7	0.182	0.953
TP53	AKT3	ENSP00000269305	ENSP00000500582	0	0	0.9	0.555	0.953
BUB1B	BRCA2	ENSP00000287598	ENSP00000369497	0.274	0.625	0.72	0.467	0.953
SMAD3	AR	ENSP00000332973	ENSP00000363822	0	0.626	0	0.879	0.953
INS	AKT1	ENSP00000380432	ENSP00000451828	0	0.071	0	0.952	0.953
BRCA1	RAD51D	ENSP00000418960	ENSP00000466399	0.108	0.045	0.5	0.903	0.953
EP300	AR	ENSP00000263253	ENSP00000363822	0.043	0.843	0	0.71	0.952
MYCN	EZH2	ENSP00000281043	ENSP00000320147	0.049	0.629	0	0.876	0.952
TSC1	AKT3	ENSP00000298552	ENSP00000500582	0	0.136	0.9	0.496	0.952
ADAR	ADA	ENSP00000357459	ENSP00000361965	0.044	0	0	0.952	0.952
NRAS	PTPN11	ENSP00000358548	ENSP00000489597	0.092	0.153	0.5	0.892	0.952
APOB	ALB	ENSP00000233242	ENSP00000295897	0.459	0	0	0.914	0.951
CBL	PTPN11	ENSP00000264033	ENSP00000489597	0.067	0.644	0.5	0.741	0.951
MT-CO1	SDHC	ENSP00000354499	ENSP00000356953	0.566	0	0.809	0.458	0.951
POLD1	LIG4	ENSP00000472445	ENSP00000484288	0.136	0.098	0.9	0.454	0.951
BRIP1	BLM	ENSP00000259008	ENSP00000347232	0.234	0.51	0.5	0.763	0.95
PDGFRB	PTEN	ENSP00000261799	ENSP00000361021	0	0.774	0	0.789	0.95
PMS2	BRCA1	ENSP00000265849	ENSP00000418960	0.085	0.238	0.54	0.864	0.95
PPARG	SMAD3	ENSP00000287820	ENSP00000332973	0.086	0.512	0	0.897	0.95
A2M	IL6	ENSP00000323929	ENSP00000385675	0	0	0	0.95	0.95
PIK3CD	AKT3	ENSP00000366563	ENSP00000500582	0	0.098	0.9	0.494	0.95
CYP19A1	CYP3A4	ENSP00000379683	ENSP00000498939	0.042	0.062	0.909	0.307	0.95
KRAS	TP53	ENSP00000256078	ENSP00000269305	0.074	0	0	0.947	0.949
PDGFRA	INS	ENSP00000257290	ENSP00000380432	0.074	0	0.9	0.502	0.949
PALB2	RAD51D	ENSP00000261584	ENSP00000466399	0.069	0.045	0.5	0.897	0.949
SDHA	MT-ND1	ENSP00000264932	ENSP00000354687	0.295	0	0.802	0.646	0.949
TP53	PPARG	ENSP00000269305	ENSP00000287820	0	0.305	0.5	0.866	0.949
PIK3R2	FGFR1	ENSP00000222254	ENSP00000393312	0	0.373	0.9	0.248	0.948
PPARG	LEP	ENSP00000287820	ENSP00000312652	0.112	0	0.5	0.894	0.948
CYP17A1	CYP3A4	ENSP00000358903	ENSP00000498939	0.103	0.076	0.905	0.279	0.948
MSH2	POLE	ENSP00000233146	ENSP00000322570	0.122	0.62	0	0.855	0.947
PALB2	PMS2	ENSP00000261584	ENSP00000265849	0.531	0	0.54	0.776	0.947
PIK3CA	INSR	ENSP00000263967	ENSP00000303830	0	0.098	0.9	0.462	0.947
PIK3CA	BRAF	ENSP00000263967	ENSP00000419060	0.128	0.19	0	0.931	0.947
PMS2	BRCA2	ENSP00000265849	ENSP00000369497	0.049	0.142	0.54	0.875	0.947
TGFBR2	ALK	ENSP00000351905	ENSP00000373700	0	0	0	0.947	0.947
FGFR1	CTNNB1	ENSP00000393312	ENSP00000495360	0.088	0.777	0	0.762	0.947
ARID1B	ACTB	ENSP00000490491	ENSP00000494750	0.049	0.218	0.8	0.691	0.947
PIK3R2	KRAS	ENSP00000222254	ENSP00000256078	0.047	0.147	0.9	0.417	0.946
CDKN1B	CDKN1C	ENSP00000228872	ENSP00000413720	0.047	0	0.9	0.483	0.946
MSH2	MUTYH	ENSP00000233146	ENSP00000500891	0.06	0.51	0	0.891	0.946
BARD1	ATM	ENSP00000260947	ENSP00000278616	0.044	0.07	0.5	0.892	0.946
MSH3	POLD1	ENSP00000265081	ENSP00000472445	0.133	0.144	0.72	0.774	0.946
MRE11	RAD51D	ENSP00000325863	ENSP00000466399	0.108	0.414	0.5	0.808	0.946
MT-CYB	SDHB	ENSP00000354554	ENSP00000364649	0.591	0	0.154	0.846	0.946
PALB2	ATM	ENSP00000261584	ENSP00000278616	0	0	0.54	0.886	0.945
WRN	MRE11	ENSP00000298139	ENSP00000325863	0.168	0.508	0.5	0.763	0.945
PIK3R2	MTOR	ENSP00000222254	ENSP00000354558	0.06	0	0.9	0.453	0.944
MLH1	POLD1	ENSP00000231790	ENSP00000472445	0.292	0.278	0.54	0.79	0.944
KRAS	NRAS	ENSP00000256078	ENSP00000358548	0.095	0.422	0.9	0.059	0.944
CREBBP	SMARCA4	ENSP00000262367	ENSP00000343896	0.126	0.491	0	0.884	0.944
PPARG	INS	ENSP00000287820	ENSP00000380432	0	0	0	0.944	0.944
RAF1	PIK3R1	ENSP00000401888	ENSP00000428056	0.042	0.263	0.9	0.303	0.944
CDK4	BRCA2	ENSP00000257904	ENSP00000369497	0.059	0.046	0.8	0.72	0.943
TP53	EGFR	ENSP00000269305	ENSP00000275493	0	0.329	0	0.919	0.943
PTEN	CTNNB1	ENSP00000361021	ENSP00000495360	0.069	0.527	0	0.881	0.943
PTEN	BRAF	ENSP00000361021	ENSP00000419060	0.094	0.206	0	0.927	0.943
EGFR	PIK3CD	ENSP00000275493	ENSP00000366563	0.042	0	0.9	0.443	0.942
CAV1	CTNNB1	ENSP00000339191	ENSP00000495360	0.043	0.514	0	0.886	0.942
MTOR	PTEN	ENSP00000354558	ENSP00000361021	0	0.281	0	0.922	0.942
MTOR	PIK3CD	ENSP00000354558	ENSP00000366563	0.056	0.166	0.9	0.36	0.942
CD40LG	TNF	ENSP00000359663	ENSP00000398698	0.118	0	0.5	0.88	0.942
TGFB1	TNF	ENSP00000221930	ENSP00000398698	0.125	0	0	0.935	0.941
BRIP1	RAD51C	ENSP00000259008	ENSP00000336701	0.155	0	0.5	0.869	0.941
PIK3CA	TP53	ENSP00000263967	ENSP00000269305	0	0.292	0	0.92	0.941
GLI3	GLI2	ENSP00000379258	ENSP00000390436	0.166	0.253	0.9	0.141	0.941
CCNH	ERCC5	ENSP00000498750	ENSP00000498881	0.095	0.81	0	0.687	0.941
BARD1	RAD51D	ENSP00000260947	ENSP00000466399	0.043	0.045	0.5	0.884	0.94
A1BG	PTPN11	ENSP00000263100	ENSP00000489597	0	0.069	0	0.939	0.94
EP300	NOTCH1	ENSP00000263253	ENSP00000498587	0.053	0.634	0.5	0.697	0.94
STAT3	LIFR	ENSP00000264657	ENSP00000398368	0.044	0	0	0.94	0.94
KIT	PIK3CD	ENSP00000288135	ENSP00000366563	0.106	0.087	0.9	0.353	0.94
UGT1A1	CYP19A1	ENSP00000304845	ENSP00000379683	0.067	0	0.909	0.353	0.94
SOX10	MITF	ENSP00000380093	ENSP00000391803	0.056	0.073	0	0.937	0.94
STAT3	TNF	ENSP00000264657	ENSP00000398698	0.07	0	0.5	0.881	0.939
TP53	CASP10	ENSP00000269305	ENSP00000286186	0.081	0	0.75	0.759	0.939
PIK3R2	PDGFRA	ENSP00000222254	ENSP00000257290	0.044	0.23	0.9	0.263	0.938
CRP	TNF	ENSP00000255030	ENSP00000398698	0	0	0	0.938	0.938
MSH3	ATM	ENSP00000265081	ENSP00000278616	0.09	0.091	0.72	0.765	0.938
CDK4	ATM	ENSP00000257904	ENSP00000278616	0	0.054	0.8	0.696	0.937
BARD1	CHEK2	ENSP00000260947	ENSP00000372023	0.128	0.072	0.5	0.863	0.937
EZH2	BAP1	ENSP00000320147	ENSP00000417132	0.087	0	0.9	0.369	0.937
CAV1	AKT1	ENSP00000339191	ENSP00000451828	0.074	0.046	0.5	0.875	0.937
SMARCA4	SOX10	ENSP00000343896	ENSP00000380093	0.056	0.041	0.8	0.693	0.937
BRCA1	POLD1	ENSP00000418960	ENSP00000472445	0.189	0.421	0.54	0.743	0.937
KRAS	PTEN	ENSP00000256078	ENSP00000361021	0.078	0.099	0	0.93	0.936
CP	ALB	ENSP00000264613	ENSP00000295897	0.113	0	0	0.931	0.936
MSH3	ERCC4	ENSP00000265081	ENSP00000310520	0.075	0.176	0.72	0.736	0.936
PMS2	TP53	ENSP00000265849	ENSP00000269305	0.049	0.164	0.75	0.719	0.936
RB1	TP53	ENSP00000267163	ENSP00000269305	0.064	0.51	0	0.872	0.936
KMT2D	CTNNB1	ENSP00000301067	ENSP00000495360	0.044	0.51	0.8	0.401	0.936
INS	FGFR2	ENSP00000380432	ENSP00000410294	0.066	0	0.9	0.376	0.936
CREBBP	STAT3	ENSP00000262367	ENSP00000264657	0.063	0.512	0.65	0.645	0.935
NBN	CHEK2	ENSP00000265433	ENSP00000372023	0	0.336	0.5	0.822	0.935
BLM	BRCA2	ENSP00000347232	ENSP00000369497	0.342	0	0.8	0.551	0.935
IGF1	AKT1	ENSP00000376637	ENSP00000451828	0	0.063	0	0.934	0.935
MSH2	CHEK2	ENSP00000233146	ENSP00000372023	0.183	0.536	0	0.841	0.934
CREBBP	STAT5B	ENSP00000262367	ENSP00000293328	0.098	0.294	0.65	0.74	0.934
ERCC4	ERCC6	ENSP00000310520	ENSP00000348089	0.105	0.362	0	0.893	0.934
BRCA1	AKT3	ENSP00000418960	ENSP00000500582	0	0	0.9	0.375	0.934
PLCG2	PTPN11	ENSP00000482457	ENSP00000489597	0.121	0.297	0.8	0.531	0.934
PIK3R2	NRAS	ENSP00000222254	ENSP00000358548	0.042	0.065	0.9	0.345	0.933
BRIP1	ATM	ENSP00000259008	ENSP00000278616	0.042	0	0.8	0.678	0.933
STAT3	LEP	ENSP00000264657	ENSP00000312652	0	0	0.5	0.872	0.933
RASA1	TSC1	ENSP00000274376	ENSP00000298552	0.082	0.23	0	0.913	0.933
EZH2	ATRX	ENSP00000320147	ENSP00000362441	0.06	0.551	0	0.854	0.933
MRE11	RAD51C	ENSP00000325863	ENSP00000336701	0.111	0.273	0.5	0.806	0.933
FGFR3	INS	ENSP00000339824	ENSP00000380432	0.066	0	0.9	0.341	0.933
INS	IL6	ENSP00000380432	ENSP00000385675	0	0	0	0.933	0.933
TGFB1	IL10	ENSP00000221930	ENSP00000412237	0	0	0.4	0.891	0.932
NOTCH2	NOTCH1	ENSP00000256646	ENSP00000498587	0.145	0.18	0.9	0.122	0.932
PDGFRB	PIK3CD	ENSP00000261799	ENSP00000366563	0	0.097	0.9	0.314	0.932
TP53	BLM	ENSP00000269305	ENSP00000347232	0.059	0.844	0.4	0.324	0.932
MYCN	ALK	ENSP00000281043	ENSP00000373700	0.044	0.06	0.75	0.733	0.932
NRAS	HRAS	ENSP00000358548	ENSP00000407586	0	0.33	0.9	0.059	0.932
PIK3CD	RAF1	ENSP00000366563	ENSP00000401888	0.06	0.069	0.9	0.322	0.932
EZH2	FOXP3	ENSP00000320147	ENSP00000365380	0	0.095	0	0.927	0.931
FBN1	TGFBR1	ENSP00000325527	ENSP00000447297	0.071	0.098	0	0.924	0.931
PTEN	PLCG2	ENSP00000361021	ENSP00000482457	0.062	0	0.9	0.332	0.931
PIK3CD	PTPN11	ENSP00000366563	ENSP00000489597	0.104	0.049	0.9	0.289	0.931
PIK3R2	HRAS	ENSP00000222254	ENSP00000407586	0.059	0.065	0.9	0.305	0.93
CDKN1B	CDKN2A	ENSP00000228872	ENSP00000418915	0	0.049	0.5	0.865	0.93
TGFB3	TGFB2	ENSP00000238682	ENSP00000355896	0.118	0	0.54	0.843	0.93
RRAS	CDKN2A	ENSP00000246792	ENSP00000418915	0.063	0.102	0.9	0.272	0.93
CDH1	PTEN	ENSP00000261769	ENSP00000361021	0.053	0	0	0.929	0.93
TP63	SOX2	ENSP00000264731	ENSP00000323588	0.072	0.166	0	0.918	0.93
ATM	RAD51D	ENSP00000278616	ENSP00000466399	0.092	0.199	0.5	0.83	0.93
SMC1A	BRCA1	ENSP00000323421	ENSP00000418960	0.161	0.401	0.5	0.754	0.93
DHFR	PAH	ENSP00000396308	ENSP00000448059	0.062	0	0.9	0.323	0.93
CDKN2A	CTNNB1	ENSP00000418915	ENSP00000495360	0.056	0.053	0.5	0.862	0.93
COL1A1	FBN1	ENSP00000225964	ENSP00000325527	0.517	0.099	0	0.851	0.929
CBL	INSR	ENSP00000264033	ENSP00000303830	0	0.13	0.9	0.254	0.929
SOX2	SMAD3	ENSP00000323588	ENSP00000332973	0	0.059	0.8	0.653	0.929
CACNA2D1	RYR1	ENSP00000349320	ENSP00000352608	0.043	0.087	0.72	0.745	0.929
TSC2	RASA1	ENSP00000219476	ENSP00000274376	0.049	0	0	0.928	0.928
CRP	ALB	ENSP00000255030	ENSP00000295897	0.164	0	0	0.918	0.928
PIK3CA	PLCG2	ENSP00000263967	ENSP00000482457	0	0	0.9	0.315	0.928
MAP2K1	PTPN11	ENSP00000302486	ENSP00000489597	0.074	0.321	0.4	0.832	0.928
PIK3R2	ALK	ENSP00000222254	ENSP00000373700	0	0.18	0.9	0.188	0.927
RRAS	PIK3R1	ENSP00000246792	ENSP00000428056	0.042	0.151	0.9	0.218	0.927
NBN	WRN	ENSP00000265433	ENSP00000298139	0.063	0.516	0.5	0.716	0.927
TP53	CTNNB1	ENSP00000269305	ENSP00000495360	0.049	0	0	0.927	0.927
INSR	PIK3CD	ENSP00000303830	ENSP00000366563	0	0.098	0.9	0.26	0.927
MET	PTPN11	ENSP00000317272	ENSP00000489597	0.049	0.407	0.4	0.81	0.927
PIK3CD	ALK	ENSP00000366563	ENSP00000373700	0	0.069	0.9	0.284	0.927
PDGFRB	IGF1	ENSP00000261799	ENSP00000376637	0.086	0	0.65	0.788	0.926
STAT3	MTOR	ENSP00000264657	ENSP00000354558	0.049	0.735	0	0.73	0.926
FANCC	BRCA1	ENSP00000289081	ENSP00000418960	0.152	0.439	0	0.858	0.926
ALB	IL6	ENSP00000295897	ENSP00000385675	0	0	0	0.926	0.926
EZH2	BRCA1	ENSP00000320147	ENSP00000418960	0.227	0.516	0	0.818	0.926
INS	TNF	ENSP00000380432	ENSP00000398698	0	0	0	0.926	0.926
HRAS	PTPN11	ENSP00000407586	ENSP00000489597	0.067	0.153	0.5	0.836	0.926
PIK3R2	RAF1	ENSP00000222254	ENSP00000401888	0.082	0.093	0.9	0.206	0.925
MSH6	BARD1	ENSP00000234420	ENSP00000260947	0.148	0.526	0	0.829	0.925
NBN	BLM	ENSP00000265433	ENSP00000347232	0.06	0.522	0.5	0.708	0.925
TP53	HRAS	ENSP00000269305	ENSP00000407586	0.083	0.292	0	0.894	0.925
CYP2C19	CYP2D6	ENSP00000360372	ENSP00000496150	0.074	0	0.907	0.147	0.925
PDGFRA	PIK3CD	ENSP00000257290	ENSP00000366563	0	0.098	0.9	0.227	0.924
SDHA	MT-CYB	ENSP00000264932	ENSP00000354554	0.353	0	0.154	0.866	0.924
WRN	POT1	ENSP00000298139	ENSP00000350249	0.082	0.326	0.4	0.819	0.924
PIK3CD	FGFR1	ENSP00000366563	ENSP00000393312	0	0.087	0.9	0.235	0.924
FGFR2	PIK3R1	ENSP00000410294	ENSP00000428056	0.042	0.416	0.65	0.659	0.924
CREBBP	FGFR1	ENSP00000262367	ENSP00000393312	0.049	0.779	0	0.663	0.923
EPCAM	EGFR	ENSP00000263735	ENSP00000275493	0.085	0	0	0.92	0.923
PTEN	CDKN2A	ENSP00000361021	ENSP00000418915	0.053	0.188	0	0.908	0.923
AKT1	ACTB	ENSP00000451828	ENSP00000494750	0.105	0.313	0	0.885	0.923
TGFB1	PPARG	ENSP00000221930	ENSP00000287820	0.105	0	0.75	0.68	0.922
MET	PIK3CD	ENSP00000317272	ENSP00000366563	0	0.069	0.9	0.232	0.922
RAF1	AKT3	ENSP00000401888	ENSP00000500582	0	0.045	0.9	0.169	0.922
IL10	CTLA4	ENSP00000412237	ENSP00000497102	0.119	0	0	0.915	0.922
KRAS	LZTR1	ENSP00000256078	ENSP00000496779	0	0.782	0	0.652	0.921
PALB2	CHEK2	ENSP00000261584	ENSP00000372023	0.068	0	0	0.919	0.921
ATM	RAD51C	ENSP00000278616	ENSP00000336701	0	0.134	0.5	0.832	0.921
MLH1	MUTYH	ENSP00000231790	ENSP00000500891	0.083	0	0	0.914	0.92
APOE	INS	ENSP00000252486	ENSP00000380432	0.124	0	0.5	0.833	0.92
APC	CDH1	ENSP00000257430	ENSP00000261769	0	0	0.72	0.726	0.92
STK11	SMARCA4	ENSP00000324856	ENSP00000343896	0.14	0.601	0	0.786	0.92
BLM	RAD50	ENSP00000347232	ENSP00000368100	0.103	0.724	0.5	0.423	0.92
FGFR1	PLCG2	ENSP00000393312	ENSP00000482457	0	0.124	0.9	0.161	0.92
PDGFRA	CBL	ENSP00000257290	ENSP00000264033	0.042	0.538	0.65	0.539	0.919
FANCC	BRCA2	ENSP00000289081	ENSP00000369497	0.063	0	0	0.917	0.919
LEP	IL6	ENSP00000312652	ENSP00000385675	0	0	0	0.919	0.919
POLE	BRCA1	ENSP00000322570	ENSP00000418960	0.37	0.439	0.4	0.662	0.919
KCNQ1	CDKN1C	ENSP00000155840	ENSP00000413720	0.042	0	0	0.918	0.918
STAT3	PIK3R1	ENSP00000264657	ENSP00000428056	0.05	0.421	0.5	0.74	0.918
TERT	RTEL1	ENSP00000309572	ENSP00000353332	0.107	0	0.5	0.831	0.918
KRAS	SMAD4	ENSP00000256078	ENSP00000341551	0.118	0.051	0	0.908	0.917
VHL	SMARCA4	ENSP00000256474	ENSP00000343896	0.135	0.9	0	0.117	0.917
PDGFRB	PLCG2	ENSP00000261799	ENSP00000482457	0	0.094	0.9	0.158	0.917
CREBBP	SMAD4	ENSP00000262367	ENSP00000341551	0.191	0.316	0	0.862	0.917
CREBBP	TCF4	ENSP00000262367	ENSP00000381382	0.043	0.902	0	0.175	0.916
MET	PLCG2	ENSP00000317272	ENSP00000482457	0.063	0.152	0.9	0.068	0.916
FBN1	TGFBR2	ENSP00000325527	ENSP00000351905	0.097	0.098	0	0.905	0.916
FGFR3	PLCG2	ENSP00000339824	ENSP00000482457	0	0.091	0.9	0.159	0.916
GNAS	PRKAR1A	ENSP00000360141	ENSP00000376475	0.107	0	0.5	0.827	0.916
BRIP1	WRN	ENSP00000259008	ENSP00000298139	0.108	0	0.5	0.825	0.915
PDGFRB	STAT3	ENSP00000261799	ENSP00000264657	0.059	0.411	0.5	0.732	0.915
PIK3CA	LIFR	ENSP00000263967	ENSP00000398368	0.048	0	0.9	0.183	0.915
PTCH1	RET	ENSP00000332353	ENSP00000347942	0.042	0	0	0.915	0.915
ALK	PLCG2	ENSP00000373700	ENSP00000482457	0	0	0.9	0.191	0.915
PIK3R2	RRAS	ENSP00000222254	ENSP00000246792	0.042	0.054	0.9	0.17	0.914
MSH2	EPCAM	ENSP00000233146	ENSP00000263735	0.063	0	0	0.912	0.914
CRP	LEP	ENSP00000255030	ENSP00000312652	0.042	0	0	0.914	0.914
PDGFRA	STAT1	ENSP00000257290	ENSP00000354394	0.052	0.612	0.7	0.314	0.914
PALB2	MT-ND1	ENSP00000261584	ENSP00000354687	0.053	0.842	0.467	0.052	0.914
TP53	WWOX	ENSP00000269305	ENSP00000457230	0	0.746	0	0.676	0.914
ATM	ERCC2	ENSP00000278616	ENSP00000375809	0.049	0	0.5	0.834	0.914
ERCC4	BRCA1	ENSP00000310520	ENSP00000418960	0.102	0.439	0.54	0.674	0.914
SMAD4	AKT1	ENSP00000341551	ENSP00000451828	0.085	0.636	0	0.763	0.914
PDGFRA	PLCG2	ENSP00000257290	ENSP00000482457	0	0.094	0.9	0.125	0.913
BRIP1	FANCC	ENSP00000259008	ENSP00000289081	0.109	0	0	0.906	0.913
FOXP3	IL6	ENSP00000365380	ENSP00000385675	0	0.095	0	0.908	0.913
BRCA2	ERCC5	ENSP00000369497	ENSP00000498881	0.056	0.292	0.54	0.75	0.913
IGF1	IL6	ENSP00000376637	ENSP00000385675	0	0	0	0.913	0.913
PPARG	SMARCA2	ENSP00000287820	ENSP00000371638	0.055	0.066	0.9	0.122	0.912
ACE	ALB	ENSP00000290866	ENSP00000295897	0	0	0	0.912	0.912
MEN1	CDC73	ENSP00000337088	ENSP00000356405	0.083	0.088	0	0.903	0.912
CAV1	PTEN	ENSP00000339191	ENSP00000361021	0	0.345	0	0.872	0.912
SMAD4	PTEN	ENSP00000341551	ENSP00000361021	0.072	0.053	0	0.908	0.912
PIK3CD	LIFR	ENSP00000366563	ENSP00000398368	0	0	0.9	0.155	0.911
LIFR	PIK3R1	ENSP00000398368	ENSP00000428056	0.064	0	0.9	0.127	0.911
FGFR2	PLCG2	ENSP00000410294	ENSP00000482457	0	0.091	0.9	0.105	0.911
BRCA1	ERCC5	ENSP00000418960	ENSP00000498881	0.074	0.292	0.54	0.739	0.911
TGFB1	A2M	ENSP00000221930	ENSP00000323929	0	0.045	0	0.91	0.91
PIK3R2	PLCG2	ENSP00000222254	ENSP00000482457	0.042	0.046	0.9	0.134	0.91
MSH2	ATR	ENSP00000233146	ENSP00000343741	0.292	0.775	0	0.481	0.91
VHL	SMARCA2	ENSP00000256474	ENSP00000371638	0.105	0.9	0	0.085	0.91
CBL	CTNNB1	ENSP00000264033	ENSP00000495360	0.044	0.625	0.36	0.655	0.91
MSH3	BRCA1	ENSP00000265081	ENSP00000418960	0.084	0.313	0.54	0.725	0.91
EGFR	CDKN2A	ENSP00000275493	ENSP00000418915	0.069	0.045	0	0.906	0.91
STAT3	SMAD3	ENSP00000264657	ENSP00000332973	0.061	0.292	0	0.874	0.909
EZH2	SMARCA4	ENSP00000320147	ENSP00000343896	0.17	0.531	0	0.786	0.909
FOXP3	TNF	ENSP00000365380	ENSP00000398698	0	0.292	0	0.878	0.909
PALB2	FANCC	ENSP00000261584	ENSP00000289081	0.212	0	0	0.888	0.908
PIK3CA	FGFR2	ENSP00000263967	ENSP00000410294	0	0.087	0.65	0.737	0.908
MET	IGF1	ENSP00000317272	ENSP00000376637	0	0.063	0.65	0.744	0.908
AR	BRCA1	ENSP00000363822	ENSP00000418960	0	0.612	0	0.773	0.908
MSH2	BLM	ENSP00000233146	ENSP00000347232	0.291	0.638	0	0.664	0.907
MSH6	NBN	ENSP00000234420	ENSP00000265433	0.082	0.326	0	0.862	0.907
EP300	STAT5B	ENSP00000263253	ENSP00000293328	0.095	0.048	0.65	0.728	0.907
STAT3	AR	ENSP00000264657	ENSP00000363822	0.048	0.626	0	0.761	0.907
LEP	IGF1	ENSP00000312652	ENSP00000376637	0.072	0	0	0.903	0.907
CAV1	TGFBR1	ENSP00000339191	ENSP00000447297	0	0.376	0	0.858	0.907
IGF2	CDKN1C	ENSP00000391826	ENSP00000413720	0.089	0	0	0.903	0.907
TNF	AKT1	ENSP00000398698	ENSP00000451828	0.074	0.057	0	0.903	0.907
PPARG	SMARCE1	ENSP00000287820	ENSP00000323967	0	0	0.9	0.103	0.906
PPARG	ARID1B	ENSP00000287820	ENSP00000490491	0	0.076	0.9	0.073	0.906
BARD1	BCOR	ENSP00000260947	ENSP00000367705	0.063	0.065	0.9	0.045	0.905
CDH1	EPCAM	ENSP00000261769	ENSP00000263735	0.418	0.081	0	0.837	0.905
TP53	MRE11	ENSP00000269305	ENSP00000325863	0	0.621	0.5	0.541	0.905
TP53	AR	ENSP00000269305	ENSP00000363822	0	0.439	0	0.838	0.905
BUB1B	BRCA1	ENSP00000287598	ENSP00000418960	0.408	0	0.72	0.473	0.905
ATR	RAD50	ENSP00000343741	ENSP00000368100	0.171	0.508	0.5	0.59	0.905
KRAS	AKT1	ENSP00000256078	ENSP00000451828	0.076	0.11	0	0.893	0.904
EP300	ATM	ENSP00000263253	ENSP00000278616	0.074	0	0	0.9	0.904
PMS2	MUTYH	ENSP00000265849	ENSP00000500891	0.095	0	0	0.895	0.904
BCOR	BRCA1	ENSP00000367705	ENSP00000418960	0.049	0.065	0.9	0.055	0.904
CDH1	AKT1	ENSP00000261769	ENSP00000451828	0	0.165	0	0.889	0.903
STAT3	SOX2	ENSP00000264657	ENSP00000323588	0.048	0.058	0.5	0.81	0.903
TERT	AKT1	ENSP00000309572	ENSP00000451828	0.05	0.612	0	0.758	0.903
RET	SDHD	ENSP00000347942	ENSP00000364699	0	0	0	0.903	0.903
NF1	BRAF	ENSP00000351015	ENSP00000419060	0.067	0.092	0	0.895	0.903
TNFRSF1A	CASP10	ENSP00000162749	ENSP00000286186	0.045	0.617	0	0.754	0.902
EP300	KDM6A	ENSP00000263253	ENSP00000367203	0.251	0.067	0.5	0.753	0.902
TP53	TERT	ENSP00000269305	ENSP00000309572	0.06	0.161	0	0.886	0.902
RASA1	AKT1	ENSP00000274376	ENSP00000451828	0.06	0	0	0.901	0.902
PTPN11	CTNNB1	ENSP00000489597	ENSP00000495360	0.055	0.297	0	0.864	0.902
NTHL1	MUTYH	ENSP00000219066	ENSP00000500891	0.181	0	0	0.861	0.901
PIK3CA	CTNNB1	ENSP00000263967	ENSP00000495360	0.049	0.13	0	0.89	0.901
NBN	BRCA2	ENSP00000265433	ENSP00000369497	0.116	0	0.5	0.795	0.901
STAT5B	EZH2	ENSP00000293328	ENSP00000320147	0.043	0.048	0	0.901	0.901
WRN	POLD1	ENSP00000298139	ENSP00000472445	0.206	0.114	0.4	0.793	0.901
SMARCB1	KMT2A	ENSP00000340883	ENSP00000436786	0.084	0.418	0	0.829	0.901
PIK3R2	LIFR	ENSP00000222254	ENSP00000398368	0	0	0.9	0	0.9
MRE11	CHEK2	ENSP00000325863	ENSP00000372023	0.085	0.088	0.5	0.789	0.9
Table Notes PPI(protein-protein interactions) coexpression: Indicates coexpression relationships between genes/proteins, typically inferred from expression profile correlations. experimentally_determined_interaction: Interaction evidence derived from experimental methods (e.g., yeast two-hybrid, co-immunoprecipitation, or affinity chromatography). combined_score: A composite score in STRINGdb pro…
