# Supplementary material for: The metabolic syndrome-cancer axis: global research trends and clinical landscapes
Source: Front Endocrinol (Lausanne). 2026 Jun 22;17:1799202. doi: 10.3389/fendo.2026.1799202 (PMC13343530; doi:10.3389/fendo.2026.1799202)
Supplement: Supplementary file 6 [file Table5.xlsx]

## Sheet: Table S5
Table S5. Detailed results of the GO/KEGG functional enrichment analysis.
ONTOLOGY	ID	Description	pvalue	p.adjust	qvalue	geneID	Count
BP	GO:0050673	epithelial cell proliferation	8.31281e-91	4.90871e-87	1.53568e-87	BRCA2/PTEN/NF1/PTCH1/STK11/FGFR2/FGFR1/AR/STAT3/HRAS/BMPR1A/MEN1/NOTCH1/CDKN1C/AKT1/PPARG/KIT/APOE/RB1/EGFR/NOTCH2/GATA2/LEP/SMAD3/TP63/TGFBR1/HNF1B/MAP2K1/IGF1/IL6/TNF/NRAS/CDC73/GPC3/PIK3CD/GATA3/CDKN1B/TGFB2/CTNNB1/IL10/IGF2/SOX2/AKT3/TWIST1/TGFB1/STAT1/CAV1/XDH/GHRL/SHH/WNT5A/ESR1/ARG1/MAPK1/BMP4/HIF1A/EGF/CDC42/BMP2/HMOX1/MIR21/GLUL/FGF10/VDR/TINF2/MYC/SIRT1/SOX9/CCL2/PKHD1/MIR34A/VEGFA/SOX1…	164
BP	GO:0050678	regulation of epithelial cell proliferation	2.39136e-89	7.06048e-86	2.20886e-86	BRCA2/PTEN/NF1/PTCH1/STK11/FGFR2/FGFR1/AR/STAT3/HRAS/BMPR1A/MEN1/NOTCH1/CDKN1C/AKT1/PPARG/APOE/RB1/EGFR/NOTCH2/GATA2/LEP/SMAD3/TP63/TGFBR1/IGF1/TNF/NRAS/CDC73/GPC3/PIK3CD/GATA3/CDKN1B/TGFB2/CTNNB1/IL10/IGF2/SOX2/AKT3/TWIST1/TGFB1/STAT1/CAV1/XDH/GHRL/SHH/WNT5A/ARG1/BMP4/HIF1A/EGF/CDC42/BMP2/HMOX1/MIR21/GLUL/FGF10/VDR/TINF2/MYC/SIRT1/SOX9/CCL2/PKHD1/MIR34A/VEGFA/SOX11/SMO/PRL/TNFAIP3/ITGB3/CCND1/TC…	152
BP	GO:0048732	gland development	1.76549e-81	3.47507e-78	1.08717e-78	ATM/BRCA2/PTEN/NF1/PTCH1/WT1/STK11/FGFR2/CDH1/PIK3CA/SMAD4/GLI3/INSR/UGT1A1/AR/BMPR1A/MET/NOTCH1/CDKN1C/AKT1/PDGFRA/TGFBR2/EGFR/RAF1/NOTCH2/GATA2/SOX10/SMAD3/CYP19A1/CYP1B1/TP63/TGFBR1/HNF1B/MAP2K1/IL6/TNF/GLI2/TGFB3/HNF4A/GATA3/CDKN1B/TGFB2/CTNNB1/ATP7B/EZH2/ADA/IL10/STAT5B/IGF2/RAG1/SOX2/TGFB1/CAV1/HNF1A/XDH/GJA1/CPS1/SOD1/PCSK9/ASXL1/SHH/WNT5A/ESR1/TYR/TBX3/JAK2/CTC1/EXT1/HOXB13/AKT2/ARG1/MAPK…	153
BP	GO:0001667	ameboidal-type cell migration	1.31936e-80	1.94771e-77	6.09338e-78	PTEN/NF1/PTPN11/PIK3CA/FGFR1/RET/MET/NOTCH1/AKT1/PHOX2B/PPARG/KIT/TGFBR2/APOE/GATA2/MTOR/SOX10/CYP1B1/TGFBR1/PLCG2/TNF/ZEB2/GPC3/SPRED1/PIK3CD/GATA3/TGFB2/RRAS/AKT3/TWIST1/TGFB1/ACTA2/GJA1/GREM1/FOLR1/SHH/WNT5A/IFNG/BMP4/HIF1A/EGF/CDC42/HMOX1/MIR21/GLUL/FOXP1/FGF10/NOS3/CD40/FGF8/SIRT1/SOX9/VEGFA/SMO/GPI/EDN1/ABL1/ITGA3/ITGB3/KITLG/MIR126/PPARD/LAMA5/PIK3CG/MMP9/JUP/MIR27A/CALR/GPX1/PTGS2/FN1/MIR…	160
BP	GO:0090130	tissue migration	3.0114e-76	3.55646e-73	1.11263e-73	PTEN/NF1/PTPN11/PIK3CA/FGFR1/MET/NOTCH1/AKT1/PPARG/KIT/TGFBR2/APOE/GATA2/MTOR/CYP1B1/TGFBR1/PLCG2/TNF/ZEB2/SPRED1/PIK3CD/GATA3/TGFB2/RRAS/AKT3/TGFB1/ACTA2/GREM1/WNT5A/IFNG/BMP4/HIF1A/EGF/HMOX1/MIR21/GLUL/FOXP1/FGF10/NOS3/CD40/FGF8/SIRT1/SOX9/VEGFA/GPI/EDN1/ABL1/ACTC1/ITGA3/ITGB3/MIR126/PPARD/PIK3CG/MMP9/JUP/MIR27A/CALR/GPX1/PTGS2/MIR22/IL4/NFE2L2/MIR30A/BMPR2/DPP4/PIK3CB/MIR132/MIR146A/FGF2/SRC/M…	137
BP	GO:0090132	epithelium migration	4.71762e-75	4.64292e-72	1.45253e-72	PTEN/NF1/PTPN11/PIK3CA/FGFR1/MET/NOTCH1/AKT1/PPARG/KIT/TGFBR2/APOE/GATA2/MTOR/CYP1B1/TGFBR1/PLCG2/TNF/ZEB2/SPRED1/PIK3CD/GATA3/TGFB2/RRAS/AKT3/TGFB1/GREM1/WNT5A/IFNG/BMP4/HIF1A/EGF/HMOX1/MIR21/GLUL/FOXP1/FGF10/NOS3/CD40/FGF8/SIRT1/SOX9/VEGFA/GPI/EDN1/ABL1/ITGA3/ITGB3/MIR126/PPARD/PIK3CG/MMP9/JUP/MIR27A/CALR/GPX1/PTGS2/MIR22/IL4/NFE2L2/MIR30A/BMPR2/DPP4/PIK3CB/MIR132/MIR146A/FGF2/SRC/MIR27B/PRKD1/…	135
BP	GO:0010631	epithelial cell migration	1.51468e-74	1.27774e-71	3.99738e-72	PTEN/NF1/PTPN11/PIK3CA/FGFR1/MET/NOTCH1/AKT1/PPARG/KIT/TGFBR2/APOE/GATA2/MTOR/CYP1B1/TGFBR1/PLCG2/TNF/ZEB2/SPRED1/PIK3CD/GATA3/TGFB2/RRAS/AKT3/TGFB1/GREM1/WNT5A/IFNG/BMP4/HIF1A/EGF/HMOX1/MIR21/GLUL/FOXP1/FGF10/NOS3/CD40/SIRT1/SOX9/VEGFA/GPI/EDN1/ABL1/ITGA3/ITGB3/MIR126/PPARD/PIK3CG/MMP9/JUP/MIR27A/CALR/GPX1/PTGS2/MIR22/IL4/NFE2L2/MIR30A/BMPR2/DPP4/PIK3CB/MIR132/MIR146A/FGF2/SRC/MIR27B/PRKD1/PDGFB…	134
BP	GO:0010632	regulation of epithelial cell migration	1.03073e-73	7.60807e-71	2.38017e-71	PTEN/NF1/FGFR1/MET/NOTCH1/AKT1/PPARG/TGFBR2/APOE/GATA2/MTOR/PLCG2/TNF/SPRED1/PIK3CD/GATA3/TGFB2/RRAS/AKT3/TGFB1/WNT5A/IFNG/BMP4/HIF1A/EGF/HMOX1/MIR21/GLUL/FOXP1/FGF10/NOS3/CD40/SIRT1/SOX9/VEGFA/GPI/EDN1/ABL1/ITGA3/ITGB3/MIR126/PIK3CG/MMP9/JUP/MIR27A/CALR/PTGS2/MIR22/IL4/NFE2L2/MIR30A/BMPR2/PIK3CB/MIR132/MIR146A/FGF2/SRC/MIR27B/PRKD1/PDGFB/RAC1/KDR/MIR29C/HMGB1/HSPB1/MIR200C/FBXW7/RHOA/MIR29A/RREB…	121
BP	GO:0043542	endothelial cell migration	5.11218e-66	3.35416e-63	1.04934e-63	PTEN/NF1/PIK3CA/FGFR1/MET/NOTCH1/AKT1/PPARG/APOE/GATA2/CYP1B1/TGFBR1/TNF/SPRED1/PIK3CD/GATA3/RRAS/AKT3/TGFB1/GREM1/WNT5A/BMP4/HIF1A/EGF/HMOX1/MIR21/GLUL/FOXP1/NOS3/CD40/SIRT1/VEGFA/GPI/EDN1/ABL1/ITGB3/MIR126/PIK3CG/JUP/MIR27A/CALR/GPX1/PTGS2/MIR22/NFE2L2/MIR30A/BMPR2/DPP4/PIK3CB/MIR132/MIR146A/FGF2/MIR27B/PRKD1/PDGFB/RAC1/KDR/MIR29C/HMGB1/EPHB4/HSPB1/MIR200C/FBXW7/RHOA/ROBO1/MIR29A/TEK/MIR200B/HD…	112
BP	GO:0010594	regulation of endothelial cell migration	2.8758e-65	1.69816e-62	5.31267e-63	NF1/FGFR1/MET/NOTCH1/AKT1/PPARG/APOE/GATA2/TNF/SPRED1/PIK3CD/GATA3/RRAS/AKT3/TGFB1/WNT5A/BMP4/HIF1A/EGF/HMOX1/MIR21/GLUL/FOXP1/NOS3/CD40/SIRT1/VEGFA/GPI/EDN1/ABL1/ITGB3/MIR126/PIK3CG/JUP/MIR27A/CALR/PTGS2/MIR22/NFE2L2/MIR30A/BMPR2/PIK3CB/MIR132/MIR146A/FGF2/MIR27B/PRKD1/PDGFB/RAC1/KDR/MIR29C/HMGB1/HSPB1/MIR200C/FBXW7/RHOA/MIR29A/TEK/MIR200B/HDAC9/ADAM17/SERPINF1/PTK2/FLT4/MIR221/MIR200A/MIR31/MIR…	102
BP	GO:1901342	regulation of vasculature development	1.71324e-63	9.19697e-61	2.87725e-61	BRCA1/NF1/STAT3/PPARG/RUNX1/TGFBR2/GATA2/LEP/CYP1B1/IL6/TNF/SPRED1/PIK3CD/TGFB2/CTNNB1/TERT/IL10/FASLG/RRAS/AKT3/TWIST1/STAT1/GREM1/GHRL/IL1B/WNT5A/CXCR4/HIF1A/SERPINE1/HMOX1/MIR21/GATA4/GLUL/ENG/NOS3/CD40/SIRT1/MIR34A/VEGFA/ABL1/MIR17/PRL/CXCL8/TNFAIP3/MIR126/MIR125A/JUP/MIR378A/IL1A/NFE2L2/MIR30A/HMGA2/HGF/F3/PIK3CB/MIR132/ERBB2/PKM/MIR146A/FGF2/MIR27B/PRKD1/KDR/ALOX5/MIR223/AGO2/MIR29C/MIR130A…	122
BP	GO:0022407	regulation of cell-cell adhesion	2.96716e-63	1.46009e-60	4.56787e-61	PTPN11/CDH1/PIK3CA/GLI3/JAG1/NOTCH1/AKT1/PRKAR1A/RUNX1/TGFBR2/CD40LG/ADIPOQ/LEP/NF2/IGF1/IL6/TNF/GLI2/EPCAM/GATA3/FOXP3/ADA/IL10/HFE/STAT5B/IGF2/RAG1/SOX2/TGFB1/CTLA4/CAV1/CD46/PRKCD/IL1B/SHH/WNT5A/JAK2/ARG1/IFNG/PPARA/BMP4/BMP2/HSPD1/MIR21/IL1RN/ELANE/HLA-DRB1/CD27/CCL2/PKHD1/VEGFA/IL2RA/ABL1/JAK3/TFRC/IL6ST/HLA-DQB1/MIR125A/IL7R/PTPRC/B2M/EPO/MIR27A/IL18/PLG/IL1A/IL4/FADD/DPP4/CD4/IL2/TNFSF11/E…	138
BP	GO:0045765	regulation of angiogenesis	1.75762e-62	7.98365e-60	2.49767e-60	BRCA1/NF1/STAT3/PPARG/RUNX1/TGFBR2/GATA2/LEP/CYP1B1/IL6/TNF/SPRED1/PIK3CD/TGFB2/CTNNB1/TERT/IL10/FASLG/RRAS/AKT3/TWIST1/STAT1/GREM1/GHRL/IL1B/WNT5A/CXCR4/HIF1A/SERPINE1/HMOX1/MIR21/GATA4/GLUL/ENG/NOS3/CD40/SIRT1/MIR34A/VEGFA/ABL1/MIR17/PRL/CXCL8/TNFAIP3/MIR126/MIR125A/JUP/MIR378A/IL1A/NFE2L2/MIR30A/HMGA2/HGF/F3/PIK3CB/MIR132/ERBB2/PKM/MIR146A/FGF2/MIR27B/PRKD1/KDR/ALOX5/AGO2/MIR29C/MIR130A/MIR451…	120
BP	GO:0033002	muscle cell proliferation	2.69125e-62	1.13513e-59	3.55124e-60	PTEN/FGFR2/PIK3CA/BMPR1A/NOTCH1/AKT1/DNMT1/PRKAR1A/PPARG/RUNX1/TGFBR2/APOE/ADIPOQ/PDGFRB/TGFBR1/IGF1/IL6/TNF/TGFB3/CDKN1B/TGFB2/CTNNB1/TERT/IL10/TGFB1/STAT1/GJA1/SHH/JAK2/IFNG/NOTCH3/BMP4/BMP2/HMOX1/MIR21/FOXP1/NOS3/IGF1R/MYC/ELANE/TLR4/MIR34A/EDN1/MIR17/TNFAIP3/TCF7L2/FGF9/PRKDC/PPARD/MMP2/MIR140/MMP9/TBX20/TPM1/MIR27A/IGFBP3/IL18/PTGS2/YAP1/BMPR2/HDAC1/FGF2/MIR27B/PDGFB/SOD2/MYD88/IL6R/MIR223/M…	100
BP	GO:0070482	response to oxygen levels	5.982e-61	2.35491e-58	7.3673e-59	ATM/PTEN/TP53/NF1/CREBBP/SMAD4/SLC2A1/BRIP1/LMNA/TSC1/VHL/CASR/EP300/NOTCH1/AKT1/MTHFR/FAS/RYR1/CBL/PPARG/COL1A1/TGFBR2/ADIPOQ/MTOR/LEP/PDGFRB/DNMT3A/SMAD3/TNF/TGFB3/CDKN1B/ACE/TGFB2/TERT/ADA/RYR2/TWIST1/CAV1/CXCR4/AIFM1/PPARA/ERCC3/HIF1A/CAT/BMP2/HMOX1/MIR21/CYP1A1/MYC/TERC/SIRT1/MIR34A/VEGFA/MPL/EDN1/MIR17/MALAT1/MIR126/TFRC/MDM2/PPARD/MMP2/MIR140/EPO/BCL2/PRKAA1/IL1A/PTGS2/PLAT/NFE2L2/ACTN4/DP…	115
BP	GO:0036293	response to decreased oxygen levels	3.71544e-60	1.37123e-57	4.28987e-58	ATM/PTEN/TP53/NF1/CREBBP/SMAD4/SLC2A1/BRIP1/LMNA/TSC1/VHL/CASR/EP300/NOTCH1/AKT1/MTHFR/RYR1/CBL/PPARG/TGFBR2/ADIPOQ/MTOR/LEP/DNMT3A/SMAD3/TNF/TGFB3/CDKN1B/ACE/TGFB2/TERT/ADA/RYR2/TWIST1/CAV1/CXCR4/AIFM1/PPARA/ERCC3/HIF1A/CAT/BMP2/HMOX1/MIR21/CYP1A1/MYC/TERC/SIRT1/MIR34A/VEGFA/MPL/EDN1/MIR17/MALAT1/MIR126/TFRC/MDM2/PPARD/MMP2/MIR140/EPO/BCL2/PRKAA1/IL1A/PTGS2/PLAT/NFE2L2/ACTN4/DPP4/PIK3CB/MIR146A/…	110
BP	GO:0048660	regulation of smooth muscle cell proliferation	6.93456e-60	2.40874e-57	7.5357e-58	PTEN/FGFR2/PIK3CA/BMPR1A/AKT1/DNMT1/PPARG/TGFBR2/APOE/ADIPOQ/PDGFRB/IGF1/IL6/TNF/TGFB3/CDKN1B/CTNNB1/TERT/IL10/TGFB1/STAT1/GJA1/JAK2/IFNG/NOTCH3/BMP4/BMP2/HMOX1/MIR21/FOXP1/NOS3/IGF1R/MYC/ELANE/TLR4/MIR34A/EDN1/MIR17/TNFAIP3/TCF7L2/FGF9/PRKDC/PPARD/MMP2/MIR140/MMP9/TPM1/MIR27A/IGFBP3/IL18/PTGS2/BMPR2/HDAC1/FGF2/MIR27B/PDGFB/SOD2/MYD88/IL6R/MIR223/MIR130A/RHOA/MIR145/CDKN1A/JUN/MIR221/CCL5/IL13/TH…	85
BP	GO:0048659	smooth muscle cell proliferation	4.56105e-59	1.49628e-56	4.68107e-57	PTEN/FGFR2/PIK3CA/BMPR1A/AKT1/DNMT1/PPARG/TGFBR2/APOE/ADIPOQ/PDGFRB/IGF1/IL6/TNF/TGFB3/CDKN1B/CTNNB1/TERT/IL10/TGFB1/STAT1/GJA1/JAK2/IFNG/NOTCH3/BMP4/BMP2/HMOX1/MIR21/FOXP1/NOS3/IGF1R/MYC/ELANE/TLR4/MIR34A/EDN1/MIR17/TNFAIP3/TCF7L2/FGF9/PRKDC/PPARD/MMP2/MIR140/MMP9/TPM1/MIR27A/IGFBP3/IL18/PTGS2/BMPR2/HDAC1/FGF2/MIR27B/PDGFB/SOD2/MYD88/IL6R/MIR223/MIR130A/RHOA/MIR145/CDKN1A/JUN/MIR221/CCL5/IL13/TH…	85
BP	GO:0033674	positive regulation of kinase activity	6.66795e-59	2.07233e-56	6.48325e-57	STK11/NBN/FGFR2/PIK3CA/FGFR1/AXIN2/RAD50/INS/INSR/RET/ERCC6/HRAS/BMPR1A/ALK/MET/AKT1/PDGFRA/MRE11/KIT/TGFBR2/EGFR/CD40LG/DOK7/ADIPOQ/FGFR3/MTOR/LEP/PDGFRB/MAP2K1/IGF1/TNF/MAP2K2/CDKN1B/ACE/TGFB2/EZH2/IGF2/TGFB1/GREM1/GHRL/PRKCD/IL1B/WNT5A/JAK2/MAPT/IFNG/IRS1/EGF/CDC42/BMP2/MIR21/IGF1R/CD40/ELANE/CCND2/TLR4/HLA-DRB1/SIRT1/VEGFA/EDN1/ABL1/ITGB3/KITLG/CCND1/DDX3X/FLT3/PIK3CG/PTPRC/ERBB3/EPO/IL18/NTR…	136
BP	GO:0010634	positive regulation of epithelial cell migration	1.42698e-57	4.21316e-55	1.31808e-55	FGFR1/MET/AKT1/TGFBR2/GATA2/MTOR/PLCG2/PIK3CD/GATA3/TGFB2/RRAS/AKT3/TGFB1/WNT5A/IFNG/BMP4/HIF1A/EGF/HMOX1/MIR21/FOXP1/FGF10/NOS3/CD40/SIRT1/SOX9/VEGFA/GPI/EDN1/ABL1/ITGA3/ITGB3/MIR126/PIK3CG/MMP9/MIR27A/CALR/PTGS2/NFE2L2/MIR30A/BMPR2/PIK3CB/MIR132/MIR146A/FGF2/SRC/MIR27B/PRKD1/PDGFB/RAC1/KDR/HMGB1/HSPB1/MIR29A/RREB1/TEK/HDAC9/JUN/ADAM17/FLT4/MIR221/MIR200A/MIR31/MIR23A/THBS1/HDAC6/MIR210/MIR150/M…	84
BP	GO:0001666	response to hypoxia	2.60049e-57	7.31234e-55	2.28765e-55	ATM/PTEN/TP53/NF1/CREBBP/SMAD4/SLC2A1/BRIP1/LMNA/VHL/CASR/EP300/NOTCH1/MTHFR/RYR1/PPARG/TGFBR2/ADIPOQ/MTOR/LEP/DNMT3A/SMAD3/TNF/TGFB3/CDKN1B/ACE/TGFB2/TERT/ADA/RYR2/TWIST1/CAV1/CXCR4/PPARA/ERCC3/HIF1A/CAT/BMP2/HMOX1/MIR21/CYP1A1/MYC/TERC/SIRT1/MIR34A/VEGFA/MPL/EDN1/MIR17/MALAT1/MIR126/TFRC/MDM2/PPARD/MMP2/MIR140/EPO/BCL2/PRKAA1/IL1A/PTGS2/PLAT/NFE2L2/ACTN4/DPP4/PIK3CB/MIR146A/SRC/XRCC1/SOD2/CASP3…	105
BP	GO:1901652	response to peptide	4.31069e-57	1.15703e-54	3.61974e-55	APC/TP53/FBN1/TSC2/KCNQ1/PTPN11/STK11/COL3A1/PIK3CA/SLC2A1/BRIP1/INS/TSC1/INSR/STAT3/JAG1/CASR/MEN1/NOTCH1/AKT1/GJB2/PPARG/COL1A1/RB1/ADIPOQ/MTOR/LEP/PIK3R1/CYP1B1/IGF1/CACNA2D1/TNF/CDKN1B/PIK3R2/CDK4/IL10/STAT5B/IGF2/STAT1/CAV1/GJA1/CPS1/GHRL/PRKCD/PCSK9/IL1B/JAK2/CYP11B1/POMC/AKT2/ARG1/PPARA/IRS1/MAX/CAT/SRD5A2/IGF1R/MYC/TLR4/SIRT1/EDN1/TNFAIP3/TSHR/EIF2B5/CD36/JAK3/PRKDC/MDM2/MMP2/AGTR1/MIR140…	136
BP	GO:0050727	regulation of inflammatory response	4.6219e-57	1.18662e-54	3.71233e-55	ATM/BAP1/INS/PPARG/APOE/RB1/ADIPOQ/TNFRSF1A/SMAD3/CYP19A1/IGF1/IL6/PLCG2/TNF/LDLR/GATA3/ACE/FOXP3/ADA/IL10/STAT5B/GHRL/PRKCD/SOD1/IL1B/WNT5A/ESR1/XIAP/JAK2/IFNG/PPARA/SERPINE1/FANCD2/CYLD/MIR21/FOXP1/ELANE/FANCA/TLR4/RPS19/HLA-DRB1/BRD4/BTK/IL2RA/CEBPA/TNFAIP3/MIR126/NT5E/IL6ST/GSTP1/PPARD/PIK3CG/AGTR1/MMP9/NFKB1/PTPRC/RHBDF2/NEAT1/IL18/GPX1/PTGS2/MIR22/IL4/NFKBIA/IL2/HGF/LRRK2/TNFSF11/MIR146A/SR…	122
BP	GO:0001936	regulation of endothelial cell proliferation	1.52565e-56	3.75374e-54	1.17435e-54	NF1/FGFR1/STAT3/AKT1/PPARG/APOE/GATA2/LEP/TGFBR1/TNF/NRAS/PIK3CD/IL10/IGF2/AKT3/STAT1/CAV1/XDH/GHRL/WNT5A/ARG1/BMP4/HIF1A/EGF/BMP2/HMOX1/MIR21/SIRT1/CCL2/MIR34A/VEGFA/PRL/ITGB3/MIR126/AGTR1/MIR27A/MIR22/BMPR2/F3/MIR132/MIR146A/FGF2/MIR27B/PRKD1/PDGFB/KDR/ALOX5/MIR29C/MIR130A/HMGB1/MIR29A/TEK/JUN/BMP6/ADAM17/FLT4/MIR16-1/MIR483/MIR23A/THBS1/MIR133B/MIR26A1/MIR222/MIR10A/MIRLET7B/MIR342/PLCG1/PRKCA…	84
BP	GO:0048608	reproductive structure development	2.16015e-56	5.10227e-54	1.59624e-54	ATM/BRCA2/PTEN/MSH2/PTCH1/ATRX/WT1/PTPN11/STK11/FGFR2/SMAD4/BRIP1/GLI3/INSR/AR/MEN1/NOTCH1/CDKN1C/AKT1/PDGFRA/GJB2/CBL/PPARG/KIT/EGFR/NOTCH2/GATA2/LEP/PDGFRB/CTNNA1/CYP19A1/CYP1B1/TP63/TGFBR1/MAP2K1/GATA1/GATA3/CDKN1B/ACE/TGFB2/CTNNB1/SETD2/ADA/IL10/STAT5B/IGF2/GJA1/GHRL/SOD1/SHH/WNT5A/ESR1/TBX3/CYP27B1/HOXB13/MAPK1/BMP4/HIF1A/SRD5A2/GATA4/CASP8/FGF10/VDR/NOS3/MYC/ERCC1/FANCA/IDH1/FGF8/GNRH1/SIRT…	127
BP	GO:0018108	peptidyl-tyrosine phosphorylation	2.63324e-56	5.98049e-54	1.87098e-54	TP53/PTPN11/FGFR2/FGFR1/INSR/RET/ERCC6/ALK/MET/PDGFRA/CBL/KIT/EGFR/DOK7/ADIPOQ/TNFRSF1A/FGFR3/MTOR/LEP/PDGFRB/NF2/MAP2K1/IGF1/IL6/PLCG2/TNF/MAP2K2/GATA1/ACE/IGF2/TGFB1/CAV1/GREM1/GHRL/PRKCD/JAK2/IFNG/ITK/EGF/FGF10/IGF1R/CD40/FGF8/BTK/VEGFA/ABL1/ITGB3/CD36/JAK3/KITLG/IL6ST/FLT3/MIR125A/PTPRC/ERBB3/EPO/PPP2R1A/IL18/EIF2AK2/NTRK2/NTRK1/IL4/CSF3/MAPK3/PPP2CA/CD4/IL2/HGF/ERBB2/MIR146A/SRC/PDGFB/ACVR1/…	118
BP	GO:0001935	endothelial cell proliferation	3.35128e-56	7.32938e-54	2.29298e-54	NF1/FGFR1/STAT3/AKT1/PPARG/APOE/GATA2/LEP/TGFBR1/TNF/NRAS/PIK3CD/IL10/IGF2/AKT3/STAT1/CAV1/XDH/GHRL/WNT5A/ARG1/BMP4/HIF1A/EGF/BMP2/HMOX1/MIR21/SIRT1/CCL2/MIR34A/VEGFA/PRL/ITGB3/MIR126/AGTR1/MIR27A/MIR22/BMPR2/F3/PIK3CB/MIR132/MIR146A/FGF2/MIR27B/PRKD1/PDGFB/KDR/ALOX5/MIR29C/MIR130A/HMGB1/MIR29A/TEK/JUN/BMP6/ADAM17/FLT4/MIR16-1/MIR483/MIR23A/THBS1/MIR133B/MMP14/MIR26A1/MIR222/MIR10A/MIRLET7B/MIR34…	87
BP	GO:0007159	leukocyte cell-cell adhesion	4.17711e-56	8.80923e-54	2.75595e-54	PTPN11/PIK3CA/GLI3/AKT1/PRKAR1A/RUNX1/TGFBR2/CD40LG/LEP/IGF1/IL6/TNF/GLI2/GATA3/FOXP3/ADA/IL10/HFE/STAT5B/IGF2/RAG1/CTLA4/CAV1/CD46/IL1B/SHH/JAK2/EXT1/ARG1/IFNG/PPARA/BMP4/HSPD1/MIR21/ELANE/HLA-DRB1/CD27/CCL2/IL2RA/JAK3/NT5E/TFRC/IL6ST/HLA-DQB1/MIR125A/IL7R/PTPRC/B2M/EPO/MIR27A/IL18/IL1A/IL4/FADD/DPP4/CD4/IL2/TNFSF11/ERBB2/MIR146A/SRC/HLA-A/SOCS1/ALOX5/CASP3/HMGB1/ITCH/ICAM1/CD55/RHOA/MALT1/TYK2/…	119
BP	GO:0070661	leukocyte proliferation	4.84049e-56	9.85625e-54	3.08351e-54	ATM/TP53/PRKAR1A/KIT/TGFBR2/HPRT1/CD40LG/LEP/IGF1/IL6/CRP/ACE/CTNNB1/FOXP3/ADA/IL10/STAT5B/IGF2/CTLA4/CD46/GJA1/GREM1/PRKCD/IL1B/SHH/JAK2/ARG1/MAPK1/BMP4/HSPD1/MIR21/FGF10/CD40/TLR4/HLA-DRB1/PTH/BTK/SOX11/MPL/IL2RA/ABL1/TNFAIP3/JAK3/KITLG/TFRC/IL6ST/GSTP1/FLT3/PIK3CG/IL7R/PTPRC/EPO/BCL2/IL18/AHR/IL1A/IL4/FADD/MAPK3/IL2/TNFSF11/ERBB2/CLU/IRS2/HLA-A/CSF1R/MYD88/CD79A/CASP3/HMGB1/ITCH/CD55/CSF2/MALT…	111
BP	GO:0061458	reproductive system development	5.20141e-56	1.02381e-53	3.20297e-54	ATM/BRCA2/PTEN/MSH2/PTCH1/ATRX/WT1/PTPN11/STK11/FGFR2/SMAD4/BRIP1/GLI3/INSR/AR/MEN1/NOTCH1/CDKN1C/AKT1/PDGFRA/GJB2/CBL/PPARG/KIT/EGFR/NOTCH2/GATA2/LEP/PDGFRB/CTNNA1/CYP19A1/CYP1B1/TP63/TGFBR1/MAP2K1/GATA1/GATA3/CDKN1B/ACE/TGFB2/CTNNB1/SETD2/ADA/IL10/STAT5B/IGF2/GJA1/GHRL/SOD1/SHH/WNT5A/ESR1/TBX3/CYP27B1/HOXB13/MAPK1/BMP4/HIF1A/SRD5A2/GATA4/CASP8/FGF10/VDR/NOS3/MYC/ERCC1/FANCA/IDH1/FGF8/GNRH1/SIRT…	127
BP	GO:0018212	peptidyl-tyrosine modification	6.98566e-56	1.33066e-53	4.16293e-54	TP53/PTPN11/FGFR2/FGFR1/INSR/RET/ERCC6/ALK/MET/PDGFRA/CBL/KIT/EGFR/DOK7/ADIPOQ/TNFRSF1A/FGFR3/MTOR/LEP/PDGFRB/NF2/MAP2K1/IGF1/IL6/PLCG2/TNF/MAP2K2/GATA1/ACE/IGF2/TGFB1/CAV1/GREM1/GHRL/PRKCD/JAK2/IFNG/ITK/EGF/FGF10/IGF1R/CD40/FGF8/BTK/VEGFA/ABL1/ITGB3/CD36/JAK3/KITLG/IL6ST/FLT3/MIR125A/PTPRC/ERBB3/EPO/PPP2R1A/IL18/EIF2AK2/NTRK2/NTRK1/IL4/CSF3/MAPK3/PPP2CA/CD4/IL2/HGF/ERBB2/MIR146A/SRC/PDGFB/ACVR1/…	118
BP	GO:0050679	positive regulation of epithelial cell proliferation	8.43343e-56	1.55623e-53	4.86864e-54	NF1/FGFR2/FGFR1/AR/STAT3/HRAS/BMPR1A/NOTCH1/AKT1/EGFR/NOTCH2/GATA2/TP63/TGFBR1/IGF1/TNF/NRAS/PIK3CD/CTNNB1/IL10/IGF2/AKT3/TWIST1/GHRL/SHH/WNT5A/ARG1/BMP4/HIF1A/EGF/CDC42/BMP2/HMOX1/MIR21/GLUL/FGF10/MYC/SIRT1/SOX9/PKHD1/VEGFA/SOX11/SMO/TNFAIP3/ITGB3/CCND1/TCF7L2/FGF9/MIR126/CDH3/AGTR1/MIR27A/NEAT1/YAP1/BMPR2/F3/MIR132/CLDN1/ERBB2/MIR146A/FGF2/MIR27B/PRKD1/PDGFB/KDR/MIR130A/HMGB1/MIR29A/RREB1/TEK/J…	90
BP	GO:0062197	cellular response to chemical stress	9.8426e-56	1.76123e-53	5.50997e-54	ATM/TP53/PIK3CA/SLC2A1/INS/TSC1/MET/AKT1/PDGFRA/FAS/GJB2/EGFR/FANCC/CYP1B1/DHFR/IL6/TNF/H19/CTNNB1/EZH2/IL10/G6PD/PYCR1/CAV1/PRKCD/SOD1/JAK2/MAPT/MYLK/AIFM1/ARG1/MAPK1/HIF1A/FANCD2/CAT/HMOX1/MIR21/GATA4/NOS3/EIF2AK3/MYC/TLR4/PRKN/SIRT1/MIR34A/MPO/BTK/EDN1/ABL1/MIR17/TNFAIP3/CD36/DDX3X/MMP2/MMP9/EPO/BCL2/PRKAA1/TPM1/GPX1/PTGS2/NFE2L2/MAPK3/HGF/NQO1/LRRK2/MIR132/PCNA/SRC/PRKD1/PARP1/SOD2/FOXO1/ALOX…	111
BP	GO:1903706	regulation of hemopoiesis	1.16295e-55	2.01977e-53	6.3188e-54	FBN1/NF1/GLI3/MITF/STAT3/JAG1/RUNX1/TGFBR2/RB1/NOTCH2/ADIPOQ/GATA2/MTOR/PIK3R1/TNF/GLI2/CDC73/GATA1/GATA3/CTNNB1/FOXP3/ADA/IL10/STAT5B/RAG1/TGFB1/STAT1/CTLA4/CD46/SOD1/SHH/IFNG/BMP4/HLA-B/HIF1A/FANCD2/MIR21/CASP8/FOXP1/MYC/FANCA/TLR4/HLA-DRB1/CD27/LOX/BTK/MPL/IL2RA/ABL1/JAK3/KITLG/PRKDC/IL7R/PTPRC/B2M/IL18/IL4/CSF3/FADD/NFKBIA/IL17A/CD4/IL2/TNFSF11/ERBB2/THPO/SOCS1/MIR223/DROSHA/HSPA9/CDK6/HMGB1/…	117
BP	GO:1903037	regulation of leukocyte cell-cell adhesion	6.14732e-54	1.03714e-51	3.24467e-52	PTPN11/PIK3CA/GLI3/AKT1/PRKAR1A/RUNX1/TGFBR2/CD40LG/LEP/IGF1/IL6/TNF/GLI2/GATA3/FOXP3/ADA/IL10/HFE/STAT5B/IGF2/RAG1/CTLA4/CAV1/CD46/IL1B/SHH/JAK2/ARG1/IFNG/PPARA/BMP4/HSPD1/MIR21/ELANE/HLA-DRB1/CD27/CCL2/IL2RA/JAK3/TFRC/IL6ST/HLA-DQB1/MIR125A/IL7R/PTPRC/B2M/EPO/MIR27A/IL18/IL1A/IL4/FADD/DPP4/CD4/IL2/TNFSF11/ERBB2/MIR146A/SRC/HLA-A/SOCS1/ALOX5/CASP3/HMGB1/ITCH/CD55/RHOA/MALT1/TYK2/FOXO3/CARD11/SEL…	111
BP	GO:0045785	positive regulation of cell adhesion	6.70387e-54	1.09962e-51	3.44014e-52	ATM/FLCN/PTPN11/PIK3CA/TSC1/GLI3/RET/AKT1/RUNX1/TGFBR2/CD40LG/LEP/SMAD3/IGF1/IL6/TNF/GLI2/GATA3/TGFB2/FOXP3/ADA/IL10/STAT5B/IGF2/RAG1/SOX2/RRAS/CAV1/CD46/IL1B/SHH/WNT5A/JAK2/IFNG/CDC42/HSPD1/MIR21/ELANE/HLA-DRB1/CD27/CCL2/VEGFA/IL2RA/ABL1/ITGA3/CD36/JAK3/TFRC/IL6ST/HLA-DQB1/IL7R/JUP/PTPRC/B2M/EPO/TPM1/CALR/IL18/IL1A/FN1/IL4/FADD/DPP4/CD4/IL2/TNFSF11/ERBB2/SRC/HLA-A/MIR27B/PDGFB/RAC1/SOCS1/KDR/ALO…	126
BP	GO:1903131	mononuclear cell differentiation	9.25788e-54	1.47751e-51	4.62236e-52	ATM/TP53/MSH2/STK11/TSC1/GLI3/STAT3/EP300/PPARG/RUNX1/KIT/TGFBR2/CD40LG/NOTCH2/MTOR/LEP/IL6/PLCG2/GLI2/LIG4/PIK3CD/GATA1/GATA3/CTNNB1/EZH2/FOXP3/ADA/IL10/STAT5B/RAG1/CTLA4/CD46/SOD1/IL1B/SHH/LEPR/IFNG/ITK/BMP4/HLA-B/FANCD2/MIR21/FOXP1/MYC/FANCA/HLA-DRB1/CD27/BTK/VEGFA/IL2RA/ABL1/FASN/HDAC4/JAK3/CD8A/RUNX2/PRKDC/FLT3/YY1/IL7R/PTPRC/B2M/BCL2/PBX1/IL18/IL1A/NTRK1/IL4/FADD/IKZF1/CD4/IL2/ERBB2/SOCS1/C…	124
BP	GO:0043534	blood vessel endothelial cell migration	1.04996e-53	1.63158e-51	5.10436e-52	NF1/FGFR1/NOTCH1/AKT1/PPARG/APOE/GATA2/TNF/SPRED1/AKT3/TGFB1/GREM1/HIF1A/HMOX1/NOS3/CD40/SIRT1/VEGFA/ABL1/MIR126/JUP/MIR27A/GPX1/PTGS2/MIR22/NFE2L2/MIR30A/MIR132/MIR146A/FGF2/MIR27B/PRKD1/PDGFB/KDR/MIR29C/HMGB1/EPHB4/HSPB1/MIR200C/FBXW7/RHOA/ROBO1/MIR200B/HDAC9/ADAM17/MIR221/MIR200A/MIR31/MIR16-1/MIR483/MIR23A/THBS1/MIR210/MIR133B/MIR26A1/MIR150/MIR10A/MIR342/PLCG1/PRKCA/MIR10B/MIR143/MIR24-1/MIR…	81
BP	GO:0043535	regulation of blood vessel endothelial cell migration	6.64503e-53	1.00613e-50	3.14764e-51	NF1/FGFR1/NOTCH1/AKT1/PPARG/APOE/GATA2/TNF/SPRED1/AKT3/TGFB1/HIF1A/HMOX1/NOS3/CD40/SIRT1/VEGFA/ABL1/MIR126/JUP/MIR27A/PTGS2/MIR22/NFE2L2/MIR30A/MIR132/MIR146A/FGF2/MIR27B/PRKD1/PDGFB/KDR/MIR29C/HMGB1/HSPB1/MIR200C/FBXW7/RHOA/MIR200B/HDAC9/ADAM17/MIR221/MIR200A/MIR31/MIR16-1/MIR483/MIR23A/THBS1/MIR210/MIR133B/MIR26A1/MIR150/MIR10A/MIR342/PLCG1/PRKCA/MIR10B/MIR143/MIR24-1/MIR15A/MIR20A/MIR199A1/ANG…	75
BP	GO:0043410	positive regulation of MAPK cascade	6.92574e-53	1.02241e-50	3.1986e-51	PTEN/PTPN11/FGFR2/FGFR1/INS/INSR/BRAF/RET/AR/HRAS/CASR/ALK/NOTCH1/PDGFRA/KIT/APOE/EGFR/RAF1/NOTCH2/FGFR3/LEP/PDGFRB/TGFBR1/MAP2K1/IGF1/IL6/PLCG2/TNF/MAP2K2/TGFB3/TGFB2/CTNNB1/EZH2/IGF2/SOX2/TGFB1/ACTA2/XDH/GHRL/SOD1/IL1B/WNT5A/XIAP/JAK2/BMP4/EGF/CDC42/BMP2/MIR21/GATA4/FGF10/IGF1R/CD40/ELANE/TLR4/FGF8/HLA-DRB1/CD27/CCL2/VEGFA/EDN1/ABL1/CD36/KITLG/MIR126/FLT3/PIK3CG/PTPRC/EPO/MIR27A/EIF2AK2/KISS1/I…	131
BP	GO:0042060	wound healing	1.61619e-52	2.32771e-50	7.28221e-51	PTEN/NF1/COL3A1/FGFR2/PIK3CA/SMAD4/INS/GLI3/HRAS/PDGFRA/PPARG/WAS/COL1A1/ACTB/TGFBR2/APOE/RAF1/CD40LG/NOTCH2/GATA2/MTOR/PDGFRB/SMAD3/TGFBR1/GNAS/IGF1/IL6/PLCG2/TNF/TGFB3/GATA1/HNF4A/DSP/TGFB2/TGFB1/CAV1/ACTA2/PRKCD/SERPINA1/SHH/WNT5A/JAK2/EXT1/MYLK/CXCR4/PPARA/HIF1A/SERPINE1/HMOX1/GATA4/SMAD2/FGF10/NOS3/CD40/GNAQ/TLR4/MIR34A/LOX/VEGFA/MPL/EDN1/MIR17/TNFAIP3/ITGB3/CD36/IL6ST/PPARD/CDH3/PIK3CG/ERBB…	122
BP	GO:0009410	response to xenobiotic stimulus	3.86944e-52	5.44024e-50	1.70197e-50	TP53/PTCH1/PMS2/KCNH2/KCNQ1/CDH1/UGT1A1/RET/CHEK2/MTHFR/COL1A1/TGFBR2/RB1/ADIPOQ/SOX10/DNMT3A/CYP1B1/ATR/HNF1B/CYP2D6/TNF/SCN11A/HNF4A/GATA3/CDKN1B/ACE/TGFB2/AIP/CYP3A4/CTNNB1/CDK4/IL10/CYP2C19/STAT1/CPS1/SOD1/IL1B/EPHX1/CXCR4/CYP1A2/ARG1/ABCB11/CAT/SRD5A2/HMOX1/GATA4/ENG/CYP1A1/ABCB1/MYC/CYP2A6/PTH/GSTM1/LOX/EDN1/ABL1/CYP3A5/ITGA3/CCND1/TNFRSF11B/XPC/TFRC/GSTP1/CDH3/MMP2/BCL2/PRKAA1/RAD51/CALR/G…	119
BP	GO:0006979	response to oxidative stress	3.55063e-51	4.87592e-49	1.52542e-49	TP53/WRN/INS/TSC1/ERCC6/MET/AKT1/PDGFRA/GJB2/COL1A1/APOE/EGFR/ADIPOQ/FANCC/PDGFRB/CYP1B1/DHFR/IL6/TNF/ERCC2/H19/CTNNB1/EZH2/IL10/G6PD/PYCR1/STAT1/PRKCD/SOD1/JAK2/MAPT/AIFM1/ARG1/MAPK1/ERCC3/ABCB11/HIF1A/FANCD2/CAT/HMOX1/MIR21/GATA4/NOS3/ERCC1/IDH1/TLR4/PRKN/SIRT1/MIR34A/MPO/BTK/EDN1/ABL1/MIR17/TNFAIP3/CD36/GSTP1/MMP2/MMP9/BCL2/PRKAA1/TPM1/GPX1/IL1A/PTGS2/NFE2L2/MAPK3/HGF/NQO1/LRRK2/MIR132/PCNA/SR…	121
BP	GO:0009991	response to extracellular stimulus	6.43597e-51	8.63737e-49	2.70218e-49	TP53/FLCN/WRN/SLC2A1/BRIP1/TSC1/UGT1A1/ERCC6/CASR/AKT1/CBS/MTHFR/FAS/CBL/PPARG/COL1A1/TGFBR2/APOE/ADIPOQ/MTOR/LEP/DNMT3A/CYP1B1/TNF/LDLR/COMT/ALB/ACE/HFE/G6PD/STAT1/CPS1/GHRL/FOLR1/SOD1/PCSK9/TYR/CYP27B1/POMC/TBL1XR1/AIFM1/ARG1/PPARA/MAPK1/SLC16A1/MAX/CAT/SRD5A2/HMOX1/GATA4/GLUL/CYP1A1/VDR/EIF2AK3/IGF1R/ERCC1/RPS19/SIRT1/PTH/MPO/PRL/CCND1/PPM1D/TNFRSF11B/TFRC/PPARD/NR1H2/PTPRC/EPO/CYP24A1/BCL2/PR…	127
BP	GO:0001819	positive regulation of cytokine production	1.54384e-50	2.02586e-48	6.33786e-49	BRCA1/PTPN11/INS/STAT3/HRAS/BMPR1A/RUNX1/KIT/CD40LG/ADIPOQ/LEP/PIK3R1/SMAD3/CYP1B1/IL6/PLCG2/TNF/H19/PIK3CD/GATA3/SETD2/FOXP3/IL10/STAT5B/TWIST1/TGFB1/STAT1/CD46/SOD1/IL1B/WNT5A/JAK2/IFNG/ITK/HIF1A/SERPINE1/HSPD1/HMOX1/MIR21/GATA4/CASP8/FOXP1/EIF2AK3/CD40/ELANE/TLR4/SIRT1/ABL1/MIR17/CD36/GAPDH/IL6ST/DDX3X/PIK3CG/PTPRC/B2M/IL18/EIF2AK2/IL1A/PTGS2/IL4/FADD/IL17A/CD4/IL2/HGF/F3/LRRK2/MIR132/CLU/SRC/…	126
BP	GO:0043491	protein kinase B signaling	2.28565e-50	2.93408e-48	9.17922e-49	PTEN/TSC2/FLCN/STK11/PIK3CA/FGFR1/INS/INSR/RET/MET/AKT1/EGFR/MTOR/LEP/TGFBR1/IGF1/TNF/H19/PIK3CD/GATA3/IGF2/RRAS/TGFB1/XDH/IL1B/PPARA/MAGI2/EGF/MIR21/GATA4/ENG/IGF1R/CD40/SIRT1/SOX9/CCL2/PKHD1/MIR34A/LOX/TCF7L2/MIR126/PIK3CG/IL18/GPX1/NTRK2/NTRK1/CSF3/PPP2CA/F3/PIK3CB/TNFSF11/MIR132/MIR146A/FGF2/THPO/SRC/KDR/MIR29C/MIR451A/MIR200C/GDF15/MIR29A/TEK/MIR145/HSP90AA1/PTK2/MIR221/CCL5/SH2B3/MC1R/THBS1…	86
BP	GO:0001503	ossification	3.60486e-50	4.52909e-48	1.41692e-48	NF1/PTCH1/PTPN11/FGFR2/SMAD4/AXIN2/GLI3/JAG1/CASR/BMPR1A/MEN1/NOTCH1/SUFU/AKT1/RYR1/PPARG/COL1A1/RUNX1/EGFR/ADAR/FGFR3/LEP/SMAD3/TP63/IGF1/IL6/TNF/GLI2/ERCC2/WWOX/GPC3/TGFB3/GATA1/TGFB2/CTNNB1/BCOR/IGF2/SOX2/TWIST1/SBDS/TGFB1/EXT2/GJA1/GREM1/SHH/WNT5A/TFAP2A/EXT1/CYP27B1/VCAN/MAPK1/BMP4/HIF1A/CAT/BMP2/MIR21/EIF2AK3/SOX9/PRKACA/PTH/LOX/SOX11/SMO/FASN/CEBPA/RUNX2/FGF9/IL6ST/MMP2/MMP9/CYP24A1/BCL2/M…	118
BP	GO:0019221	cytokine-mediated signaling pathway	3.77259e-50	4.64107e-48	1.45195e-48	TP53/PTPN11/SMAD4/STAT3/NOTCH1/AKT1/FAS/CBL/PPARG/KIT/ADAR/ADIPOQ/TNFRSF1A/LEP/IL6/TNF/LIFR/STAT5B/STAT1/CAV1/IL1B/WNT5A/XIAP/JAK2/EXT1/LEPR/CXCR4/ARG1/IFNG/HIF1A/CYLD/MIR21/CASP8/IL1RN/PRKN/SIRT1/CCL2/PRKACA/MIR34A/MPL/IL2RA/EDN1/CEBPA/CXCL8/TNFAIP3/MIRLET7C/JAK3/IL6ST/GSTP1/FLT3/MIR125A/IL7R/NR1H2/PTPRC/EPO/MIR27A/IL18/IL1A/IKBKB/CSF3/FADD/MAPK3/NFKBIA/ACTN4/YAP1/IL17A/CD4/F3/TNFSF11/MIR146A/TH…	127
BP	GO:0034599	cellular response to oxidative stress	1.16132e-49	1.38378e-47	4.32912e-48	TP53/INS/TSC1/MET/AKT1/PDGFRA/GJB2/EGFR/FANCC/CYP1B1/DHFR/IL6/TNF/H19/CTNNB1/EZH2/IL10/G6PD/PYCR1/PRKCD/SOD1/JAK2/MAPT/AIFM1/ARG1/MAPK1/HIF1A/FANCD2/CAT/HMOX1/MIR21/GATA4/NOS3/TLR4/PRKN/SIRT1/MIR34A/MPO/BTK/EDN1/ABL1/MIR17/TNFAIP3/CD36/MMP2/MMP9/BCL2/PRKAA1/TPM1/GPX1/NFE2L2/MAPK3/HGF/NQO1/LRRK2/MIR132/PCNA/SRC/PRKD1/PARP1/SOD2/FOXO1/ALOX5/HSPB1/CHUK/FBXW7/FOS/JUN/REST/FOXO3/RIPK1/WNT1/EDNRA/MGMT/…	97
BP	GO:0031667	response to nutrient levels	1.1717e-49	1.38378e-47	4.32912e-48	TP53/FLCN/WRN/SLC2A1/BRIP1/TSC1/UGT1A1/CASR/AKT1/MTHFR/FAS/CBL/PPARG/COL1A1/TGFBR2/APOE/ADIPOQ/MTOR/LEP/DNMT3A/CYP1B1/TNF/LDLR/COMT/ALB/ACE/HFE/G6PD/STAT1/CPS1/GHRL/FOLR1/SOD1/PCSK9/TYR/CYP27B1/POMC/TBL1XR1/AIFM1/ARG1/PPARA/MAPK1/SLC16A1/MAX/CAT/SRD5A2/HMOX1/GATA4/GLUL/CYP1A1/VDR/EIF2AK3/IGF1R/ERCC1/SIRT1/PTH/MPO/PRL/CCND1/PPM1D/TNFRSF11B/TFRC/PPARD/NR1H2/EPO/CYP24A1/BCL2/PRKAA1/GPX1/EIF2AK2/IL1A…	121
BP	GO:0010595	positive regulation of endothelial cell migration	1.86158e-49	2.15542e-47	6.74319e-48	FGFR1/MET/AKT1/GATA2/PIK3CD/GATA3/RRAS/AKT3/TGFB1/WNT5A/BMP4/HIF1A/EGF/HMOX1/MIR21/FOXP1/NOS3/CD40/SIRT1/VEGFA/GPI/EDN1/ABL1/ITGB3/MIR126/PIK3CG/MIR27A/CALR/PTGS2/NFE2L2/MIR30A/BMPR2/PIK3CB/MIR132/MIR146A/FGF2/MIR27B/PRKD1/PDGFB/RAC1/KDR/HMGB1/HSPB1/MIR29A/TEK/HDAC9/ADAM17/FLT4/MIR221/MIR200A/MIR31/MIR23A/THBS1/MIR210/MIR150/MIR10A/MIR342/PLCG1/PRKCA/MIR10B/MIR143/MIR199A1/SP1/ETS1/VEGFC/STAT5A/S…	68
BP	GO:1902105	regulation of leukocyte differentiation	7.53543e-49	8.55706e-47	2.67706e-47	FBN1/NF1/GLI3/MITF/RUNX1/TGFBR2/RB1/NOTCH2/ADIPOQ/GATA2/MTOR/PIK3R1/TNF/GLI2/GATA3/CTNNB1/FOXP3/ADA/IL10/STAT5B/RAG1/TGFB1/CTLA4/CD46/SOD1/SHH/IFNG/BMP4/HLA-B/FANCD2/MIR21/CASP8/FOXP1/MYC/FANCA/TLR4/HLA-DRB1/CD27/BTK/IL2RA/ABL1/JAK3/KITLG/PRKDC/IL7R/PTPRC/IL18/IL4/FADD/IL17A/CD4/IL2/TNFSF11/ERBB2/SOCS1/MIR223/DROSHA/CDK6/HMGB1/FBXW7/RHOA/MALT1/CREB1/MIR145/FOS/FOXO3/CARD11/RIPK1/SYK/TFE3/IFNB1/IL…	96
BP	GO:0032943	mononuclear cell proliferation	3.58757e-48	3.9971e-46	1.25048e-46	ATM/TP53/PRKAR1A/TGFBR2/HPRT1/CD40LG/LEP/IGF1/IL6/CRP/ACE/CTNNB1/FOXP3/ADA/IL10/STAT5B/IGF2/CTLA4/CD46/GJA1/PRKCD/IL1B/SHH/JAK2/ARG1/BMP4/HSPD1/MIR21/FGF10/CD40/TLR4/HLA-DRB1/BTK/SOX11/MPL/IL2RA/ABL1/JAK3/TFRC/IL6ST/FLT3/PIK3CG/IL7R/PTPRC/EPO/BCL2/IL18/AHR/IL1A/IL4/FADD/IL2/ERBB2/IRS2/HLA-A/MYD88/CD79A/CASP3/HMGB1/ITCH/CD55/MALT1/TYK2/CDKN1A/BAX/CD19/CARD11/IFNA1/CCL5/VCAM1/SYK/IFNB1/IL13/CD274/T…	98
BP	GO:0032496	response to lipopolysaccharide	4.26395e-48	4.6627e-46	1.45872e-46	FGFR2/UGT1A1/NOTCH1/AKT1/GJB2/IL6/APOB/PLCG2/TNF/CDC73/GATA1/ACE/CDK4/FOXP3/IL10/FASLG/ABCA1/TGFB1/CPS1/IL1B/WNT5A/JAK2/CYP27B1/ARG1/MAPK1/SERPINE1/MIR21/CASP8/CYP1A1/FOXP1/FGF10/NOS3/ELANE/TLR4/CCL2/MPO/EDN1/ABL1/MIR17/CXCL8/TNFAIP3/CD36/GSTP1/PPARD/MIR140/NFKB1/EPO/IL18/IL1A/PTGS2/CSF3/MAPK3/NFKBIA/CLDN1/MIR146A/THPO/SRC/SOD2/MYD88/BCR/PRPF8/CASP3/HMGB1/NOS2/MIR142/CD55/RHOA/CSF2/MALT1/TLR2/FOS…	103
BP	GO:0009314	response to radiation	4.52785e-48	4.86127e-46	1.52084e-46	ATM/BRCA2/TP53/MSH6/BRCA1/MSH2/NF1/BLM/CREBBP/STK11/COL3A1/WRN/CHEK2/ERCC6/HRAS/POLD1/KRAS/EP300/MEN1/AKT1/BARD1/CBL/SMC1A/KIT/EGFR/ERCC4/PIK3R1/DNMT3A/ATR/TNF/ERCC2/LIG4/ERCC5/GATA3/FOXP3/RAG1/PRKCD/XRCC2/TYR/EXT1/AKT2/ERCC3/HIF1A/FANCD2/CAT/MIR21/MYC/ELANE/ERCC1/GNAQ/KDM1A/SIRT1/GNA11/HMGCR/XPA/CCND1/PRKDC/PPM1D/XPC/MDM2/YY1/MMP2/FANCG/MMP9/PTPRC/BCL2/PRKAA1/RAD51/GPX1/IL1A/PTGS2/NTRK1/NPM1/YAP…	118
BP	GO:0002237	response to molecule of bacterial origin	5.59691e-48	5.90174e-46	1.84635e-46	FGFR2/UGT1A1/NOTCH1/AKT1/GJB2/IL6/APOB/PLCG2/TNF/CDC73/GATA1/ACE/CDK4/FOXP3/IL10/FASLG/ABCA1/TGFB1/CPS1/IL1B/WNT5A/JAK2/CYP27B1/ARG1/MAPK1/SERPINE1/MIR21/CASP8/CYP1A1/FOXP1/FGF10/NOS3/ELANE/TLR4/CCL2/MPO/EDN1/ABL1/MIR17/CXCL8/TNFAIP3/CD36/GSTP1/PPARD/MIR140/NFKB1/B2M/EPO/IL18/IL1A/PTGS2/CSF3/MAPK3/NFKBIA/CLDN1/MIR146A/THPO/SRC/SOD2/MYD88/BCR/PRPF8/CASP3/HMGB1/NOS2/MIR142/CD55/RHOA/CSF2/MALT1/TLR2…	106
BP	GO:0070663	regulation of leukocyte proliferation	1.2162e-47	1.25994e-45	3.94171e-46	ATM/PRKAR1A/TGFBR2/CD40LG/LEP/IGF1/IL6/CRP/CTNNB1/FOXP3/ADA/IL10/STAT5B/IGF2/CTLA4/CD46/GREM1/IL1B/SHH/JAK2/ARG1/MAPK1/BMP4/MIR21/FGF10/CD40/TLR4/HLA-DRB1/PTH/BTK/SOX11/MPL/IL2RA/TNFAIP3/JAK3/KITLG/TFRC/IL6ST/GSTP1/PTPRC/EPO/BCL2/IL18/AHR/IL1A/IL4/FADD/MAPK3/IL2/ERBB2/IRS2/HLA-A/CSF1R/MYD88/CASP3/HMGB1/ITCH/CD55/CSF2/TYK2/CDKN1A/CARD11/PTK2/CCL5/VCAM1/SYK/IL13/CD274/TNFRSF1B/IL12RB1/CSF1/CD70/IDO…	90
BP	GO:0001655	urogenital system development	2.37253e-47	2.41549e-45	7.5568e-46	PTEN/FBN1/NF1/PTCH1/WT1/FLCN/STK11/FGFR2/SMAD4/TSC1/GLI3/RET/AR/JAG1/NOTCH1/CDKN1C/PDGFRA/NOTCH2/ADIPOQ/GATA2/PDGFRB/SMAD3/CYP19A1/TP63/TGFBR1/HNF1B/GLI2/GPC3/EPCAM/GATA3/CDKN1B/ACE/TGFB2/CTNNB1/STAT1/ACTA2/GREM1/PCSK9/ASXL1/SHH/WNT5A/ESR1/TFAP2A/EXT1/HOXB13/NOTCH3/BMP4/MAGI2/CAT/BMP2/SMAD2/FGF10/MYC/FGF8/SOX9/PKHD1/VEGFA/SOX11/SMO/ITGA3/LAMA5/MMP2/MIR125A/AGTR1/HOXA13/MMP9/BCL2/PBX1/FADD/YAP1/LR…	105
BP	GO:0030098	lymphocyte differentiation	4.6869e-47	4.69088e-45	1.46753e-45	ATM/TP53/MSH2/STK11/TSC1/GLI3/STAT3/EP300/RUNX1/KIT/TGFBR2/CD40LG/NOTCH2/MTOR/LEP/IL6/PLCG2/GLI2/LIG4/PIK3CD/GATA3/CTNNB1/EZH2/FOXP3/ADA/IL10/STAT5B/RAG1/CTLA4/CD46/SOD1/IL1B/SHH/LEPR/IFNG/ITK/BMP4/FANCD2/MIR21/FOXP1/FANCA/HLA-DRB1/CD27/BTK/IL2RA/ABL1/HDAC4/JAK3/CD8A/RUNX2/PRKDC/FLT3/YY1/IL7R/PTPRC/B2M/BCL2/PBX1/IL18/IL1A/NTRK1/IL4/FADD/IKZF1/CD4/IL2/ERBB2/SOCS1/IL6R/DROSHA/CDK6/CD79A/HMGB1/RHOA/…	109
BP	GO:0051052	regulation of DNA metabolic process	8.43031e-47	8.29683e-45	2.59565e-45	ATM/BRCA2/TP53/MSH6/BRCA1/MSH2/MLH1/ATRX/BLM/WT1/FLCN/NBN/PIK3CA/WRN/AXIN2/RAD50/ERCC6/MEN1/AKT1/MSH3/WAS/MRE11/ACTB/RTEL1/EGFR/POT1/ERCC4/ADIPOQ/PDGFRB/CYP1B1/ATR/IL6/TNF/GLI2/ERCC2/SMC3/GATA3/KMT2A/CTNNB1/SETD2/FOXP3/IL10/TWIST1/TGFB1/DKC1/GREM1/PRKCD/NSD2/CTC1/AIFM1/MAPK1/EGF/CDC42/FGF10/TINF2/IGF1R/CD40/MYC/ERCC1/KDM1A/SIRT1/RBBP8/USP7/FANCB/PRKDC/TFRC/YY1/IL7R/PTPRC/WRAP53/PPP2R1A/RAD51/IL4/…	121
BP	GO:0051090	regulation of DNA-binding transcription factor activity	1.60637e-46	1.55501e-44	4.86483e-45	PTEN/PTCH1/SMARCA4/INS/GLI3/AR/STAT3/ALK/EP300/MEN1/SUFU/AKT1/CDKN2A/PPARG/KIT/RB1/CD40LG/SMAD3/SMARCB1/CYP1B1/IL6/PLCG2/TNF/CTNNB1/EZH2/FOXP3/IL10/TWIST1/CAV1/GREM1/IL1B/SHH/WNT5A/ESR1/JAK2/FANCD2/CAT/CYLD/BMP2/HMOX1/MIR21/CD40/FANCA/TLR4/KDM1A/SIRT1/PKHD1/IKBKG/BTK/VEGFA/SMO/EDN1/USP7/TNFAIP3/HDAC4/CD36/TCF7L2/TFRC/MIR125A/MIR140/JUP/MIR27A/IL18/EIF2AK2/IKBKB/NTRK1/CSF3/MAPK3/NFKBIA/NPM1/TNFSF1…	118
BP	GO:0045766	positive regulation of angiogenesis	3.54051e-46	3.31853e-44	1.0382e-44	BRCA1/STAT3/RUNX1/TGFBR2/GATA2/CYP1B1/PIK3CD/TERT/IL10/RRAS/AKT3/TWIST1/GREM1/GHRL/IL1B/WNT5A/CXCR4/HIF1A/SERPINE1/HMOX1/MIR21/GATA4/ENG/NOS3/CD40/SIRT1/VEGFA/ABL1/CXCL8/MIR126/MIR125A/JUP/MIR378A/IL1A/NFE2L2/MIR30A/HMGA2/HGF/F3/MIR132/PKM/FGF2/MIR27B/PRKD1/KDR/AGO2/MIR130A/MIR451A/HSPB1/MIR29A/TEK/JAK1/MIR31/THBS1/HK2/MIR210/MIRLET7B/PLCG1/PRKCA/DLL1/MIR143/XBP1/MIR20A/MIR199A1/ANGPT2/SP1/C3AR1/…	76
BP	GO:1904018	positive regulation of vasculature development	3.54051e-46	3.31853e-44	1.0382e-44	BRCA1/STAT3/RUNX1/TGFBR2/GATA2/CYP1B1/PIK3CD/TERT/IL10/RRAS/AKT3/TWIST1/GREM1/GHRL/IL1B/WNT5A/CXCR4/HIF1A/SERPINE1/HMOX1/MIR21/GATA4/ENG/NOS3/CD40/SIRT1/VEGFA/ABL1/CXCL8/MIR126/MIR125A/JUP/MIR378A/IL1A/NFE2L2/MIR30A/HMGA2/HGF/F3/MIR132/PKM/FGF2/MIR27B/PRKD1/KDR/AGO2/MIR130A/MIR451A/HSPB1/MIR29A/TEK/JAK1/MIR31/THBS1/HK2/MIR210/MIRLET7B/PLCG1/PRKCA/DLL1/MIR143/XBP1/MIR20A/MIR199A1/ANGPT2/SP1/C3AR1/…	76
BP	GO:0050863	regulation of T cell activation	5.39291e-46	4.9758e-44	1.55667e-44	PTPN11/PIK3CA/GLI3/AKT1/PRKAR1A/RUNX1/TGFBR2/CD40LG/LEP/IGF1/IL6/GLI2/GATA3/CTNNB1/FOXP3/ADA/IL10/HFE/STAT5B/IGF2/RAG1/CTLA4/CAV1/CD46/SOD1/IL1B/SHH/JAK2/ARG1/IFNG/BMP4/FANCD2/HSPD1/MIR21/FANCA/HLA-DRB1/CD27/CCL2/IL2RA/ABL1/JAK3/TFRC/IL6ST/HLA-DQB1/IL7R/PTPRC/B2M/EPO/MIR27A/IL18/IL1A/IL4/FADD/DPP4/CD4/IL2/TNFSF11/ERBB2/SRC/HLA-A/SOCS1/DROSHA/CASP3/HMGB1/ITCH/CD55/RHOA/MALT1/TYK2/FOXO3/CARD11/CCL5…	102
BP	GO:0046651	lymphocyte proliferation	6.01365e-46	5.46317e-44	1.70914e-44	ATM/TP53/PRKAR1A/TGFBR2/HPRT1/CD40LG/LEP/IGF1/IL6/CTNNB1/FOXP3/ADA/IL10/STAT5B/IGF2/CTLA4/CD46/GJA1/PRKCD/IL1B/SHH/JAK2/ARG1/BMP4/HSPD1/MIR21/FGF10/CD40/TLR4/HLA-DRB1/BTK/SOX11/MPL/IL2RA/ABL1/JAK3/TFRC/IL6ST/FLT3/PIK3CG/IL7R/PTPRC/EPO/BCL2/IL18/AHR/IL1A/IL4/FADD/IL2/ERBB2/IRS2/HLA-A/MYD88/CD79A/CASP3/HMGB1/ITCH/CD55/MALT1/TYK2/CDKN1A/BAX/CD19/CARD11/IFNA1/CCL5/VCAM1/SYK/IFNB1/IL13/CD274/TNFRSF1B/…	95
BP	GO:0050867	positive regulation of cell activation	7.97379e-46	7.13412e-44	2.2319e-44	MSH2/MLH1/PTPN11/PIK3CA/GLI3/AKT1/RUNX1/TGFBR2/CD40LG/GATA2/LEP/PDGFRB/IGF1/IL6/TNF/GLI2/GATA1/GATA3/FOXP3/ADA/IL10/STAT5B/IGF2/RAG1/TGFB1/CAV1/ACTA2/CD46/IL1B/SHH/WNT5A/NSD2/JAK2/IFNG/HSPD1/MIR21/FGF10/CD40/TLR4/HLA-DRB1/CD27/CCL2/BTK/MPL/IL2RA/CEBPA/JAK3/PRKDC/TFRC/IL6ST/HLA-DQB1/IL7R/PTPRC/B2M/EPO/BCL2/IL18/IL1A/IL4/FADD/DPP4/CD4/IL2/LRRK2/TNFSF11/IRS2/SRC/HLA-A/SOCS1/MYD88/HMGB1/MIR142/CD55/R…	115
BP	GO:0045860	positive regulation of protein kinase activity	2.20896e-45	1.94685e-43	6.09068e-44	STK11/PIK3CA/FGFR1/AXIN2/INS/INSR/ERCC6/HRAS/BMPR1A/AKT1/KIT/TGFBR2/EGFR/CD40LG/DOK7/ADIPOQ/MTOR/LEP/PDGFRB/MAP2K1/IGF1/TNF/MAP2K2/CDKN1B/ACE/TGFB2/EZH2/IGF2/TGFB1/GREM1/GHRL/PRKCD/IL1B/WNT5A/JAK2/IFNG/EGF/BMP2/MIR21/CD40/ELANE/CCND2/TLR4/SIRT1/VEGFA/EDN1/ABL1/ITGB3/KITLG/CCND1/DDX3X/FLT3/PIK3CG/PTPRC/ERBB3/EPO/IL18/IL4/BMPR2/HMGA2/PPP2CA/CD4/LRRK2/TNFSF11/ERBB2/CLU/FGF2/SRC/PDGFB/SOCS1/CSF1R/IL6…	109
BP	GO:0051896	regulation of protein kinase B signaling	2.34806e-45	2.03902e-43	6.37903e-44	PTEN/TSC2/FLCN/STK11/PIK3CA/FGFR1/INS/INSR/RET/MET/EGFR/MTOR/LEP/TGFBR1/TNF/H19/PIK3CD/GATA3/IGF2/RRAS/TGFB1/XDH/PPARA/MAGI2/EGF/MIR21/GATA4/ENG/IGF1R/SIRT1/PKHD1/MIR34A/TCF7L2/MIR126/PIK3CG/IL18/GPX1/NTRK2/NTRK1/CSF3/PPP2CA/F3/PIK3CB/TNFSF11/MIR132/MIR146A/FGF2/THPO/SRC/MIR29C/MIR451A/MIR200C/GDF15/MIR29A/TEK/MIR145/HSP90AA1/PTK2/MIR221/SH2B3/MC1R/THBS1/TXN/MIR34C/AKR1C3/MIR222/CD28/MIR342/MIR14…	76
BP	GO:1903039	positive regulation of leukocyte cell-cell adhesion	3.61995e-45	3.09795e-43	9.69187e-44	PTPN11/PIK3CA/GLI3/AKT1/RUNX1/TGFBR2/CD40LG/LEP/IGF1/IL6/TNF/GLI2/GATA3/FOXP3/ADA/STAT5B/IGF2/RAG1/CAV1/CD46/IL1B/SHH/JAK2/IFNG/HSPD1/MIR21/ELANE/HLA-DRB1/CD27/CCL2/IL2RA/JAK3/TFRC/IL6ST/HLA-DQB1/IL7R/PTPRC/B2M/EPO/IL18/IL1A/IL4/FADD/DPP4/CD4/IL2/TNFSF11/SRC/HLA-A/SOCS1/ALOX5/HMGB1/CD55/RHOA/MALT1/TYK2/FOXO3/CARD11/SELE/CCL5/VCAM1/SYK/CD274/IL12RB1/CD70/SOX4/CD28/IGFBP2/RARA/XBP1/IL7/RELA/ETS1/AG…	86
BP	GO:2001233	regulation of apoptotic signaling pathway	4.3858e-45	3.69974e-43	1.15746e-43	PTEN/TP53/BRCA1/NF1/FLCN/FGFR1/INS/LMNA/RET/AR/AKT1/FAS/RB1/RAF1/CTNNA1/TP63/TGFBR1/IGF1/TNF/WWOX/GATA1/CTNNB1/TERT/CAV1/BDNF/PRKCD/SOD1/IL1B/JAK2/BMP4/HIF1A/SERPINE1/CYLD/HMOX1/MIR21/GATA4/FGF10/NOS3/EIF2AK3/MYC/PRKN/KDM1A/SIRT1/HNRNPK/MIR17/CSNK2A1/TNFAIP3/TCF7L2/GSTP1/DDX3X/MDM2/MMP9/PTPRC/EPO/BCL2/PPP2R1A/GPX1/IL1A/PTGS2/IL4/FADD/NFE2L2/YAP1/HGF/PIK3CB/LRRK2/MIR132/CLU/HDAC1/SRC/MIR27B/ACVR1/…	105
BP	GO:0022409	positive regulation of cell-cell adhesion	8.24318e-45	6.85577e-43	2.14482e-43	PTPN11/PIK3CA/GLI3/AKT1/RUNX1/TGFBR2/CD40LG/LEP/IGF1/IL6/TNF/GLI2/GATA3/FOXP3/ADA/IL10/STAT5B/IGF2/RAG1/SOX2/CAV1/CD46/IL1B/SHH/WNT5A/JAK2/IFNG/HSPD1/MIR21/ELANE/HLA-DRB1/CD27/CCL2/IL2RA/JAK3/TFRC/IL6ST/HLA-DQB1/IL7R/PTPRC/B2M/EPO/IL18/IL1A/IL4/FADD/DPP4/CD4/IL2/TNFSF11/SRC/HLA-A/SOCS1/ALOX5/HMGB1/CD55/RHOA/MALT1/TYK2/JAK1/FOXO3/CARD11/SELE/CCL5/VCAM1/SYK/CD274/IL12RB1/CD70/SOX4/CD28/IGFBP2/RARA/…	93
BP	GO:0050730	regulation of peptidyl-tyrosine phosphorylation	1.44954e-44	1.18883e-42	3.71922e-43	TP53/PTPN11/ERCC6/CBL/KIT/EGFR/DOK7/ADIPOQ/TNFRSF1A/FGFR3/MTOR/LEP/NF2/IGF1/IL6/PLCG2/TNF/GATA1/ACE/IGF2/TGFB1/CAV1/GREM1/GHRL/PRKCD/JAK2/IFNG/EGF/FGF10/CD40/FGF8/VEGFA/ABL1/ITGB3/CD36/KITLG/IL6ST/FLT3/MIR125A/PTPRC/ERBB3/EPO/PPP2R1A/IL18/IL4/CSF3/PPP2CA/CD4/IL2/HGF/MIR146A/SRC/PDGFB/ACVR1/SOCS1/CSF1R/IL6R/VTN/FBXW7/CSF2/BMP6/ADAM17/ERBB4/MIR221/CCL5/SH2B3/SYK/IL13/MIRLET7E/MIF/IL5/HDAC2/IL3/MIR1…	88
BP	GO:0002040	sprouting angiogenesis	1.7839e-44	1.443e-42	4.51441e-43	NOTCH1/AKT1/GATA2/SPRED1/IL10/AKT3/GREM1/GHRL/BMP4/CDC42/HMOX1/MIR21/GLUL/MIR34A/VEGFA/ABL1/MIR17/MIR126/MIR125A/AGTR1/MIR27A/PTGS2/MIR22/PIK3CB/MIR132/PKM/MIR146A/FGF2/MIR27B/KDR/ALOX5/MIR29C/EPHB4/MIR200C/FBXW7/RHOA/ROBO1/TEK/JAK1/HDAC9/FLT4/MIR221/MIR31/MIR16-1/MIR483/MIR23A/THBS1/MIR26A1/MIR150/MIR34C/MIR222/MIR10A/MIRLET7B/MIR342/MIR10B/DLL1/MIR24-1/MIR15A/MIR20A/MIR199A1/MIR15B/MIR320A/MIR1…	75
BP	GO:0060485	mesenchyme development	2.56435e-44	2.04628e-42	6.40176e-43	PTEN/WT1/FGFR2/FGFR1/SMAD4/AXIN2/RET/JAG1/BMPR1A/NOTCH1/PHOX2B/COL1A1/TGFBR2/MTOR/PDGFRB/SOX10/SMAD3/TGFBR1/IL6/SPRED1/TGFB3/GATA3/TGFB2/CTNNB1/EZH2/TWIST1/TGFB1/STAT1/ACTA2/SDHAF2/GREM1/FOLR1/IL1B/SHH/WNT5A/TBX3/EXT1/MAPK1/BMP4/HIF1A/CDC42/BMP2/MIR21/GATA4/SMAD2/ENG/FGF10/NOS3/MYC/FGF8/NKX2-1/SOX9/SOX11/SMO/EDN1/ACTC1/KITLG/TCF7L2/FGF9/MDM2/LAMA5/ERBB3/BCL2/TBX20/FN1/MAPK3/YAP1/BMPR2/HMGA2/PPP2C…	94
BP	GO:0030099	myeloid cell differentiation	2.74676e-44	2.16261e-42	6.7657e-43	FBN1/NF1/KCNQ1/PTPN11/MITF/STAT3/JAG1/EP300/CDKN1C/PPARG/RUNX1/KIT/TGFBR2/RB1/ADAR/NOTCH2/ADIPOQ/GATA2/MTOR/PIK3R1/TNF/ERCC2/CDC73/GPC3/PIK3CD/GATA1/GATA3/CTNNB1/STAT5B/G6PD/TGFB1/STAT1/JAK2/IFNG/BMP4/HIF1A/CDC42/CASP8/FOXP1/TF/MYC/TLR4/RPS19/HLA-DRB1/SIRT1/LOX/VEGFA/MPL/FASN/CEBPA/TET2/JAK3/KITLG/PRKDC/TFRC/MMP9/B2M/EPO/IL4/CSF3/FADD/NFKBIA/IKZF1/IL17A/CD4/TNFSF11/THPO/SRC/PARP1/CDKN2B/CSF1R/MIR…	107
BP	GO:0002696	positive regulation of leukocyte activation	3.28245e-44	2.55038e-42	7.97881e-43	MSH2/MLH1/PTPN11/PIK3CA/GLI3/AKT1/RUNX1/TGFBR2/CD40LG/GATA2/LEP/IGF1/IL6/TNF/GLI2/GATA1/GATA3/FOXP3/ADA/IL10/STAT5B/IGF2/RAG1/TGFB1/CAV1/CD46/IL1B/SHH/WNT5A/NSD2/JAK2/IFNG/HSPD1/MIR21/FGF10/CD40/TLR4/HLA-DRB1/CD27/CCL2/BTK/MPL/IL2RA/CEBPA/JAK3/PRKDC/TFRC/IL6ST/HLA-DQB1/IL7R/PTPRC/B2M/EPO/BCL2/IL18/IL1A/IL4/FADD/DPP4/CD4/IL2/LRRK2/TNFSF11/IRS2/SRC/HLA-A/SOCS1/MYD88/HMGB1/MIR142/CD55/RHOA/MALT1/TYK…	111
BP	GO:1901653	cellular response to peptide	1.30549e-43	1.00116e-41	3.1321e-42	APC/TP53/FBN1/TSC2/PTPN11/PIK3CA/BRIP1/INS/INSR/STAT3/CASR/MEN1/AKT1/GJB2/PPARG/RB1/ADIPOQ/LEP/PIK3R1/CYP1B1/IGF1/CACNA2D1/TNF/PIK3R2/CDK4/STAT5B/IGF2/STAT1/CAV1/GJA1/CPS1/GHRL/PRKCD/PCSK9/IL1B/JAK2/CYP11B1/AKT2/ARG1/IRS1/MAX/IGF1R/MYC/TLR4/SIRT1/EDN1/TSHR/CD36/JAK3/PRKDC/MDM2/AGTR1/MIR140/NFKB1/IGFBP1/PRKAA1/PLAT/NFE2L2/GNRHR/PKM/MIR146A/LRP1/IRS2/SRC/PARP1/SOCS1/FOXO1/ICAM1/GDF15/TYK2/GSK3B/JAK…	102
BP	GO:0051271	negative regulation of cellular component movement	1.67653e-43	1.26922e-41	3.97073e-42	PTEN/NF1/FLCN/COL3A1/CDH1/MITF/STAT3/JAG1/BMPR1A/NOTCH1/AKT1/PPARG/WAS/APOE/ADIPOQ/CTNNA1/CYP19A1/CYP1B1/NF2/TNF/SPRED1/GATA3/CDKN1B/ADA/RRAS/TGFB1/GJA1/GREM1/SHH/MAGI2/SERPINE1/HMOX1/MIR21/ENG/GNRH1/NKX2-1/CCL2/PKHD1/MIR34A/MIR126/PPARD/MIR140/JUP/BCL2/TPM1/IGFBP3/CALR/MIR22/IL4/NFE2L2/DPP4/MIR132/MIR146A/LRP1/FGF2/RAC1/MIR223/MIR29C/BCR/HMGB1/MIR451A/MIR200C/RHOA/ROBO1/MIR29A/MIR200B/MIR145/FOX…	103
BP	GO:0060562	epithelial tube morphogenesis	2.14822e-43	1.60572e-41	5.02348e-42	PTCH1/TSC2/WT1/FGFR2/SMAD4/TSC1/GLI3/MED12/RET/AR/CASR/KRAS/MET/NOTCH1/SUFU/MTHFR/TGFBR2/NOTCH2/SMAD3/HNF1B/TNF/GLI2/GPC3/PIK3CD/GATA3/TGFB2/CTNNB1/SETD2/RYR2/TWIST1/TGFB1/GJA1/GREM1/FOLR1/SHH/WNT5A/ESR1/TBX3/EXT1/CXCR4/MTHFD1/BMP4/DVL1/HIF1A/EGF/BMP2/MIR21/GATA4/ENG/FOXP1/FGF10/VDR/MYC/FGF8/NKX2-1/SOX9/PKHD1/PRKACA/VEGFA/SOX11/SMO/EDN1/ABL1/LAMA5/BCL2/TBX20/PBX1/YAP1/FGF2/SRC/FOXH1/ACVR1/KDR/CSF…	97
BP	GO:0071900	regulation of protein serine/threonine kinase activity	3.7895e-43	2.79713e-41	8.75076e-42	PTEN/APC/NF1/BLM/FGFR1/INSR/HRAS/BMPR1A/MEN1/CDKN1C/AKT1/CDKN2A/PRKAR1A/PPARG/ACTB/KIT/APOE/RB1/EGFR/CD40LG/ADIPOQ/PDGFRB/MAP2K1/TNF/MAP2K2/CDKN1B/EZH2/CCNH/IGF2/TGFB1/CAV1/PRKCD/IL1B/WNT5A/IFNG/BMP4/EGF/BMP2/CD40/ELANE/CCND2/TLR4/SIRT1/MIR34A/VEGFA/EDN1/HMGCR/ABL1/CEBPA/TNFAIP3/KITLG/CCND1/GSTP1/DDX3X/FLT3/PIK3CG/PTPRC/BMPR2/HMGA2/PPP2CA/PIK3CB/LRRK2/TNFSF11/ERBB2/FGF2/SRC/PDGFB/CDKN2B/CSF1R/CAS…	103
BP	GO:0043434	response to peptide hormone	8.05845e-43	5.87471e-41	1.83789e-41	APC/FBN1/TSC2/KCNQ1/PTPN11/STK11/COL3A1/PIK3CA/SLC2A1/BRIP1/INS/TSC1/INSR/STAT3/MEN1/AKT1/GJB2/PPARG/COL1A1/RB1/ADIPOQ/MTOR/LEP/PIK3R1/CYP1B1/CDKN1B/PIK3R2/CDK4/IL10/STAT5B/IGF2/STAT1/CAV1/CPS1/GHRL/PRKCD/PCSK9/IL1B/JAK2/CYP11B1/POMC/AKT2/ARG1/PPARA/IRS1/MAX/CAT/SRD5A2/IGF1R/MYC/SIRT1/EDN1/TSHR/EIF2B5/JAK3/PRKDC/AGTR1/NFKB1/IGFBP1/PRKAA1/PTGS2/PLAT/NFE2L2/GNRHR/PKM/IRS2/SRC/PARP1/SOCS1/FOXO1/GDF1…	107
BP	GO:2000146	negative regulation of cell motility	9.23605e-43	6.65108e-41	2.08078e-41	PTEN/NF1/FLCN/COL3A1/CDH1/MITF/STAT3/JAG1/BMPR1A/NOTCH1/AKT1/PPARG/WAS/APOE/ADIPOQ/CTNNA1/CYP19A1/CYP1B1/NF2/TNF/SPRED1/GATA3/ADA/RRAS/TGFB1/GJA1/GREM1/SHH/MAGI2/SERPINE1/HMOX1/MIR21/ENG/GNRH1/NKX2-1/CCL2/MIR34A/MIR126/PPARD/MIR140/JUP/BCL2/TPM1/IGFBP3/CALR/MIR22/IL4/NFE2L2/DPP4/MIR132/MIR146A/LRP1/FGF2/RAC1/MIR223/MIR29C/BCR/HMGB1/MIR451A/MIR200C/RHOA/ROBO1/MIR29A/MIR200B/MIR145/FOXO3/SERPINF1/S…	101
BP	GO:0070371	ERK1 and ERK2 cascade	1.65866e-42	1.18005e-40	3.69175e-41	PTEN/FLCN/PTPN11/FGFR2/SMAD4/BRAF/HRAS/CASR/NOTCH1/PDGFRA/APOE/EGFR/NOTCH2/ADIPOQ/FGFR3/PDGFRB/MAP2K1/IGF1/TNF/MAP2K2/SPRED1/RRAS/TGFB1/ACTA2/IL1B/MAPK1/BMP4/EGF/BMP2/MIR21/GATA4/FGF10/TF/MYC/TLR4/FGF8/HLA-DRB1/SOX9/CCL2/PKHD1/EDN1/ABL1/CD36/MIR126/GSTP1/PTPRC/EPO/MIR27A/IL1A/FN1/NTRK1/MAPK3/CD4/TNFSF11/ERBB2/FGF2/THPO/SRC/MIR27B/PDGFB/KDR/CSF1R/HMGB1/ICAM1/MIR200C/FBXW7/TEK/MIR145/JUN/ERBB4/FLT4…	97
BP	GO:0040013	negative regulation of locomotion	4.51253e-42	3.1722e-40	9.92417e-41	PTEN/NF1/FLCN/COL3A1/CDH1/MITF/STAT3/JAG1/BMPR1A/NOTCH1/AKT1/PPARG/WAS/APOE/ADIPOQ/CTNNA1/CYP19A1/CYP1B1/NF2/TNF/SPRED1/GATA3/ADA/RRAS/TGFB1/GJA1/GREM1/GHRL/SHH/WNT5A/MAGI2/SERPINE1/HMOX1/MIR21/ENG/ELANE/GNRH1/NKX2-1/CCL2/MIR34A/MIR126/PPARD/MIR140/JUP/BCL2/TPM1/IGFBP3/CALR/MIR22/IL4/NFE2L2/DPP4/MIR132/MIR146A/LRP1/FGF2/RAC1/MIR223/MIR29C/BCR/HMGB1/MIR451A/MIR200C/RHOA/ROBO1/MIR29A/MIR200B/MIR145…	105
BP	GO:0060537	muscle tissue development	6.72149e-42	4.66946e-40	1.46083e-40	PTEN/NF1/PTCH1/WT1/FLCN/COL3A1/FGFR2/SMAD4/LMNA/TSC1/BMPR1A/EP300/NOTCH1/PRKAR1A/PDGFRA/PHOX2B/RYR1/RUNX1/TGFBR2/RB1/NOTCH2/MTOR/PDGFRB/SMAD3/TGFBR1/IGF1/DSP/TGFB2/CTNNB1/RYR2/G6PD/IGF2/TWIST1/TGFB1/CAV1/GJA1/GREM1/SHH/WNT5A/MYH11/TBX3/DMD/MYLK/PPARA/BMP4/MYBPC3/CDC42/BMP2/GATA4/ENG/PKP2/FGF8/SOX9/TNNT2/LOX/VEGFA/SOX11/SMO/EDN1/ACTC1/FGF9/YY1/ERBB3/BCL2/PRKAA1/TBX20/TPM1/CALR/DSG2/FGF3/GPX1/YAP1/…	106
BP	GO:0051251	positive regulation of lymphocyte activation	1.35986e-41	9.33721e-40	2.92113e-40	MSH2/MLH1/PTPN11/PIK3CA/GLI3/AKT1/RUNX1/TGFBR2/CD40LG/LEP/IGF1/IL6/GLI2/GATA3/FOXP3/ADA/IL10/STAT5B/IGF2/RAG1/TGFB1/CAV1/CD46/IL1B/SHH/NSD2/JAK2/IFNG/HSPD1/MIR21/FGF10/CD40/TLR4/HLA-DRB1/CD27/CCL2/BTK/MPL/IL2RA/JAK3/PRKDC/TFRC/IL6ST/HLA-DQB1/IL7R/PTPRC/B2M/EPO/BCL2/IL18/IL1A/IL4/FADD/DPP4/CD4/IL2/TNFSF11/IRS2/SRC/HLA-A/SOCS1/MYD88/HMGB1/CD55/RHOA/MALT1/TYK2/CDKN1A/FOXO3/CARD11/CCL5/VCAM1/SYK/IL13…	101
BP	GO:0048771	tissue remodeling	1.74671e-41	1.18556e-39	3.70899e-40	TP53/NF1/MITF/JAG1/PPARG/RUNX1/NOTCH2/LEP/IL6/TGFB3/ACE/CTNNB1/TGFB1/CAV1/GJA1/GREM1/EXT1/LEPR/ARG1/HIF1A/TPP1/FGF10/VDR/NOS3/TF/FGF8/MIR34A/PTH/MIR17/TNFAIP3/ITGB3/TNFRSF11B/TFRC/MDM2/MMP2/IL18/PLG/IL1A/BMPR2/IL2/TNFSF11/SRC/MIR27B/CSF1R/BCR/SPP1/CALCA/BAX/TIMP1/FLT4/TNFRSF11A/SYK/MIR16-1/DDR2/EDNRA/MMP14/MIR34C/EPAS1/PRKCA/MIR143/MIR20A/MIR199A1/MIR214/IL7/MIR15B/TRAF6/MIR195/PTK2B/IL15/MIR29B1	70
BP	GO:0000302	response to reactive oxygen species	2.74885e-41	1.84454e-39	5.77061e-40	ERCC6/MET/AKT1/PDGFRA/COL1A1/APOE/EGFR/FANCC/PDGFRB/CYP1B1/DHFR/IL6/H19/EZH2/IL10/PYCR1/STAT1/PRKCD/SOD1/MAPT/AIFM1/ARG1/MAPK1/HIF1A/CAT/HMOX1/MIR21/NOS3/SIRT1/MIR34A/MPO/BTK/EDN1/ABL1/MIR17/TNFAIP3/CD36/GSTP1/MMP2/MMP9/BCL2/PRKAA1/TPM1/GPX1/IL1A/NFE2L2/MAPK3/HGF/NQO1/LRRK2/PCNA/SRC/SOD2/CASP3/CHUK/FOS/JUN/FOXO3/RIPK1/HDAC6/MAPK8/TXN/AKR1C3/HDAC2/MIRLET7B/CDK1/BMP7/MIR107/STAT6/RELA/SDC1/BECN1/MI…	75
BP	GO:0032944	regulation of mononuclear cell proliferation	3.07535e-41	2.04045e-39	6.3835e-40	ATM/PRKAR1A/TGFBR2/CD40LG/LEP/IGF1/IL6/CRP/CTNNB1/FOXP3/ADA/IL10/STAT5B/IGF2/CTLA4/CD46/IL1B/SHH/JAK2/ARG1/BMP4/MIR21/FGF10/CD40/TLR4/HLA-DRB1/BTK/SOX11/MPL/IL2RA/JAK3/TFRC/IL6ST/PTPRC/EPO/BCL2/IL18/AHR/IL1A/IL4/FADD/IL2/ERBB2/IRS2/HLA-A/MYD88/CASP3/HMGB1/ITCH/CD55/TYK2/CDKN1A/CARD11/CCL5/VCAM1/SYK/IL13/CD274/TNFRSF1B/IL12RB1/CSF1/CD70/IDO1/MIF/IL5/CD28/IGFBP2/IL7/MAD1L1/AGER/LYN/TRAF6/HAVCR2/BCL…	80
BP	GO:0032103	positive regulation of response to external stimulus	3.33742e-41	2.18972e-39	6.8505e-40	CREBBP/FGFR1/CASR/EP300/MET/TNFRSF1A/PDGFRB/SMAD3/IL6/PLCG2/TNF/LDLR/ACE/STAT5B/TGFB1/GHRL/IL1B/WNT5A/JAK2/CXCR4/ARG1/IFNG/MAPK1/SERPINE1/MIR21/FGF10/IGF1R/TLR4/RPS19/BTK/VEGFA/EDN1/CEBPA/CXCL8/MIR126/PRKDC/IL6ST/PIK3CG/AGTR1/NEAT1/CALR/IL18/PLG/PTGS2/IKBKB/MIR22/IL4/FADD/MAPK3/NFKBIA/BMPR2/IL17A/IL2/F3/LRRK2/TNFSF11/FGF2/SRC/PRKD1/PDGFB/RAC1/KDR/CSF1R/IL6R/HMGB1/HSPB1/MIR142/TLR2/BMP6/HSP90AA1/A…	110
BP	GO:0070997	neuron death	3.5411e-41	2.29782e-39	7.18869e-40	ATM/TP53/MSH2/NF1/PIK3CA/TSC1/HRAS/KRAS/AKT1/FAS/CBL/APOE/RB1/RASA1/TP63/TNF/LIG4/TGFB3/GATA3/TGFB2/CTNNB1/TERT/IL10/G6PD/FASLG/BDNF/XRCC2/SOD1/PCSK9/WNT5A/TFAP2A/XIAP/JAK2/MAPT/AIFM1/AKT2/IFNG/PPARA/HIF1A/MAX/CDC42/HMOX1/CASP8/TLR4/FGF8/PRKN/SIRT1/CCL2/IKBKG/GPI/ABL1/GAPDH/IL6ST/ERBB3/EPO/BCL2/GPX1/NTRK2/NTRK1/NGF/CSF3/FADD/NQO1/LRRK2/RRAS2/CLU/PARP1/SOD2/CASP3/MIR200C/FBXW7/RHOA/GSK3B/BAX/FOS/J…	98
BP	GO:0030336	negative regulation of cell migration	3.65527e-41	2.34613e-39	7.33982e-40	PTEN/NF1/FLCN/COL3A1/CDH1/MITF/STAT3/JAG1/BMPR1A/NOTCH1/AKT1/PPARG/APOE/ADIPOQ/CYP19A1/CYP1B1/NF2/TNF/SPRED1/ADA/RRAS/TGFB1/GJA1/GREM1/SHH/MAGI2/SERPINE1/HMOX1/MIR21/ENG/GNRH1/NKX2-1/CCL2/MIR34A/MIR126/PPARD/MIR140/JUP/BCL2/TPM1/IGFBP3/CALR/MIR22/IL4/NFE2L2/DPP4/MIR132/MIR146A/LRP1/FGF2/RAC1/MIR223/MIR29C/BCR/HMGB1/MIR451A/MIR200C/RHOA/ROBO1/MIR29A/MIR200B/MIR145/FOXO3/SERPINF1/TIMP1/MIR221/MIR16…	97
BP	GO:0050870	positive regulation of T cell activation	6.75691e-41	4.29028e-39	1.34221e-39	PTPN11/PIK3CA/GLI3/AKT1/RUNX1/TGFBR2/CD40LG/LEP/IGF1/IL6/GLI2/GATA3/FOXP3/ADA/STAT5B/IGF2/RAG1/CAV1/CD46/IL1B/SHH/JAK2/IFNG/HSPD1/MIR21/HLA-DRB1/CD27/CCL2/IL2RA/JAK3/TFRC/IL6ST/HLA-DQB1/IL7R/PTPRC/B2M/EPO/IL18/IL1A/IL4/FADD/DPP4/CD4/IL2/TNFSF11/SRC/HLA-A/SOCS1/HMGB1/CD55/RHOA/MALT1/TYK2/FOXO3/CARD11/CCL5/VCAM1/SYK/CD274/IL12RB1/CD70/SOX4/CD28/IGFBP2/RARA/XBP1/IL7/AGER/LYN/TRAF6/HLA-DQA1/BCL10/HAV…	78
BP	GO:0050731	positive regulation of peptidyl-tyrosine phosphorylation	1.52473e-40	9.57821e-39	2.99653e-39	TP53/PTPN11/ERCC6/KIT/DOK7/ADIPOQ/TNFRSF1A/FGFR3/MTOR/LEP/IGF1/IL6/PLCG2/TNF/GATA1/ACE/IGF2/TGFB1/GREM1/GHRL/JAK2/IFNG/EGF/FGF10/CD40/FGF8/VEGFA/ABL1/ITGB3/CD36/KITLG/IL6ST/FLT3/PTPRC/ERBB3/EPO/IL18/IL4/CSF3/CD4/IL2/HGF/SRC/PDGFB/ACVR1/CSF1R/IL6R/VTN/FBXW7/CSF2/BMP6/ADAM17/ERBB4/MIR221/CCL5/SYK/IL13/MIF/IL5/HDAC2/IL3/LYN/HBEGF/FGF7/PECAM1/MIR19A/CD44/NRG1/PTK2B/IL15/IFNA2/TGFA	72
BP	GO:0050680	negative regulation of epithelial cell proliferation	1.84412e-40	1.14626e-38	3.58607e-39	BRCA2/PTEN/NF1/PTCH1/STK11/FGFR2/AR/MEN1/CDKN1C/PPARG/APOE/RB1/TGFBR1/TNF/CDC73/GPC3/GATA3/CDKN1B/TGFB2/SOX2/TGFB1/STAT1/CAV1/XDH/GHRL/WNT5A/BMP4/MIR21/VDR/TINF2/SOX9/CCL2/MIR34A/PRL/MIR126/PPARD/B2M/MIR22/MIR132/MIR146A/CDKN2B/ALOX5/MIR29C/CDK6/SNAI2/FBXW7/ROBO1/SERPINF1/MIR16-1/MIR483/THBS1/MIR133B/MIR26A1/MIR222/MIR342/MIR24-1/MIR15A/MIR15B/FLT1/MIR125B1/MIR149/MIR193A/MIR30B/MIR424/SPARC/MIR3…	67
BP	GO:0061138	morphogenesis of a branching epithelium	1.99307e-40	1.22594e-38	3.83535e-39	PTCH1/WT1/FGFR2/SMAD4/GLI3/AR/CASR/KRAS/MET/NOTCH1/TGFBR2/SOX10/TP63/HNF1B/TNF/GLI2/GPC3/CTNNB1/IL10/GREM1/SHH/WNT5A/ESR1/TBX3/EXT1/HOXB13/BMP4/EGF/BMP2/ENG/FGF10/VDR/MYC/FGF8/NKX2-1/SOX9/PKHD1/VEGFA/SMO/EDN1/ABL1/LAMA5/HOXA13/BCL2/TBX20/PBX1/YAP1/HGF/FGF2/SRC/ACVR1/KDR/SNAI2/SPINT2/WNT1/MIR16-1/STK4/EDNRA/CSF1/MMP14/PAX8/GRB2/PGR/BMP7/MIR15B/FGF7/KDM5B/TGM2/PAK1/FOXA1/SOCS3	71
BP	GO:0070665	positive regulation of leukocyte proliferation	2.10182e-40	1.27951e-38	4.00292e-39	TGFBR2/CD40LG/LEP/IGF1/IL6/FOXP3/ADA/STAT5B/IGF2/CD46/IL1B/SHH/JAK2/MAPK1/MIR21/FGF10/CD40/TLR4/PTH/MPL/IL2RA/JAK3/KITLG/TFRC/IL6ST/PTPRC/EPO/BCL2/IL18/IL1A/IL4/FADD/MAPK3/IL2/IRS2/HLA-A/CSF1R/MYD88/HMGB1/CD55/CSF2/TYK2/CDKN1A/CARD11/PTK2/CCL5/VCAM1/SYK/IL13/CD274/IL12RB1/CSF1/CD70/MIF/IL5/CD28/IGFBP2/IL7/AGER/LYN/TRAF6/HAVCR2/BCL6/MIR30B/IL15/TLR9	66
BP	GO:0097191	extrinsic apoptotic signaling pathway	3.0477e-40	1.83639e-38	5.74513e-39	PTEN/BRCA1/NF1/FGFR1/LMNA/RET/AR/AKT1/FAS/RAF1/TNFRSF1A/FGFR3/CTNNA1/PIK3R1/SMAD3/TGFBR1/IGF1/TNF/WWOX/GATA1/TGFB2/TERT/FASLG/TGFB1/CAV1/IL1B/JAK2/IFNG/BMP4/SERPINE1/CYLD/HMOX1/CASP8/FGF10/NOS3/CD27/TNFAIP3/KITLG/TCF7L2/GSTP1/DDX3X/PTPRC/ERBB3/BCL2/PPP2R1A/GPX1/IL1A/NGF/IL4/FADD/YAP1/IL2/HGF/SRC/ACVR1/IL6R/ICAM1/SNAI2/CSF2/GSK3B/BAX/FOXO3/RIPK1/MIR221/STK4/THBS1/TNFRSF1B/CD70/DIABLO/MIR222/RPS6KB…	77
BP	GO:0001763	morphogenesis of a branching structure	5.83686e-40	3.48148e-38	1.08918e-38	PTCH1/WT1/FGFR2/SMAD4/GLI3/AR/CASR/KRAS/MET/NOTCH1/TGFBR2/SOX10/TP63/HNF1B/TNF/GLI2/GPC3/CTNNB1/SETD2/IL10/GREM1/SHH/WNT5A/ESR1/TBX3/EXT1/HOXB13/BMP4/EGF/BMP2/ENG/FGF10/VDR/MYC/FGF8/NKX2-1/SOX9/PKHD1/VEGFA/SMO/EDN1/ABL1/LAMA5/HOXA13/BCL2/TBX20/PBX1/YAP1/HGF/LRRK2/FGF2/SRC/ACVR1/KDR/SNAI2/SPINT2/WNT1/MIR16-1/STK4/EDNRA/CSF1/MMP14/PAX8/GRB2/PGR/BMP7/MIR15B/FGF7/KDM5B/TGM2/PAK1/FOXA1/SOCS3	73
BP	GO:0050670	regulation of lymphocyte proliferation	8.81088e-40	5.20283e-38	1.62769e-38	ATM/PRKAR1A/TGFBR2/CD40LG/LEP/IGF1/IL6/CTNNB1/FOXP3/ADA/IL10/STAT5B/IGF2/CTLA4/CD46/IL1B/SHH/JAK2/ARG1/BMP4/MIR21/FGF10/CD40/TLR4/HLA-DRB1/BTK/SOX11/MPL/IL2RA/JAK3/TFRC/IL6ST/PTPRC/EPO/BCL2/IL18/AHR/IL1A/IL4/FADD/IL2/ERBB2/IRS2/HLA-A/MYD88/CASP3/HMGB1/ITCH/CD55/TYK2/CDKN1A/CARD11/CCL5/VCAM1/SYK/IL13/CD274/TNFRSF1B/IL12RB1/CD70/IDO1/MIF/IL5/CD28/IGFBP2/IL7/MAD1L1/AGER/LYN/TRAF6/HAVCR2/BCL6/MIR30B/…	78
BP	GO:0048661	positive regulation of smooth muscle cell proliferation	1.25818e-39	7.35598e-38	2.3013e-38	FGFR2/PIK3CA/BMPR1A/AKT1/DNMT1/TGFBR2/PDGFRB/IGF1/IL6/TNF/TERT/IL10/TGFB1/STAT1/GJA1/JAK2/NOTCH3/BMP4/HMOX1/MIR21/FOXP1/IGF1R/MYC/ELANE/TLR4/EDN1/MIR17/FGF9/MMP2/MMP9/MIR27A/IL18/PTGS2/HDAC1/FGF2/MIR27B/PDGFB/MYD88/IL6R/MIR130A/JUN/MIR221/CCL5/IL13/THBS1/MIR26A1/MIR222/RPS6KB1/MIR20A/HPGD/MIR214/HBEGF	52
BP	GO:0097696	receptor signaling pathway via STAT	1.42322e-39	8.23933e-38	2.57766e-38	VHL/RET/STAT3/NOTCH1/PPARG/KIT/TNFRSF1A/FGFR3/LEP/CYP1B1/NF2/IGF1/IL6/TNF/IL10/STAT5B/TGFB1/STAT1/CAV1/JAK2/IFNG/EGF/CD40/CCL2/PRL/MIRLET7C/JAK3/IL6ST/FLT3/MIR125A/IL7R/PTPRC/EPO/PPP2R1A/IL18/IL4/PPP2CA/IL2/MIR146A/THPO/SOCS1/CSF1R/IL6R/CSF2/TYK2/JAK1/ERBB4/MIR221/IFNA1/CCL5/SH2B3/IFNB1/IL13/MIRLET7E/IL5/HDAC2/IL3/MIR9-1/STAT6/LYN/PTPRD/MIR19A/MIR125B1/MIR99A/MIR149/STAT5A/PTK2B/IL15/IFNA2/SOCS3	70
BP	GO:0007162	negative regulation of cell adhesion	2.45683e-39	1.40851e-37	4.40648e-38	PTEN/NF1/PTPN11/CDH1/GLI3/JAG1/MEN1/NOTCH1/AKT1/CDKN2A/PRKAR1A/COL1A1/RUNX1/RASA1/ADIPOQ/PIK3R1/CYP1B1/NF2/EPCAM/FOXP3/IL10/HFE/TGFB1/CTLA4/PRKCD/SHH/JAK2/ARG1/PPARA/BMP4/SERPINE1/BMP2/MIR21/IL1RN/HLA-DRB1/VEGFA/IL2RA/ABL1/JAK3/MMP2/MIR125A/PTPRC/ERBB3/MIR27A/PLG/IL4/ACTN4/IL2/ERBB2/MIR146A/SRC/SOCS1/MIR29C/CASP3/HMGB1/ITCH/SNAI2/RHOA/BMP6/SPINT2/PTK2/WNT1/MIR221/MUC1/SH2B3/MIR31/IFNB1/CD274/THBS…	89
BP	GO:0007346	regulation of mitotic cell cycle	3.02889e-39	1.71977e-37	5.38026e-38	ATM/BRCA2/PTEN/APC/TP53/BRCA1/MSH2/PTCH1/BLM/PTPN11/NBN/INS/INSR/CHEK2/CDKN1C/AKT1/CDKN2A/PHOX2B/MRE11/RB1/EGFR/BUB1B/RAD51C/PDGFRB/IGF1/TNF/ERCC2/CDC73/CDKN1B/CTNNB1/TERT/EZH2/CDK4/IL10/CCNH/STAT5B/IGF2/RAD21/IL1B/CTC1/ERCC3/BMP4/FANCD2/EGF/CDC42/CYLD/MIR21/CYP1A1/FGF10/MYC/CCND2/FGF8/SIRT1/CCL2/BRD4/EDN1/ABL1/CCND1/PRKDC/XPC/YWHAE/DDX3X/MDM2/HOXA13/BCL2/PBX1/IL1A/HMGA2/PPP2CA/PDGFB/ACVR1/CDKN2B…	112
BP	GO:0001818	negative regulation of cytokine production	3.34143e-39	1.87915e-37	5.8789e-38	DICER1/ADIPOQ/IGF1/IL6/TNF/TGFB3/GATA3/TGFB2/EZH2/FOXP3/IL10/HFE/TWIST1/TGFB1/GHRL/POMC/ARG1/IFNG/PPARA/CYLD/HMOX1/MIR21/ELANE/TLR4/HLA-DRB1/MIR34A/BTK/MIR17/TNFAIP3/MIR155/MIRLET7C/JAK3/GSTP1/YY1/CDH3/MIR125A/MIR140/NFKB1/PTPRC/MIR378A/FN1/IL4/KAT5/HGF/MIR132/MIR146A/MIR27B/RAC1/MIR130A/HMGB1/ITCH/MIR146B/MIR142/MIR200C/MIR200B/MIR145/HDAC9/MIR221/MIR31/MC1R/MIR16-1/IFNB1/IL13/CD274/THBS1/MIR93/…	97
BP	GO:0071214	cellular response to abiotic stimulus	7.76655e-39	4.28612e-37	1.3409e-37	ATM/BRCA2/PTEN/TP53/BRCA1/BLM/CREBBP/STK11/PIK3CA/WRN/SLC2A1/CHEK2/HRAS/POLD1/EP300/BARD1/FAS/COL1A1/ERCC4/TNFRSF1A/PIK3R1/ATR/LIG4/GATA3/GJA1/PRKCD/IL1B/MYLK/AKT2/MIR21/CASP8/ENG/IGF1R/CD40/MYC/ERCC1/TLR4/KDM1A/SIRT1/SOX9/GNA11/XPA/XPC/DDX3X/MDM2/YY1/MMP2/MMP9/NFKB1/EPO/RAD51/PTGS2/FADD/MAPK3/NPM1/YAP1/HMGA2/PCNA/MME/DDB2/PARP1/MYD88/CASP3/SNAI2/CHEK1/CDKN1A/BAX/REST/MAP3K1/BMP6/TIMP1/MMP1/MC1R/…	91
BP	GO:0104004	cellular response to environmental stimulus	7.76655e-39	4.28612e-37	1.3409e-37	ATM/BRCA2/PTEN/TP53/BRCA1/BLM/CREBBP/STK11/PIK3CA/WRN/SLC2A1/CHEK2/HRAS/POLD1/EP300/BARD1/FAS/COL1A1/ERCC4/TNFRSF1A/PIK3R1/ATR/LIG4/GATA3/GJA1/PRKCD/IL1B/MYLK/AKT2/MIR21/CASP8/ENG/IGF1R/CD40/MYC/ERCC1/TLR4/KDM1A/SIRT1/SOX9/GNA11/XPA/XPC/DDX3X/MDM2/YY1/MMP2/MMP9/NFKB1/EPO/RAD51/PTGS2/FADD/MAPK3/NPM1/YAP1/HMGA2/PCNA/MME/DDB2/PARP1/MYD88/CASP3/SNAI2/CHEK1/CDKN1A/BAX/REST/MAP3K1/BMP6/TIMP1/MMP1/MC1R/…	91
BP	GO:0071216	cellular response to biotic stimulus	9.73098e-39	5.3205e-37	1.66451e-37	TP53/NOTCH1/AKT1/SMC1A/NOTCH2/IL6/PLCG2/TNF/CDC73/GATA1/CDK4/IL10/ABCA1/TGFB1/IL1B/WNT5A/JAK2/ARG1/MAPK1/SERPINE1/MIR21/NOS3/EIF2AK3/TLR4/CCL2/BTK/ABL1/MIR17/CXCL8/TNFAIP3/CD36/GSTP1/PPARD/MIR140/NFKB1/IL18/IL1A/CSF3/MAPK3/NFKBIA/SLX4/MIR146A/THPO/SRC/MYD88/BCR/PRPF8/HMGB1/NOS2/CD55/RHOA/CSF2/MALT1/GSK3B/TLR2/BMP6/CCL5/SYK/CD274/TNFRSF1B/MAPK8/CCR5/MIF/VIM/HSPA5/MIR342/PRKCA/MAPK14/CXCL10/RARA/XB…	81
BP	GO:0032102	negative regulation of response to external stimulus	1.24873e-38	6.76489e-37	2.11638e-37	PTEN/INS/NOTCH1/PDGFRA/PPARG/APOE/RB1/ADAR/ADIPOQ/TNFRSF1A/LEP/SMAD3/CYP19A1/IGF1/TNF/LDLR/GATA3/FOXP3/ADA/IL10/GREM1/GHRL/PRKCD/SOD1/WNT5A/ARG1/PPARA/DVL1/HLA-B/SERPINE1/MIR21/NOS3/ELANE/RPS19/HLA-DRB1/CCL2/MIR34A/IL2RA/EDN1/TNFAIP3/MIR126/NT5E/GSTP1/PPARD/NR1H2/NFKB1/PTPRC/RHBDF2/GPX1/PLG/PLAT/IL4/DPP4/IL2/HGF/MIR146A/FGF2/SRC/HLA-A/PDGFB/ALOX5/MIR223/VTN/BCR/ITCH/SPP1/MIR142/ROBO1/TEK/MIR200B/…	105
BP	GO:0048762	mesenchymal cell differentiation	1.29178e-38	6.93453e-37	2.16945e-37	PTEN/FGFR2/FGFR1/SMAD4/AXIN2/RET/JAG1/BMPR1A/NOTCH1/PHOX2B/COL1A1/TGFBR2/MTOR/SOX10/SMAD3/TGFBR1/IL6/SPRED1/TGFB3/GATA3/TGFB2/CTNNB1/EZH2/TWIST1/TGFB1/STAT1/SDHAF2/GREM1/FOLR1/IL1B/SHH/WNT5A/TBX3/EXT1/MAPK1/BMP4/HIF1A/CDC42/BMP2/MIR21/SMAD2/ENG/FGF10/FGF8/NKX2-1/SOX9/SOX11/SMO/EDN1/KITLG/TCF7L2/LAMA5/BCL2/TBX20/FN1/MAPK3/HMGA2/PPP2CA/HGF/ACVR1/CDH2/SNAI2/GSK3B/LRP6/ERBB4/FGF19/MIR221/EDNRA/MIR222…	79
BP	GO:0070372	regulation of ERK1 and ERK2 cascade	1.37058e-38	7.29122e-37	2.28105e-37	PTEN/FLCN/PTPN11/FGFR2/SMAD4/BRAF/HRAS/CASR/NOTCH1/PDGFRA/APOE/EGFR/NOTCH2/ADIPOQ/FGFR3/PDGFRB/MAP2K1/IGF1/TNF/SPRED1/RRAS/TGFB1/ACTA2/IL1B/BMP4/BMP2/MIR21/GATA4/FGF10/TLR4/FGF8/HLA-DRB1/CCL2/PKHD1/ABL1/CD36/MIR126/GSTP1/PTPRC/EPO/MIR27A/IL1A/FN1/NTRK1/MAPK3/CD4/TNFSF11/ERBB2/FGF2/THPO/SRC/MIR27B/PDGFB/KDR/CSF1R/HMGB1/ICAM1/MIR200C/FBXW7/TEK/MIR145/JUN/ERBB4/FLT4/FGF19/MIR221/CCL5/TNFRSF11A/SYK/M…	89
BP	GO:0042692	muscle cell differentiation	3.22957e-38	1.70273e-36	5.32697e-37	WT1/FGFR2/SMAD4/LMNA/TSC1/BMPR1A/KRAS/NOTCH1/AKT1/DNMT1/PRKAR1A/PDGFRA/RYR1/KIT/RB1/MTOR/PDGFRB/IGF1/CTNNB1/EZH2/G6PD/IGF2/TGFB1/BDNF/GREM1/SHH/MYH11/TBX3/DMD/PPARA/BMP4/BMP2/MIR21/GATA4/ENG/FGF10/KDM1A/SIRT1/SOX9/TNNT2/MIR34A/LOX/VEGFA/SMO/EDN1/ACTC1/HDAC4/FGF9/MDM2/YY1/MIR140/BCL2/TPM1/CALR/GPX1/MIR22/IL4/ACTN4/BMPR2/SYNE1/PDGFB/ACVR1/SOD2/H3-3A/CASP3/CDH2/GDF15/MIR200B/MIR145/HDAC9/RARB/WNT1/M…	99
BP	GO:0001822	kidney development	7.35344e-38	3.84266e-36	1.20217e-36	FBN1/NF1/PTCH1/WT1/FLCN/FGFR2/SMAD4/TSC1/GLI3/RET/JAG1/NOTCH1/CDKN1C/PDGFRA/NOTCH2/ADIPOQ/PDGFRB/SMAD3/TGFBR1/HNF1B/GLI2/GPC3/EPCAM/GATA3/ACE/TGFB2/CTNNB1/STAT1/ACTA2/GREM1/PCSK9/ASXL1/SHH/WNT5A/TFAP2A/EXT1/NOTCH3/BMP4/MAGI2/CAT/BMP2/SMAD2/FGF10/MYC/FGF8/SOX9/PKHD1/VEGFA/SOX11/SMO/ITGA3/LAMA5/MIR125A/AGTR1/MMP9/BCL2/PBX1/FADD/YAP1/LRRK2/ODC1/MME/FGF2/PDGFB/IL6R/RHOA/TEK/RARB/BAX/BMP6/SERPINF1/ERB…	87
BP	GO:0001938	positive regulation of endothelial cell proliferation	1.53813e-37	7.96724e-36	2.49254e-36	NF1/FGFR1/STAT3/AKT1/GATA2/TGFBR1/NRAS/PIK3CD/IL10/IGF2/AKT3/GHRL/WNT5A/ARG1/BMP4/HIF1A/EGF/BMP2/HMOX1/MIR21/SIRT1/VEGFA/ITGB3/MIR126/AGTR1/MIR27A/BMPR2/F3/MIR132/MIR146A/FGF2/MIR27B/PRKD1/PDGFB/KDR/MIR130A/HMGB1/MIR29A/TEK/JUN/BMP6/ADAM17/FLT4/MIR23A/MIR10A/MIRLET7B/PLCG1/PRKCA/MIR10B/SP1/RPTOR/CXCL12/VEGFC/STAT5A	54
BP	GO:0002683	negative regulation of immune system process	1.71874e-37	8.82534e-36	2.76099e-36	ATM/FBN1/NF1/COL3A1/INS/GLI3/AKT1/PRKAR1A/PPARG/RUNX1/ADAR/ADIPOQ/GATA2/PIK3R1/CYP19A1/TNF/LDLR/TGFB3/TGFB2/CTNNB1/FOXP3/ADA/IL10/HFE/TGFB1/CTLA4/CD46/GREM1/SHH/ARG1/BMP4/HLA-B/HMOX1/MIR21/MYC/TLR4/RPS19/HLA-DRB1/SOX9/CCL2/MIR34A/BTK/SOX11/IL2RA/TNFAIP3/JAK3/KITLG/MIR125A/IL7R/NR1H2/PTPRC/RHBDF2/MIR27A/GPX1/AHR/IL4/FADD/DPP4/IL2/ERBB2/MIR146A/SRC/HLA-A/SOCS1/MIR223/HSPA9/MIR130A/CDK6/BCR/CD59/CAS…	103
BP	GO:0034614	cellular response to reactive oxygen species	3.25062e-37	1.65473e-35	5.1768e-36	MET/AKT1/PDGFRA/EGFR/FANCC/CYP1B1/DHFR/IL6/H19/EZH2/IL10/PYCR1/PRKCD/SOD1/MAPT/AIFM1/ARG1/MAPK1/CAT/MIR21/NOS3/SIRT1/MIR34A/MPO/BTK/EDN1/ABL1/MIR17/TNFAIP3/CD36/MMP2/MMP9/PRKAA1/TPM1/NFE2L2/MAPK3/HGF/NQO1/LRRK2/PCNA/SRC/SOD2/CHUK/FOS/JUN/FOXO3/RIPK1/HDAC6/MAPK8/TXN/AKR1C3/HDAC2/MIRLET7B/CDK1/BMP7/MIR107/STAT6/RELA/BECN1/MIR92A1/PCGF2	61
BP	GO:0048545	response to steroid hormone	3.53769e-37	1.78547e-35	5.58583e-36	BRCA1/KMT2D/SMARCA4/PIK3CA/UGT1A1/AR/EP300/NOTCH1/GJB2/COL1A1/TGFBR2/ADIPOQ/SOX10/CYP1B1/TP63/IL6/TNF/TGFB3/ACE/TGFB2/IL10/TGFB1/CAV1/CPS1/ARID1A/NR3C1/ESR1/JAK2/AIFM1/ARG1/PPARA/BMP4/SRD5A2/ENG/FOXP1/IGF1R/IL1RN/IDH1/GNRH1/KDM1A/SIRT1/LOX/GPI/EDN1/CCND1/PPARD/FLT3/EPO/BCL2/CALR/PTGS2/PLAT/SST/YAP1/TYMS/CLDN1/PCNA/HDAC1/SRC/FOXH1/ACVR1/PARP1/NCOR1/CASP3/SPP1/RHOA/ESR2/TLR2/FOS/REST/FOXO3/SRD5A1/B…	90
BP	GO:2001234	negative regulation of apoptotic signaling pathway	6.09726e-37	3.05121e-35	9.54566e-36	BRCA1/INS/LMNA/AR/AKT1/RB1/RAF1/CTNNA1/TGFBR1/IGF1/TNF/GATA1/CTNNB1/TERT/BDNF/IL1B/BMP4/HIF1A/SERPINE1/HMOX1/MIR21/GATA4/FGF10/NOS3/PRKN/KDM1A/SIRT1/MIR17/CSNK2A1/TNFAIP3/TCF7L2/GSTP1/DDX3X/MDM2/MMP9/EPO/BCL2/GPX1/IL1A/PTGS2/IL4/NFE2L2/YAP1/HGF/PIK3CB/LRRK2/MIR132/CLU/HDAC1/SRC/ACVR1/SOD2/ICAM1/HSPB1/SNAI2/CSF2/GSK3B/BAX/RIPK1/MIR221/MUC1/THBS1/MIR210/MIF/MIR222/RPS6KB1/XBP1/IL7/RELA/CD44/ENO1/CX…	75
BP	GO:0043536	positive regulation of blood vessel endothelial cell migration	6.50671e-37	3.22875e-35	1.01011e-35	FGFR1/AKT1/GATA2/AKT3/TGFB1/HIF1A/HMOX1/NOS3/CD40/SIRT1/VEGFA/ABL1/MIR126/MIR27A/PTGS2/NFE2L2/MIR30A/MIR132/MIR146A/FGF2/MIR27B/PRKD1/PDGFB/KDR/HMGB1/HSPB1/HDAC9/ADAM17/MIR221/MIR200A/MIR31/MIR23A/THBS1/MIR210/MIR150/MIR10A/MIR342/PLCG1/PRKCA/MIR10B/MIR143/SP1/ETS1/VEGFC/STAT5A	45
BP	GO:0030217	T cell differentiation	7.13479e-37	3.48189e-35	1.0893e-35	TP53/STK11/TSC1/GLI3/STAT3/RUNX1/KIT/TGFBR2/MTOR/LEP/IL6/GLI2/LIG4/PIK3CD/GATA3/CTNNB1/FOXP3/ADA/STAT5B/RAG1/CTLA4/CD46/SOD1/IL1B/SHH/LEPR/IFNG/ITK/BMP4/FANCD2/MIR21/FOXP1/FANCA/HLA-DRB1/CD27/IL2RA/ABL1/JAK3/CD8A/RUNX2/PRKDC/IL7R/PTPRC/B2M/BCL2/IL18/IL1A/IL4/FADD/CD4/IL2/ERBB2/SOCS1/IL6R/DROSHA/CDK6/HMGB1/RHOA/MALT1/FOXO3/ADAM17/CARD11/WNT1/SYK/IFNB1/IL12RB1/SOX4/CD28/RARA/XBP1/STAT6/IL7/EGR1/BCL…	80
BP	GO:0051054	positive regulation of DNA metabolic process	7.13479e-37	3.48189e-35	1.0893e-35	ATM/BRCA1/MSH2/MLH1/ATRX/WT1/NBN/WRN/RAD50/ERCC6/AKT1/WAS/MRE11/ACTB/RTEL1/EGFR/POT1/PDGFRB/CYP1B1/ATR/IL6/TNF/GLI2/ERCC2/CTNNB1/TGFB1/DKC1/GREM1/PRKCD/NSD2/CTC1/MAPK1/EGF/CDC42/FGF10/IGF1R/CD40/MYC/ERCC1/SIRT1/RBBP8/USP7/FANCB/PRKDC/TFRC/PTPRC/WRAP53/RAD51/IL4/MAPK3/KAT5/IL2/HGF/SLX4/PCNA/FGF2/SRC/PDGFB/XRCC1/PARP1/HMGB1/HNRNPA2B1/FUS/BAX/HSP90AA1/GLI1/ACD/HNRNPA1/MGMT/TRRAP/CD28/FGFR4/TP53BP1/C…	80
BP	GO:0072001	renal system development	8.97507e-37	4.34408e-35	1.35904e-35	FBN1/NF1/PTCH1/WT1/FLCN/FGFR2/SMAD4/TSC1/GLI3/RET/JAG1/NOTCH1/CDKN1C/PDGFRA/NOTCH2/ADIPOQ/PDGFRB/SMAD3/TGFBR1/HNF1B/GLI2/GPC3/EPCAM/GATA3/ACE/TGFB2/CTNNB1/STAT1/ACTA2/GREM1/PCSK9/ASXL1/SHH/WNT5A/TFAP2A/EXT1/NOTCH3/BMP4/MAGI2/CAT/BMP2/SMAD2/FGF10/MYC/FGF8/SOX9/PKHD1/VEGFA/SOX11/SMO/ITGA3/LAMA5/MIR125A/AGTR1/MMP9/BCL2/PBX1/FADD/YAP1/LRRK2/ODC1/MME/FGF2/PDGFB/IL6R/RHOA/TEK/RARB/BAX/BMP6/SERPINF1/ERB…	87
BP	GO:0042063	gliogenesis	9.07299e-37	4.35577e-35	1.3627e-35	PTEN/NF1/DICER1/PTPN11/GLI3/MED12/STAT3/KRAS/NOTCH1/AKT1/PHOX2B/MTOR/SOX10/NF2/MAP2K1/IL6/TNF/LDLR/ERCC2/TGFB2/CTNNB1/EZH2/SOX2/TGFB1/SOD1/IL1B/SHH/MAPT/LEPR/CXCR4/AKT2/IFNG/MAPK1/BMP2/FGF10/MYC/TLR4/SOX9/CCL2/SOX11/SMO/ABL1/EIF2B5/IL6ST/ERBB3/NTRK2/MAPK3/ERBB2/CLU/MIR146A/LRP1/HDAC1/FGF2/CDKN2B/CSF1R/SUZ12/CDK6/CDH2/MIR142/RHOA/MYRF/TLR2/MIR221/TNFRSF1B/RHEB/CSF1/MMP14/MIR26A1/PLAG1/SOX4/VIM/MIR…	84
BP	GO:1901214	regulation of neuron death	1.17767e-36	5.60817e-35	1.75451e-35	ATM/TP53/MSH2/NF1/PIK3CA/TSC1/HRAS/KRAS/AKT1/CBL/APOE/RASA1/TNF/LIG4/TGFB3/GATA3/TGFB2/CTNNB1/TERT/IL10/G6PD/FASLG/BDNF/XRCC2/SOD1/PCSK9/WNT5A/TFAP2A/JAK2/MAPT/AIFM1/IFNG/PPARA/HIF1A/CDC42/HMOX1/CASP8/TLR4/FGF8/PRKN/SIRT1/CCL2/IKBKG/GPI/ABL1/IL6ST/ERBB3/EPO/BCL2/NTRK2/NTRK1/NGF/CSF3/NQO1/LRRK2/RRAS2/CLU/PARP1/SOD2/CASP3/MIR200C/FBXW7/RHOA/GSK3B/BAX/FOS/JUN/REST/FOXO3/SERPINF1/DCC/WNT1/CCL5/MIR200…	87
BP	GO:0060284	regulation of cell development	1.48732e-36	7.02608e-35	2.1981e-35	PTEN/TP53/FBN1/NF1/DICER1/STK11/SMAD4/AXIN2/INS/GLI3/RET/BMPR1A/NOTCH1/AKT1/KIT/NOTCH2/ADIPOQ/TNFRSF1A/MTOR/SOX10/CTNNA1/NF2/MAP2K1/IGF1/IL6/TNF/LDLR/LIG4/ACE/L1CAM/CTNNB1/EZH2/TGFB1/BDNF/XRCC2/IL1B/SHH/WNT5A/MAPT/CXCR4/IFNG/BMP4/HIF1A/CDC42/BMP2/MYC/RPS19/KDM1A/VEGFA/SOX11/SMO/MPL/ABL1/PRKDC/IL6ST/B2M/BCL2/CALR/IL1A/FN1/IKBKB/NTRK2/NGF/ACTN4/YAP1/BMPR2/LRRK2/TNFSF11/TUG1/MIR146A/HDAC1/MME/RAC1/C…	111
BP	GO:0001649	osteoblast differentiation	2.78688e-36	1.30607e-34	4.08602e-35	NF1/PTCH1/FGFR2/SMAD4/AXIN2/GLI3/JAG1/BMPR1A/MEN1/NOTCH1/SUFU/AKT1/PPARG/COL1A1/ADAR/SMAD3/TP63/IGF1/IL6/TNF/GLI2/WWOX/CTNNB1/IGF2/SOX2/TWIST1/GJA1/GREM1/SHH/VCAN/BMP4/CAT/BMP2/MIR21/SOX9/PRKACA/LOX/SOX11/SMO/FASN/CEBPA/RUNX2/FGF9/IL6ST/CYP24A1/MIR27A/YAP1/BMPR2/HGF/RRAS2/FGF2/PRKD1/ACVR1/IL6R/H3-3A/CDK6/SPP1/SNAI2/MIR200C/GSK3B/PTHLH/REST/BMP6/GLI1/PTK2/DDR2/MIR210/MAPK14/MIR20A/MIR9-1/BMP7/TNC/…	76
BP	GO:0014706	striated muscle tissue development	3.24082e-36	1.50685e-34	4.71417e-35	PTEN/WT1/FGFR2/SMAD4/LMNA/TSC1/BMPR1A/NOTCH1/PRKAR1A/PDGFRA/RUNX1/TGFBR2/NOTCH2/MTOR/PDGFRB/SMAD3/TGFBR1/IGF1/DSP/TGFB2/RYR2/G6PD/TGFB1/GJA1/GREM1/SHH/WNT5A/MYH11/TBX3/PPARA/BMP4/MYBPC3/CDC42/BMP2/GATA4/ENG/PKP2/FGF8/TNNT2/LOX/VEGFA/EDN1/ACTC1/FGF9/YY1/ERBB3/TBX20/TPM1/CALR/DSG2/FGF3/YAP1/FGF2/FOXH1/ACVR1/CREB1/MIR200B/RARB/GLI1/ERBB4/EDNRA/MIR23A/MIR222/MAPK14/DLL1/RARA/MIR24-1/MIR199A1/CDK1/BMP…	77
BP	GO:0048872	homeostasis of number of cells	3.61444e-36	1.66744e-34	5.21657e-35	BAP1/KCNQ1/PTPN11/FH/STAT3/KRAS/NOTCH1/AKT1/FAS/KIT/RB1/ADAR/GATA2/FANCC/IL6/ERCC2/PIK3CD/GATA1/GATA3/EZH2/FOXP3/ADA/STAT5B/G6PD/RAG1/AKT3/STAT1/SOD1/ASXL1/JAK2/EXT1/BMP4/HIF1A/HMOX1/NOS3/RPS19/SOX9/PTH/VEGFA/SMO/MPL/GPI/IL2RA/ABL1/TNFAIP3/JAK3/KITLG/PRKDC/FLT3/IL7R/B2M/EPO/BCL2/FADD/IKZF1/IL2/PIK3CB/HSPA9/CDK6/BCR/CASP3/HMGB1/CDH2/BAX/FOXO3/ADAM17/CARD11/MIR221/SH2B3/CSF1/MIF/SOX4/MIR222/EPAS1/M…	82
BP	GO:0070374	positive regulation of ERK1 and ERK2 cascade	1.28879e-35	5.89945e-34	1.84563e-34	PTEN/PTPN11/FGFR2/BRAF/HRAS/CASR/NOTCH1/PDGFRA/APOE/EGFR/NOTCH2/FGFR3/PDGFRB/MAP2K1/IGF1/TNF/TGFB1/ACTA2/BMP4/BMP2/MIR21/GATA4/FGF10/TLR4/FGF8/HLA-DRB1/CCL2/ABL1/CD36/MIR126/PTPRC/EPO/MIR27A/IL1A/NTRK1/MAPK3/CD4/TNFSF11/FGF2/THPO/SRC/MIR27B/PDGFB/KDR/CSF1R/HMGB1/ICAM1/FBXW7/TEK/JUN/ERBB4/FLT4/FGF19/MIR221/CCL5/TNFRSF11A/MIR23A/MIF/MIR222/MIRLET7B/HTR2C/PRKCA/CCN2/MIR24-1/PLA2G2A/FGFR4/AGER/CD44/H…	72
BP	GO:0048738	cardiac muscle tissue development	1.92796e-35	8.75737e-34	2.73973e-34	PTEN/WT1/FGFR2/SMAD4/LMNA/TSC1/BMPR1A/NOTCH1/PRKAR1A/PDGFRA/RUNX1/TGFBR2/NOTCH2/MTOR/PDGFRB/TGFBR1/IGF1/DSP/TGFB2/RYR2/G6PD/TGFB1/GJA1/GREM1/WNT5A/MYH11/TBX3/PPARA/BMP4/MYBPC3/CDC42/BMP2/GATA4/ENG/PKP2/FGF8/TNNT2/VEGFA/EDN1/ACTC1/FGF9/YY1/ERBB3/TBX20/TPM1/CALR/DSG2/FGF3/YAP1/FGF2/FOXH1/ACVR1/CREB1/MIR200B/RARB/GLI1/ERBB4/EDNRA/MIR23A/MIR222/MAPK14/DLL1/RARA/MIR24-1/MIR199A1/CDK1/BMP7/MIR204/CBY1/…	74
BP	GO:0030879	mammary gland development	2.4306e-35	1.09563e-33	3.42765e-34	BRCA2/PTCH1/FGFR2/GLI3/AR/AKT1/TGFBR2/CYP19A1/GLI2/TGFB3/GATA3/ATP7B/STAT5B/CAV1/XDH/GJA1/WNT5A/ESR1/TBX3/JAK2/AKT2/ARG1/MAPK1/BMP4/HIF1A/EGF/FGF10/VDR/SOX9/VEGFA/SMO/FASN/PRL/CCND1/GPX1/TNFSF11/IRS2/FGF2/SRC/CSF1R/ROBO1/RREB1/CREB1/BAX/ERBB4/TNFRSF11A/MGMT/HK2/CSF1/PGR/XBP1/STAT6/KDM5B/WNT3/STAT5A/NRG1/TGFA	57
BP	GO:0097305	response to alcohol	2.66513e-35	1.19224e-33	3.72991e-34	BRCA1/PTCH1/BLM/FGFR2/CDH1/UGT1A1/AKT1/CBL/TGFBR2/ADIPOQ/LEP/CTNNA1/DNMT3A/CYP1B1/TGFBR1/TNF/GATA3/CFTR/ACE/CTNNB1/CDK4/FOXP3/G6PD/TGFB1/SOD1/AIFM1/PPARA/ABCB11/ACACA/CAT/CASP8/SMAD2/IGF1R/MYC/GNRH1/CD27/PTH/SMO/CCND1/JUP/PRKAA1/RAD51/AHR/CSF3/IL2/NQO1/TYMS/CLDN1/PARP1/SOD2/RHOA/LRP6/FOS/FOXO3/FGF19/VCAM1/IL13/MGMT/CCR5/AKR1C3/HDAC2/MIR342/RARA/RPS6KB1/HPGD/CDK1/MIR182/SPINK1/MIR96/SGK1/RECQL5/OG…	74
BP	GO:0010212	response to ionizing radiation	5.60618e-35	2.48906e-33	7.78698e-34	ATM/BRCA2/TP53/BRCA1/MSH2/BLM/STK11/WRN/CHEK2/ERCC6/HRAS/MEN1/BARD1/CBL/DNMT3A/ATR/LIG4/GATA3/XRCC2/FANCD2/MIR21/MYC/ERCC1/KDM1A/SIRT1/CCND1/PRKDC/MDM2/PTPRC/BCL2/PRKAA1/RAD51/GPX1/IL1A/YAP1/HMGA2/KAT5/XRCC4/PARP1/SOD2/CASP3/SNAI2/CDKN1A/BAX/VCAM1/MGMT/HSPA5/GRB2/MAPK14/CXCL10/TP53BP1/EGR1/H2AX/ABRAXAS1/RAD54L/BCL2L1/XRCC5/XRCC6	58
BP	GO:0050728	negative regulation of inflammatory response	7.34579e-35	3.23708e-33	1.01271e-33	INS/PPARG/APOE/RB1/ADIPOQ/TNFRSF1A/SMAD3/CYP19A1/IGF1/LDLR/GATA3/FOXP3/ADA/IL10/GHRL/PRKCD/SOD1/PPARA/ELANE/RPS19/HLA-DRB1/IL2RA/TNFAIP3/MIR126/NT5E/GSTP1/PPARD/NFKB1/PTPRC/RHBDF2/GPX1/IL4/IL2/HGF/MIR146A/SRC/ALOX5/MIR223/BCR/MIR142/TEK/MIR145/SERPINF1/MIR221/MIR31/SYK/MIR16-1/IL13/TNFRSF1B/MIR26A1/MIR222/PLCG1/MAPK14/MIR15A/MIR20A/MIR199A1/MIR204/MIR15B/LYN/MIR19A/MIR149/MIR195/MIR92A1/MIR141/SO…	65
BP	GO:0032946	positive regulation of mononuclear cell proliferation	8.92847e-35	3.90538e-33	1.22179e-33	TGFBR2/CD40LG/LEP/IGF1/IL6/FOXP3/ADA/STAT5B/IGF2/CD46/IL1B/SHH/JAK2/MIR21/FGF10/CD40/TLR4/MPL/IL2RA/JAK3/TFRC/IL6ST/PTPRC/EPO/BCL2/IL18/IL1A/IL4/FADD/IL2/IRS2/HLA-A/MYD88/HMGB1/CD55/TYK2/CDKN1A/CARD11/CCL5/VCAM1/SYK/IL13/CD274/IL12RB1/CSF1/CD70/MIF/IL5/CD28/IGFBP2/IL7/AGER/TRAF6/HAVCR2/BCL6/MIR30B/IL15/TLR9	58
BP	GO:0071375	cellular response to peptide hormone stimulus	1.04431e-34	4.53428e-33	1.41854e-33	APC/FBN1/TSC2/PTPN11/PIK3CA/BRIP1/INS/INSR/STAT3/MEN1/AKT1/GJB2/PPARG/RB1/ADIPOQ/LEP/PIK3R1/CYP1B1/PIK3R2/CDK4/STAT5B/IGF2/STAT1/CAV1/CPS1/GHRL/PRKCD/PCSK9/IL1B/JAK2/CYP11B1/AKT2/ARG1/IRS1/MAX/IGF1R/MYC/SIRT1/EDN1/TSHR/JAK3/PRKDC/AGTR1/NFKB1/IGFBP1/PRKAA1/PLAT/NFE2L2/GNRHR/PKM/IRS2/SRC/PARP1/SOCS1/FOXO1/GDF15/TYK2/GSK3B/JAK1/MIR145/HDAC9/SRD5A1/PTK2/WNT1/EDNRA/GRB2/MIR143/RPS6KB1/XBP1/MIR107/SP1/…	82
BP	GO:1904019	epithelial cell apoptotic process	1.28333e-34	5.53145e-33	1.7305e-33	TGFBR2/RB1/CD40LG/GATA2/DNMT3A/IL6/TNF/H19/GATA3/TERT/IL10/RYR2/FASLG/JAK2/PPARA/SERPINE1/HMOX1/IGF1R/CD40/CCL2/PKHD1/ABL1/TNFAIP3/TCF7L2/MIR126/PIK3CG/MIR125A/PRKAA1/IL4/NFE2L2/YAP1/BMPR2/MIR132/KDR/ICAM1/GSN/TEK/FOXO3/STK4/EDNRA/IL13/THBS1/AKR1C3/CAST/PLCG1/MIR24-1/MIR15A/MIR182/KRT18/MIR30B/E2F1/MIR30E/BCL2L1	53
BP	GO:0048568	embryonic organ development	1.59635e-34	6.83076e-33	2.13699e-33	TP53/FBN1/PTCH1/KCNQ1/FGFR2/POLE/GLI3/PALB2/MED12/BMPR1A/NOTCH1/CDKN1C/SUFU/AKT1/PDGFRA/KIT/TGFBR2/EGFR/NOTCH2/GATA2/SMAD3/TGFBR1/HNF1B/MAP2K1/TNF/GLI2/TGFB3/GATA1/GATA3/KMT2A/TGFB2/CTNNB1/SETD2/ADA/IL10/RYR2/IGF2/TWIST1/TGFB1/GJA1/FOLR1/SOD1/SHH/WNT5A/TBX3/TFAP2A/MTHFD1/MAPK1/ERCC3/BMP4/DVL1/HIF1A/CDC42/GATA4/CASP8/SMAD2/ENG/FGF10/ERCC1/FGF8/SOX9/VEGFA/SOX11/SMO/EDN1/CEBPA/CXCL8/RUNX2/KITLG/FGF9…	102
BP	GO:0007584	response to nutrient	1.8257e-34	7.75592e-33	2.42643e-33	BRIP1/UGT1A1/CASR/MTHFR/PPARG/COL1A1/TGFBR2/ADIPOQ/MTOR/LEP/DNMT3A/CYP1B1/STAT1/FOLR1/TYR/CYP27B1/ARG1/SLC16A1/CAT/HMOX1/GATA4/CYP1A1/VDR/IGF1R/ERCC1/PTH/CCND1/TNFRSF11B/TFRC/PPARD/EPO/CYP24A1/GPX1/IL1A/PTGS2/SST/NQO1/TYMS/CDKN2B/SOD2/SPP1/SNAI2/SRSF2/VCAM1/MGMT/AKR1C3/IGFBP2/CXCL10/LTA/RARA/RPS6KB1/NCOA1/RXRA/XBP1/BMP7/MIR125B1/BECN1/OGG1/IL15	59
BP	GO:0007259	receptor signaling pathway via JAK-STAT	2.13863e-34	9.02042e-33	2.82202e-33	VHL/RET/STAT3/NOTCH1/KIT/TNFRSF1A/FGFR3/LEP/CYP1B1/NF2/IGF1/IL6/TNF/IL10/STAT5B/STAT1/CAV1/JAK2/IFNG/EGF/CD40/CCL2/PRL/JAK3/IL6ST/FLT3/MIR125A/IL7R/PTPRC/EPO/PPP2R1A/IL18/IL4/PPP2CA/IL2/MIR146A/SOCS1/CSF1R/IL6R/CSF2/TYK2/JAK1/ERBB4/MIR221/IFNA1/CCL5/SH2B3/IFNB1/IL13/MIRLET7E/IL5/HDAC2/IL3/MIR9-1/STAT6/LYN/PTPRD/MIR19A/STAT5A/PTK2B/IL15/IFNA2/SOCS3	63
BP	GO:0050671	positive regulation of lymphocyte proliferation	4.21629e-34	1.76576e-32	5.52414e-33	TGFBR2/CD40LG/LEP/IGF1/IL6/FOXP3/ADA/STAT5B/IGF2/CD46/IL1B/SHH/JAK2/MIR21/FGF10/CD40/TLR4/MPL/IL2RA/JAK3/TFRC/IL6ST/PTPRC/EPO/BCL2/IL18/IL1A/IL4/FADD/IL2/IRS2/HLA-A/MYD88/HMGB1/CD55/TYK2/CDKN1A/CARD11/CCL5/VCAM1/SYK/IL13/CD274/IL12RB1/CD70/MIF/IL5/CD28/IGFBP2/IL7/AGER/TRAF6/HAVCR2/BCL6/MIR30B/IL15/TLR9	57
BP	GO:0007178	transmembrane receptor protein serine/threonine kinase signaling pathway	6.4972e-34	2.70183e-32	8.45262e-33	TP53/FBN1/CREBBP/FLCN/STK11/COL3A1/SMAD4/STAT3/BMPR1A/EP300/MEN1/NOTCH1/CDKN1C/PPARG/TGFBR2/NOTCH2/SMAD3/TGFBR1/ZEB2/GPC3/SPRED1/TGFB3/HNF4A/TGFB2/HFE/TGFB1/CAV1/GREM1/FOLR1/SHH/WNT5A/XIAP/JAK2/EXT1/PPARA/BMP4/MAGI2/BMP2/MIR21/GATA4/SMAD2/ENG/FGF10/TF/NKX2-1/SIRT1/LOX/SOX11/ABL1/ITGA3/RUNX2/FGF9/HOXA13/MIR140/TBX20/MAPK3/MIR30A/BMPR2/AFP/LRP1/SRC/FOXH1/ACVR1/PARP1/CDKN2B/KDR/GDF15/STUB1/FOS/JUN/B…	91
BP	GO:0048754	branching morphogenesis of an epithelial tube	6.76307e-34	2.79272e-32	8.73698e-33	PTCH1/WT1/FGFR2/SMAD4/GLI3/AR/CASR/KRAS/MET/NOTCH1/TGFBR2/HNF1B/TNF/GLI2/GPC3/CTNNB1/GREM1/SHH/WNT5A/ESR1/TBX3/EXT1/BMP4/EGF/BMP2/ENG/FGF10/VDR/MYC/FGF8/NKX2-1/SOX9/PKHD1/VEGFA/SMO/EDN1/ABL1/LAMA5/BCL2/TBX20/PBX1/YAP1/FGF2/SRC/ACVR1/KDR/WNT1/MIR16-1/STK4/EDNRA/CSF1/MMP14/PAX8/PGR/BMP7/MIR15B/KDM5B/PAK1/FOXA1	59
BP	GO:0016055	Wnt signaling pathway	1.53028e-33	6.27521e-32	1.96319e-32	PTEN/APC/TSC2/SMARCA4/STK11/FGFR2/AXIN2/GLI3/MED12/MITF/NOTCH1/COL1A1/APOE/EGFR/SOX10/SMAD3/HNF1B/PLCG2/ZEB2/WWOX/CDC73/GPC3/GATA3/CTNNB1/TERT/SOX2/TGFB1/CAV1/SDHAF2/GREM1/FOLR1/SHH/WNT5A/XIAP/EXT1/TBL1XR1/DVL1/MAGI2/EGF/CDC42/CYLD/BMP2/FGF10/GNAQ/PRKN/SOX9/EDN1/ABL1/ITGA3/CSNK2A1/TNFAIP3/CCND1/TCF7L2/FGF9/DDX3X/CDH3/JUP/NFKB1/IGFBP1/PPP2R1A/PRKAA1/RNF43/YAP1/PPP2CA/LRRK2/LRP1/HDAC1/FGF2/SRC/RAC1…	101
BP	GO:0014065	phosphatidylinositol 3-kinase signaling	1.64443e-33	6.69679e-32	2.09508e-32	PTEN/NF1/TSC2/PIK3CA/FGFR1/INS/INSR/AKT1/PDGFRA/CBL/KIT/EGFR/LEP/PDGFRB/PIK3R1/IGF1/TNF/PIK3CD/GATA3/TGFB2/PIK3R2/TWIST1/JAK2/IRS1/EGF/CAT/MIR21/IGF1R/SIRT1/SOX9/EDN1/MIR126/PPARD/FLT3/PIK3CG/ERBB3/IL18/FN1/NTRK2/NTRK1/CSF3/HGF/PIK3CB/ERBB2/FGF2/SRC/PDGFB/KDR/TEK/PTK2/ERBB4/CCL5/CD28/MIR20A/FLT1/BECN1/DCN	57
BP	GO:0198738	cell-cell signaling by wnt	2.27497e-33	9.20115e-32	2.87856e-32	PTEN/APC/TSC2/SMARCA4/STK11/FGFR2/AXIN2/GLI3/MED12/MITF/NOTCH1/COL1A1/APOE/EGFR/SOX10/SMAD3/HNF1B/PLCG2/ZEB2/WWOX/CDC73/GPC3/GATA3/CTNNB1/TERT/SOX2/TGFB1/CAV1/SDHAF2/GREM1/FOLR1/SHH/WNT5A/XIAP/EXT1/TBL1XR1/DVL1/MAGI2/EGF/CDC42/CYLD/BMP2/FGF10/GNAQ/PRKN/SOX9/EDN1/ABL1/ITGA3/CSNK2A1/TNFAIP3/CCND1/TCF7L2/FGF9/DDX3X/CDH3/JUP/NFKB1/IGFBP1/PPP2R1A/PRKAA1/RNF43/YAP1/PPP2CA/LRRK2/LRP1/HDAC1/FGF2/SRC/RAC1…	101
BP	GO:0002573	myeloid leukocyte differentiation	2.30917e-33	9.27594e-32	2.90196e-32	FBN1/NF1/MITF/PPARG/RUNX1/KIT/TGFBR2/RB1/NOTCH2/ADIPOQ/GATA2/MTOR/PIK3R1/TNF/GPC3/PIK3CD/GATA1/GATA3/CTNNB1/TGFB1/IFNG/BMP4/CDC42/CASP8/FOXP1/TF/MYC/TLR4/HLA-DRB1/SIRT1/VEGFA/FASN/CEBPA/KITLG/TFRC/MMP9/IL4/CSF3/FADD/IL17A/CD4/TNFSF11/SRC/PARP1/CSF1R/MIR223/CDK6/FBXW7/CSF2/CREB1/MIR145/TLR2/FOS/JUN/RIPK1/TNFRSF11A/TFE3/CSF1/IL5/PRKCA/MAPK14/RARA/LYN/TRAF6/MIR125B1/ESRRA/IL15/IRF4	68
BP	GO:0051098	regulation of binding	2.40836e-33	9.60901e-32	3.00616e-32	SMAD4/NSD1/EP300/MET/MEN1/AKT1/PPARG/ACTB/APOE/RB1/ERCC4/ADIPOQ/SMAD3/TGFBR1/IGF1/CYP2D6/ERCC2/GATA1/GATA3/ACE/CTNNB1/TERT/IL10/HFE/TWIST1/TGFB1/CAV1/BDNF/PRKCD/PCSK9/WNT5A/JAK2/IFNG/PPARA/BMP4/DVL1/EGF/CDC42/BMP2/HMOX1/SMAD2/MYC/PRKN/KDM1A/PRKACA/LOX/SOX11/SMO/ABL1/RPL11/HDAC4/TCF7L2/MMP9/B2M/MIR27A/NGF/CSF3/MAPK3/NFKBIA/HMGA2/PPP2CA/LRRK2/TNFSF11/LRP1/SRC/MIR27B/PDGFB/PARP1/VTN/HMGB1/FBXW7/GSK3…	90
BP	GO:0071222	cellular response to lipopolysaccharide	2.81716e-33	1.11646e-31	3.49284e-32	AKT1/IL6/PLCG2/TNF/CDC73/GATA1/CDK4/IL10/ABCA1/TGFB1/IL1B/WNT5A/JAK2/ARG1/MAPK1/SERPINE1/MIR21/NOS3/TLR4/CCL2/ABL1/MIR17/CXCL8/TNFAIP3/CD36/GSTP1/PPARD/MIR140/NFKB1/IL18/IL1A/CSF3/MAPK3/NFKBIA/MIR146A/THPO/SRC/MYD88/BCR/PRPF8/HMGB1/NOS2/CD55/RHOA/CSF2/MALT1/TLR2/BMP6/CCL5/CD274/TNFRSF1B/MAPK8/CCR5/MIF/VIM/MIR342/PRKCA/MAPK14/CXCL10/RARA/XBP1/MIR20A/RELA/LYN/CASP1/MIR128-1/TRAF6/BCL10/HAVCR2	69
BP	GO:0090287	regulation of cellular response to growth factor stimulus	2.96645e-33	1.16779e-31	3.65341e-32	TP53/FBN1/CREBBP/FLCN/STK11/FGFR1/SMAD4/EP300/MEN1/NOTCH1/CDKN1C/PPARG/NOTCH2/SMAD3/ZEB2/GPC3/SPRED1/TGFB3/GATA3/CTNNB1/TGFB1/CAV1/XDH/GREM1/FOLR1/IL1B/WNT5A/XIAP/PPARA/BMP4/HIF1A/BMP2/MIR21/GATA4/SMAD2/ENG/FGF10/NKX2-1/SIRT1/LOX/SOX11/ABL1/ITGA3/ITGB3/RUNX2/FGF9/HOXA13/MIR140/TBX20/IL4/BMPR2/PIK3CB/MIR146A/FGF2/CDKN2B/KDR/VTN/MIR200C/ROBO1/STUB1/ADAM17/WNT1/MIR16-1/THBS1/ADAMTS3/MIR26A1/HSPA5/MI…	83
BP	GO:0048863	stem cell differentiation	3.22625e-33	1.26165e-31	3.94706e-32	TP53/FGFR2/SMAD4/RET/STAT3/JAG1/BMPR1A/NOTCH1/PDGFRA/PHOX2B/KIT/SOX10/TP63/HNF1B/ERCC2/EPCAM/ACE/TGFB2/CTNNB1/SETD2/TWIST1/FOLR1/SHH/ESR1/EXT1/MAPK1/BMP4/HIF1A/CDC42/GATA4/NSUN2/SOX9/SOX11/SMO/EDN1/ABL1/RUNX2/KITLG/PRKDC/LAMA5/PTPRC/SOX5/EIF2AK2/FN1/NFE2L2/MAPK3/YAP1/HMGA2/MIR146A/FGF2/ACVR1/HSPA9/CDK6/ITCH/CDH2/SNAI2/GSK3B/LRP6/REST/ERBB4/FGF19/EDNRA/CDK12/BMP7/WNT3/NRG1/FOXA1/XRCC5	68
BP	GO:1902107	positive regulation of leukocyte differentiation	3.66286e-33	1.41367e-31	4.42264e-32	GLI3/RUNX1/TGFBR2/RB1/NOTCH2/TNF/GLI2/GATA3/FOXP3/ADA/IL10/STAT5B/RAG1/TGFB1/CD46/SHH/IFNG/MIR21/CASP8/HLA-DRB1/CD27/BTK/IL2RA/KITLG/PRKDC/IL7R/PTPRC/IL18/IL4/FADD/IL17A/CD4/IL2/TNFSF11/SOCS1/HMGB1/RHOA/MALT1/CREB1/MIR145/FOS/FOXO3/RIPK1/SYK/IL12RB1/CSF1/MMP14/SOX4/IL5/PRKCA/RARA/XBP1/IL7/AGER/TRAF6/BCL6/IL15/MYB/XRCC6	59
BP	GO:1903708	positive regulation of hemopoiesis	3.66286e-33	1.41367e-31	4.42264e-32	GLI3/RUNX1/TGFBR2/RB1/NOTCH2/TNF/GLI2/GATA3/FOXP3/ADA/IL10/STAT5B/RAG1/TGFB1/CD46/SHH/IFNG/MIR21/CASP8/HLA-DRB1/CD27/BTK/IL2RA/KITLG/PRKDC/IL7R/PTPRC/IL18/IL4/FADD/IL17A/CD4/IL2/TNFSF11/SOCS1/HMGB1/RHOA/MALT1/CREB1/MIR145/FOS/FOXO3/RIPK1/SYK/IL12RB1/CSF1/MMP14/SOX4/IL5/PRKCA/RARA/XBP1/IL7/AGER/TRAF6/BCL6/IL15/MYB/XRCC6	59
BP	GO:1902893	regulation of miRNA transcription	4.66853e-33	1.79011e-31	5.60032e-32	TP53/SMARCA4/WT1/SMAD4/STAT3/BMPR1A/PPARG/GATA2/SMAD3/TNF/GATA3/TGFB2/TERT/IL10/TGFB1/NR3C1/PPARA/BMP4/HIF1A/BMP2/MYC/SOX9/PRL/PPARD/YY1/NR1H2/FGF2/PDGFB/FOS/JUN/REST/FOXO3/MRTFA/RARA/POU5F1/RELA/ETS1/EGR1	38
BP	GO:0010332	response to gamma radiation	7.73178e-33	2.94556e-31	9.21513e-32	ATM/BRCA2/TP53/WRN/CHEK2/ERCC6/HRAS/MEN1/CBL/ATR/LIG4/GATA3/XRCC2/FANCD2/MIR21/MYC/KDM1A/PRKDC/MDM2/PTPRC/BCL2/PRKAA1/RAD51/GPX1/IL1A/YAP1/PARP1/SOD2/CDKN1A/BAX/HSPA5/CXCL10/EGR1/H2AX/BCL2L1/XRCC5/XRCC6	37
BP	GO:0061614	miRNA transcription	1.20485e-32	4.56065e-31	1.42679e-31	TP53/SMARCA4/WT1/SMAD4/STAT3/BMPR1A/PPARG/GATA2/SMAD3/TNF/GATA3/TGFB2/TERT/IL10/TGFB1/NR3C1/PPARA/BMP4/HIF1A/BMP2/MYC/SOX9/PRL/PPARD/YY1/NR1H2/FGF2/PDGFB/FOS/JUN/REST/FOXO3/MRTFA/RARA/POU5F1/RELA/ETS1/EGR1	38
BP	GO:0071219	cellular response to molecule of bacterial origin	1.60141e-32	6.02313e-31	1.88433e-31	AKT1/IL6/PLCG2/TNF/CDC73/GATA1/CDK4/IL10/ABCA1/TGFB1/IL1B/WNT5A/JAK2/ARG1/MAPK1/SERPINE1/MIR21/NOS3/TLR4/CCL2/ABL1/MIR17/CXCL8/TNFAIP3/CD36/GSTP1/PPARD/MIR140/NFKB1/IL18/IL1A/CSF3/MAPK3/NFKBIA/MIR146A/THPO/SRC/MYD88/BCR/PRPF8/HMGB1/NOS2/CD55/RHOA/CSF2/MALT1/TLR2/BMP6/CCL5/CD274/TNFRSF1B/MAPK8/CCR5/MIF/VIM/MIR342/PRKCA/MAPK14/CXCL10/RARA/XBP1/MIR20A/RELA/LYN/CASP1/MIR128-1/TRAF6/MIR19A/BCL10/HAVCR2	70
BP	GO:0022612	gland morphogenesis	2.25579e-32	8.43065e-31	2.63751e-31	PTCH1/FGFR2/GLI3/AR/NOTCH1/TGFBR2/EGFR/NOTCH2/TP63/IL6/TNF/TGFB3/TGFB2/TGFB1/CAV1/SHH/WNT5A/ESR1/TBX3/HOXB13/ARG1/BMP4/CDC42/FGF10/VDR/FGF8/SOX9/TNFAIP3/LAMA5/MMP2/HOXA13/BCL2/HGF/SRC/CSF1R/SNAI2/FBXW7/BAX/GLI1/CSF1/PLAG1/PGR/XBP1/BMP7/TNC/STAT6/FGF7/KDM5B/MSN/TGM2/FOXA1/TGFA	52
BP	GO:0019216	regulation of lipid metabolic process	3.37319e-32	1.25275e-30	3.9192e-31	BRCA1/INS/UGT1A1/ALK/AKT1/PDGFRA/PPARG/KIT/APOE/ADIPOQ/FGFR3/MTOR/LEP/PDGFRB/APOB/PLCG2/TNF/LDLR/BSCL2/HNF4A/CDK4/STAT5B/TWIST1/TGFB1/CAV1/PRKCD/SOD1/IL1B/CYP27B1/TBL1XR1/AKT2/IFNG/PPARA/ABCB11/IRS1/CDC42/BMP2/IGF1R/IDH1/SIRT1/SOX9/PPARD/FLT3/MIR33A/PIK3CG/AGTR1/NR1H2/NFKB1/PRKAA1/MIR27A/IL1A/PTGS2/MIR132/IRS2/FGF2/SRC/MIR27B/PRKD1/PDGFB/NCOR1/SNAI2/FBXW7/STUB1/TEK/CREB1/REST/CD19/BMP6/SIRT3/PTK2…	85
BP	GO:0071496	cellular response to external stimulus	3.42291e-32	1.26327e-30	3.95211e-31	TP53/FLCN/WRN/SLC2A1/BRIP1/TSC1/ERCC6/CASR/CBS/FAS/CBL/COL1A1/TNFRSF1A/MTOR/LEP/COMT/ALB/FOLR1/PCSK9/IL1B/CYP27B1/AIFM1/PPARA/MAPK1/MAX/HMOX1/GLUL/CASP8/ENG/VDR/EIF2AK3/IGF1R/CD40/TLR4/SIRT1/SOX9/PPM1D/NFKB1/PTPRC/CYP24A1/BCL2/PRKAA1/EIF2AK2/PTGS2/FADD/NFE2L2/MAPK3/BMPR2/LRRK2/DSC2/PRKD1/CDKN2B/FOXO1/MYD88/SNAI2/CHEK1/CDKN1A/FOS/MAP3K1/FOXO3/SRD5A1/BMP6/HNRNPA1/VCAM1/IL13/PIK3C3/HSPA8/MAPK8/AKR1C…	81
BP	GO:0071560	cellular response to transforming growth factor beta stimulus	3.59797e-32	1.31963e-30	4.12843e-31	TP53/FBN1/CREBBP/FLCN/STK11/COL3A1/FGFR2/SMAD4/STAT3/BMPR1A/EP300/MEN1/CDKN1C/PPARG/COL1A1/TGFBR2/SMAD3/TGFBR1/ZEB2/WWOX/SPRED1/TGFB3/TGFB2/TGFB1/CAV1/FOLR1/WNT5A/NR3C1/ARG1/PPARA/BMP2/MIR21/SMAD2/ENG/IGF1R/NKX2-1/SIRT1/SOX9/LOX/SOX11/EDN1/ABL1/ITGA3/SOX5/MIR27A/IL4/MIR30A/CLDN1/SRC/FOXH1/ACVR1/PARP1/CDKN2B/MIR130A/GDF15/STUB1/FOS/JUN/ADAM17/PTK2/WNT1/MAP3K7/THBS1/MIR26A1/HSPA5/HDAC2/MIR342/MIR18…	73
BP	GO:0097193	intrinsic apoptotic signaling pathway	4.06928e-32	1.48328e-30	4.64041e-31	ATM/BRCA2/TP53/MSH6/BRCA1/MLH1/FLCN/STK11/NBN/INS/CHEK2/ERCC6/HRAS/EP300/AKT1/TNFRSF1A/PIK3R1/CYP1B1/TP63/TNF/WWOX/CAV1/PRKCD/SOD1/JAK2/AIFM1/HIF1A/CYLD/HMOX1/MIR21/EIF2AK3/MYC/PRKN/KDM1A/SIRT1/HNRNPK/ABL1/MIR17/PRKDC/DDX3X/MDM2/MMP9/EPO/BCL2/GPX1/PTGS2/NFE2L2/PIK3CB/LRRK2/MIR132/CLU/HDAC1/SRC/MIR27B/PARP1/SOD2/CASP3/HSPB1/SNAI2/FBXW7/HIC1/CDKN1A/BAX/MUC1/MIR16-1/TNFRSF1B/DIABLO/MIF/FHIT/MIR15A/X…	79
BP	GO:1904705	regulation of vascular associated smooth muscle cell proliferation	5.07923e-32	1.84005e-30	5.75657e-31	PTEN/BMPR1A/DNMT1/PPARG/ADIPOQ/IGF1/TNF/TGFB3/CDKN1B/TERT/IL10/GJA1/JAK2/HMOX1/MIR21/MIR34A/EDN1/MIR17/FGF9/MMP2/MIR140/MMP9/TPM1/MIR27A/FGF2/MIR27B/PDGFB/SOD2/MIR223/MIR130A/RHOA/CDKN1A/JUN/MIR221/MIR26A1/MIR222/MIR15A/MIR20A/HPGD/MIR214/MIR182/MIR96/MIR424/S1PR2	44
BP	GO:0048015	phosphatidylinositol-mediated signaling	9.10833e-32	3.27955e-30	1.026e-30	PTEN/NF1/TSC2/PIK3CA/FGFR1/INS/INSR/AKT1/PDGFRA/CBL/KIT/EGFR/LEP/PDGFRB/PIK3R1/IGF1/TNF/PIK3CD/GATA3/TGFB2/PIK3R2/TWIST1/JAK2/IRS1/EGF/CAT/MIR21/IGF1R/SIRT1/SOX9/EDN1/MIR126/PPARD/FLT3/PIK3CG/ERBB3/IL18/FN1/NTRK2/NTRK1/CSF3/HGF/PIK3CB/ERBB2/FGF2/SRC/PDGFB/KDR/CSF1R/TEK/PTK2/ERBB4/CCL5/PIK3C3/CD28/RPS6KB1/EZR/MIR20A/FLT1/BECN1/DCN	61
BP	GO:1990874	vascular associated smooth muscle cell proliferation	9.72532e-32	3.48049e-30	1.08886e-30	PTEN/BMPR1A/DNMT1/PPARG/ADIPOQ/IGF1/TNF/TGFB3/CDKN1B/TERT/IL10/GJA1/JAK2/HMOX1/MIR21/MIR34A/EDN1/MIR17/FGF9/MMP2/MIR140/MMP9/TPM1/MIR27A/FGF2/MIR27B/PDGFB/SOD2/MIR223/MIR130A/RHOA/CDKN1A/JUN/MIR221/MIR26A1/MIR222/MIR15A/MIR20A/HPGD/MIR214/MIR182/MIR96/MIR424/S1PR2	44
BP	GO:0002064	epithelial cell development	1.31389e-31	4.6738e-30	1.46219e-30	ATRX/AR/JAG1/MET/NOTCH1/AKT1/NOTCH2/ADIPOQ/TNFRSF1A/TP63/TNF/GATA1/HNF4A/FOXP3/COL18A1/ACTA2/GJA1/IL1B/ASXL1/WNT5A/ESR1/HOXB13/CXCR4/BMP4/MAGI2/HIF1A/SOX9/PKHD1/VEGFA/SMO/FASN/IL6ST/HOXA13/GPX1/IL1A/IKBKB/NTRK1/YAP1/TYMS/CLDN1/SRC/PDGFB/MYD88/CDK6/ICAM1/CDH2/GSK3B/RARB/BMP6/SPINT2/EDNRA/RHEB/VIM/DLL1/PGR/RARA/EZR/PALLD/PECAM1/SDC1/TJP1/MSN/S1PR2/FOXA1/MIR29B1	65
BP	GO:0071559	response to transforming growth factor beta	1.95404e-31	6.90934e-30	2.16157e-30	TP53/FBN1/CREBBP/FLCN/STK11/COL3A1/FGFR2/SMAD4/STAT3/BMPR1A/EP300/MEN1/CDKN1C/PPARG/COL1A1/TGFBR2/SMAD3/TGFBR1/ZEB2/WWOX/SPRED1/TGFB3/TGFB2/TGFB1/CAV1/FOLR1/WNT5A/NR3C1/ARG1/PPARA/BMP2/MIR21/SMAD2/ENG/IGF1R/NKX2-1/SIRT1/SOX9/LOX/SOX11/EDN1/ABL1/ITGA3/SOX5/MIR27A/IL4/MIR30A/CLDN1/SRC/FOXH1/ACVR1/PARP1/CDKN2B/MIR130A/GDF15/STUB1/FOS/JUN/ADAM17/PTK2/WNT1/MAP3K7/THBS1/MIR26A1/HSPA5/HDAC2/MIR342/MIR18…	73
BP	GO:0006310	DNA recombination	2.12429e-31	7.46662e-30	2.33592e-30	ATM/BRCA2/MSH6/BRCA1/MSH2/MLH1/BLM/NBN/RECQL4/WRN/RAD50/BRIP1/PALB2/ERCC6/MSH3/WAS/MRE11/ACTB/RTEL1/CD40LG/ERCC4/RAD51C/ERCC2/RAD51D/LIG4/ERCC5/SETD2/FOXP3/IL10/RAD21/RAG1/TGFB1/XRCC2/NSD2/FANCD2/FANCM/HSPD1/CD40/ERCC1/KDM1A/RBBP8/FANCB/RECQL/PRKDC/TFRC/YY1/IL7R/PTPRC/WRAP53/RAD51/IL4/MCM4/KAT5/IL2/XRCC4/SLX4/XRCC1/PARP1/HMGB1/FUS/CHEK1/MLH3/TRIP13/REV3L/TRRAP/RAD51B/TCF3/FAN1/CD28/TOP2A/TP53BP1/…	82
BP	GO:0045165	cell fate commitment	2.53745e-31	8.86607e-30	2.77373e-30	APC/TP53/PTCH1/WT1/FGFR2/SMAD4/GLI3/MITF/AR/STAT3/JAG1/BMPR1A/NOTCH1/SUFU/PPARG/NOTCH2/GATA2/MTOR/TGFBR1/HNF1B/IL6/GLI2/CDC73/GATA1/GATA3/CTNNB1/FOXP3/SOX2/PTCH2/SHH/WNT5A/TBX3/EXT1/NOTCH3/BMP4/CDC42/BMP2/GATA4/SMAD2/FGF10/FGF8/SOX9/SMO/EDN1/RUNX2/TCF7L2/PRKDC/HOXA13/BCL2/SOX5/TBX20/FGF2/ACVR1/KDR/IL6R/CASP3/RHOA/ERBB4/WNT1/EDNRA/IL12RB1/TCF3/EPAS1/DLL1/MIAT/RARA/POU5F1/STAT6/IL7/ITGB1/WNT3/NRG1/…	74
BP	GO:0048017	inositol lipid-mediated signaling	3.85214e-31	1.33805e-29	4.18607e-30	PTEN/NF1/TSC2/PIK3CA/FGFR1/INS/INSR/AKT1/PDGFRA/CBL/KIT/EGFR/LEP/PDGFRB/PIK3R1/IGF1/TNF/PIK3CD/GATA3/TGFB2/PIK3R2/TWIST1/JAK2/IRS1/EGF/CAT/MIR21/IGF1R/SIRT1/SOX9/EDN1/MIR126/PPARD/FLT3/PIK3CG/ERBB3/IL18/FN1/NTRK2/NTRK1/CSF3/HGF/PIK3CB/ERBB2/FGF2/SRC/PDGFB/KDR/CSF1R/TEK/PTK2/ERBB4/CCL5/PIK3C3/CD28/RPS6KB1/EZR/MIR20A/FLT1/BECN1/DCN	61
BP	GO:0035265	organ growth	4.03031e-31	1.39175e-29	4.35408e-30	PTEN/WT1/PTPN11/FGFR2/AR/BMPR1A/NOTCH1/AKT1/PRKAR1A/RUNX1/TGFBR2/FGFR3/LEP/PDGFRB/CYP19A1/TGFBR1/IGF1/TGFB2/G6PD/IGF2/SOD1/SHH/ESR1/EXT1/LEPR/PPARA/GATA4/SMAD2/FGF10/FGF8/SOX9/SMO/EDN1/FGF9/YY1/BCL2/TBX20/YAP1/FGF2/MIR200B/RARB/GLI1/ERBB4/STK4/DDR2/MIR23A/PLAG1/MIR222/MAPK14/DLL1/RARA/MIR24-1/MIR199A1/CDK1/MIR204/IL7/FGF7/MIR19A/MIR25/MIR195	60
BP	GO:0031348	negative regulation of defense response	4.34892e-31	1.49305e-29	4.67097e-30	INS/PPARG/APOE/RB1/ADAR/ADIPOQ/TNFRSF1A/SMAD3/CYP19A1/IGF1/LDLR/GATA3/FOXP3/ADA/IL10/GHRL/PRKCD/SOD1/ARG1/PPARA/HLA-B/MIR21/ELANE/RPS19/HLA-DRB1/IL2RA/TNFAIP3/MIR126/NT5E/GSTP1/PPARD/NR1H2/NFKB1/PTPRC/RHBDF2/GPX1/IL4/IL2/HGF/MIR146A/SRC/HLA-A/ALOX5/MIR223/BCR/ITCH/MIR142/TEK/MIR145/SERPINF1/MIR221/MIR31/SYK/MIR16-1/IL13/TNFRSF1B/MIR26A1/MIR222/PLCG1/MAPK14/MIR15A/MIR20A/MIR199A1/MIR204/MIR15B/LYN…	74
BP	GO:0003007	heart morphogenesis	4.49391e-31	1.5339e-29	4.79879e-30	TP53/PTCH1/FGFR2/SMAD4/AXIN2/INSR/JAG1/BMPR1A/NOTCH1/SUFU/RYR1/TGFBR2/NOTCH2/MTOR/SMAD3/TGFBR1/GATA3/DSP/TGFB2/CTNNB1/RYR2/TWIST1/TGFB1/GJA1/FOLR1/ASXL1/SHH/WNT5A/NSD2/TBX3/EXT1/BMP4/MYBPC3/HIF1A/CDC42/BMP2/MIR21/GATA4/ENG/NOS3/PKP2/FGF8/SOX9/TNNT2/VEGFA/SOX11/SMO/EDN1/MIR17/ACTC1/MDM2/TBX20/TPM1/YAP1/BMPR2/FOXH1/ACVR1/EPHB4/SNAI2/ROBO1/TEK/JUN/PTK2/EDNRA/SOX4/DLL1/MIR20A/BMP7/STIL/MDM4/MIR195/NR…	72
BP	GO:0030111	regulation of Wnt signaling pathway	5.86464e-31	1.99027e-29	6.22652e-30	APC/TSC2/SMARCA4/STK11/FGFR2/AXIN2/GLI3/NOTCH1/COL1A1/APOE/EGFR/SOX10/SMAD3/HNF1B/ZEB2/WWOX/CDC73/GPC3/CTNNB1/TERT/SOX2/TGFB1/CAV1/SDHAF2/GREM1/FOLR1/SHH/WNT5A/XIAP/TBL1XR1/EGF/CYLD/BMP2/FGF10/GNAQ/PRKN/SOX9/ABL1/ITGA3/CSNK2A1/TNFAIP3/TCF7L2/FGF9/DDX3X/CDH3/JUP/NFKB1/IGFBP1/PPP2R1A/RNF43/YAP1/PPP2CA/LRRK2/LRP1/HDAC1/FGF2/SRC/FOXO1/MIR29C/CDH2/SNAI2/GSK3B/HIC1/MIR145/TLR2/FOXO3/GLI1/CTNND1/STK4/MI…	83
BP	GO:0045637	regulation of myeloid cell differentiation	6.65438e-31	2.24538e-29	7.02462e-30	FBN1/NF1/MITF/STAT3/JAG1/RUNX1/RB1/NOTCH2/ADIPOQ/GATA2/MTOR/PIK3R1/TNF/CDC73/GATA1/CTNNB1/STAT5B/TGFB1/STAT1/IFNG/HIF1A/CASP8/FOXP1/MYC/TLR4/HLA-DRB1/LOX/MPL/KITLG/PRKDC/B2M/IL4/CSF3/FADD/NFKBIA/IL17A/CD4/TNFSF11/THPO/MIR223/HSPA9/CDK6/CSF3R/FBXW7/CREB1/MIR145/FOS/FOXO3/RIPK1/MIR221/TFE3/CSF1/IL5/MIR222/PRKCA/MAPK14/DLL1/RARA/ETS1/LYN/ISG15/TRAF6/MIR125B1/ESRRA/PTK2B	65
BP	GO:0050900	leukocyte migration	6.86879e-31	2.30456e-29	7.20976e-30	RET/AKT1/KIT/LEP/CYP19A1/IL6/TNF/PIK3CD/GATA3/TGFB2/ADA/IL10/STAT5B/SBDS/GREM1/IL1B/WNT5A/EXT1/CXCR4/MAPK1/SERPINE1/CDC42/HMOX1/ELANE/RPS19/CCL2/VEGFA/EDN1/ITGA3/CXCL8/KITLG/PIK3CG/MMP9/CALR/PLG/IL1A/IL4/FADD/MAPK3/DPP4/IL17A/TNFSF11/MIR146A/SRC/PDGFB/RAC1/CSF1R/ALOX5/MYD88/IL6R/MIR223/BCR/HMGB1/ICAM1/CSF3R/RHOA/CALCA/ADAM17/SELE/PTK2/CCL5/VCAM1/TNFRSF11A/SYK/IL1R1/THBS1/CSF1/CCR5/MIF/MMP14/CXCL1…	89
BP	GO:0042098	T cell proliferation	1.48388e-30	4.95044e-29	1.54874e-29	TP53/PRKAR1A/TGFBR2/CD40LG/LEP/IGF1/IL6/CTNNB1/FOXP3/IL10/STAT5B/IGF2/CTLA4/CD46/GJA1/IL1B/SHH/JAK2/ARG1/BMP4/MIR21/HLA-DRB1/IL2RA/ABL1/JAK3/TFRC/IL6ST/PIK3CG/PTPRC/EPO/IL18/IL1A/IL4/FADD/IL2/ERBB2/HLA-A/CASP3/HMGB1/ITCH/CD55/MALT1/TYK2/BAX/CARD11/CCL5/VCAM1/SYK/CD274/TNFRSF1B/IL12RB1/CD70/IDO1/CD28/IGFBP2/MAD1L1/AGER/TRAF6/HAVCR2/MIR30B/MSN/IL15/IRF1/LGALS3	64
BP	GO:0035270	endocrine system development	1.50455e-30	4.99123e-29	1.5615e-29	NF1/WT1/CDH1/SMAD4/INSR/BMPR1A/MEN1/CDKN1C/AKT1/PDGFRA/RAF1/GATA2/SMAD3/CYP1B1/TGFBR1/MAP2K1/IL6/GLI2/HNF4A/GATA3/SOX2/SHH/WNT5A/MAPK1/BMP4/BMP2/SMAD2/FGF10/EIF2AK3/FGF8/NKX2-1/SOX9/SMO/EDN1/PBX1/MAPK3/FOXE1/FGF2/IL6R/CDK6/CDH2/TG/GSK3B/CREB1/SRD5A1/BMP6/GLI1/EDNRA/RHEB/SOX4/PAX8/DLL1	52
BP	GO:0010001	glial cell differentiation	1.92513e-30	6.35077e-29	1.98683e-29	PTEN/NF1/DICER1/PTPN11/GLI3/MED12/STAT3/KRAS/NOTCH1/AKT1/PHOX2B/MTOR/SOX10/MAP2K1/IL6/TNF/LDLR/ERCC2/CTNNB1/SOX2/TGFB1/SOD1/IL1B/SHH/MAPT/CXCR4/AKT2/IFNG/MAPK1/BMP2/FGF10/TLR4/SOX9/SOX11/SMO/ABL1/EIF2B5/IL6ST/ERBB3/NTRK2/MAPK3/ERBB2/CLU/LRP1/HDAC1/FGF2/SUZ12/CDK6/CDH2/MIR142/RHOA/MYRF/TLR2/TNFRSF1B/RHEB/MIR26A1/SOX4/VIM/HDAC2/DLL1/CDK1/AGER/LYN/ITGB4/NRG1/CDKN2C	66
BP	GO:0007548	sex differentiation	1.97691e-30	6.48536e-29	2.02893e-29	ATM/BRCA2/MSH2/ATRX/WT1/PTPN11/SMAD4/BRIP1/INSR/AR/BMPR1A/PDGFRA/CBL/KIT/LEP/PDGFRB/CTNNA1/CYP19A1/CYP1B1/TP63/TGFBR1/GATA1/HNF4A/GATA3/ACE/TGFB2/CTNNB1/CYP17A1/STAT5B/GJA1/SOD1/SHH/WNT5A/ESR1/TBX3/SRD5A2/GATA4/FGF10/NOS3/MYC/ERCC1/FANCA/IDH1/FGF8/GNRH1/SIRT1/SOX9/VEGFA/EIF2B5/KITLG/CCND1/FGF9/MMP2/FANCG/HOXA13/BCL2/PBX1/IL1A/NTRK1/AFP/SRC/KDR/H3-3A/CASP3/BAX/FOXO3/SRD5A1/BMP6/MMP14/AKR1C3/HSPA5/…	75
BP	GO:1900407	regulation of cellular response to oxidative stress	2.1201e-30	6.91667e-29	2.16387e-29	INS/TSC1/MET/AKT1/DHFR/TNF/H19/CTNNB1/IL10/PYCR1/SOD1/HIF1A/MIR21/GATA4/TLR4/PRKN/SIRT1/MIR34A/ABL1/MIR17/CD36/GPX1/NFE2L2/HGF/LRRK2/MIR132/PARP1/SOD2/ALOX5/HSPB1/FBXW7/REST/FOXO3/RIPK1/WNT1/HDAC6/TXN/MIRLET7B/MMP3/BMP7/MIR19A/MIR195/MIR92A1/MIR29B1	44
BP	GO:0045936	negative regulation of phosphate metabolic process	2.49755e-30	8.10332e-29	2.53511e-29	PTEN/APC/TP53/NF1/TSC2/FLCN/STAT3/MEN1/CDKN1C/AKT1/CDKN2A/PRKAR1A/CBL/PPARG/APOE/RB1/ADAR/ADIPOQ/NF2/TNF/H19/SPRED1/CDKN1B/TGFB2/TWIST1/TGFB1/CAV1/XDH/GREM1/PRKCD/IL1B/DMD/MAPT/IFNG/PPARA/BMP4/DVL1/BMP2/ENG/GNAQ/PRKN/SIRT1/MIR34A/HMGCR/ABL1/CEBPA/TNFAIP3/HDAC4/PRKDC/YWHAE/GSTP1/MIR125A/PTPRC/PPP2R1A/IGFBP3/IKBKB/NPM1/PPP2CA/IL2/HGF/PIK3CB/LRRK2/MIR132/MIR146A/LRP1/IRS2/MIR27B/PDGFB/PARP1/CDKN2B/S…	95
BP	GO:1901987	regulation of cell cycle phase transition	2.55221e-30	8.2354e-29	2.57643e-29	ATM/PTEN/APC/TP53/BRCA1/MSH2/BLM/PTPN11/NBN/BRIP1/CHEK2/ERCC6/MEN1/CDKN1C/AKT1/CDKN2A/PHOX2B/MRE11/RB1/EGFR/BUB1B/RAD51C/ATR/PLCG2/ERCC2/CDC73/CDKN1B/TERT/EZH2/CDK4/CCNH/RAD21/SOX2/CTC1/ERCC3/FANCD2/CYP1A1/FGF10/CCND2/NSUN2/CCL2/BRD4/CCND1/PRKDC/XPC/DDX3X/MDM2/BCL2/PBX1/NPM1/HMGA2/PPP2CA/ACVR1/CDKN2B/MIR29C/MIR451A/FBXW7/CHEK1/MIR29A/CDKN1A/ADAM17/GLI1/TRIP13/MIR221/MUC1/MIR16-1/RAD51B/RINT1/MIR1…	92
BP	GO:0010563	negative regulation of phosphorus metabolic process	3.01614e-30	9.67952e-29	3.02822e-29	PTEN/APC/TP53/NF1/TSC2/FLCN/STAT3/MEN1/CDKN1C/AKT1/CDKN2A/PRKAR1A/CBL/PPARG/APOE/RB1/ADAR/ADIPOQ/NF2/TNF/H19/SPRED1/CDKN1B/TGFB2/TWIST1/TGFB1/CAV1/XDH/GREM1/PRKCD/IL1B/DMD/MAPT/IFNG/PPARA/BMP4/DVL1/BMP2/ENG/GNAQ/PRKN/SIRT1/MIR34A/HMGCR/ABL1/CEBPA/TNFAIP3/HDAC4/PRKDC/YWHAE/GSTP1/MIR125A/PTPRC/PPP2R1A/IGFBP3/IKBKB/NPM1/PPP2CA/IL2/HGF/PIK3CB/LRRK2/MIR132/MIR146A/LRP1/IRS2/MIR27B/PDGFB/PARP1/CDKN2B/S…	95
BP	GO:0002697	regulation of immune effector process	4.55759e-30	1.45473e-28	4.55111e-29	MSH2/MLH1/INS/WAS/KIT/CD40LG/GATA2/LEP/IL6/PLCG2/TNF/TGFB3/GATA1/GATA3/TGFB2/FOXP3/IL10/HFE/STAT5B/TGFB1/CD46/IL1B/WNT5A/NSD2/ARG1/IFNG/HLA-B/HSPD1/HMOX1/MIR21/CD40/TLR4/RPS19/HLA-DRB1/SIRT1/BTK/GPI/CD36/JAK3/TFRC/IL7R/PTPRC/B2M/IL18/AHR/IL4/FADD/IL17A/IL2/HLA-A/BCR/CD59/HMGB1/ICAM1/NOS2/CD55/MALT1/MAP3K7/SYK/IFNB1/IL1R1/IL13/TNFRSF1B/IL12RB1/MIF/IL5/CD28/LTA/RARA/XBP1/TP53BP1/STAT6/AGER/LYN/TRAF…	84
BP	GO:0009411	response to UV	4.88514e-30	1.5509e-28	4.85196e-29	BRCA2/TP53/MSH6/MSH2/CREBBP/STK11/WRN/ERCC6/POLD1/EP300/MEN1/AKT1/EGFR/ERCC4/PIK3R1/ATR/ERCC2/ERCC5/PRKCD/TYR/ERCC3/CAT/MYC/ELANE/ERCC1/KDM1A/SIRT1/XPA/CCND1/XPC/YY1/MMP2/MMP9/BCL2/PRKAA1/GPX1/PTGS2/NPM1/PCNA/MME/DDB2/PARP1/CASP3/CHEK1/CDKN1A/BAX/TIMP1/MMP1/MC1R/MAPK8/POLH/MMP3/RELA/FEN1	54
BP	GO:0071902	positive regulation of protein serine/threonine kinase activity	5.2575e-30	1.66019e-28	5.19388e-29	FGFR1/INSR/HRAS/BMPR1A/AKT1/KIT/EGFR/CD40LG/ADIPOQ/PDGFRB/MAP2K1/TNF/MAP2K2/CDKN1B/EZH2/IGF2/TGFB1/IL1B/WNT5A/IFNG/EGF/BMP2/CD40/ELANE/CCND2/TLR4/SIRT1/VEGFA/EDN1/KITLG/CCND1/DDX3X/FLT3/PIK3CG/PTPRC/BMPR2/HMGA2/PPP2CA/LRRK2/TNFSF11/ERBB2/FGF2/SRC/PDGFB/CSF1R/RHOA/ROBO1/ADAM17/MAP3K7/TNFRSF11A/SYK/STK4/THBS1/MIF/RPTOR/AGER/FLT1/TRAF6/AXIN1/MIR92A1/PTK2B/PAK1/TGFA/TLR9	64
BP	GO:0051897	positive regulation of protein kinase B signaling	6.32086e-30	1.98535e-28	6.21114e-29	PIK3CA/FGFR1/INS/INSR/RET/MET/EGFR/LEP/TGFBR1/TNF/H19/PIK3CD/GATA3/IGF2/TGFB1/EGF/MIR21/ENG/IGF1R/TCF7L2/MIR126/PIK3CG/IL18/GPX1/CSF3/F3/PIK3CB/TNFSF11/MIR132/FGF2/THPO/SRC/GDF15/MIR29A/TEK/HSP90AA1/PTK2/MIR221/MC1R/THBS1/TXN/AKR1C3/MIR222/CD28/MIR143/MIR199A1/HBEGF/ITGB1/NRG1	49
BP	GO:0002042	cell migration involved in sprouting angiogenesis	6.77493e-30	2.11672e-28	6.62211e-29	NOTCH1/AKT1/GATA2/SPRED1/AKT3/GREM1/HMOX1/VEGFA/ABL1/MIR126/MIR27A/PTGS2/MIR22/MIR132/MIR146A/FGF2/MIR27B/KDR/MIR29C/EPHB4/MIR200C/FBXW7/RHOA/ROBO1/HDAC9/MIR221/MIR31/MIR16-1/MIR483/MIR23A/THBS1/MIR26A1/MIR150/MIR10A/MIR10B/MIR15A/MIR20A/MIR199A1/MIR320A/ITGB1/MIR149/MIR193A/MIR424/MIR196A1	44
BP	GO:0071453	cellular response to oxygen levels	1.16443e-29	3.61893e-28	1.13218e-28	PTEN/TP53/BRIP1/LMNA/TSC1/VHL/CASR/NOTCH1/AKT1/FAS/CBL/PPARG/MTOR/DNMT3A/TERT/TWIST1/CAV1/AIFM1/HIF1A/HMOX1/MIR21/MYC/TERC/SIRT1/MIR34A/VEGFA/MPL/EDN1/MIR17/MALAT1/MIR126/MDM2/PPARD/MIR140/BCL2/PRKAA1/PTGS2/NFE2L2/PIK3CB/MIR146A/SRC/FOXO1/STUB1/MIR145/FOXO3/MIR210/EPAS1/BMP7/MIR214/PDK1/MIR106B/CD34/MDM4/EGR1/ENO1/E2F1/CCNA2	57
BP	GO:0042113	B cell activation	1.93168e-29	5.97204e-28	1.86834e-28	ATM/TP53/MSH6/MSH2/MLH1/NBN/EP300/KIT/CD40LG/NOTCH2/IL6/PLCG2/LIG4/PIK3CD/EZH2/FOXP3/ADA/IL10/STAT5B/RAG1/TGFB1/CTLA4/PRKCD/NSD2/HSPD1/CASP8/CD40/ERCC1/TLR4/CD27/BTK/ABL1/TNFAIP3/HDAC4/JAK3/PRKDC/TFRC/FLT3/YY1/IL7R/PTPRC/BCL2/AHR/NTRK1/IL4/IL2/IRS2/CD79A/CASP3/MALT1/HDAC9/CDKN1A/BAX/CD19/ADAM17/CARD11/IFNA1/VCAM1/SYK/IFNB1/IL13/TCF3/CD70/MIF/MMP14/IL5/CD28/DLL1/XBP1/TP53BP1/STAT6/IL7/EXO1/LYN/MIR…	81
BP	GO:0071478	cellular response to radiation	2.58468e-29	7.94924e-28	2.48691e-28	ATM/BRCA2/TP53/BRCA1/BLM/CREBBP/STK11/WRN/CHEK2/HRAS/POLD1/EP300/BARD1/ERCC4/PIK3R1/ATR/LIG4/GATA3/PRKCD/AKT2/MIR21/MYC/ERCC1/KDM1A/SIRT1/XPA/XPC/MDM2/YY1/MMP2/MMP9/RAD51/PTGS2/NPM1/YAP1/HMGA2/PCNA/MME/DDB2/PARP1/SNAI2/CHEK1/CDKN1A/BAX/TIMP1/MMP1/MC1R/MGMT/HSPA5/POLH/GRB2/RHO/MMP3/MAPK14/TP53BP1/EGR1/H2AX/BCL2L1/XRCC5/XRCC6	60
BP	GO:0036294	cellular response to decreased oxygen levels	3.52362e-29	1.07572e-27	3.36537e-28	PTEN/TP53/BRIP1/LMNA/TSC1/VHL/CASR/NOTCH1/AKT1/CBL/PPARG/MTOR/DNMT3A/TERT/TWIST1/AIFM1/HIF1A/HMOX1/MIR21/MYC/TERC/SIRT1/MIR34A/VEGFA/MPL/EDN1/MIR17/MALAT1/MIR126/MDM2/PPARD/MIR140/BCL2/PRKAA1/PTGS2/NFE2L2/PIK3CB/MIR146A/SRC/STUB1/MIR145/FOXO3/MIR210/EPAS1/BMP7/MIR214/PDK1/MIR106B/CD34/MDM4/EGR1/ENO1/E2F1/CCNA2	54
BP	GO:0045786	negative regulation of cell cycle	3.53412e-29	1.07572e-27	3.36537e-28	ATM/PTEN/APC/TP53/BRCA1/MSH2/ATRX/BLM/PTPN11/NBN/BRIP1/CHEK2/ERCC6/MEN1/CDKN1C/CDKN2A/MRE11/RB1/BUB1B/ATR/TNF/CDC73/GATA3/CDKN1B/CTNNB1/EZH2/IL10/RAD21/SOX2/TGFB1/BMP4/NAA10/FANCD2/BMP2/MIR21/NSUN2/SIRT1/CCL2/ABL1/CEBPA/TNFAIP3/CCND1/PRKDC/XPC/MDM2/BCL2/PTGS2/NPM1/HMGA2/ACVR1/CDKN2B/MIR29C/CDK6/CASP3/MIR451A/CHEK1/MIR29A/CDKN1A/TRIP13/MUC1/MIR16-1/RINT1/MIR133B/MIR26A1/BUB3/MIR10A/MAPK14/PLK1/MIR…	87
BP	GO:0009612	response to mechanical stimulus	3.60671e-29	1.09219e-27	3.41688e-28	PTCH1/KCNQ1/PIK3CA/SLC2A1/FAS/COL1A1/KIT/TGFBR2/RAF1/TNFRSF1A/TNF/CTNNB1/RYR2/STAT1/IL1B/DMD/CXCR4/GATA4/CASP8/ENG/IGF1R/CD40/TLR4/SOX9/MPO/GPI/EDN1/XPC/MMP2/JUP/NFKB1/PTGS2/NTRK1/FADD/MAPK3/NFKBIA/SRC/MYD88/GSN/CDH2/RHOA/CHEK1/FOS/JUN/MAP3K1/BMP6/PTK2/IL13/THBS1/MAPK8/MMP14/IGFBP2/MAPK14/CXCL10/RPS6KB1/ANGPT2/RELA/CASP1/BCL10/CXCL12/PTK2B/IRF1	62
BP	GO:0014068	positive regulation of phosphatidylinositol 3-kinase signaling	5.43668e-29	1.63794e-27	5.12426e-28	FGFR1/INS/INSR/PDGFRA/CBL/KIT/LEP/PDGFRB/IGF1/TNF/TGFB2/JAK2/EGF/CAT/MIR21/IGF1R/SIRT1/SOX9/MIR126/PPARD/FLT3/ERBB3/IL18/FN1/NTRK2/NTRK1/CSF3/HGF/FGF2/SRC/PDGFB/KDR/TEK/PTK2/ERBB4/CCL5/CD28/FLT1/BECN1/DCN	40
BP	GO:0036473	cell death in response to oxidative stress	6.20664e-29	1.86042e-27	5.82028e-28	INS/TSC1/MET/AKT1/CYP1B1/TNF/CTNNB1/IL10/PYCR1/PRKCD/SOD1/JAK2/HIF1A/MIR21/GATA4/TLR4/PRKN/SIRT1/MIR34A/ABL1/MIR17/BCL2/GPX1/NFE2L2/HGF/LRRK2/PARP1/SOD2/HSPB1/FBXW7/REST/FOXO3/RIPK1/WNT1/HDAC6/DIABLO/TXN/MIRLET7B/MMP3/PDK1/MIR19A/MIR195/MIR92A1/MIR29B1	44
BP	GO:2000377	regulation of reactive oxygen species metabolic process	7.29016e-29	2.17416e-27	6.80182e-28	TP53/BRCA1/INS/TGFBR2/LEP/PDGFRB/CYP1B1/DHFR/PLCG2/TNF/H19/CRP/G6PD/TGFB1/XDH/PRKCD/SOD1/TFAP2A/MAPT/PPARA/HIF1A/MIR21/TLR4/PRKN/CD36/GSTP1/AGTR1/BCL2/NFE2L2/MIR27B/PDGFB/RAC1/SOD2/FOXO1/ALOX5/BCR/RHOA/CDKN1A/FOXO3/RIPK1/SYK/THBS1/HDAC6/HK2/AKR1C3/GRB2/MMP3/MAPK14/MIR24-1/BMP7/FOXM1/BECN1/PTK2B	53
BP	GO:0035051	cardiocyte differentiation	7.56694e-29	2.23414e-27	6.98946e-28	WT1/SMAD4/LMNA/TSC1/JAG1/BMPR1A/NOTCH1/PDGFRA/EGFR/MTOR/PDGFRB/IGF1/TGFB2/G6PD/TWIST1/TGFB1/GREM1/FOLR1/MYH11/TBX3/PPARA/MAPK1/BMP4/CDC42/BMP2/MIR21/GATA4/VEGFA/EDN1/ACTC1/YY1/CALR/MAPK3/ACVR1/MIR200B/MIR145/RARB/REST/VCAM1/EDNRA/MIR23A/MIR222/DLL1/RARA/MIR24-1/MIR199A1/CDK1/BMP7/MIR204/CBY1/MIR19A/ITGB1/MIR195/NRG1	54
BP	GO:2001236	regulation of extrinsic apoptotic signaling pathway	7.56694e-29	2.23414e-27	6.98946e-28	PTEN/BRCA1/NF1/FGFR1/LMNA/RET/AR/AKT1/RAF1/CTNNA1/TGFBR1/IGF1/TNF/WWOX/GATA1/TERT/CAV1/IL1B/BMP4/SERPINE1/CYLD/HMOX1/FGF10/NOS3/TNFAIP3/TCF7L2/GSTP1/DDX3X/PTPRC/BCL2/PPP2R1A/GPX1/IL1A/IL4/FADD/YAP1/HGF/SRC/ACVR1/ICAM1/SNAI2/CSF2/GSK3B/RIPK1/MIR221/STK4/THBS1/MIR222/RPS6KB1/IL7/RELA/BCL10/LGALS3/BCL2L1	54
BP	GO:0046777	protein autophosphorylation	8.42033e-29	2.47373e-27	7.73903e-28	ATM/STK11/NBN/FGFR2/FGFR1/RAD50/INS/INSR/CHEK2/ALK/AKT1/PDGFRA/MRE11/KIT/EGFR/ADIPOQ/FGFR3/MTOR/PDGFRB/ATR/MAP2K2/ACE/CAV1/GREM1/JAK2/ITK/ENG/EIF2AK3/IGF1R/PRKACA/BTK/VEGFA/ABL1/DDX3X/FLT3/PTPRC/EIF2AK2/NTRK2/NTRK1/MAPK3/LRRK2/ERBB2/SRC/PRKD1/PDGFB/KDR/CSF1R/EPHB4/GSK3B/TEK/JUN/RIPK1/PTK2/ERBB4/FLT4/SYK/STK4/DDR2/CDK12/FGFR4/LYN/FLT1/VEGFC/PTK2B/PAK1	65
BP	GO:0072593	reactive oxygen species metabolic process	8.64369e-29	2.52678e-27	7.90499e-28	TP53/BRCA1/INS/TGFBR2/FANCC/LEP/PDGFRB/CYP1B1/DHFR/PLCG2/TNF/H19/CRP/G6PD/TGFB1/XDH/PRKCD/SOD1/TFAP2A/MAPT/CYP1A2/PPARA/HIF1A/CAT/MIR21/CYP1A1/NOS3/TLR4/PRKN/MPO/EDN1/CD36/GSTP1/AGTR1/BCL2/GPX1/NFE2L2/NQO1/LRRK2/MIR27B/PDGFB/RAC1/SOD2/FOXO1/ALOX5/BCR/NOS2/RHOA/CDKN1A/FOXO3/RIPK1/SYK/THBS1/HDAC6/HK2/AKR1C3/PXDN/GRB2/MMP3/MAPK14/CCN2/MIR24-1/BMP7/FOXM1/BECN1/PTK2B	66
BP	GO:0090092	regulation of transmembrane receptor protein serine/threonine kinase signaling pathway	9.49909e-29	2.76316e-27	8.64449e-28	TP53/FBN1/CREBBP/FLCN/STK11/SMAD4/BMPR1A/EP300/MEN1/NOTCH1/CDKN1C/PPARG/TGFBR2/NOTCH2/SMAD3/TGFBR1/ZEB2/GPC3/SPRED1/TGFB3/TGFB2/HFE/TGFB1/CAV1/GREM1/FOLR1/SHH/WNT5A/XIAP/JAK2/PPARA/BMP4/MAGI2/BMP2/MIR21/GATA4/SMAD2/ENG/FGF10/NKX2-1/SIRT1/LOX/SOX11/ABL1/ITGA3/FGF9/HOXA13/MIR140/TBX20/BMPR2/LRP1/ACVR1/PARP1/CDKN2B/KDR/GDF15/STUB1/BMP6/ADAM17/WNT1/THBS1/MIR26A1/LEFTY2/HSPA5/MIR342/MIR20A/BMP7/MIR15B…	71
BP	GO:0022408	negative regulation of cell-cell adhesion	1.50637e-28	4.36035e-27	1.36413e-27	CDH1/GLI3/JAG1/NOTCH1/AKT1/PRKAR1A/RUNX1/ADIPOQ/NF2/EPCAM/FOXP3/IL10/HFE/TGFB1/CTLA4/PRKCD/SHH/JAK2/ARG1/PPARA/BMP4/BMP2/MIR21/IL1RN/HLA-DRB1/VEGFA/IL2RA/ABL1/JAK3/MIR125A/MIR27A/PLG/IL4/IL2/ERBB2/MIR146A/SOCS1/CASP3/HMGB1/ITCH/BMP6/SPINT2/PTK2/WNT1/MIR221/SH2B3/MIR31/IFNB1/CD274/MIRLET7E/IDO1/MIR222/MAD1L1/HAVCR2/BCL6/CXCL12/MIR30B/IFNA2/IRF1/LGALS3/MIR141	61
BP	GO:0042129	regulation of T cell proliferation	1.948e-28	5.61118e-27	1.75545e-27	PRKAR1A/TGFBR2/CD40LG/LEP/IGF1/IL6/CTNNB1/FOXP3/IL10/STAT5B/IGF2/CTLA4/CD46/IL1B/SHH/JAK2/ARG1/BMP4/MIR21/HLA-DRB1/IL2RA/JAK3/TFRC/IL6ST/PTPRC/EPO/IL18/IL1A/IL4/FADD/IL2/ERBB2/HLA-A/CASP3/HMGB1/ITCH/CD55/TYK2/CARD11/CCL5/VCAM1/SYK/CD274/TNFRSF1B/IL12RB1/CD70/IDO1/CD28/IGFBP2/MAD1L1/AGER/TRAF6/HAVCR2/MIR30B/IL15/IRF1/LGALS3	57
BP	GO:0051402	neuron apoptotic process	1.96802e-28	5.64135e-27	1.76488e-27	ATM/TP53/MSH2/NF1/PIK3CA/HRAS/KRAS/FAS/APOE/RB1/RASA1/TP63/TNF/LIG4/TGFB3/GATA3/TGFB2/CTNNB1/TERT/IL10/G6PD/FASLG/BDNF/XRCC2/SOD1/PCSK9/TFAP2A/XIAP/JAK2/AIFM1/AKT2/HIF1A/MAX/CDC42/HMOX1/FGF8/PRKN/CCL2/GPI/ABL1/GAPDH/IL6ST/ERBB3/BCL2/GPX1/NTRK2/NTRK1/NGF/FADD/NQO1/PARP1/SOD2/CASP3/FBXW7/RHOA/BAX/JUN/FOXO3/MIR200A/DIABLO/GABRB2/HSPA5/MIR15B/MIR125B1/DDIT3/PTK2B/BCL2L1	67
BP	GO:0001837	epithelial to mesenchymal transition	2.25206e-28	6.42435e-27	2.00985e-27	PTEN/FGFR2/FGFR1/SMAD4/AXIN2/JAG1/NOTCH1/COL1A1/TGFBR2/MTOR/SMAD3/TGFBR1/IL6/SPRED1/TGFB3/GATA3/TGFB2/CTNNB1/EZH2/TWIST1/TGFB1/SDHAF2/GREM1/IL1B/WNT5A/TBX3/BMP4/HIF1A/BMP2/MIR21/SMAD2/ENG/FGF8/NKX2-1/SOX9/EDN1/TCF7L2/TBX20/HMGA2/PPP2CA/HGF/ACVR1/SNAI2/GSK3B/LRP6/MIR221/EDNRA/MIR222/HDAC2/MIR144/BMP7/MIR149/FOXA1/MIR29B1/TIAM1	55
BP	GO:0034103	regulation of tissue remodeling	2.42051e-28	6.86504e-27	2.14771e-27	TP53/NF1/PPARG/RUNX1/LEP/IL6/TGFB1/GJA1/GREM1/LEPR/TF/MIR34A/MIR17/TNFAIP3/ITGB3/TNFRSF11B/TFRC/IL18/IL2/TNFSF11/SRC/MIR27B/CSF1R/BCR/SPP1/CALCA/FLT4/TNFRSF11A/SYK/MIR16-1/DDR2/MIR34C/PRKCA/MIR143/MIR20A/MIR199A1/MIR214/MIR15B/MIR195/IL15/MIR29B1	41
BP	GO:0045619	regulation of lymphocyte differentiation	2.42979e-28	6.86504e-27	2.14771e-27	GLI3/RUNX1/TGFBR2/GLI2/GATA3/FOXP3/ADA/IL10/STAT5B/RAG1/CTLA4/CD46/SOD1/SHH/IFNG/BMP4/FANCD2/MIR21/FANCA/HLA-DRB1/CD27/BTK/IL2RA/ABL1/JAK3/PRKDC/IL7R/PTPRC/IL18/IL4/IL2/ERBB2/SOCS1/DROSHA/HMGB1/RHOA/MALT1/FOXO3/CARD11/SYK/IFNB1/IL12RB1/MMP14/SOX4/CD28/RARA/XBP1/IL7/BCL6/MIR30B/IKZF3/IL15/IFNA2/IRF1/TLR9/MYB/XRCC6/IRF4	58
BP	GO:1902882	regulation of response to oxidative stress	2.99595e-28	8.42432e-27	2.63553e-27	INS/TSC1/MET/AKT1/DHFR/TNF/H19/CTNNB1/IL10/PYCR1/SOD1/HIF1A/MIR21/GATA4/TLR4/PRKN/SIRT1/MIR34A/ABL1/MIR17/CD36/GPX1/NFE2L2/HGF/LRRK2/MIR132/PARP1/SOD2/ALOX5/HSPB1/FBXW7/REST/FOXO3/RIPK1/WNT1/HDAC6/TXN/MIRLET7B/MMP3/BMP7/MIR19A/MIR195/MIR92A1/MIR29B1	44
BP	GO:0042542	response to hydrogen peroxide	3.56669e-28	9.98166e-27	3.12274e-27	MET/COL1A1/PDGFRB/CYP1B1/IL6/EZH2/IL10/PYCR1/STAT1/PRKCD/SOD1/AIFM1/ARG1/CAT/HMOX1/MIR21/SIRT1/MIR34A/EDN1/ABL1/MIR17/TNFAIP3/MMP2/BCL2/PRKAA1/GPX1/NFE2L2/HGF/NQO1/LRRK2/PCNA/SRC/SOD2/CASP3/FOXO3/RIPK1/HDAC6/TXN/HDAC2/MIRLET7B/CDK1/MIR107/STAT6/RELA/SDC1/BECN1/MIR92A1/PTK2B/PCGF2	49
BP	GO:0051091	positive regulation of DNA-binding transcription factor activity	3.64603e-28	1.01556e-26	3.17715e-27	PTEN/SMARCA4/INS/AR/STAT3/ALK/EP300/AKT1/PPARG/KIT/CD40LG/SMAD3/SMARCB1/IL6/PLCG2/TNF/CTNNB1/IL10/CAV1/GREM1/IL1B/SHH/WNT5A/ESR1/JAK2/CAT/BMP2/CD40/TLR4/KDM1A/IKBKG/BTK/VEGFA/SMO/EDN1/HDAC4/CD36/TFRC/JUP/IL18/EIF2AK2/IKBKB/NTRK1/CSF3/NPM1/TNFSF11/CLU/PRKD1/MYD88/CHUK/MALT1/LRP6/ESR2/TLR2/CARD11/RIPK1/WNT1/MAP3K7/TNFRSF11A/DDR2/TCF3/IL5/TP53BP1/RELA/AGER/TRAF6/BCL10/DDIT3/FOXA1/TLR9	70
BP	GO:0006302	double-strand break repair	4.2543e-28	1.17942e-26	3.6898e-27	ATM/BRCA2/TP53/BRCA1/MSH2/MLH1/BLM/NBN/RECQL4/WRN/RAD50/BRIP1/PALB2/CHEK2/ERCC6/WAS/MRE11/ACTB/RTEL1/POT1/ERCC4/RAD51C/RAD51D/LIG4/ERCC5/SETD2/RAD21/TWIST1/XRCC2/NSD2/FANCD2/FANCM/ERCC1/KDM1A/RBBP8/FANCB/RECQL/PRKDC/YY1/WRAP53/RAD51/MCM4/HMGA2/KAT5/XRCC4/SLX4/TRIP12/XRCC1/PARP1/HMGB1/FUS/CHEK1/TRIP13/MIR221/REV3L/MGMT/TRRAP/RAD51B/FAN1/TP53BP1/FOXM1/RECQL5/FEN1/H2AX/ABRAXAS1/RAD54L/OGG1/MCM7/XRCC…	71
BP	GO:0007260	tyrosine phosphorylation of STAT protein	4.33211e-28	1.19538e-26	3.73972e-27	KIT/TNFRSF1A/FGFR3/LEP/NF2/IGF1/IL6/TNF/CAV1/JAK2/IFNG/CD40/JAK3/IL6ST/FLT3/MIR125A/EPO/PPP2R1A/IL18/IL4/PPP2CA/IL2/MIR146A/SOCS1/CSF1R/IL6R/CSF2/JAK1/ERBB4/MIR221/CCL5/SH2B3/IL13/MIRLET7E/HDAC2/IL3/LYN/MIR19A/IL15/IFNA2/SOCS3	41
BP	GO:0010038	response to metal ion	4.80145e-28	1.31872e-26	4.1256e-27	CDH1/BRAF/CASR/AKT1/RYR1/KIT/EGFR/DNMT3A/PLCG2/LIG4/CDKN1B/TERT/ATP7B/RYR2/HFE/G6PD/CAV1/CPS1/SOD1/SHH/WNT5A/TFAP2A/MAPT/CYP11B1/CYP1A2/ARG1/MAPK1/HIF1A/CAT/HMOX1/CASP8/CYP1A1/EIF2AK3/TF/ERCC1/PRKN/TNNT2/PTH/GPI/EDN1/CEBPA/EIF2B5/CCND1/TNFRSF11B/TFRC/MMP9/B2M/BCL2/PRKAA1/CALR/IL1A/PTGS2/NFE2L2/MAPK3/PPP2CA/NQO1/LRRK2/CLDN1/PCNA/PARP1/SOD2/CASP3/CHUK/CREB1/FOS/JUN/BMP6/SERPINF1/VCAM1/THBS1/MAPK8/A…	81
BP	GO:0090049	regulation of cell migration involved in sprouting angiogenesis	4.99663e-28	1.36598e-26	4.27344e-27	NOTCH1/GATA2/SPRED1/AKT3/HMOX1/VEGFA/ABL1/MIR126/MIR27A/PTGS2/MIR22/MIR132/MIR146A/FGF2/MIR27B/KDR/MIR29C/MIR200C/FBXW7/RHOA/HDAC9/MIR221/MIR31/MIR16-1/MIR483/MIR23A/THBS1/MIR26A1/MIR150/MIR10A/MIR10B/MIR15A/MIR20A/MIR199A1/MIR320A/MIR149/MIR193A/MIR424/MIR196A1	39
BP	GO:0010720	positive regulation of cell development	5.94593e-28	1.61801e-26	5.0619e-27	DICER1/STK11/GLI3/RET/NOTCH1/KIT/ADIPOQ/MTOR/SOX10/MAP2K1/IL6/TNF/LIG4/ACE/L1CAM/CTNNB1/TGFB1/BDNF/XRCC2/IL1B/SHH/MAPT/CXCR4/IFNG/BMP4/HIF1A/CDC42/BMP2/MYC/KDM1A/VEGFA/SOX11/SMO/MPL/ABL1/PRKDC/IL6ST/BCL2/CALR/FN1/NTRK2/NGF/BMPR2/TNFSF11/HDAC1/MME/RAC1/MIR142/ROBO1/RREB1/CUX1/SPEN/TLR2/SERPINF1/MIR221/TNFRSF1B/RHEB/PLAG1/IL5/MIR222/HDAC2/LTA/LYN/PTPRD/MIR125B1/MACF1/CXCL12/VEGFC/WNT3/E2F1/TGM2/S1P…	74
BP	GO:0061448	connective tissue development	6.55754e-28	1.77625e-26	5.55697e-27	WT1/PTPN11/COL3A1/PIK3CA/AXIN2/GLI3/CASR/BMPR1A/NOTCH1/COL1A1/RUNX1/TGFBR2/RB1/FGFR3/LEP/PDGFRB/SMAD3/TGFBR1/CTNNB1/CDK4/TGFB1/FTO/ACTA2/MAF/GREM1/GHRL/WNT5A/EXT1/TBL1XR1/BMP4/HIF1A/BMP2/MIR21/EIF2AK3/SIRT1/SOX9/PTH/LOX/EDN1/RUNX2/FGF9/PPARD/MIR125A/SOX5/MAPK3/BMPR2/HMGA2/TYMS/FGF2/PDGFB/IL6R/SNAI2/RARB/PTHLH/BMP6/TIMP1/CSF1/AMER1/MAPK14/CCN2/RARA/XBP1/BMP7/CD34/EGR1/CD44/ESRRA/FGF4/FOXA1	69
BP	GO:0060070	canonical Wnt signaling pathway	6.77722e-28	1.82737e-26	5.71691e-27	PTEN/APC/STK11/FGFR2/AXIN2/GLI3/MED12/MITF/NOTCH1/COL1A1/APOE/EGFR/SOX10/SMAD3/ZEB2/GPC3/GATA3/CTNNB1/SOX2/TGFB1/CAV1/SDHAF2/GREM1/FOLR1/SHH/WNT5A/XIAP/EXT1/TBL1XR1/DVL1/EGF/CYLD/BMP2/FGF10/GNAQ/PRKN/SOX9/EDN1/TCF7L2/FGF9/DDX3X/CDH3/JUP/NFKB1/IGFBP1/YAP1/LRRK2/HDAC1/FGF2/SRC/FOXO1/MIR29C/CDH2/SNAI2/GSK3B/LRP6/MIR145/FOXO3/GLI1/WNT1/CTNND1/STK4/EDNRA/MIR26A1/SOX4/AMER1/IGFBP2/MAPK14/MIR199A1/CBY1/…	76
BP	GO:0048638	regulation of developmental growth	7.25455e-28	1.94719e-26	6.09174e-27	PTEN/PTCH1/WT1/FGFR2/PIK3CA/INSR/AR/STAT3/BMPR1A/NOTCH1/AKT1/RUNX1/TGFBR2/APOE/FGFR3/LEP/TGFBR1/HNF1B/IGF1/CDKN1B/L1CAM/CDK4/STAT5B/G6PD/IGF2/FTO/BDNF/GHRL/SOD1/WNT5A/MAPT/CXCR4/PPARA/BMP4/FGF8/PRKN/VEGFA/SMO/EDN1/ABL1/PRL/FGF9/PPARD/YY1/BCL2/TBX20/FN1/NGF/YAP1/BMPR2/FGF2/SPP1/GDF15/GSK3B/CREB1/MIR200B/CDKN1A/GLI1/DCC/ERBB4/STK4/CSF1/MIR222/MAPK14/DLL1/RPS6KB1/EZR/MIR199A1/CDK1/MIR204/IL7/MIR19A/…	78
BP	GO:0001701	in utero embryonic development	9.14796e-28	2.44428e-26	7.6469e-27	BRCA2/TP53/MSH2/PTCH1/FLCN/NBN/COL3A1/FGFR2/SMAD4/GLI3/PALB2/AR/BMPR1A/NOTCH1/CDKN1C/AKT1/PDGFRA/TGFBR2/EGFR/NOTCH2/GATA2/SOX10/SMAD3/SMARCB1/TGFBR1/HNF1B/MAP2K1/IGF1/APOB/ERCC2/LIG4/TGFB3/GATA1/GATA3/CTNNB1/SETD2/ADA/IL10/BCOR/IGF2/TWIST1/SBDS/GJA1/XRCC2/TBX3/TBL1XR1/MAPK1/HIF1A/BMP2/CASP8/SMAD2/NOS3/MYC/NSUN2/RBBP8/VEGFA/SMO/GPI/EDN1/CEBPA/PLG/YAP1/PDGFB/ACVR1/CSF2/CHEK1/SPINT2/STK4/EDNRA/ADAMT…	85
BP	GO:0030324	lung development	1.03368e-27	2.7495e-26	8.60177e-27	COL3A1/FGFR2/GLI3/BMPR1A/KRAS/EP300/NOTCH1/PDGFRA/TGFBR2/PDGFRB/MAP2K1/TNF/GLI2/GPC3/TGFB3/ACE/CTNNB1/ADA/ASXL1/SHH/WNT5A/EXT1/CYP1A2/ARG1/MAPK1/BMP4/CDC42/SMAD2/FGF10/NOS3/FGF8/NKX2-1/SOX9/LOX/VEGFA/SOX11/ITGA3/CEBPA/FGF9/LAMA5/MAPK3/YAP1/BMPR2/MME/FGF2/KDR/FBXW7/CREB1/GLI1/FLT4/IL13/MMP14/EPAS1/CCN2/PGR/FGF7/FOXA1	57
BP	GO:0060326	cell chemotaxis	1.05681e-27	2.79841e-26	8.75477e-27	FGFR1/MET/NOTCH1/PDGFRA/KIT/PDGFRB/CYP19A1/IL6/PIK3CD/TGFB2/IL10/SBDS/GREM1/PRKCD/IL1B/WNT5A/CXCR4/MAPK1/SERPINE1/RPS19/CCL2/MIR34A/LOX/VEGFA/EDN1/CXCL8/PIK3CG/AGTR1/CALR/IL4/MAPK3/DPP4/HGF/TNFSF11/FGF2/PRKD1/PDGFB/RAC1/KDR/CSF1R/ALOX5/IL6R/MIR223/HMGB1/HSPB1/CSF3R/CALCA/ADAM17/PTK2/CCL5/VCAM1/TNFRSF11A/SYK/MIR16-1/THBS1/ABCC1/CSF1/CCR5/MIF/CXCL10/CHGA/MIR15A/C3AR1/LYN/HBEGF/FLT1/CXCR2/MIR149/CXC…	76
BP	GO:1904035	regulation of epithelial cell apoptotic process	1.434e-27	3.78026e-26	1.18265e-26	RB1/CD40LG/GATA2/IL6/TNF/H19/GATA3/TERT/FASLG/JAK2/PPARA/SERPINE1/HMOX1/IGF1R/CD40/CCL2/PKHD1/ABL1/TNFAIP3/TCF7L2/MIR126/MIR125A/PRKAA1/IL4/NFE2L2/YAP1/MIR132/KDR/ICAM1/GSN/TEK/FOXO3/IL13/THBS1/AKR1C3/CAST/PLCG1/MIR24-1/MIR15A/MIR182/MIR30B/MIR30E	42
BP	GO:0042326	negative regulation of phosphorylation	1.74142e-27	4.57026e-26	1.4298e-26	PTEN/APC/NF1/TSC2/STAT3/MEN1/CDKN1C/AKT1/CDKN2A/PRKAR1A/CBL/PPARG/APOE/RB1/ADAR/ADIPOQ/NF2/SPRED1/CDKN1B/TWIST1/TGFB1/CAV1/XDH/GREM1/PRKCD/IL1B/DMD/MAPT/IFNG/PPARA/BMP4/DVL1/BMP2/ENG/GNAQ/PRKN/SIRT1/MIR34A/HMGCR/ABL1/CEBPA/TNFAIP3/HDAC4/PRKDC/GSTP1/MIR125A/PTPRC/PPP2R1A/IGFBP3/NPM1/PPP2CA/IL2/HGF/PIK3CB/LRRK2/MIR132/MIR146A/LRP1/IRS2/MIR27B/CDKN2B/SOCS1/NCOR1/CASP3/HSPB1/LRP6/CDKN1A/BAX/JUN/SH2B3…	84
BP	GO:0014066	regulation of phosphatidylinositol 3-kinase signaling	3.09738e-27	8.09293e-26	2.53186e-26	PTEN/TSC2/FGFR1/INS/INSR/PDGFRA/CBL/KIT/EGFR/LEP/PDGFRB/IGF1/TNF/TGFB2/TWIST1/JAK2/EGF/CAT/MIR21/IGF1R/SIRT1/SOX9/MIR126/PPARD/FLT3/ERBB3/IL18/FN1/NTRK2/NTRK1/CSF3/HGF/FGF2/SRC/PDGFB/KDR/TEK/PTK2/ERBB4/CCL5/CD28/MIR20A/FLT1/BECN1/DCN	45
BP	GO:0072006	nephron development	3.14225e-27	8.17399e-26	2.55722e-26	PTCH1/WT1/SMAD4/GLI3/RET/JAG1/NOTCH1/PDGFRA/NOTCH2/ADIPOQ/PDGFRB/HNF1B/GPC3/GATA3/CTNNB1/STAT1/ACTA2/GREM1/ASXL1/SHH/EXT1/NOTCH3/BMP4/MAGI2/BMP2/MYC/FGF8/SOX9/VEGFA/SMO/ITGA3/LAMA5/MIR125A/BCL2/PBX1/YAP1/FGF2/PDGFB/IL6R/TEK/ERBB4/WNT1/PROM1/EDNRA/PAX8/DLL1/BMP7/ANGPT2/CD34/PECAM1/EGR1	51
BP	GO:0002263	cell activation involved in immune response	3.20795e-27	8.30831e-26	2.59924e-26	TP53/MSH6/MSH2/MLH1/NBN/TSC1/STAT3/CBL/KIT/CD40LG/NOTCH2/GATA2/MTOR/IL6/PLCG2/LIG4/PIK3CD/GATA1/GATA3/FOXP3/ADA/IL10/TGFB1/CD46/NSD2/IFNG/HSPD1/HMOX1/MIR21/FOXP1/CD40/ERCC1/TLR4/HLA-DRB1/BTK/ABL1/JAK3/TFRC/PIK3CG/PTPRC/IL18/IL4/IL2/LRP1/MYD88/IL6R/BCR/HMGB1/ICAM1/MALT1/CD19/IFNA1/SYK/IFNB1/IL13/IL12RB1/CD28/CHGA/DLL1/RARA/XBP1/TP53BP1/STAT6/EXO1/LYN/HAVCR2/BCL6/PTK2B/IFNA2/LGALS3/MYB/IRF4	72
BP	GO:0030323	respiratory tube development	3.7484e-27	9.62361e-26	3.01073e-26	COL3A1/FGFR2/GLI3/BMPR1A/KRAS/EP300/NOTCH1/PDGFRA/TGFBR2/PDGFRB/MAP2K1/TNF/GLI2/GPC3/TGFB3/ACE/CTNNB1/ADA/ASXL1/SHH/WNT5A/EXT1/CYP1A2/ARG1/MAPK1/BMP4/CDC42/SMAD2/FGF10/NOS3/FGF8/NKX2-1/SOX9/LOX/VEGFA/SOX11/ITGA3/CEBPA/FGF9/LAMA5/MAPK3/YAP1/BMPR2/MME/FGF2/KDR/FBXW7/CREB1/GLI1/FLT4/IL13/MMP14/EPAS1/CCN2/PGR/FGF7/FOXA1	57
BP	GO:0043405	regulation of MAP kinase activity	3.7484e-27	9.62361e-26	3.01073e-26	NF1/FGFR1/INSR/HRAS/PPARG/KIT/APOE/EGFR/ADIPOQ/PDGFRB/TNF/EZH2/TGFB1/CAV1/PRKCD/IL1B/WNT5A/BMP4/EGF/BMP2/CD40/ELANE/TLR4/VEGFA/EDN1/HMGCR/KITLG/GSTP1/FLT3/PIK3CG/PTPRC/PIK3CB/LRRK2/TNFSF11/ERBB2/FGF2/SRC/PDGFB/ROBO1/MAP3K7/SH2B3/TNFRSF11A/SYK/THBS1/MIF/CDK12/BMP7/AGER/LYN/FLT1/TRAF6/AXIN1/MIR92A1/PTK2B/PAK1/TGFA/TLR9	57
BP	GO:0060541	respiratory system development	3.80809e-27	9.73452e-26	3.04543e-26	WT1/COL3A1/FGFR2/GLI3/BMPR1A/KRAS/EP300/NOTCH1/PDGFRA/PHOX2B/TGFBR2/PDGFRB/MAP2K1/TNF/GLI2/GPC3/TGFB3/ACE/CTNNB1/ADA/ASXL1/SHH/WNT5A/EXT1/CYP1A2/ARG1/MAPK1/BMP4/CDC42/SMAD2/FGF10/NOS3/FGF8/NKX2-1/SOX9/LOX/VEGFA/SOX11/ITGA3/CEBPA/FGF9/LAMA5/MAPK3/YAP1/BMPR2/MME/FGF2/KDR/FBXW7/CREB1/GLI1/FLT4/IL13/MMP14/EPAS1/CCN2/PGR/RARA/FGF7/FOXA1	60
BP	GO:0002460	adaptive immune response based on somatic recombination of immune receptors built from immunoglobulin superfamily domains	4.26379e-27	1.08524e-25	3.39516e-26	MSH6/MSH2/MLH1/NBN/STAT3/JAG1/HRAS/NOTCH1/WAS/HPRT1/CD40LG/MTOR/IL6/TNF/CRP/LIG4/GATA3/FOXP3/ADA/IL10/HFE/TGFB1/CD46/PRKCD/IL1B/NSD2/ARG1/PRF1/HLA-B/HSPD1/MIR21/CD40/ERCC1/TLR4/HLA-DRB1/CD27/BTK/TNFAIP3/JAK3/CD8A/TFRC/HLA-DQB1/IL7R/PTPRC/B2M/IL18/AHR/IL4/FADD/CD4/IL2/CLU/HLA-A/MYD88/IL6R/HMGB1/ICAM1/CD55/MALT1/CD19/ADAM17/MAP3K7/IFNB1/IL1R1/CD274/TNFRSF1B/IL12RB1/NFKB2/CD70/CD28/LTA/TP53BP1/STAT6…	82
BP	GO:1903201	regulation of oxidative stress-induced cell death	4.53102e-27	1.14831e-25	3.59247e-26	INS/TSC1/MET/AKT1/TNF/CTNNB1/IL10/PYCR1/SOD1/HIF1A/MIR21/GATA4/TLR4/PRKN/SIRT1/MIR34A/ABL1/MIR17/GPX1/NFE2L2/HGF/LRRK2/PARP1/SOD2/HSPB1/FBXW7/REST/FOXO3/RIPK1/WNT1/HDAC6/TXN/MIRLET7B/MMP3/MIR19A/MIR195/MIR92A1/MIR29B1	38
BP	GO:1902895	positive regulation of miRNA transcription	4.91179e-27	1.23949e-25	3.87773e-26	TP53/SMARCA4/WT1/SMAD4/STAT3/BMPR1A/PPARG/GATA2/SMAD3/TNF/GATA3/TGFB2/TERT/IL10/TGFB1/NR3C1/HIF1A/BMP2/MYC/PRL/NR1H2/FGF2/PDGFB/FOS/JUN/FOXO3/MRTFA/RELA/ETS1/EGR1	30
BP	GO:0032355	response to estradiol	4.93554e-27	1.24018e-25	3.8799e-26	PTCH1/UGT1A1/STAT3/GJB2/COL1A1/EGFR/LEP/PDGFRB/DNMT3A/CYP19A1/CYP1B1/APOB/CDKN1B/CTNNB1/EZH2/IL10/STAT5B/TGFB1/ESR1/AIFM1/CAT/CASP8/FGF10/IGF1R/MYC/GPI/CCND1/MMP2/CALR/GPX1/PTGS2/KAT5/NQO1/PCNA/CASP3/ESR2/SRD5A1/ENO2/IGFBP2/CCN2/RARA/HPGD/BMP7/ESRRA/OGG1/CCNA2/FOXA1	47
BP	GO:0051147	regulation of muscle cell differentiation	6.4562e-27	1.61542e-25	5.05381e-26	FGFR2/SMAD4/BMPR1A/NOTCH1/DNMT1/KIT/MTOR/IGF1/EZH2/G6PD/IGF2/TGFB1/BDNF/GREM1/SHH/PPARA/BMP4/BMP2/MIR21/ENG/SIRT1/MIR34A/EDN1/HDAC4/FGF9/MDM2/YY1/MIR140/BCL2/MIR22/BMPR2/PDGFB/SOD2/MIR200B/MIR145/HDAC9/MIR221/MIR133B/MMP14/MIR26A1/MIR222/MAPK14/DLL1/XBP1/MIR199A1/MIR204/MIR15B/MIR18A/MIR19A/MIR125B1/MIR424/NRG1	52
BP	GO:2001237	negative regulation of extrinsic apoptotic signaling pathway	6.82949e-27	1.70161e-25	5.32345e-26	BRCA1/LMNA/AR/AKT1/RAF1/CTNNA1/TGFBR1/IGF1/TNF/GATA1/TERT/IL1B/BMP4/SERPINE1/HMOX1/FGF10/NOS3/TNFAIP3/TCF7L2/GSTP1/DDX3X/BCL2/GPX1/IL1A/IL4/YAP1/HGF/SRC/ACVR1/ICAM1/SNAI2/CSF2/GSK3B/RIPK1/MIR221/THBS1/MIR222/RPS6KB1/IL7/RELA/LGALS3/BCL2L1	42
BP	GO:0008406	gonad development	7.17456e-27	1.78007e-25	5.56893e-26	ATM/BRCA2/MSH2/ATRX/WT1/SMAD4/BRIP1/INSR/AR/PDGFRA/CBL/KIT/LEP/PDGFRB/CTNNA1/CYP19A1/CYP1B1/TGFBR1/GATA1/GATA3/ACE/TGFB2/STAT5B/GJA1/SOD1/WNT5A/ESR1/SRD5A2/GATA4/NOS3/MYC/ERCC1/FANCA/IDH1/FGF8/GNRH1/SIRT1/SOX9/VEGFA/EIF2B5/KITLG/CCND1/FGF9/MMP2/FANCG/BCL2/IL1A/NTRK1/AFP/SRC/KDR/H3-3A/CASP3/BAX/FOXO3/SRD5A1/MMP14/AKR1C3/HSPA5/PGR/RARA/SDC1/BCL2L1	63
BP	GO:0002366	leukocyte activation involved in immune response	7.44508e-27	1.83947e-25	5.75473e-26	TP53/MSH6/MSH2/MLH1/NBN/TSC1/STAT3/CBL/KIT/CD40LG/NOTCH2/GATA2/MTOR/IL6/PLCG2/LIG4/PIK3CD/GATA1/GATA3/FOXP3/ADA/IL10/TGFB1/CD46/NSD2/IFNG/HSPD1/HMOX1/MIR21/FOXP1/CD40/ERCC1/TLR4/HLA-DRB1/BTK/ABL1/JAK3/TFRC/PIK3CG/PTPRC/IL18/IL4/IL2/MYD88/IL6R/BCR/HMGB1/ICAM1/MALT1/CD19/IFNA1/SYK/IFNB1/IL13/IL12RB1/CD28/CHGA/DLL1/RARA/XBP1/TP53BP1/STAT6/EXO1/LYN/HAVCR2/BCL6/PTK2B/IFNA2/LGALS3/MYB/IRF4	71
BP	GO:0001933	negative regulation of protein phosphorylation	9.03751e-27	2.2236e-25	6.9565e-26	PTEN/APC/NF1/TSC2/MEN1/CDKN1C/AKT1/CDKN2A/PRKAR1A/CBL/PPARG/APOE/RB1/ADAR/ADIPOQ/NF2/SPRED1/CDKN1B/TWIST1/TGFB1/CAV1/XDH/GREM1/PRKCD/IL1B/DMD/IFNG/BMP4/DVL1/BMP2/ENG/GNAQ/PRKN/SIRT1/MIR34A/HMGCR/ABL1/CEBPA/TNFAIP3/PRKDC/GSTP1/MIR125A/PTPRC/PPP2R1A/IGFBP3/NPM1/PPP2CA/IL2/HGF/PIK3CB/LRRK2/MIR132/MIR146A/LRP1/MIR27B/CDKN2B/SOCS1/CASP3/HSPB1/LRP6/CDKN1A/BAX/JUN/SH2B3/MIR483/MIRLET7E/PLK1/MIR24-1/MIR1…	78
BP	GO:0045667	regulation of osteoblast differentiation	9.24563e-27	2.26537e-25	7.08717e-26	PTCH1/FGFR2/AXIN2/GLI3/JAG1/BMPR1A/MEN1/NOTCH1/SUFU/PPARG/SMAD3/TP63/IGF1/IL6/TNF/CTNNB1/TWIST1/GREM1/BMP4/BMP2/MIR21/SOX9/PRKACA/SOX11/CEBPA/RUNX2/IL6ST/MIR27A/YAP1/BMPR2/HGF/FGF2/PRKD1/ACVR1/IL6R/CDK6/SNAI2/MIR200C/REST/BMP6/GLI1/PTK2/DDR2/MIR210/MIR20A/MIR9-1/BMP7/VEGFC/ESRRA	49
BP	GO:0042509	regulation of tyrosine phosphorylation of STAT protein	1.0136e-26	2.47326e-25	7.73754e-26	KIT/TNFRSF1A/FGFR3/LEP/NF2/IGF1/IL6/TNF/CAV1/JAK2/IFNG/CD40/IL6ST/FLT3/MIR125A/EPO/PPP2R1A/IL18/IL4/PPP2CA/IL2/MIR146A/SOCS1/CSF1R/IL6R/CSF2/ERBB4/MIR221/CCL5/SH2B3/IL13/MIRLET7E/HDAC2/IL3/LYN/MIR19A/IL15/IFNA2/SOCS3	39
BP	GO:0001894	tissue homeostasis	1.24112e-26	3.01596e-25	9.43538e-26	NF1/PTPN11/STK11/COL3A1/CUBN/SLC2A1/FH/ERCC6/KRAS/NOTCH1/BARD1/ACTB/RB1/GATA2/IL6/ALB/GATA1/CTNNB1/AKT3/GJA1/SOD1/DMD/EXT1/ACACA/TPP1/NOS3/TF/TLR4/SOX9/PTH/VEGFA/SMO/TNFAIP3/ITGB3/TNFRSF11B/TFRC/CDH3/HOXA13/B2M/BCL2/PTGS2/YAP1/IL17A/TNFSF11/CLDN1/SRC/KDR/CSF1R/SPP1/HSPB1/CALCA/BAX/PROM1/TNFRSF11A/SYK/CSF1/RHO/EPAS1/PRKCA/CCN2/IL7/ALDH1A1/TRAF6/CD34/PECAM1/ITGB1/TJP1/PTK2B/TLR9	69
BP	GO:0016525	negative regulation of angiogenesis	1.37639e-26	3.33099e-25	1.04209e-25	NF1/PPARG/TNF/SPRED1/TGFB2/CTNNB1/FASLG/STAT1/GHRL/SERPINE1/MIR21/MIR34A/MIR17/PRL/MIR125A/PIK3CB/MIR146A/ALOX5/MIR29C/MIR29A/TEK/MIR200B/MIR145/SERPINF1/MIR221/THBS2/MIR16-1/THBS1/MIR34C/MIR222/MIR10A/CXCL10/MIR143/MIR24-1/MIR15A/MIR20A/ANGPT2/MIR214/MIR106B/MIR15B/MIR18A/MIR19A/MIR125B1/MIR193A/KLK3/MIR30B/MIR424/SPARC/MIR92A1/MIR30E/DCN	51
BP	GO:0060249	anatomical structure homeostasis	1.39247e-26	3.34821e-25	1.04748e-25	NF1/PTPN11/STK11/COL3A1/CUBN/SLC2A1/FH/ERCC6/KRAS/NOTCH1/BARD1/ACTB/RB1/GATA2/IL6/ALB/GATA1/CTNNB1/AKT3/GJA1/SOD1/DMD/EXT1/ACACA/HIF1A/TPP1/NOS3/TF/TLR4/PRKN/ALDOA/SOX9/PTH/LOX/VEGFA/SMO/TNFAIP3/ITGB3/TNFRSF11B/TFRC/CDH3/HOXA13/B2M/BCL2/PRKAA1/PLG/PTGS2/YAP1/IL17A/TNFSF11/CLDN1/SRC/KDR/CSF1R/SPP1/HSPB1/CALCA/BAX/PROM1/TNFRSF11A/SYK/CSF1/RHO/EPAS1/PRKCA/CCN2/IL7/ALDH1A1/TRAF6/CD34/PECAM1/ITGB1/TJP…	75
BP	GO:0071456	cellular response to hypoxia	1.39485e-26	3.34821e-25	1.04748e-25	PTEN/TP53/BRIP1/LMNA/VHL/CASR/NOTCH1/PPARG/MTOR/DNMT3A/TERT/TWIST1/HIF1A/HMOX1/MIR21/MYC/TERC/SIRT1/MIR34A/VEGFA/MPL/EDN1/MIR17/MALAT1/MIR126/MDM2/PPARD/MIR140/BCL2/PRKAA1/PTGS2/NFE2L2/PIK3CB/MIR146A/SRC/STUB1/MIR145/FOXO3/MIR210/EPAS1/BMP7/MIR214/PDK1/MIR106B/CD34/MDM4/EGR1/ENO1/E2F1/CCNA2	50
BP	GO:0045787	positive regulation of cell cycle	2.12304e-26	5.06687e-25	1.58516e-25	BRCA2/ATRX/PTPN11/FGFR2/INS/INSR/CHEK2/AKT1/PHOX2B/RB1/EGFR/RAD51C/PDGFRB/IGF1/PLCG2/TNF/CDC73/CDKN1B/TGFB2/TERT/EZH2/CDK4/IL10/STAT5B/IGF2/RAD21/IL1B/WNT5A/TBX3/EGF/CDC42/CYP1A1/FGF10/IGF1R/MYC/CCND2/FGF8/BRD4/GPSM2/EDN1/ABL1/CCND1/DDX3X/MDM2/HOXA13/PBX1/CALR/IL1A/NPM1/SRC/PDGFB/RHOA/CHEK1/MIR29A/LRP6/ADAM17/GLI1/MIR221/RAD51B/MIR222/EIF4E/CD28/PRKCA/CCN2/RARA/RPS6KB1/CDK1/MIR214/RPTOR/MAD1L1/ST…	76
BP	GO:1901990	regulation of mitotic cell cycle phase transition	2.128e-26	5.06687e-25	1.58516e-25	ATM/PTEN/APC/TP53/BRCA1/BLM/NBN/CHEK2/CDKN1C/AKT1/CDKN2A/PHOX2B/MRE11/RB1/EGFR/BUB1B/RAD51C/ERCC2/CDC73/CDKN1B/TERT/EZH2/CDK4/CCNH/RAD21/CTC1/ERCC3/CYP1A1/FGF10/CCND2/CCL2/BRD4/CCND1/PRKDC/XPC/DDX3X/MDM2/BCL2/PBX1/HMGA2/PPP2CA/ACVR1/CDKN2B/MIR29C/MIR451A/CHEK1/MIR29A/CDKN1A/ADAM17/TRIP13/MIR221/MUC1/MIR16-1/RAD51B/RINT1/MIR133B/MIR26A1/MIR222/BUB3/PLK1/MIR15A/CDK1/BUB1/MIR214/RPTOR/MIR15B/MAD1L1/…	75
BP	GO:0016049	cell growth	2.51622e-26	5.96717e-25	1.86682e-25	TP53/KMT2D/BAP1/SMARCA4/WT1/FLCN/STK11/SMAD4/INS/AKT1/CDKN2A/TGFBR2/APOE/RB1/EGFR/MTOR/SMAD3/TGFBR1/IGF1/CDC73/HNF4A/CDKN1B/L1CAM/TGFB2/CTNNB1/SMARCA2/G6PD/TGFB1/BDNF/GJA1/PTCH2/GREM1/WNT5A/MAPT/EXT1/CYP27B1/CXCR4/PPARA/DVL1/CDC42/GATA4/PRKN/SIRT1/SOX9/VEGFA/EDN1/ABL1/CSNK2A1/DDX3X/PPARD/YY1/AGTR1/MEG3/BCL2/IGFBP1/PPP2R1A/FN1/NGF/YAP1/BMPR2/PPP2CA/IL2/ERBB2/H3-3A/ITCH/SPP1/RHOA/GSK3B/ESR2/CDKN1A/…	94
BP	GO:0018209	peptidyl-serine modification	2.56507e-26	6.05869e-25	1.89545e-25	ATM/PTEN/PIK3CA/BRAF/RET/CHEK2/NSD1/AKT1/TGFBR2/EGFR/RAF1/AKAP9/MTOR/TGFBR1/ATR/IL6/TNF/MAP2K2/AKT3/TGFB1/CAV1/BDNF/PRKCD/WNT5A/DMD/AKT2/IFNG/MAPK1/NAA10/EIF2AK3/PRKACA/VEGFA/CSNK2A1/PRKDC/TFRC/EPO/BCL2/PRKAA1/PTGS2/IKBKB/NTRK2/NGF/CSF3/HMGA2/HGF/LRRK2/MIR132/SRC/PRKD1/PDGFB/PARP1/CHUK/GSK3B/BAX/HSP90AA1/RIPK1/IFNA1/SYK/STK4/IFNB1/HDAC6/ARAF/MAPK8/MIF/TXN/PRKCA/MAPK14/PLK1/RPS6KB1/CDK1/RPTOR/CD44…	77
BP	GO:0045137	development of primary sexual characteristics	2.7256e-26	6.41222e-25	2.00605e-25	ATM/BRCA2/MSH2/ATRX/WT1/SMAD4/BRIP1/INSR/AR/PDGFRA/CBL/KIT/LEP/PDGFRB/CTNNA1/CYP19A1/CYP1B1/TGFBR1/GATA1/GATA3/ACE/TGFB2/STAT5B/GJA1/SOD1/WNT5A/ESR1/SRD5A2/GATA4/NOS3/MYC/ERCC1/FANCA/IDH1/FGF8/GNRH1/SIRT1/SOX9/VEGFA/EIF2B5/KITLG/CCND1/FGF9/MMP2/FANCG/BCL2/IL1A/NTRK1/AFP/SRC/KDR/H3-3A/CASP3/BAX/FOXO3/SRD5A1/MMP14/AKR1C3/HSPA5/PGR/RARA/SDC1/BCL2L1	63
BP	GO:0045580	regulation of T cell differentiation	2.82073e-26	6.58355e-25	2.05965e-25	GLI3/RUNX1/TGFBR2/GLI2/GATA3/FOXP3/ADA/STAT5B/RAG1/CTLA4/CD46/SOD1/SHH/IFNG/BMP4/FANCD2/MIR21/FANCA/HLA-DRB1/CD27/IL2RA/ABL1/JAK3/IL7R/PTPRC/IL18/IL4/IL2/ERBB2/SOCS1/DROSHA/HMGB1/RHOA/MALT1/FOXO3/CARD11/SYK/IFNB1/IL12RB1/SOX4/CD28/RARA/XBP1/IL7/BCL6/MIR30B/IL15/IFNA2/IRF1/MYB/IRF4	51
BP	GO:2000181	negative regulation of blood vessel morphogenesis	2.82073e-26	6.58355e-25	2.05965e-25	NF1/PPARG/TNF/SPRED1/TGFB2/CTNNB1/FASLG/STAT1/GHRL/SERPINE1/MIR21/MIR34A/MIR17/PRL/MIR125A/PIK3CB/MIR146A/ALOX5/MIR29C/MIR29A/TEK/MIR200B/MIR145/SERPINF1/MIR221/THBS2/MIR16-1/THBS1/MIR34C/MIR222/MIR10A/CXCL10/MIR143/MIR24-1/MIR15A/MIR20A/ANGPT2/MIR214/MIR106B/MIR15B/MIR18A/MIR19A/MIR125B1/MIR193A/KLK3/MIR30B/MIR424/SPARC/MIR92A1/MIR30E/DCN	51
BP	GO:1904892	regulation of receptor signaling pathway via STAT	2.89612e-26	6.73291e-25	2.10638e-25	VHL/RET/NOTCH1/PPARG/KIT/LEP/CYP1B1/NF2/IL6/TNF/IL10/TGFB1/CAV1/JAK2/IFNG/EGF/PRL/MIRLET7C/JAK3/MIR125A/IL7R/PTPRC/PPP2R1A/IL4/PPP2CA/MIR146A/SOCS1/IL6R/TYK2/ERBB4/MIR221/IFNA1/CCL5/SH2B3/IFNB1/MIRLET7E/IL5/MIR9-1/PTPRD/MIR125B1/MIR99A/MIR149/PTK2B/IFNA2/SOCS3	45
BP	GO:0018105	peptidyl-serine phosphorylation	3.22693e-26	7.47255e-25	2.33777e-25	ATM/PTEN/PIK3CA/BRAF/RET/CHEK2/NSD1/AKT1/TGFBR2/EGFR/RAF1/AKAP9/MTOR/TGFBR1/ATR/IL6/TNF/MAP2K2/AKT3/TGFB1/CAV1/BDNF/PRKCD/WNT5A/DMD/AKT2/IFNG/MAPK1/EIF2AK3/PRKACA/VEGFA/CSNK2A1/PRKDC/TFRC/EPO/BCL2/PRKAA1/PTGS2/IKBKB/NTRK2/NGF/CSF3/HMGA2/HGF/LRRK2/MIR132/SRC/PRKD1/PDGFB/CHUK/GSK3B/BAX/HSP90AA1/RIPK1/IFNA1/SYK/STK4/IFNB1/HDAC6/ARAF/MAPK8/MIF/TXN/PRKCA/MAPK14/PLK1/RPS6KB1/CDK1/RPTOR/CD44/SGK1/AXIN1/…	74
BP	GO:1901654	response to ketone	3.25332e-26	7.50424e-25	2.34769e-25	PIK3CA/AR/AKT1/GJB2/CBL/SOX10/CYP1B1/TGFB3/CFTR/ACE/TGFB2/CDK4/FOXP3/TGFB1/CAV1/CPS1/NR3C1/JAK2/HOXB13/AIFM1/ARG1/ACACA/SRD5A2/IGF1R/MYC/SIRT1/GPI/EDN1/CCND1/MTAP/HOXA13/EPO/PRKAA1/CALR/AHR/PLAT/YAP1/NQO1/TYMS/CLDN1/PCNA/SRC/PARP1/SPP1/TLR2/FOS/FOXO3/SRD5A1/SERPINF1/THBS1/AKR1C3/EIF4E/MIR342/RPS6KB1/SGK1/MSN/BCL2L1	57
BP	GO:1901343	negative regulation of vasculature development	4.01767e-26	9.23127e-25	2.88798e-25	NF1/PPARG/TNF/SPRED1/TGFB2/CTNNB1/FASLG/STAT1/GHRL/SERPINE1/MIR21/MIR34A/MIR17/PRL/MIR125A/PIK3CB/MIR146A/ALOX5/MIR29C/MIR29A/TEK/MIR200B/MIR145/SERPINF1/MIR221/THBS2/MIR16-1/THBS1/MIR34C/MIR222/MIR10A/CXCL10/MIR143/MIR24-1/MIR15A/MIR20A/ANGPT2/MIR214/MIR106B/MIR15B/MIR18A/MIR19A/MIR125B1/MIR193A/KLK3/MIR30B/MIR424/SPARC/MIR92A1/MIR30E/DCN	51
BP	GO:0014909	smooth muscle cell migration	5.57082e-26	1.27503e-24	3.9889e-25	BMPR1A/ADIPOQ/PDGFRB/CYP1B1/IGF1/ACE/TERT/SERPINE1/MIR21/MYC/TLR4/MIR34A/ITGB3/FGF9/PPARD/MIR140/BCL2/TPM1/IGFBP3/PLAT/NFE2L2/LRP1/SRC/PDGFB/MIR223/VTN/MIR451A/RHOA/MIR221/CCL5/MIR26A1/MIR143/RPS6KB1/MIR15A/MIR20A/MIR214/PLAU/MIR182/MIR424/S1PR2	40
BP	GO:0034612	response to tumor necrosis factor	6.54534e-26	1.49229e-24	4.66859e-25	TP53/BRCA1/AKT1/FAS/COL1A1/ADIPOQ/TNFRSF1A/CYP1B1/APOB/TNF/GATA3/STAT1/XIAP/JAK2/EXT1/MAPK1/CYLD/CASP8/CD40/PRKN/SIRT1/CCL2/MIR34A/EDN1/CEBPA/CXCL8/TNFAIP3/GSTP1/NFKB1/PTGS2/IKBKB/NFE2L2/MAPK3/NFKBIA/ACTN4/TNFSF11/CLDN1/MIR27B/PRPF8/CASP3/MIR142/CHUK/CALCA/FOXO3/ADAM17/SELE/RIPK1/CCL5/MIR31/VCAM1/TNFRSF11A/SYK/THBS1/TNFRSF1B/CD70/MAPK14/MIR24-1/RPS6KB1/RELA/CASP1/TRAF6/KRT18/TRAF3/ADAM10/PTK2B	65
BP	GO:0030183	B cell differentiation	8.917e-26	2.02519e-24	6.33576e-25	ATM/TP53/MSH2/EP300/KIT/CD40LG/NOTCH2/IL6/PLCG2/EZH2/ADA/IL10/STAT5B/RAG1/CD27/BTK/ABL1/HDAC4/JAK3/PRKDC/FLT3/YY1/PTPRC/BCL2/NTRK1/IL4/IL2/CD79A/MALT1/HDAC9/BAX/CD19/ADAM17/CARD11/IFNA1/VCAM1/SYK/IFNB1/TCF3/MMP14/DLL1/XBP1/IL7/ITGB1/BCL6/IKZF3/PTK2B/IFNA2/TLR9	49
BP	GO:0002700	regulation of production of molecular mediator of immune response	9.03019e-26	2.04304e-24	6.3916e-25	MSH2/MLH1/KIT/CD40LG/IL6/PLCG2/TNF/TGFB3/GATA3/TGFB2/FOXP3/IL10/HFE/TGFB1/IL1B/WNT5A/NSD2/ARG1/HMOX1/CD40/TLR4/SIRT1/BTK/GPI/CD36/JAK3/TFRC/PTPRC/B2M/IL18/IL4/IL17A/IL2/HLA-A/CD55/MALT1/MAP3K7/IFNB1/IL1R1/IL13/TNFRSF1B/MIF/IL5/CD28/XBP1/TP53BP1/STAT6/TRAF6/BCL10/BCL6/KLK3/IFNA2/TLR9	53
BP	GO:0051960	regulation of nervous system development	1.24236e-25	2.80005e-24	8.7599e-25	PTEN/TP53/NF1/DICER1/STK11/GLI3/BMPR1A/NOTCH1/AKT1/KIT/MTOR/SOX10/CTNNA1/TYMP/NF2/MAP2K1/IL6/TNF/LDLR/LIG4/ACE/L1CAM/CTNNB1/EZH2/TGFB1/BDNF/GHRL/XRCC2/IL1B/SHH/WNT5A/MAPT/CXCR4/IFNG/HIF1A/BMP2/EIF2AK3/MYC/KDM1A/VEGFA/SOX11/SMO/IL6ST/B2M/FN1/NTRK2/NTRK1/NGF/YAP1/BMPR2/HGF/MIR146A/HDAC1/MME/CDKN2B/SPP1/MIR142/MYRF/ROBO1/TG/CUX1/SPEN/TLR2/REST/SERPINF1/DCC/MIR221/THBS2/TNFRSF1B/RHEB/PLAG1/MIR222/HDA…	88
BP	GO:0042102	positive regulation of T cell proliferation	1.26294e-25	2.8356e-24	8.87113e-25	TGFBR2/CD40LG/LEP/IGF1/IL6/FOXP3/STAT5B/IGF2/CD46/IL1B/SHH/JAK2/MIR21/IL2RA/JAK3/TFRC/IL6ST/PTPRC/EPO/IL18/IL1A/IL4/FADD/IL2/HLA-A/HMGB1/CD55/TYK2/CARD11/CCL5/VCAM1/SYK/CD274/IL12RB1/CD70/CD28/IGFBP2/AGER/TRAF6/HAVCR2/MIR30B/IL15	42
BP	GO:0031099	regeneration	1.33291e-25	2.98138e-24	9.32718e-25	PTEN/PTCH1/GLI3/UGT1A1/NOTCH1/RUNX1/TGFBR2/CTNNA1/MAP2K1/DHFR/IGF1/IL6/TNF/MTR/GATA1/CDKN1B/ACE/EZH2/IL10/SOX2/GJA1/FOLR1/JAK2/HMOX1/GATA4/FGF10/IGF1R/MYC/CCND1/PPARD/FLT3/MMP2/BCL2/IGFBP1/GPX1/PLG/YAP1/HGF/TYMS/CLDN1/PCNA/SPP1/CDKN1A/JUN/GLI1/ERBB4/WNT1/MIR221/MIR222/IGF2R/MIR199A1/CDK1/ANGPT2/CXCL12/CCNA2/MIR29B1	56
BP	GO:0014910	regulation of smooth muscle cell migration	1.50751e-25	3.35919e-24	1.05092e-24	BMPR1A/ADIPOQ/PDGFRB/CYP1B1/IGF1/ACE/TERT/SERPINE1/MIR21/MYC/TLR4/MIR34A/FGF9/PPARD/MIR140/BCL2/TPM1/IGFBP3/NFE2L2/LRP1/SRC/PDGFB/MIR223/VTN/MIR451A/RHOA/MIR221/CCL5/MIR26A1/MIR143/RPS6KB1/MIR15A/MIR20A/MIR214/PLAU/MIR182/MIR424/S1PR2	38
BP	GO:0007568	aging	1.98899e-25	4.4154e-24	1.38135e-24	WRN/SMAD4/CDKN1C/GJB2/TGFBR2/PDGFRB/CTNNA1/DNMT3A/TP63/ERCC2/TGFB3/ACE/IL10/ARG1/CAT/CYP1A1/ERCC1/GNA11/MPO/EDN1/EIF2B5/TFRC/MMP2/EPO/IGFBP1/GPX1/PTGS2/NTRK1/NFE2L2/NQO1/TYMS/CLDN1/MME/KRT14/FGF2/SOD2/CALCA/FOS/FOXO3/SERPINF1/TIMP1/VCAM1/PAX5/EDNRA/TNFRSF1B/IGFBP2/GRB2/CCN2/RPS6KB1/BECN1/OGG1/IL15	52
BP	GO:0060348	bone development	2.43269e-25	5.38016e-24	1.68317e-24	TP53/FBN1/PTPN11/COL3A1/FGFR2/AXIN2/GLI3/EP300/RYR1/COL1A1/KIT/TGFBR2/NOTCH2/FGFR3/LEP/GNAS/IGF1/TGFB3/TWIST1/SBDS/EXT2/GJA1/GREM1/GHRL/ASXL1/NSD2/TFAP2A/CTC1/EXT1/LEPR/BMP4/BMP2/SRD5A2/ENG/FOXP1/FGF8/SOX9/PTH/LOX/RUNX2/PTPRC/BMPR2/TNFSF11/THPO/SRC/KDR/FBXW7/RHOA/RARB/SRD5A1/BMP6/WNT1/SH2B3/DDR2/MMP14/AMER1/MAPK14/RARA/FGF4/HSD17B1/TGM2	61
BP	GO:0062012	regulation of small molecule metabolic process	2.93154e-25	6.45923e-24	2.02076e-24	TP53/BRCA1/FLCN/STK11/INS/INSR/STAT3/EP300/AKT1/PPARG/KIT/APOE/ADIPOQ/LEP/IGF1/APOB/TNF/LDLR/H19/IGF2/TWIST1/CAV1/SOD1/IL1B/CYP27B1/LEPR/POMC/AKT2/IFNG/PPARA/ABCB11/IRS1/HIF1A/BMP2/MIR21/NOS3/MYC/PRKN/SIRT1/SOX9/PTH/USP7/HDAC4/PPARD/MIR33A/NR1H2/NFKB1/PRKAA1/PTGS2/IL4/MIR132/IRS2/SRC/PARP1/FOXO1/NCOR1/NOS2/SNAI2/GSK3B/REST/BMP6/FGF19/MIR210/AKR1C3/FGFR4/MIR107/MIR204/PDK1/KAT2B/MIR15B/MIR182/EGR1…	76
BP	GO:0045927	positive regulation of growth	3.56627e-25	7.82856e-24	2.44915e-24	WT1/FGFR2/INS/INSR/BMPR1A/NOTCH1/AKT1/TGFBR2/EGFR/LEP/TGFBR1/IGF1/L1CAM/TGFB2/STAT5B/IGF2/BDNF/GHRL/MAPT/CXCR4/CDC42/FGF8/PRKN/VEGFA/SMO/EDN1/CSNK2A1/FGF9/DDX3X/PPARD/BCL2/IGFBP1/TBX20/FN1/NGF/YAP1/BMPR2/IL2/ERBB2/FGF2/H3-3A/RHOA/CREB1/ADAM17/GLI1/ERBB4/CSF1/MMP14/MIR222/MAPK14/DLL1/RPS6KB1/EZR/MIR199A1/CDK1/MIR204/RPTOR/IL7/HBEGF/MIR19A/MACF1/CXCL12/WNT3/ADAM10/PTK2B	65
BP	GO:0050767	regulation of neurogenesis	4.60222e-25	1.00652e-23	3.14889e-24	PTEN/TP53/NF1/DICER1/STK11/GLI3/BMPR1A/NOTCH1/KIT/MTOR/SOX10/CTNNA1/NF2/MAP2K1/IL6/TNF/LDLR/LIG4/ACE/L1CAM/CTNNB1/EZH2/TGFB1/BDNF/XRCC2/IL1B/SHH/WNT5A/MAPT/CXCR4/IFNG/HIF1A/BMP2/MYC/KDM1A/VEGFA/SOX11/SMO/IL6ST/B2M/FN1/NTRK2/NGF/YAP1/BMPR2/MIR146A/HDAC1/MME/CDKN2B/SPP1/MIR142/ROBO1/CUX1/SPEN/TLR2/REST/SERPINF1/DCC/MIR221/TNFRSF1B/RHEB/PLAG1/MIR222/HDAC2/LTA/DLL1/BMP7/LYN/PTPRD/MIR125B1/MACF1/CXCL1…	78
BP	GO:0002443	leukocyte mediated immunity	4.71493e-25	1.02737e-23	3.2141e-24	MSH6/MSH2/MLH1/NBN/JAG1/CBL/WAS/KIT/HPRT1/CD40LG/GATA2/LEP/IL6/PLCG2/TNF/CRP/LIG4/PIK3CD/GATA1/GATA3/ACE/FOXP3/IL10/HFE/STAT5B/TGFB1/CD46/PRKCD/IL1B/NSD2/ARG1/PRF1/HLA-B/HSPD1/HMOX1/CD40/ELANE/ERCC1/TLR4/HLA-DRB1/CD27/BTK/JAK3/CD8A/TFRC/HLA-DQB1/PIK3CG/IL7R/PTPRC/B2M/IL18/AHR/IL4/FADD/IL2/CLU/HLA-A/MYD88/BCR/HMGB1/ICAM1/NOS2/CD55/MALT1/TUBB/CD19/ADAM17/MAP3K7/SYK/IFNB1/IL1R1/IL13/TNFRSF1B/IL12RB1…	89
BP	GO:0044772	mitotic cell cycle phase transition	5.48742e-25	1.1913e-23	3.72695e-24	ATM/PTEN/APC/TP53/BRCA1/BLM/NBN/POLE/CHEK2/CDKN1C/AKT1/CDKN2A/PHOX2B/MRE11/RB1/EGFR/BUB1B/RAD51C/ERCC2/CDC73/CDKN1B/TERT/EZH2/CDK4/CCNH/RAD21/CTC1/ERCC3/CYP1A1/FGF10/ABCB1/MYC/CCND2/CCL2/BRD4/RBBP8/CCND1/PRKDC/PPM1D/XPC/DDX3X/MDM2/BCL2/PBX1/HMGA2/PPP2CA/ACVR1/CDKN2B/MIR29C/CDK6/MIR451A/CHEK1/MIR29A/CDKN1A/ADAM17/TRIP13/MIR221/MUC1/MIR16-1/RAD51B/CDKN3/RINT1/MIR133B/MIR26A1/MIR222/BUB3/EIF4E/PLK1/…	87
BP	GO:0007179	transforming growth factor beta receptor signaling pathway	5.90388e-25	1.27701e-23	3.99511e-24	TP53/FBN1/CREBBP/FLCN/STK11/COL3A1/SMAD4/STAT3/BMPR1A/EP300/MEN1/CDKN1C/PPARG/TGFBR2/SMAD3/TGFBR1/ZEB2/SPRED1/TGFB3/TGFB2/TGFB1/CAV1/FOLR1/PPARA/BMP2/MIR21/SMAD2/ENG/NKX2-1/SIRT1/LOX/SOX11/ITGA3/MIR30A/SRC/FOXH1/ACVR1/PARP1/CDKN2B/GDF15/STUB1/FOS/JUN/ADAM17/PTK2/WNT1/MAP3K7/THBS1/MIR26A1/HSPA5/MIR342/MIR183/HPGD/MIR15B/MIR30B/AXIN1/MIR29B1	57
BP	GO:0001937	negative regulation of endothelial cell proliferation	6.42193e-25	1.384e-23	4.3298e-24	NF1/PPARG/APOE/TGFBR1/TNF/STAT1/CAV1/XDH/GHRL/MIR21/CCL2/MIR34A/PRL/MIR126/MIR22/MIR132/MIR146A/ALOX5/MIR29C/MIR16-1/MIR483/THBS1/MIR133B/MIR26A1/MIR222/MIR342/MIR24-1/MIR15A/MIR15B/FLT1/MIR149/MIR193A/MIR30B/MIR424/SPARC/MIR30E	36
BP	GO:0050769	positive regulation of neurogenesis	7.25287e-25	1.55352e-23	4.86017e-24	DICER1/STK11/GLI3/NOTCH1/KIT/MTOR/SOX10/MAP2K1/IL6/TNF/LIG4/ACE/L1CAM/CTNNB1/TGFB1/BDNF/XRCC2/IL1B/SHH/MAPT/CXCR4/IFNG/HIF1A/BMP2/MYC/KDM1A/VEGFA/SOX11/SMO/IL6ST/FN1/NTRK2/NGF/BMPR2/HDAC1/MME/MIR142/ROBO1/CUX1/SPEN/TLR2/SERPINF1/MIR221/TNFRSF1B/RHEB/PLAG1/MIR222/HDAC2/LTA/LYN/PTPRD/MIR125B1/MACF1/CXCL12/VEGFC/WNT3/E2F1/TGM2/XRCC5/TIAM1	60
BP	GO:0071706	tumor necrosis factor superfamily cytokine production	7.28749e-25	1.55352e-23	4.86017e-24	DICER1/PTPN11/STAT3/ADIPOQ/LEP/PIK3R1/IGF1/IL6/PLCG2/FOXP3/IL10/TWIST1/GHRL/WNT5A/JAK2/POMC/IFNG/FOXP1/TLR4/TNFAIP3/CD36/GSTP1/MIR140/PTPRC/IL1A/IL4/FADD/IL17A/LRRK2/MIR132/CLU/MIR27B/MYD88/MIR130A/HMGB1/HSPB1/TLR2/RIPK1/MC1R/SYK/CD274/THBS1/MIF/HDAC2/MIR144/RARA/MIR204/AGER/CD34/MIR125B1/BCL10/HAVCR2/MIR149/MIR195/TLR9	55
BP	GO:1903555	regulation of tumor necrosis factor superfamily cytokine production	7.28749e-25	1.55352e-23	4.86017e-24	DICER1/PTPN11/STAT3/ADIPOQ/LEP/PIK3R1/IGF1/IL6/PLCG2/FOXP3/IL10/TWIST1/GHRL/WNT5A/JAK2/POMC/IFNG/FOXP1/TLR4/TNFAIP3/CD36/GSTP1/MIR140/PTPRC/IL1A/IL4/FADD/IL17A/LRRK2/MIR132/CLU/MIR27B/MYD88/MIR130A/HMGB1/HSPB1/TLR2/RIPK1/MC1R/SYK/CD274/THBS1/MIF/HDAC2/MIR144/RARA/MIR204/AGER/CD34/MIR125B1/BCL10/HAVCR2/MIR149/MIR195/TLR9	55
BP	GO:0002285	lymphocyte activation involved in immune response	7.80018e-25	1.65684e-23	5.18339e-24	TP53/MSH6/MSH2/MLH1/NBN/TSC1/STAT3/CD40LG/NOTCH2/MTOR/IL6/PLCG2/LIG4/GATA3/FOXP3/ADA/IL10/TGFB1/CD46/NSD2/IFNG/HSPD1/MIR21/FOXP1/CD40/ERCC1/TLR4/HLA-DRB1/ABL1/JAK3/TFRC/PTPRC/IL18/IL4/IL2/IL6R/HMGB1/ICAM1/MALT1/CD19/IFNA1/IFNB1/IL12RB1/CD28/DLL1/RARA/XBP1/TP53BP1/STAT6/EXO1/HAVCR2/BCL6/PTK2B/IFNA2/LGALS3/MYB/IRF4	57
BP	GO:0055123	digestive system development	8.03626e-25	1.70086e-23	5.32112e-24	KCNQ1/COL3A1/FGFR2/GLI3/INSR/RET/NOTCH1/CDKN1C/PDGFRA/KIT/TGFBR2/RB1/EGFR/SOX10/SMAD3/TP63/HNF1B/TNF/GLI2/TGFB3/TGFB2/CTNNB1/ADA/IGF2/CPS1/SHH/WNT5A/EXT1/BMP4/HIF1A/GATA4/SMAD2/CYP1A1/FGF10/SOX11/SMO/CXCL8/FGF9/IL6ST/HOXA13/BCL2/YAP1/TYMS/FOXE1/SRC/RARB/GLI1/MIR29B1	48
BP	GO:0010717	regulation of epithelial to mesenchymal transition	9.36036e-25	1.97403e-23	6.17573e-24	PTEN/SMAD4/AXIN2/JAG1/NOTCH1/COL1A1/TGFBR2/MTOR/SMAD3/TGFBR1/IL6/SPRED1/TGFB3/GATA3/TGFB2/CTNNB1/EZH2/TWIST1/TGFB1/SDHAF2/GREM1/IL1B/BMP4/BMP2/MIR21/SMAD2/ENG/NKX2-1/TCF7L2/TBX20/PPP2CA/ACVR1/MIR221/MIR222/HDAC2/MIR144/BMP7/MIR149/FOXA1/MIR29B1/TIAM1	41
BP	GO:0002819	regulation of adaptive immune response	9.74991e-25	2.04887e-23	6.40985e-24	MSH2/MLH1/WAS/IL6/TNF/GATA3/FOXP3/ADA/IL10/HFE/TGFB1/CD46/IL1B/NSD2/ARG1/HLA-B/HSPD1/MIR21/CD40/HLA-DRB1/SIRT1/BTK/TNFAIP3/JAK3/TFRC/IL6ST/IL7R/PTPRC/B2M/IL18/AHR/IL4/FADD/CD4/IL2/HLA-A/HMGB1/CD55/MALT1/MAP3K7/IFNB1/IL1R1/CD274/TNFRSF1B/IL12RB1/CD28/LTA/TP53BP1/STAT6/AGER/TRAF6/HAVCR2/BCL6/IFNA2/IRF1	55
BP	GO:0050920	regulation of chemotaxis	1.56749e-24	3.28227e-23	1.02685e-23	FGFR1/CASR/MET/NOTCH1/PDGFRA/PDGFRB/SMAD3/CYP19A1/IL6/TGFB1/GREM1/WNT5A/CXCR4/MAPK1/SERPINE1/FGF10/ELANE/CCL2/MIR34A/VEGFA/EDN1/CXCL8/CALR/IL4/MAPK3/BMPR2/DPP4/F3/FGF2/PRKD1/PDGFB/RAC1/KDR/CSF1R/IL6R/MIR223/HMGB1/HSPB1/ROBO1/ADAM17/PTK2/CCL5/MIR16-1/THBS1/CSF1/MIF/CXCL10/MIR15A/ANGPT2/C3AR1/AGER/LYN/MIR149/CXCL12/VEGFC/WNT3/ADAM10/FGF4/MIR424/PTK2B	60
BP	GO:0090100	positive regulation of transmembrane receptor protein serine/threonine kinase signaling pathway	1.60233e-24	3.34337e-23	1.04597e-23	CREBBP/FLCN/STK11/SMAD4/BMPR1A/EP300/MEN1/NOTCH1/CDKN1C/PPARG/TGFBR2/NOTCH2/TGFBR1/ZEB2/GPC3/TGFB3/TGFB2/HFE/TGFB1/JAK2/BMP4/BMP2/MIR21/GATA4/SMAD2/ENG/SOX11/FGF9/MIR140/TBX20/BMPR2/ACVR1/PARP1/CDKN2B/KDR/GDF15/BMP6/ADAM17/THBS1/LEFTY2/MIR20A/BMP7/MIR30B/AXIN1	44
BP	GO:0071887	leukocyte apoptotic process	1.84027e-24	3.82634e-23	1.19706e-23	PTEN/TP53/GLI3/AKT1/CDKN2A/FAS/IL6/PIK3CD/ADA/IL10/FASLG/RAG1/WNT5A/BMP4/HIF1A/FOXP1/CD27/SIRT1/BTK/IL2RA/JAK3/KITLG/IL7R/FADD/IL2/PIK3CB/IRS2/CASP3/BAX/ADAM17/RIPK1/PDCD1/CCL5/CD274/IDO1/CCR5/MIF/LYN/BCL10/BCL6/CXCL12/LGALS3	42
BP	GO:0043537	negative regulation of blood vessel endothelial cell migration	2.00559e-24	4.15544e-23	1.30002e-23	NOTCH1/PPARG/APOE/TNF/SPRED1/TGFB1/JUP/MIR22/MIR132/MIR146A/FGF2/MIR29C/HMGB1/MIR200C/RHOA/MIR200B/MIR221/MIR16-1/MIR483/THBS1/MIR133B/MIR26A1/MIR10A/MIR24-1/MIR15A/MIR20A/MIR199A1/ANGPT2/MIR204/MIR15B/MIR320A/MIR149/MIR193A/MIR424/MIR92A1/MIR196A1	36
BP	GO:0033273	response to vitamin	2.13535e-24	4.40883e-23	1.37929e-23	BRIP1/CASR/MTHFR/COL1A1/LEP/DNMT3A/FOLR1/TYR/CYP27B1/ARG1/CAT/GATA4/CYP1A1/VDR/IGF1R/PTH/CCND1/PPARD/EPO/CYP24A1/GPX1/IL1A/PTGS2/TYMS/SOD2/SPP1/SNAI2/SRSF2/MGMT/CXCL10/RARA/RXRA/BMP7/MIR125B1/BECN1/OGG1/IL15	37
BP	GO:0014812	muscle cell migration	2.29869e-24	4.72954e-23	1.47963e-23	BMPR1A/ADIPOQ/PDGFRB/CYP1B1/IGF1/ACE/TERT/SERPINE1/MIR21/MYC/TLR4/MIR34A/SMO/ITGB3/FGF9/PPARD/MIR140/BCL2/TPM1/IGFBP3/PLAT/NFE2L2/LRP1/SRC/PDGFB/MIR223/VTN/MIR451A/RHOA/MIR221/CCL5/MIR26A1/MIR143/RPS6KB1/MIR15A/MIR20A/MIR214/PLAU/MIR182/MIR424/S1PR2	41
BP	GO:0003012	muscle system process	2.38464e-24	4.88934e-23	1.52962e-23	KCNH2/KCNQ1/PIK3CA/SMAD4/LMNA/NOTCH1/RYR1/PPARG/KIT/TNFRSF1A/AKAP9/MTOR/LEP/SMAD3/IGF1/CACNA2D1/TNF/DSP/EZH2/ADA/RYR2/G6PD/CAV1/ACTA2/GJA1/GHRL/SLMAP/SOD1/IL1B/MYH11/TBX3/DMD/MYLK/CXCR4/PPARA/MYBPC3/HMOX1/MIR21/GATA4/NOS3/PKP2/ALDOA/TNNT2/PRKACA/EDN1/MIR17/HDAC4/IL6ST/YY1/PIK3CG/JUP/TBX20/TPM1/DSG2/PTGS2/DSC2/PARP1/FOXO1/GSN/MIR200C/RHOA/CALCA/MIR145/FOXO3/CTNNA3/EDNRA/MIR23A/TNFRSF1B/MIR34C/HDAC…	87
BP	GO:0010817	regulation of hormone levels	2.86268e-24	5.84917e-23	1.8299e-23	KCNQ1/PTPN11/SMAD4/INS/UGT1A1/CASR/PDGFRA/PPARG/RAF1/ADIPOQ/LEP/CYP19A1/CYP1B1/HNF1B/IL6/CYP2D6/TNF/HNF4A/GATA3/CFTR/ACE/CYP3A4/CYP17A1/HFE/STAT5B/HNF1A/GJA1/GHRL/IL1B/SHH/ESR1/TBX3/JAK2/CYP11B1/CYP27B1/POMC/CYP1A2/IFNG/IRS1/HIF1A/SLC16A1/BMP2/SRD5A2/GLUL/SMAD2/CYP1A1/IGF1R/IL1RN/PRKN/HLA-DRB1/BTK/SOX11/EDN1/CYP3A5/TCF7L2/PPARD/AGTR1/NFKB1/KISS1/DPP4/AFP/FOXE1/TNFSF11/IRS2/ALOX5/SPP1/NOS2/TG/STUB…	92
BP	GO:0051146	striated muscle cell differentiation	3.15657e-24	6.42743e-23	2.01081e-23	WT1/SMAD4/LMNA/TSC1/BMPR1A/KRAS/NOTCH1/AKT1/PRKAR1A/PDGFRA/RYR1/RB1/MTOR/PDGFRB/IGF1/EZH2/G6PD/IGF2/TGFB1/BDNF/GREM1/SHH/MYH11/TBX3/PPARA/BMP4/BMP2/GATA4/TNNT2/VEGFA/SMO/EDN1/ACTC1/HDAC4/YY1/BCL2/TPM1/CALR/GPX1/IL4/ACVR1/CASP3/CDH2/GDF15/MIR200B/HDAC9/RARB/WNT1/MIR23A/MIR133B/MMP14/MIR222/MAPK14/CXCL10/DLL1/RARA/MIR24-1/XBP1/MIR199A1/CDK1/MIR204/CBY1/MIR19A/SDC1/ITGB1/MIR195/NRG1	67
BP	GO:0048511	rhythmic process	3.25329e-24	6.6016e-23	2.0653e-23	PTEN/TP53/CREBBP/KCNQ1/EP300/PDGFRA/PPARG/ADIPOQ/MTOR/LEP/CYP1B1/HNF1B/TNF/TGFB3/HNF4A/KMT2A/TGFB2/EZH2/STAT5B/TWIST1/GHRL/ESR1/PPARA/NOS3/IGF1R/GNAQ/NKX2-1/SIRT1/GNA11/USP7/CSNK2A1/KDM5C/PRKDC/MMP2/PRKAA1/NAMPT/AHR/KISS1/NTRK2/NTRK1/AFP/TYMS/PCNA/HDAC1/SRC/NCOR1/CASP3/NOS2/FBXW7/CSF2/GSK3B/CREB1/FOXO3/SRD5A1/SERPINF1/MAPK10/TNFRSF11A/NFKB2/MAPK8/HSPA5/HDAC2/PGR/TOP2A/CDK1/SP1/KAT2B/EGR1/KDM5B/HD…	69
BP	GO:0072073	kidney epithelium development	3.49302e-24	7.0638e-23	2.2099e-23	PTCH1/WT1/FGFR2/SMAD4/GLI3/RET/JAG1/NOTCH1/NOTCH2/ADIPOQ/SMAD3/HNF1B/GPC3/EPCAM/GATA3/CTNNB1/STAT1/GREM1/ASXL1/SHH/EXT1/BMP4/MAGI2/CAT/BMP2/SMAD2/MYC/FGF8/SOX9/VEGFA/SMO/LAMA5/BCL2/PBX1/YAP1/FGF2/RARB/WNT1/PROM1/EDNRA/PAX8/DLL1/RARA/BMP7/CD34/PECAM1/SDC1	47
BP	GO:0002703	regulation of leukocyte mediated immunity	3.88235e-24	7.82433e-23	2.44783e-23	MSH2/MLH1/WAS/KIT/GATA2/LEP/IL6/PLCG2/TNF/GATA1/GATA3/FOXP3/IL10/HFE/STAT5B/TGFB1/CD46/IL1B/NSD2/ARG1/HLA-B/HSPD1/HMOX1/CD40/TLR4/HLA-DRB1/BTK/JAK3/TFRC/IL7R/PTPRC/B2M/IL18/AHR/IL4/FADD/IL2/HLA-A/BCR/HMGB1/ICAM1/NOS2/CD55/MALT1/MAP3K7/SYK/IFNB1/IL1R1/IL13/TNFRSF1B/IL12RB1/CD28/LTA/TP53BP1/STAT6/AGER/LYN/TRAF6/HAVCR2/BCL6/IFNA2	61
BP	GO:0002822	regulation of adaptive immune response based on somatic recombination of immune receptors built from immunoglobulin superfamily domains	4.60242e-24	9.24398e-23	2.89196e-23	MSH2/MLH1/WAS/IL6/TNF/GATA3/FOXP3/ADA/IL10/HFE/TGFB1/CD46/IL1B/NSD2/ARG1/HLA-B/HSPD1/MIR21/CD40/HLA-DRB1/BTK/TNFAIP3/JAK3/TFRC/IL7R/PTPRC/B2M/IL18/AHR/IL4/FADD/CD4/IL2/HLA-A/HMGB1/CD55/MALT1/MAP3K7/IFNB1/IL1R1/CD274/TNFRSF1B/IL12RB1/CD28/LTA/TP53BP1/STAT6/AGER/TRAF6/HAVCR2/BCL6/IFNA2	52
BP	GO:0031098	stress-activated protein kinase signaling cascade	4.87509e-24	9.75844e-23	3.05291e-23	ERCC6/HRAS/CASR/MEN1/FAS/EGFR/LEP/SMAD3/MAP2K1/TNF/MAP2K2/TGFB2/XDH/IL1B/WNT5A/XIAP/MAPK1/BMP4/CDC42/CYLD/BMP2/IGF1R/MYC/TLR4/PRKN/CD27/VEGFA/GSTP1/NFKB1/MECOM/EIF2AK2/IL1A/IKBKB/MAPK3/HGF/LRRK2/TNFSF11/FOXO1/MYD88/NCOR1/HMGB1/ITCH/RHOA/RIPK1/MAPK10/FLT4/FGF19/MAP3K7/MAPK8/MAPK14/CCN2/EZR/MIR20A/FOXM1/AGER/LYN/TRAF6/TRAF3/HDAC3/AXIN1/MIR92A1/PTK2B/TLR9	63
BP	GO:0031668	cellular response to extracellular stimulus	5.57783e-24	1.11274e-22	3.48119e-23	TP53/FLCN/WRN/SLC2A1/BRIP1/TSC1/ERCC6/CASR/CBS/FAS/CBL/COL1A1/MTOR/LEP/COMT/ALB/FOLR1/PCSK9/CYP27B1/AIFM1/PPARA/MAPK1/MAX/HMOX1/GLUL/VDR/EIF2AK3/SIRT1/PPM1D/PTPRC/CYP24A1/BCL2/PRKAA1/EIF2AK2/NFE2L2/MAPK3/BMPR2/LRRK2/DSC2/PRKD1/CDKN2B/FOXO1/SNAI2/CDKN1A/FOS/FOXO3/SRD5A1/HNRNPA1/VCAM1/PIK3C3/HSPA8/MAPK8/AKR1C3/HSPA5/NCOA1/RXRA/XBP1/RPTOR/LYN/MIR125B1/BECN1/IL15	62
BP	GO:0010718	positive regulation of epithelial to mesenchymal transition	5.7087e-24	1.13501e-22	3.55086e-23	SMAD4/AXIN2/JAG1/NOTCH1/COL1A1/TGFBR2/MTOR/SMAD3/TGFBR1/IL6/TGFB3/TGFB2/CTNNB1/EZH2/TWIST1/TGFB1/IL1B/BMP4/BMP2/MIR21/SMAD2/ENG/TCF7L2/TBX20/ACVR1/MIR221/MIR222/HDAC2/BMP7/TIAM1	30
BP	GO:0060828	regulation of canonical Wnt signaling pathway	6.62953e-24	1.31367e-22	4.1098e-23	APC/STK11/FGFR2/AXIN2/GLI3/NOTCH1/COL1A1/APOE/EGFR/SOX10/SMAD3/ZEB2/GPC3/CTNNB1/SOX2/TGFB1/CAV1/SDHAF2/GREM1/FOLR1/SHH/WNT5A/XIAP/TBL1XR1/EGF/CYLD/BMP2/FGF10/GNAQ/PRKN/SOX9/TCF7L2/FGF9/DDX3X/CDH3/JUP/NFKB1/IGFBP1/YAP1/LRRK2/HDAC1/FGF2/SRC/FOXO1/MIR29C/CDH2/SNAI2/GSK3B/MIR145/FOXO3/GLI1/CTNND1/STK4/MIR26A1/SOX4/AMER1/IGFBP2/MAPK14/MIR199A1/CBY1/EGR1/DDIT3/AXIN1/MIR29B1	64
BP	GO:0010948	negative regulation of cell cycle process	7.4502e-24	1.47135e-22	4.6031e-23	ATM/PTEN/APC/TP53/BRCA1/MSH2/ATRX/BLM/PTPN11/NBN/BRIP1/CHEK2/ERCC6/MEN1/MRE11/RB1/BUB1B/ATR/CDC73/CDKN1B/EZH2/RAD21/SOX2/BMP4/NAA10/FANCD2/NSUN2/CCL2/CCND1/PRKDC/XPC/MDM2/BCL2/NPM1/HMGA2/ACVR1/CDKN2B/MIR29C/MIR451A/CHEK1/MIR29A/CDKN1A/TRIP13/MUC1/MIR16-1/RINT1/MIR133B/MIR26A1/BUB3/MIR10A/MAPK14/PLK1/MIR15A/TP53BP1/CDK1/BMP7/BUB1/KAT2B/MIR15B/MAD1L1/MIR195/BCL6/H2AX/ABRAXAS1/MIR193A/MIR424/E2F1/XR…	69
BP	GO:0048565	digestive tract development	7.69872e-24	1.51537e-22	4.74079e-23	KCNQ1/COL3A1/FGFR2/GLI3/RET/NOTCH1/PDGFRA/KIT/TGFBR2/RB1/EGFR/SOX10/SMAD3/TP63/HNF1B/TNF/GLI2/TGFB3/TGFB2/CTNNB1/ADA/CPS1/SHH/WNT5A/EXT1/BMP4/HIF1A/GATA4/SMAD2/CYP1A1/FGF10/SOX11/SMO/CXCL8/FGF9/IL6ST/HOXA13/BCL2/YAP1/TYMS/FOXE1/SRC/RARB/GLI1/MIR29B1	45
BP	GO:0032640	tumor necrosis factor production	8.90179e-24	1.74057e-22	5.44533e-23	DICER1/PTPN11/STAT3/ADIPOQ/LEP/PIK3R1/IGF1/IL6/PLCG2/FOXP3/IL10/TWIST1/GHRL/WNT5A/JAK2/POMC/IFNG/FOXP1/TLR4/TNFAIP3/CD36/GSTP1/MIR140/PTPRC/IL1A/IL4/FADD/IL17A/LRRK2/MIR132/CLU/MIR27B/MYD88/MIR130A/HMGB1/HSPB1/TLR2/RIPK1/MC1R/SYK/THBS1/MIF/HDAC2/MIR144/RARA/MIR204/AGER/CD34/MIR125B1/HAVCR2/MIR149/MIR195/TLR9	53
BP	GO:0032680	regulation of tumor necrosis factor production	8.90179e-24	1.74057e-22	5.44533e-23	DICER1/PTPN11/STAT3/ADIPOQ/LEP/PIK3R1/IGF1/IL6/PLCG2/FOXP3/IL10/TWIST1/GHRL/WNT5A/JAK2/POMC/IFNG/FOXP1/TLR4/TNFAIP3/CD36/GSTP1/MIR140/PTPRC/IL1A/IL4/FADD/IL17A/LRRK2/MIR132/CLU/MIR27B/MYD88/MIR130A/HMGB1/HSPB1/TLR2/RIPK1/MC1R/SYK/THBS1/MIF/HDAC2/MIR144/RARA/MIR204/AGER/CD34/MIR125B1/HAVCR2/MIR149/MIR195/TLR9	53
BP	GO:0044843	cell cycle G1/S phase transition	9.72575e-24	1.8954e-22	5.92972e-23	ATM/PTEN/APC/TP53/POLE/CHEK2/MEN1/AKT1/CDKN2A/RB1/EGFR/PLCG2/CDC73/CDKN1B/TERT/EZH2/CDK4/CCNH/SOX2/CYP1A1/FGF10/MYC/CCND2/CCL2/BRD4/RBBP8/CCND1/PRKDC/DDX3X/MDM2/BCL2/PPP2CA/ACVR1/CDKN2B/MIR29C/CDK6/MIR451A/FBXW7/MIR29A/CDKN1A/ADAM17/GLI1/MIR221/MUC1/MIR16-1/CDKN3/MIR133B/MIR26A1/MIR222/EIF4E/MIR10A/RPS6KB1/MIR15A/MIR214/RPTOR/MIR15B/STIL/ITGB1/MIR193A/E2F1/CDKN2C/CCNA2/MIR29B1	63
BP	GO:0002699	positive regulation of immune effector process	1.12604e-23	2.18726e-22	6.84279e-23	MSH2/MLH1/KIT/GATA2/IL6/PLCG2/TNF/GATA1/GATA3/FOXP3/IL10/STAT5B/TGFB1/CD46/IL1B/WNT5A/NSD2/ARG1/IFNG/HLA-B/HSPD1/HMOX1/MIR21/CD40/TLR4/RPS19/HLA-DRB1/SIRT1/BTK/GPI/CD36/TFRC/PTPRC/B2M/IL18/IL4/FADD/IL17A/IL2/HLA-A/NOS2/CD55/MALT1/MAP3K7/SYK/IL1R1/IL13/IL12RB1/MIF/IL5/CD28/LTA/RARA/XBP1/TP53BP1/STAT6/LYN/TRAF6/BCL10/KLK3/TLR9/MYB	62
BP	GO:0010596	negative regulation of endothelial cell migration	1.29001e-23	2.49754e-22	7.81352e-23	NOTCH1/PPARG/APOE/TNF/SPRED1/TGFB1/MIR21/JUP/MIR22/MIR132/MIR146A/FGF2/MIR29C/HMGB1/MIR200C/RHOA/MIR200B/SERPINF1/MIR221/MIR16-1/MIR483/THBS1/MIR133B/MIR26A1/MIR10A/MIR24-1/MIR15A/MIR20A/MIR199A1/ANGPT2/MIR204/MIR15B/MIR320A/MIR149/MIR193A/MIR424/MIR92A1/DCN/MIR196A1	39
BP	GO:0035278	miRNA-mediated gene silencing by inhibition of translation	1.65475e-23	3.19323e-22	9.98996e-23	MIR21/MIR17/MIR378A/MIR27A/MIR132/MIR146A/MIR27B/AGO2/MIR29C/MIR200C/MIR29A/MIR200B/MIR145/MIR221/MIR31/MIR16-1/MIR483/MIR210/MIRLET7E/MIR133B/MIR222/MIR10B/MIR144/MIR15A/MIR20A/MIR9-1/MIR107/MIR204/MIR106B/MIR15B/MIR128-1/MIR182/MIR125B1/MIR96/MIR148A/MIR92A1/MIR29B1	37
BP	GO:0101023	vascular endothelial cell proliferation	2.57862e-23	4.94375e-22	1.54664e-22	FGFR1/STAT3/PPARG/IGF2/AKT3/GHRL/MIR21/CCL2/MIR34A/MIR126/MIR27A/MIR132/FGF2/MIR29C/MIR130A/HMGB1/MIR29A/ADAM17/MIR133B/PLCG1/MIR24-1/SP1/MIR15B/FLT1/MIR193A/MIR30B/MIR424/MIR30E	28
BP	GO:1905562	regulation of vascular endothelial cell proliferation	2.57862e-23	4.94375e-22	1.54664e-22	FGFR1/STAT3/PPARG/IGF2/AKT3/GHRL/MIR21/CCL2/MIR34A/MIR126/MIR27A/MIR132/FGF2/MIR29C/MIR130A/HMGB1/MIR29A/ADAM17/MIR133B/PLCG1/MIR24-1/SP1/MIR15B/FLT1/MIR193A/MIR30B/MIR424/MIR30E	28
BP	GO:0043523	regulation of neuron apoptotic process	2.6138e-23	4.99499e-22	1.56267e-22	ATM/TP53/MSH2/NF1/PIK3CA/HRAS/KRAS/APOE/RASA1/TNF/LIG4/TGFB3/GATA3/TGFB2/CTNNB1/TERT/IL10/G6PD/FASLG/BDNF/XRCC2/SOD1/PCSK9/TFAP2A/JAK2/AIFM1/HIF1A/CDC42/HMOX1/FGF8/PRKN/CCL2/GPI/ABL1/IL6ST/ERBB3/BCL2/NTRK2/NTRK1/NGF/NQO1/PARP1/SOD2/CASP3/FBXW7/RHOA/BAX/JUN/FOXO3/MIR200A/GABRB2/MIR15B/MIR125B1/DDIT3/PTK2B/BCL2L1	56
BP	GO:0071356	cellular response to tumor necrosis factor	2.63173e-23	5.01302e-22	1.56832e-22	TP53/BRCA1/AKT1/FAS/COL1A1/ADIPOQ/TNFRSF1A/CYP1B1/APOB/TNF/GATA3/STAT1/XIAP/JAK2/EXT1/MAPK1/CYLD/CASP8/CD40/PRKN/SIRT1/CCL2/MIR34A/EDN1/CEBPA/CXCL8/TNFAIP3/GSTP1/NFKB1/IKBKB/NFE2L2/MAPK3/NFKBIA/ACTN4/TNFSF11/CLDN1/MIR27B/PRPF8/CHUK/CALCA/FOXO3/ADAM17/RIPK1/CCL5/MIR31/VCAM1/TNFRSF11A/SYK/THBS1/TNFRSF1B/CD70/MAPK14/MIR24-1/RELA/CASP1/TRAF6/KRT18/TRAF3/PTK2B	59
BP	GO:0045444	fat cell differentiation	2.97131e-23	5.64167e-22	1.76499e-22	FLCN/INS/JAG1/EP300/AKT1/PDGFRA/PPARG/ADIPOQ/GATA2/LEP/SMAD3/IL6/TNF/BSCL2/GATA3/TGFB1/FTO/ASXL1/WNT5A/PSMB8/TBL1XR1/AKT2/BMP2/MIR21/FGF10/SIRT1/CEBPA/CCND1/TCF7L2/PPARD/CTBP1/MIR27A/GPX1/TRIO/PTGS2/YAP1/HMGA2/MIR27B/SOCS1/SOD2/FOXO1/ALOX5/SNAI2/RREB1/CREB1/WNT1/TFE3/STK4/MIR483/HDAC6/HTR2C/MAPK14/XBP1/BMP7/MIR107/CBY1/DDIT3/AXIN1/E2F1/MIR29B1	60
BP	GO:0043406	positive regulation of MAP kinase activity	3.24003e-23	6.13218e-22	1.91844e-22	FGFR1/INSR/HRAS/KIT/EGFR/PDGFRB/TNF/EZH2/TGFB1/IL1B/WNT5A/EGF/CD40/ELANE/TLR4/VEGFA/EDN1/KITLG/FLT3/PIK3CG/PTPRC/LRRK2/TNFSF11/ERBB2/FGF2/SRC/PDGFB/ROBO1/MAP3K7/TNFRSF11A/SYK/THBS1/MIF/AGER/FLT1/TRAF6/AXIN1/MIR92A1/PTK2B/PAK1/TGFA/TLR9	42
BP	GO:0051403	stress-activated MAPK cascade	3.27646e-23	6.16875e-22	1.92988e-22	ERCC6/HRAS/CASR/MEN1/FAS/EGFR/LEP/SMAD3/MAP2K1/TNF/MAP2K2/TGFB2/XDH/IL1B/WNT5A/XIAP/MAPK1/BMP4/CDC42/CYLD/BMP2/IGF1R/MYC/TLR4/PRKN/CD27/VEGFA/GSTP1/NFKB1/MECOM/EIF2AK2/IL1A/IKBKB/MAPK3/HGF/LRRK2/TNFSF11/FOXO1/MYD88/NCOR1/HMGB1/ITCH/RIPK1/MAPK10/FLT4/FGF19/MAP3K7/MAPK8/MAPK14/CCN2/EZR/MIR20A/FOXM1/AGER/TRAF6/TRAF3/HDAC3/AXIN1/MIR92A1/PTK2B/TLR9	61
BP	GO:0045834	positive regulation of lipid metabolic process	3.28025e-23	6.16875e-22	1.92988e-22	INS/AKT1/PDGFRA/PPARG/KIT/APOE/ADIPOQ/FGFR3/MTOR/PDGFRB/TNF/LDLR/TWIST1/TGFB1/PRKCD/IL1B/AKT2/IFNG/PPARA/IRS1/CDC42/IGF1R/PPARD/FLT3/AGTR1/NR1H2/PRKAA1/IL1A/PTGS2/IRS2/FGF2/SRC/PRKD1/PDGFB/TEK/CREB1/CD19/BMP6/SIRT3/PTK2/HULC/HTR2C/LYN/FLT1/MIR182/MIR96/PTK2B/MIR29B1	48
BP	GO:0002262	myeloid cell homeostasis	3.79592e-23	7.11584e-22	2.22618e-22	BAP1/KCNQ1/STAT3/KIT/RB1/ADAR/GATA2/FANCC/IL6/ERCC2/PIK3CD/GATA1/GATA3/FOXP3/STAT5B/G6PD/STAT1/SOD1/JAK2/BMP4/HIF1A/HMOX1/RPS19/VEGFA/MPL/GPI/JAK3/KITLG/PRKDC/B2M/EPO/IKZF1/PIK3CB/HSPA9/CDK6/CASP3/HMGB1/BAX/FOXO3/ADAM17/MIR221/SH2B3/MIR222/EPAS1/MAPK14/ETS1/LYN/ISG15/BCL6	49
BP	GO:2001020	regulation of response to DNA damage stimulus	4.12405e-23	7.70649e-22	2.41096e-22	ATM/TP53/BRCA1/AXIN2/CHEK2/ERCC6/WAS/ACTB/RTEL1/EGFR/POT1/ERCC4/ATR/SPRED1/SETD2/TWIST1/PRKCD/NSD2/MAPT/FGF10/MYC/ERCC1/KDM1A/SIRT1/RBBP8/HNRNPK/ABL1/FANCB/PRKDC/MDM2/BCL2/WRAP53/RAD51/HMGA2/KAT5/PCNA/CLU/TRIP12/XRCC1/PARP1/HMGB1/FUS/SNAI2/CHEK1/HIC1/MIR221/MUC1/MGMT/TRRAP/MIF/SOX4/POLH/TP53BP1/FOXM1/CD44/RECQL5/H2AX/ABRAXAS1/CXCL12/OGG1/BCL2L1	61
BP	GO:0009416	response to light stimulus	4.54013e-23	8.45724e-22	2.64583e-22	BRCA2/TP53/MSH6/MSH2/NF1/CREBBP/STK11/WRN/ERCC6/POLD1/KRAS/EP300/MEN1/AKT1/KIT/EGFR/ERCC4/PIK3R1/ATR/ERCC2/ERCC5/RAG1/PRKCD/TYR/EXT1/AKT2/ERCC3/HIF1A/CAT/MYC/ELANE/ERCC1/GNAQ/KDM1A/SIRT1/GNA11/HMGCR/XPA/CCND1/XPC/YY1/MMP2/MMP9/BCL2/PRKAA1/GPX1/PTGS2/NPM1/PCNA/MME/DDB2/PARP1/CASP3/CHEK1/CDKN1A/BAX/FOS/MAPK10/TIMP1/MMP1/MC1R/MAPK8/POLH/RHO/MMP3/RELA/ITGB1/FEN1/OGG1	69
BP	GO:0035924	cellular response to vascular endothelial growth factor stimulus	4.64276e-23	8.62123e-22	2.69714e-22	PIK3CA/NOTCH1/AKT1/PDGFRA/PDGFRB/PIK3CD/XDH/MIR21/VEGFA/FLT3/MIR27A/PIK3CB/MIR27B/PRKD1/KDR/HSPB1/ROBO1/FLT4/VCAM1/MIR16-1/MIR23A/ADAMTS3/MIR26A1/MIR342/MAPK14/DLL1/MIR20A/MIR199A1/RELA/FLT1/VEGFC/MIR424/DCN/MIR196A1	34
BP	GO:0034504	protein localization to nucleus	4.84505e-23	8.96865e-22	2.80583e-22	TP53/NF1/TSC2/FLCN/STK11/CDH1/WRN/INS/LMNA/GLI3/STAT3/NOTCH1/SUFU/AKT1/BARD1/COL1A1/LEP/CTNNA1/PIK3R1/SMAD3/NF2/TERT/PIK3R2/TGFB1/DKC1/PRKCD/SHH/JAK2/IFNG/BMP4/DVL1/GLUL/EIF2AK3/SOX9/SMO/RPL11/CD36/XPA/SQSTM1/FGF9/YWHAE/TFRC/MDM2/JUP/WRAP53/CALR/PTGS2/NFKBIA/YAP1/SYNE1/LRRK2/SRC/PRKD1/PARP1/GSK3B/CDKN1A/SYK/STK4/TXN/MAPK14/PLK1/NUP98/CDK1/BMP7/NUP214/XPO1/HDAC3	67
BP	GO:0009636	response to toxic substance	5.18397e-23	9.56604e-22	2.99272e-22	CDH1/BRIP1/ERCC6/APOE/FANCC/PDGFRB/DNMT3A/CYP1B1/DHFR/TNF/H19/ALB/ATP7B/CPS1/SOD1/EPHX1/AIFM1/ARG1/CAT/MIR21/CYP1A1/NOS3/ABCB1/PRKN/KDM1A/MPO/GSTM1/KDM5C/CD36/GSTP1/GSTT1/BCL2/RAD51/GPX1/AHR/PTGS2/NFE2L2/NQO1/TYMS/CLDN1/SOD2/MIR451A/TLR2/BAX/FOS/SRD5A1/CCL5/MGMT/ABCG2/TXN/PXDN/PTGS1/RPS6KB1/MIR9-1/CDK1/BMP7/LYN/ALDH1A1/KDM5B/SDC1/TXNRD1	61
BP	GO:0002274	myeloid leukocyte activation	5.40648e-23	9.94556e-22	3.11145e-22	ATM/CBL/KIT/TGFBR2/NOTCH2/GATA2/IL6/PLCG2/TNF/LDLR/PIK3CD/GATA1/IL10/PRKCD/WNT5A/JAK2/MAPT/IFNG/HSPD1/HMOX1/FOXP1/TLR4/BTK/CEBPA/CXCL8/PIK3CG/MIR125A/PTPRC/IL18/FN1/IL4/LRRK2/CLU/MYD88/MIR130A/BCR/HMGB1/MIR142/CSF2/MIR145/TLR2/JUN/CCL5/SYK/IL13/THBS1/CSF1/MIF/CHGA/PLA2G2A/AGER/LYN/MIR128-1/CXCR2/TRAF6/HAVCR2/ADAM10/IL15/IRF4	59
BP	GO:1903587	regulation of blood vessel endothelial cell proliferation involved in sprouting angiogenesis	5.85649e-23	1.07399e-21	3.35997e-22	GATA2/HMOX1/MIR21/VEGFA/MIR126/AGTR1/MIR27A/MIR132/MIR146A/FGF2/MIR27B/MIR29C/MIR16-1/MIR483/MIR23A/THBS1/MIR26A1/MIR222/MIR10A/MIRLET7B/MIR342/MIR10B/MIR24-1/MIR15A/MIR15B/MIR149/MIR193A/MIR424	28
BP	GO:0045598	regulation of fat cell differentiation	5.92687e-23	1.08354e-21	3.38982e-22	FLCN/INS/JAG1/AKT1/PPARG/ADIPOQ/GATA2/LEP/SMAD3/IL6/TNF/GATA3/TGFB1/FTO/ASXL1/WNT5A/BMP2/MIR21/SIRT1/CEBPA/PPARD/MIR27A/TRIO/PTGS2/YAP1/MIR27B/SOD2/FOXO1/ALOX5/SNAI2/RREB1/CREB1/WNT1/TFE3/STK4/MIR483/HDAC6/HTR2C/MAPK14/XBP1/BMP7/MIR107/DDIT3/AXIN1/E2F1/MIR29B1	46
BP	GO:0010633	negative regulation of epithelial cell migration	6.6055e-23	1.20387e-21	3.7663e-22	PTEN/NOTCH1/PPARG/APOE/TNF/SPRED1/TGFB1/MIR21/JUP/MIR22/IL4/MIR132/MIR146A/FGF2/MIR29C/HMGB1/MIR200C/RHOA/MIR200B/SERPINF1/MIR221/MIR16-1/MIR483/THBS1/MIR133B/MIR26A1/MIR10A/MIR24-1/MIR15A/MIR20A/MIR199A1/ANGPT2/MIR204/MIR15B/MIR320A/MIR149/MIR193A/MIR424/MIR92A1/DCN/MIR196A1	41
BP	GO:0002440	production of molecular mediator of immune response	6.7144e-23	1.21996e-21	3.81661e-22	MSH6/MSH2/MLH1/PMS2/NBN/MSH3/KIT/CD40LG/IL6/PLCG2/TNF/LIG4/TGFB3/GATA3/TGFB2/FOXP3/IL10/HFE/TGFB1/IL1B/WNT5A/NSD2/ARG1/HSPD1/HMOX1/CD40/ELANE/ERCC1/TLR4/HLA-DRB1/SIRT1/BTK/GPI/CD36/JAK3/PRKDC/TFRC/YY1/HLA-DQB1/PTPRC/B2M/IL18/IL4/IL17A/IL2/XRCC4/HLA-A/CD55/MALT1/MAP3K7/IFNB1/IL1R1/IL13/TNFRSF1B/TCF3/MIF/IL5/CD28/XBP1/TP53BP1/STAT6/EXO1/TRAF6/HLA-DQA1/BCL10/BCL6/KLK3/IFNA2/TLR9	69
BP	GO:0070301	cellular response to hydrogen peroxide	7.03128e-23	1.27361e-21	3.98447e-22	MET/CYP1B1/IL6/EZH2/IL10/PYCR1/PRKCD/AIFM1/ARG1/CAT/MIR21/SIRT1/MIR34A/EDN1/ABL1/MIR17/TNFAIP3/PRKAA1/NFE2L2/HGF/NQO1/LRRK2/PCNA/SRC/FOXO3/RIPK1/HDAC6/TXN/HDAC2/MIRLET7B/CDK1/MIR107/STAT6/RELA/BECN1/MIR92A1/PCGF2	37
BP	GO:0009743	response to carbohydrate	7.72154e-23	1.39436e-21	4.36224e-22	SMARCA4/PIK3CA/SMAD4/CASR/MEN1/TGFBR2/RAF1/ADIPOQ/LEP/SMARCB1/HNF1B/APOB/HNF4A/CDKN1B/CFTR/ACE/GHRL/IL1B/HIF1A/CAT/GATA4/GLUL/SMAD2/IGF1R/MYC/ERCC1/HLA-DRB1/PRKACA/EIF2B5/TCF7L2/PPARD/PRKAA1/GPX1/IL1A/PTGS2/NQO1/MIR146A/IRS2/SOD2/CASP3/ICAM1/RHOA/FOXO3/SERPINF1/MIR221/MIR16-1/THBS1/SOX4/CCN2/RPS6KB1/MIR15A/XBP1/ANGPT2/MIR320A/AGER/LYN/EGR1/PTK2B	58
BP	GO:0031349	positive regulation of defense response	9.09151e-23	1.63675e-21	5.12054e-22	CREBBP/EP300/TNFRSF1A/IL6/PLCG2/TNF/LDLR/ACE/STAT5B/IL1B/WNT5A/JAK2/ARG1/IFNG/SERPINE1/MIR21/TLR4/RPS19/BTK/CEBPA/MIR126/PRKDC/IL6ST/PIK3CG/AGTR1/NEAT1/IL18/PTGS2/IKBKB/MIR22/FADD/MAPK3/NFKBIA/IL2/LRRK2/TNFSF11/SRC/HMGB1/MIR142/TLR2/HSP90AA1/RIPK1/MAP3K7/CCL5/TNFRSF11A/SYK/IFNB1/ABCC1/IDO1/CD28/LTA/MIR144/PLA2G2A/ETS1/LYN/CASP1/MIR128-1/TRAF6/HAVCR2/KLK3/MIR92A1/IL15/PAK1/TLR9/XRCC5/XRCC6	66
BP	GO:0051051	negative regulation of transport	1.0207e-22	1.83199e-21	5.73136e-22	PTEN/NF1/KCNH2/PTPN11/C11orf65/INS/NOTCH1/SUFU/AKT1/BARD1/APOE/ADIPOQ/TNFRSF1A/LEP/TNF/ACE/ADA/TWIST1/CAV1/GJA1/GHRL/PCSK9/IL1B/SHH/AKT2/IRS1/EGF/HMOX1/NOS3/MYC/PRKN/MIR34A/EDN1/HMGCR/MIR17/ITGB3/CD36/YWHAE/MIR33A/MMP9/NR1H2/NFKB1/ERBB3/EPO/RHBDF2/BCL2/MIR27A/PTGS2/LRRK2/MIR146A/IRS2/MIR27B/SLC6A9/PRKD1/RAC1/BCR/HMGB1/MIR451A/MIR30D/MIR200C/TLR2/REST/THBS1/MIR93/TNFRSF1B/TXN/MIR26A1/CHGA/MIR143/M…	86
BP	GO:0001659	temperature homeostasis	1.07633e-22	1.92598e-21	6.0254e-22	APC/FLCN/STK11/FH/STAT3/NOTCH1/PHOX2B/RB1/ADIPOQ/LEP/GNAS/TNF/BSCL2/FTO/CAV1/GJA1/GHRL/IL1B/JAK2/LEPR/CXCR4/IGF1R/TLR4/KDM1A/VEGFA/TSHR/CD36/SQSTM1/NR1H2/IL18/GPX1/IL1A/PTGS2/IL4/TNFSF11/FOXO1/ADAM17/TNFRSF11A/SYK/TFE3/IL13/RHEB/LCN2/EPAS1/STAT6/ALDH1A1/EGR1/DDIT3/HDAC3/IL15/IRF4	51
BP	GO:0030856	regulation of epithelial cell differentiation	1.15205e-22	2.05525e-21	6.42981e-22	PTCH1/JAG1/NOTCH1/CDKN1C/TNFRSF1A/TP63/TNF/SPRED1/GATA3/CDKN1B/CTNNB1/EZH2/STAT5B/STAT1/CAV1/XDH/PTCH2/IL1B/TBX3/CYP27B1/IFNG/BMP4/SERPINE1/MIR21/VDR/SOX9/MIR34A/VEGFA/SMO/CCND1/MMP9/IL1A/IKBKB/YAP1/FGF2/CDKN2B/MIR200C/BMP6/PROM1/IL13/MIR150/PAX8/MIR10A/DLL1/MIR125B1/S1PR2/KEAP1/MIR29B1	48
BP	GO:0031669	cellular response to nutrient levels	1.20218e-22	2.13821e-21	6.68936e-22	TP53/FLCN/WRN/SLC2A1/BRIP1/TSC1/CASR/FAS/CBL/COL1A1/MTOR/LEP/COMT/ALB/FOLR1/PCSK9/CYP27B1/AIFM1/PPARA/MAPK1/MAX/HMOX1/GLUL/VDR/EIF2AK3/SIRT1/PPM1D/CYP24A1/BCL2/PRKAA1/EIF2AK2/NFE2L2/MAPK3/BMPR2/LRRK2/DSC2/PRKD1/CDKN2B/FOXO1/SNAI2/CDKN1A/FOXO3/SRD5A1/HNRNPA1/PIK3C3/HSPA8/MAPK8/AKR1C3/HSPA5/NCOA1/RXRA/XBP1/RPTOR/MIR125B1/BECN1/IL15	56
BP	GO:0046661	male sex differentiation	1.27951e-22	2.26892e-21	7.09827e-22	MSH2/ATRX/WT1/SMAD4/BRIP1/INSR/AR/BMPR1A/PDGFRA/CBL/KIT/PDGFRB/CTNNA1/CYP1B1/TGFBR1/GATA1/GATA3/ACE/TGFB2/CTNNB1/STAT5B/GJA1/SHH/WNT5A/ESR1/TBX3/SRD5A2/GATA4/FGF10/ERCC1/FANCA/FGF8/SOX9/KITLG/CCND1/FGF9/HOXA13/BCL2/IL1A/NTRK1/H3-3A/BAX/SRD5A1/BMP6/MMP14/AKR1C3/RARA/SDC1/BCL2L1	49
BP	GO:0010660	regulation of muscle cell apoptotic process	1.36892e-22	2.4202e-21	7.57155e-22	TP53/SMAD4/DNMT1/CDKN2A/PPARG/IGF1/JAK2/IFNG/HMOX1/MIR21/GATA4/IGF1R/SIRT1/MIR34A/EDN1/MIR17/MIR140/NFE2L2/SOD2/LRP6/MIR145/MIR16-1/MIR210/PAX8/MIR24-1/MIR20A/MIR199A1/BMP7/MIR106B/MIR320A/MIR19A/MIR195/MIR92A1/PTK2B/MIR30E	35
BP	GO:0000723	telomere maintenance	1.40429e-22	2.46796e-21	7.72097e-22	ATM/BRCA2/ATRX/BLM/NBN/RECQL4/WRN/RAD50/MRE11/RTEL1/POT1/ERCC4/RAD51C/ATR/RAD51D/CTNNB1/TERT/DKC1/CTC1/MAPK1/TINF2/MYC/TERC/ERCC1/USP7/PRKDC/WRAP53/RAD51/MAPK3/NOP10/SLX4/PCNA/SRC/XRCC1/PARP1/HNRNPA2B1/HSP90AA1/ACD/HNRNPA1/EXO1/FEN1/XRCC3/XRCC5/XRCC6	44
BP	GO:0007498	mesoderm development	1.40429e-22	2.46796e-21	7.72097e-22	FGFR2/SMAD4/PALB2/BMPR1A/PRKAR1A/SMAD3/TP63/NF2/SETD2/EXT2/GJA1/SHH/WNT5A/TBX3/JAK2/EXT1/BMP4/SMAD2/FGF8/PRKACA/BTK/VEGFA/SMO/GPI/ITGA3/ITGB3/TBX20/IKZF1/YAP1/BMPR2/HMGA2/PPP2CA/FOXH1/ACVR1/MIR200C/MIR145/MIR150/BMP7/ITGB4/ITGB1/WNT3/AXIN1/IKZF3/TXNRD1	44
BP	GO:0007565	female pregnancy	1.44415e-22	2.53047e-21	7.91654e-22	SLC2A1/AR/MEN1/AKT1/GJB2/TGFBR2/LEP/TGFB3/ACE/STAT5B/GJA1/GHRL/SOD1/IL1B/SLC19A1/ESR1/CYP27B1/ARG1/MIR21/VDR/STS/VEGFA/PRL/ITGA3/PPARD/MMP2/MMP9/EPO/BCL2/CALR/PTGS2/BMPR2/H3-3A/AGO2/SPP1/CALCA/PTHLH/FOS/TIMP1/MIR16-1/IDO1/IGFBP2/PGR/CTSB/RARA/HPGD/ANGPT2/MIR15B/EPOR/ITGB4/HAVCR2/BSG	52
BP	GO:0001558	regulation of cell growth	2.58425e-22	4.51478e-21	1.41244e-21	TP53/BAP1/SMARCA4/WT1/FLCN/STK11/SMAD4/INS/AKT1/CDKN2A/APOE/RB1/EGFR/MTOR/SMAD3/TGFBR1/IGF1/CDC73/HNF4A/CDKN1B/L1CAM/TGFB2/SMARCA2/G6PD/TGFB1/BDNF/GJA1/PTCH2/GREM1/WNT5A/MAPT/CYP27B1/CXCR4/PPARA/CDC42/PRKN/SIRT1/VEGFA/EDN1/ABL1/CSNK2A1/DDX3X/PPARD/YY1/AGTR1/MEG3/BCL2/IGFBP1/PPP2R1A/FN1/NGF/YAP1/BMPR2/PPP2CA/IL2/ERBB2/H3-3A/ITCH/SPP1/RHOA/GSK3B/ESR2/CDKN1A/ADAM17/DCC/MMP14/MIR199A1/RPTOR/TNC/HBEGF…	80
BP	GO:0051348	negative regulation of transferase activity	2.60024e-22	4.51601e-21	1.41283e-21	PTEN/APC/TP53/NF1/TSC2/MEN1/CDKN1C/AKT1/CDKN2A/PRKAR1A/CBL/PPARG/APOE/RB1/BUB1B/POT1/ADAR/ADIPOQ/NF2/SPRED1/CDKN1B/CAV1/PRKCD/IL1B/MAPT/IFNG/BMP4/DVL1/BMP2/GNAQ/PRKN/SIRT1/RPL5/MIR34A/HMGCR/ABL1/CEBPA/RPL11/TNFAIP3/GSTP1/PTPRC/NPM1/PIK3CB/IRS2/SRC/CDKN2B/CASP3/HSPB1/RPS20/GSK3B/LRP6/CDKN1A/SH2B3/BUB3/PLK1/MIR24-1/MIR15A/MIR20A/BMP7/KAT2B/LYN/MIR92A1/CDKN2C	63
BP	GO:0051962	positive regulation of nervous system development	2.60024e-22	4.51601e-21	1.41283e-21	DICER1/STK11/GLI3/NOTCH1/KIT/MTOR/SOX10/MAP2K1/IL6/TNF/LIG4/ACE/L1CAM/CTNNB1/TGFB1/BDNF/GHRL/XRCC2/IL1B/SHH/MAPT/CXCR4/IFNG/HIF1A/BMP2/MYC/KDM1A/VEGFA/SOX11/SMO/IL6ST/FN1/NTRK2/NTRK1/NGF/BMPR2/HDAC1/MME/MIR142/ROBO1/CUX1/SPEN/TLR2/SERPINF1/MIR221/THBS2/TNFRSF1B/RHEB/PLAG1/MIR222/HDAC2/LTA/LYN/PTPRD/MIR125B1/MACF1/CXCL12/VEGFC/WNT3/E2F1/TGM2/XRCC5/TIAM1	63
BP	GO:1901215	negative regulation of neuron death	2.76337e-22	4.78524e-21	1.49705e-21	MSH2/PIK3CA/TSC1/HRAS/KRAS/AKT1/CBL/APOE/RASA1/LIG4/TGFB3/CTNNB1/TERT/IL10/BDNF/XRCC2/SOD1/JAK2/PPARA/HIF1A/HMOX1/FGF8/PRKN/SIRT1/CCL2/IKBKG/GPI/IL6ST/ERBB3/EPO/BCL2/NTRK2/NTRK1/NGF/CSF3/LRRK2/SOD2/MIR200C/RHOA/GSK3B/BAX/JUN/REST/SERPINF1/WNT1/ENO2/IL13/TNFRSF1B/CSF1/GABRB2/CHGA/MIR15B/CD34/PTK2B/BCL2L1	55
BP	GO:0010573	vascular endothelial growth factor production	2.83326e-22	4.89193e-21	1.53043e-21	BRCA1/CYP1B1/IL6/TNF/TGFB1/IL1B/HIF1A/GATA4/EIF2AK3/MIR34A/MIR17/IL6ST/MIR125A/MIR140/MIR378A/IL1A/PTGS2/MIR132/MIR146A/IL6R/FLT4/MIR16-1/MIR93/ADAMTS3/MIR15A/MIR20A/MIR199A1/MIR107/C3AR1/MIR15B/MIR195	31
BP	GO:1901988	negative regulation of cell cycle phase transition	3.08405e-22	5.30941e-21	1.66104e-21	ATM/PTEN/APC/TP53/BRCA1/MSH2/BLM/PTPN11/NBN/BRIP1/CHEK2/ERCC6/MEN1/MRE11/RB1/BUB1B/ATR/CDC73/CDKN1B/EZH2/RAD21/SOX2/FANCD2/NSUN2/CCL2/CCND1/PRKDC/XPC/MDM2/BCL2/HMGA2/ACVR1/CDKN2B/MIR29C/MIR451A/CHEK1/MIR29A/CDKN1A/TRIP13/MUC1/MIR16-1/RINT1/MIR133B/MIR26A1/BUB3/MIR10A/MAPK14/PLK1/MIR15A/TP53BP1/CDK1/BUB1/MIR15B/MAD1L1/MIR195/H2AX/ABRAXAS1/MIR193A/E2F1/XRCC3/MIR29B1	61
BP	GO:1902806	regulation of cell cycle G1/S phase transition	3.25379e-22	5.58535e-21	1.74737e-21	ATM/PTEN/APC/TP53/CHEK2/MEN1/AKT1/CDKN2A/RB1/EGFR/PLCG2/CDC73/CDKN1B/TERT/EZH2/CCNH/SOX2/CYP1A1/FGF10/CCND2/CCL2/CCND1/PRKDC/DDX3X/MDM2/BCL2/PPP2CA/ACVR1/CDKN2B/MIR29C/MIR451A/FBXW7/MIR29A/CDKN1A/ADAM17/GLI1/MIR221/MUC1/MIR16-1/MIR133B/MIR26A1/MIR222/MIR10A/MIR15A/MIR214/RPTOR/MIR15B/STIL/MIR193A/E2F1/CDKN2C/MIR29B1	52
BP	GO:0045639	positive regulation of myeloid cell differentiation	3.47297e-22	5.94431e-21	1.85967e-21	STAT3/JAG1/RUNX1/RB1/NOTCH2/GATA2/TNF/GATA1/STAT5B/TGFB1/STAT1/IFNG/HIF1A/CASP8/HLA-DRB1/MPL/KITLG/PRKDC/CSF3/FADD/IL17A/CD4/TNFSF11/THPO/CREB1/MIR145/FOS/FOXO3/RIPK1/MIR221/CSF1/IL5/MIR222/PRKCA/MAPK14/ETS1/ISG15/TRAF6	38
BP	GO:0061180	mammary gland epithelium development	3.48313e-22	5.94448e-21	1.85972e-21	BRCA2/PTCH1/FGFR2/AR/AKT1/GATA3/WNT5A/ESR1/TBX3/JAK2/AKT2/MAPK1/HIF1A/FGF10/VDR/SMO/CCND1/GPX1/TNFSF11/FGF2/SRC/CSF1R/ROBO1/RREB1/BAX/ERBB4/MGMT/CSF1/PGR/STAT6/KDM5B/WNT3	32
BP	GO:0046425	regulation of receptor signaling pathway via JAK-STAT	4.02588e-22	6.85096e-21	2.14331e-21	VHL/RET/NOTCH1/KIT/LEP/CYP1B1/NF2/IL6/TNF/IL10/CAV1/JAK2/IFNG/EGF/PRL/JAK3/MIR125A/IL7R/PTPRC/PPP2R1A/IL4/PPP2CA/MIR146A/SOCS1/IL6R/TYK2/ERBB4/MIR221/IFNA1/CCL5/SH2B3/IFNB1/MIRLET7E/IL5/MIR9-1/PTPRD/PTK2B/IFNA2/SOCS3	39
BP	GO:0002761	regulation of myeloid leukocyte differentiation	4.54544e-22	7.71289e-21	2.41296e-21	FBN1/NF1/MITF/RUNX1/RB1/NOTCH2/ADIPOQ/GATA2/MTOR/PIK3R1/TNF/CTNNB1/TGFB1/IFNG/CASP8/FOXP1/MYC/TLR4/HLA-DRB1/KITLG/IL4/FADD/IL17A/CD4/TNFSF11/MIR223/CDK6/FBXW7/CREB1/MIR145/FOS/RIPK1/TFE3/CSF1/IL5/PRKCA/RARA/LYN/TRAF6/MIR125B1/ESRRA	41
BP	GO:1905952	regulation of lipid localization	4.74543e-22	8.02916e-21	2.51191e-21	PTPN11/AKT1/PPARG/APOE/ADIPOQ/LEP/CYP19A1/IL6/APOB/TNF/CRP/FASLG/ABCA1/GHRL/PRKCD/PCSK9/IL1B/POMC/AKT2/PPARA/PRKN/MIR34A/EDN1/MIR17/ITGB3/CD36/PPARD/MIR33A/AGTR1/NR1H2/NFKB1/IL1A/NFKBIA/TNFSF11/MIR146A/LRP1/IRS2/MIR27B/SPP1/BMP6/TNFRSF11A/SYK/THBS1/MIF/MIR10B/MIR144/KDM5B	47
BP	GO:0002043	blood vessel endothelial cell proliferation involved in sprouting angiogenesis	4.97429e-22	8.39234e-21	2.62553e-21	GATA2/BMP4/HMOX1/MIR21/VEGFA/MIR126/AGTR1/MIR27A/MIR132/MIR146A/FGF2/MIR27B/MIR29C/MIR16-1/MIR483/MIR23A/THBS1/MIR26A1/MIR222/MIR10A/MIRLET7B/MIR342/MIR10B/MIR24-1/MIR15A/MIR15B/MIR149/MIR193A/MIR424	29
BP	GO:0045930	negative regulation of mitotic cell cycle	5.05704e-22	8.50765e-21	2.6616e-21	ATM/PTEN/APC/TP53/BRCA1/MSH2/BLM/NBN/CHEK2/CDKN1C/MRE11/RB1/BUB1B/TNF/CDC73/CDKN1B/CTNNB1/EZH2/IL10/RAD21/BMP4/FANCD2/MIR21/CCL2/ABL1/CCND1/PRKDC/XPC/MDM2/BCL2/HMGA2/ACVR1/CDKN2B/MIR29C/MIR451A/CHEK1/MIR29A/CDKN1A/TRIP13/MUC1/MIR16-1/RINT1/MIR133B/MIR26A1/BUB3/PLK1/MIR15A/CDK1/BMP7/BUB1/MIR15B/MAD1L1/MIR195/BCL6/ABRAXAS1/MIR193A/XRCC3/MIR29B1	58
BP	GO:0090257	regulation of muscle system process	5.71139e-22	9.58119e-21	2.99746e-21	KCNQ1/SMAD4/LMNA/NOTCH1/PPARG/KIT/TNFRSF1A/AKAP9/SMAD3/IGF1/DSP/ADA/RYR2/G6PD/CAV1/GHRL/SOD1/DMD/PPARA/MYBPC3/MIR21/GATA4/NOS3/PKP2/TNNT2/PRKACA/EDN1/MIR17/HDAC4/IL6ST/YY1/PIK3CG/JUP/TPM1/DSG2/PTGS2/DSC2/PARP1/FOXO1/MIR200C/RHOA/CALCA/MIR145/FOXO3/CTNNA3/TNFRSF1B/MIR34C/PRKCA/CHGA/MIR143/CCN2/RPS6KB1/MIR20A/MIR199A1/MIR214/MIR19A/MIR25/ENO1/BECN1/MIR30E	60
BP	GO:0051223	regulation of protein transport	6.0163e-22	1.00641e-20	3.14853e-21	NF1/BAP1/PTPN11/CDH1/C11orf65/INS/GLI3/HRAS/CASR/SUFU/BARD1/PPARG/APOE/ADIPOQ/LEP/PIK3R1/SMAD3/IGF1/IL6/TNF/TGFB3/HNF4A/CFTR/TGFB2/PIK3R2/TGFB1/GHRL/PRKCD/IL1B/SHH/JAK2/AKT2/IFNG/BMP4/IRS1/HIF1A/SLC16A1/CDC42/GLUL/TLR4/PRKN/HLA-DRB1/PRKACA/SMO/HMGCR/CD36/TCF7L2/YWHAE/PPARD/NR1H2/JUP/RHBDF2/PRKAA1/IL1A/PTGS2/LRRK2/ERBB2/MIR146A/IRS2/SRC/PRKD1/ALOX5/NOS2/FBXW7/GSK3B/TLR2/REST/BMP6/CCL5/IL13/PIK3C3/…	88
BP	GO:0044703	multi-organism reproductive process	6.3485e-22	1.05898e-20	3.313e-21	SLC2A1/AR/MEN1/AKT1/GJB2/TGFBR2/LEP/TGFB3/ACE/STAT5B/GJA1/GHRL/SOD1/IL1B/SLC19A1/ESR1/CYP27B1/ARG1/MIR21/CYP1A1/VDR/STS/VEGFA/EDN1/PRL/ITGA3/PPARD/MMP2/MMP9/EPO/BCL2/CALR/PTGS2/BMPR2/H3-3A/AGO2/SPP1/CALCA/PTHLH/FOS/TIMP1/MIR16-1/IDO1/IGFBP2/PGR/CTSB/RARA/HPGD/ANGPT2/MIR15B/EPOR/ITGB4/HAVCR2/BSG	54
BP	GO:0042593	glucose homeostasis	8.47258e-22	1.40931e-20	4.40901e-21	PTCH1/SMARCA4/PTPN11/STK11/PIK3CA/SMAD4/INS/INSR/STAT3/CASR/MEN1/AKT1/PPARG/RAF1/ADIPOQ/LEP/PIK3R1/SMARCB1/IL6/HNF4A/CFTR/ACE/PIK3R2/HNF1A/GHRL/CYP11B1/LEPR/POMC/IRS1/HIF1A/SLC16A1/GATA4/IGF1R/HLA-DRB1/SIRT1/PRKACA/GPI/CEBPA/TCF7L2/PPARD/MIR33A/PRKAA1/GPX1/MIR146A/IRS2/FOXO1/ALOX5/ICAM1/FOXO3/SERPINF1/MIR16-1/HK2/SOX4/MIR15A/XBP1/FGFR4/MIR320A/AGER/FOXA1	59
BP	GO:0031960	response to corticosteroid	8.68112e-22	1.43994e-20	4.50484e-21	PIK3CA/UGT1A1/NOTCH1/GJB2/COL1A1/ADIPOQ/CYP1B1/IL6/TNF/ACE/IL10/CPS1/NR3C1/JAK2/AIFM1/ARG1/ENG/IGF1R/IL1RN/EDN1/CCND1/FLT3/EPO/BCL2/PTGS2/PLAT/TYMS/CLDN1/PCNA/SRC/ACVR1/PARP1/CASP3/RHOA/FOS/REST/FOXO3/SRD5A1/BMP6/SERPINF1/AKR1C3/EIF4E/IGFBP2/CCN2/RPS6KB1/SDC1/SGK1	47
BP	GO:0045621	positive regulation of lymphocyte differentiation	8.97421e-22	1.48439e-20	4.64389e-21	GLI3/RUNX1/TGFBR2/GLI2/GATA3/FOXP3/ADA/IL10/STAT5B/RAG1/CD46/SHH/IFNG/MIR21/HLA-DRB1/CD27/BTK/IL2RA/PRKDC/IL7R/PTPRC/IL18/IL4/IL2/SOCS1/RHOA/MALT1/FOXO3/SYK/IL12RB1/MMP14/SOX4/RARA/XBP1/IL7/BCL6/IL15/MYB/XRCC6	39
BP	GO:0010657	muscle cell apoptotic process	9.64954e-22	1.59164e-20	4.9794e-21	TP53/SMAD4/DNMT1/CDKN2A/PPARG/IGF1/JAK2/IFNG/HMOX1/MIR21/GATA4/IGF1R/SIRT1/MIR34A/EDN1/MIR17/MIR140/NFE2L2/SOD2/LRP6/MIR145/MIR16-1/MIR210/PAX8/MIR24-1/MIR20A/MIR199A1/BMP7/MIR106B/MIR320A/MIR19A/MIR195/MIR92A1/PTK2B/MIR30E	35
BP	GO:0033500	carbohydrate homeostasis	1.05632e-21	1.73749e-20	5.43571e-21	PTCH1/SMARCA4/PTPN11/STK11/PIK3CA/SMAD4/INS/INSR/STAT3/CASR/MEN1/AKT1/PPARG/RAF1/ADIPOQ/LEP/PIK3R1/SMARCB1/IL6/HNF4A/CFTR/ACE/PIK3R2/HNF1A/GHRL/CYP11B1/LEPR/POMC/IRS1/HIF1A/SLC16A1/GATA4/IGF1R/HLA-DRB1/SIRT1/PRKACA/GPI/CEBPA/TCF7L2/PPARD/MIR33A/PRKAA1/GPX1/MIR146A/IRS2/FOXO1/ALOX5/ICAM1/FOXO3/SERPINF1/MIR16-1/HK2/SOX4/MIR15A/XBP1/FGFR4/MIR320A/AGER/FOXA1	59
BP	GO:0050729	positive regulation of inflammatory response	1.26415e-21	2.07356e-20	6.48711e-21	TNFRSF1A/IL6/PLCG2/TNF/LDLR/ACE/STAT5B/IL1B/WNT5A/JAK2/IFNG/SERPINE1/MIR21/TLR4/RPS19/BTK/CEBPA/MIR126/IL6ST/PIK3CG/AGTR1/NEAT1/IL18/PTGS2/MIR22/NFKBIA/IL2/LRRK2/TNFSF11/MIR142/TLR2/RIPK1/TNFRSF11A/ABCC1/IDO1/CD28/LTA/MIR144/PLA2G2A/ETS1/CASP1/MIR128-1/MIR92A1/IL15/TLR9	45
BP	GO:0035148	tube formation	1.43693e-21	2.35043e-20	7.35327e-21	PTCH1/TSC2/FGFR2/TSC1/MED12/RET/NOTCH1/SUFU/MTHFR/HNF1B/PIK3CD/GATA3/TGFB2/CTNNB1/SETD2/TWIST1/TGFB1/GREM1/FOLR1/SHH/WNT5A/MTHFD1/BMP4/DVL1/HIF1A/EGF/FGF10/FGF8/SOX9/PRKACA/VEGFA/SOX11/ABL1/FGF2/CASP3/SPINT2/STK4/MIR210/SOX4/PAX8/RARA/BMP7/STIL/TRAF6/BCL10/TGM2	46
BP	GO:1903829	positive regulation of protein localization	1.801e-21	2.93783e-20	9.19093e-21	APC/BAP1/STK11/CDH1/INS/GLI3/HRAS/CASR/AKT1/PPARG/EGFR/LEP/PIK3R1/SMAD3/IGF1/TNF/TGFB3/CFTR/TGFB2/TERT/PIK3R2/TGFB1/DKC1/GHRL/PRKCD/IL1B/SHH/WNT5A/JAK2/MAPT/AKT2/IFNG/DVL1/HIF1A/EGF/CDC42/GLUL/EIF2AK3/TLR4/PRKN/HLA-DRB1/PRKACA/SMO/GPSM2/ITGA3/SQSTM1/TCF7L2/YWHAE/TFRC/PPARD/NR1H2/JUP/WRAP53/PRKAA1/IL1A/PTGS2/YAP1/ERBB2/LRP1/IRS2/SRC/PRKD1/PARP1/MIR223/FBXW7/GSK3B/TLR2/BMP6/ERBB4/IL13/MAPK8/SOX4/MA…	82
BP	GO:0002065	columnar/cuboidal epithelial cell differentiation	2.00892e-21	3.26795e-20	1.02237e-20	FGFR2/MEN1/NOTCH1/AKT1/TP63/HNF4A/WNT5A/EXT1/BMP4/HIF1A/SERPINE1/BMP2/GATA4/FGF8/SOX11/SMO/ABL1/FASN/IL6ST/YAP1/TYMS/FGF2/SRC/CDK6/CDH2/GSK3B/RARB/TUBB/BMP6/IL13/RHEB/SOX4/DLL1/RARA/FOXA1/MIR29B1	36
BP	GO:0000082	G1/S transition of mitotic cell cycle	2.13194e-21	3.45855e-20	1.082e-20	ATM/PTEN/APC/TP53/POLE/CHEK2/AKT1/CDKN2A/RB1/EGFR/CDC73/CDKN1B/TERT/EZH2/CDK4/CCNH/CYP1A1/FGF10/MYC/CCND2/CCL2/BRD4/RBBP8/CCND1/PRKDC/DDX3X/MDM2/BCL2/PPP2CA/ACVR1/CDKN2B/MIR29C/CDK6/MIR451A/MIR29A/CDKN1A/ADAM17/MIR221/MUC1/MIR16-1/CDKN3/MIR133B/MIR26A1/MIR222/EIF4E/RPS6KB1/MIR15A/MIR214/RPTOR/MIR15B/STIL/ITGB1/MIR193A/E2F1/CDKN2C/MIR29B1	56
BP	GO:0042770	signal transduction in response to DNA damage	2.23911e-21	3.62244e-20	1.13328e-20	ATM/BRCA2/TP53/BRCA1/MSH2/ATRX/BLM/PTPN11/NBN/BRIP1/CHEK2/ERCC6/MRE11/ATR/SPRED1/CDKN1B/TWIST1/FANCD2/KDM1A/SIRT1/ABL1/CCND1/PRKDC/PPM1D/XPC/MDM2/HMGA2/KAT5/SNAI2/CHEK1/HIC1/CDKN1A/FOXO3/WNT1/MUC1/RINT1/MIF/SOX4/GRB2/MAPK14/PLK1/TP53BP1/CDK1/FOXM1/MDM4/CD44/H2AX/ABRAXAS1/E2F1	49
BP	GO:0001889	liver development	2.32965e-21	3.75863e-20	1.17588e-20	NF1/PTCH1/PIK3CA/GLI3/UGT1A1/MET/NOTCH1/NOTCH2/SMAD3/HNF1B/IL6/TNF/HNF4A/EZH2/ADA/IL10/HNF1A/CPS1/PCSK9/ARG1/HMOX1/CYP1A1/MYC/SOX9/CEBPA/TNFAIP3/CCND1/HGF/TYMS/CLDN1/PCNA/CDKN2B/SOD2/FBXW7/JUN/SRD5A1/GLI1/WNT1/IGF2R/RARA/XBP1/RELA/TGFA	43
BP	GO:0001890	placenta development	2.35841e-21	3.79467e-20	1.18716e-20	FGFR2/MEN1/CDKN1C/AKT1/GJB2/PPARG/EGFR/NOTCH2/GATA2/LEP/MAP2K1/CDKN1B/SETD2/ADA/IL10/IGF2/GHRL/SOD1/CYP27B1/MAPK1/HIF1A/CASP8/VDR/CEBPA/PPARD/PLG/PTGS2/BMPR2/MME/PDGFB/SPP1/CSF2/SPINT2/PTK2/MIR16-1/STK4/GRB2/EPAS1/MAPK14/CTSB/NCOA1/BMP7/EPOR/SOCS3/BSG	45
BP	GO:0071383	cellular response to steroid hormone stimulus	2.39555e-21	3.84394e-20	1.20257e-20	BRCA1/KMT2D/SMARCA4/UGT1A1/AR/EP300/GJB2/SOX10/CYP1B1/TP63/ACE/ARID1A/NR3C1/ESR1/JAK2/AIFM1/ARG1/PPARA/BMP4/FOXP1/IGF1R/KDM1A/SIRT1/EDN1/PPARD/FLT3/CALR/PLAT/YAP1/HDAC1/SRC/FOXH1/ACVR1/PARP1/NCOR1/RHOA/ESR2/REST/FOXO3/SRD5A1/SERPINF1/HSPA8/HDAC6/AKR1C3/EIF4E/PGR/RPS6KB1/RXRA/BMP7/SGK1/ESRRA/PAK1/FOXA1	53
BP	GO:0008202	steroid metabolic process	2.56583e-21	4.10602e-20	1.28456e-20	CUBN/UGT1A1/PDGFRA/KIT/APOE/LEP/CYP19A1/CYP1B1/CYP2D6/APOB/TNF/LDLR/CFTR/CYP3A4/CYP17A1/STAT5B/G6PD/CYP2C19/ABCA1/SOD1/PCSK9/SHH/ESR1/CYP11B1/CYP27B1/LEPR/AMACR/CYP1A2/IFNG/ABCB11/CAT/BMP2/SRD5A2/CYP1A1/IGF1R/STS/CYP2A6/SIRT1/HMGCR/CYP3A5/CEBPA/PPARD/MIR33A/AGTR1/NFKB1/CYP24A1/PRKAA1/MIR27A/PBX1/IL1A/IL4/AFP/MIR27B/SPP1/SNAI2/STUB1/REST/SRD5A1/BMP6/FGF19/AKR1C3/RXRA/FGFR4/SULT1A1/MIR182/EGR1/MIR9…	68
BP	GO:0038061	NIK/NF-kappaB signaling	2.79705e-21	4.45577e-20	1.39398e-20	DICER1/ALK/EP300/AKT1/EGFR/TNF/GREM1/IL1B/CYLD/MIR21/TLR4/CD27/EDN1/DDX3X/MIR27A/CALR/IL18/EIF2AK2/NFKBIA/ACTN4/MIR132/MIR146A/MIR27B/MIR223/MIR130A/CHUK/RHOA/MALT1/TLR2/MAP3K7/NFKB2/MIR9-1/BMP7/MIR204/RELA/MIR15B/AGER/TRAF6/MIR182/MIR125B1/HAVCR2/MIR149/MIR29B1/TLR9	44
BP	GO:0030850	prostate gland development	2.79948e-21	4.45577e-20	1.39398e-20	PTEN/PTCH1/STK11/FGFR2/GLI3/AR/NOTCH1/CYP19A1/TP63/CDKN1B/CTNNB1/SHH/WNT5A/ESR1/HOXB13/BMP4/FGF10/SOX9/MMP2/HOXA13/SERPINF1/GLI1/PLAG1/RARA/BMP7/TNC/FOXA1	27
BP	GO:0043281	regulation of cysteine-type endopeptidase activity involved in apoptotic process	3.06295e-21	4.86201e-20	1.52107e-20	AKT1/FAS/PPARG/RAF1/SMAD3/TP63/TNF/FASLG/RAG1/SOX2/CASP10/XDH/XIAP/JAK2/MAPT/AIFM1/HSPD1/CTSD/CASP8/EIF2AK3/MYC/CD27/SIRT1/VEGFA/GPI/MIR17/CSNK2A1/DDX3X/MMP9/GPX1/CYCS/PTGS2/HGF/F3/SRC/MIR27B/HMGB1/GSN/RHOA/ROBO1/MALT1/BAX/REST/SYK/MGMT/THBS1/DIABLO/MIRLET7B/CCN2/MIR15A/CASP1/BCL10/CD44	53
BP	GO:0044706	multi-multicellular organism process	4.438e-21	7.02584e-20	2.19802e-20	SLC2A1/AR/MEN1/AKT1/GJB2/TGFBR2/LEP/TGFB3/ACE/STAT5B/GJA1/GHRL/SOD1/IL1B/SLC19A1/ESR1/CYP27B1/ARG1/MIR21/CYP1A1/VDR/STS/VEGFA/EDN1/PRL/ITGA3/PPARD/MMP2/MMP9/EPO/BCL2/CALR/PTGS2/BMPR2/H3-3A/AGO2/SPP1/CALCA/PTHLH/FOS/TIMP1/MIR16-1/IDO1/IGFBP2/PGR/CTSB/RARA/HPGD/ANGPT2/MIR15B/EPOR/ITGB4/HAVCR2/BSG	54
BP	GO:0071241	cellular response to inorganic substance	4.90698e-21	7.74752e-20	2.4238e-20	ATRX/BLM/CDH1/BRAF/AKT1/RYR1/EGFR/PLCG2/LIG4/MTR/CDKN1B/HFE/SOD1/SHH/WNT5A/TFAP2A/CYP11B1/AIFM1/CYP1A2/MAPK1/HMOX1/CYP1A1/EIF2AK3/TF/PRKN/EDN1/CEBPA/MMP9/B2M/PRKAA1/RAD51/CALR/PTGS2/NFE2L2/MAPK3/NQO1/LRRK2/CLDN1/PARP1/FOXO1/CHUK/CREB1/FOS/JUN/BMP6/SERPINF1/MAPK8/AKR1C3/HSPA5/MMP3/MIR342/BECN1/HSD17B1/OGG1/CCNA2	55
BP	GO:0042476	odontogenesis	5.08431e-21	8.0061e-20	2.50469e-20	FGFR2/AXIN2/GLI3/BMPR1A/PDGFRA/COL1A1/CTNNA1/TP63/NF2/GLI2/TGFB3/CFTR/TGFB2/CTNNB1/BCOR/TWIST1/SHH/TFAP2A/PPARA/BMP4/SERPINE1/BMP2/FGF10/FGF8/SMO/EDN1/RUNX2/TNFRSF11B/LAMA5/TNFSF11/HDAC1/SRC/RHOA/BAX/CSF1/HDAC2/BMP7/TRAF6/CD34/SDC1/FGF4/BSG	42
BP	GO:0042100	B cell proliferation	5.48157e-21	8.60868e-20	2.69321e-20	ATM/CD40LG/ADA/IL10/CTLA4/PRKCD/HSPD1/CD40/TLR4/BTK/ABL1/TFRC/IL7R/PTPRC/BCL2/AHR/IL4/IL2/IRS2/CD79A/CASP3/CDKN1A/BAX/CD19/CARD11/IFNA1/IFNB1/IL13/CD70/MIF/IL5/IL7/LYN/BCL6/IKZF3/IFNA2/TLR9	37
BP	GO:0046660	female sex differentiation	5.59908e-21	8.76991e-20	2.74365e-20	ATM/BRCA2/WT1/SMAD4/INSR/PDGFRA/KIT/LEP/CTNNA1/CYP19A1/TP63/STAT5B/SOD1/WNT5A/ESR1/TBX3/SRD5A2/FGF10/NOS3/MYC/FANCA/IDH1/GNRH1/SIRT1/VEGFA/EIF2B5/KITLG/MMP2/FANCG/BCL2/AFP/SRC/KDR/CASP3/BAX/FOXO3/SRD5A1/MMP14/HSPA5/PGR/BCL2L1	41
BP	GO:0061008	hepaticobiliary system development	6.17395e-21	9.64475e-20	3.01734e-20	NF1/PTCH1/PIK3CA/GLI3/UGT1A1/MET/NOTCH1/NOTCH2/SMAD3/HNF1B/IL6/TNF/HNF4A/EZH2/ADA/IL10/HNF1A/CPS1/PCSK9/ARG1/HMOX1/CYP1A1/MYC/SOX9/CEBPA/TNFAIP3/CCND1/HGF/TYMS/CLDN1/PCNA/CDKN2B/SOD2/FBXW7/JUN/SRD5A1/GLI1/WNT1/IGF2R/RARA/XBP1/RELA/TGFA	43
BP	GO:1904707	positive regulation of vascular associated smooth muscle cell proliferation	6.33472e-21	9.8698e-20	3.08775e-20	BMPR1A/DNMT1/IGF1/TNF/TERT/IL10/GJA1/JAK2/MIR21/EDN1/MIR17/FGF9/MMP2/MMP9/MIR27A/FGF2/MIR27B/PDGFB/MIR130A/JUN/MIR221/MIR26A1/MIR222/MIR20A/HPGD/MIR214	26
BP	GO:0060759	regulation of response to cytokine stimulus	6.5958e-21	1.02495e-19	3.20654e-20	PTPN11/PPARG/ADAR/ADIPOQ/TNFRSF1A/IL6/CAV1/WNT5A/XIAP/CXCR4/ARG1/HIF1A/CYLD/MIR21/CASP8/IL1RN/TLR4/PRKN/EDN1/TNFAIP3/MIRLET7C/GSTP1/MIR125A/NR1H2/PTPRC/MIR27A/IKBKB/FADD/MIR27B/SOCS1/ROBO1/TLR2/ADAM17/RIPK1/CCL5/SH2B3/SYK/IL1R1/CSF1/MIRLET7E/MIR26A1/PXDN/MIR24-1/IL7/ISG15/CASP1/MIR125B1/MIR99A/MIR29B1	49
BP	GO:2001242	regulation of intrinsic apoptotic signaling pathway	6.69553e-21	1.03772e-19	3.24649e-20	TP53/FLCN/INS/AKT1/CAV1/SOD1/HIF1A/CYLD/MIR21/EIF2AK3/MYC/PRKN/KDM1A/SIRT1/HNRNPK/MIR17/DDX3X/MDM2/MMP9/EPO/BCL2/GPX1/PTGS2/NFE2L2/PIK3CB/LRRK2/MIR132/CLU/HDAC1/SRC/MIR27B/PARP1/SOD2/HSPB1/SNAI2/FBXW7/BAX/MUC1/MIR16-1/MIF/MIR15A/XBP1/CD44/ENO1/DDIT3/BECN1/CXCL12/BCL2L1	48
BP	GO:0034284	response to monosaccharide	7.03511e-21	1.0875e-19	3.40221e-20	SMARCA4/PIK3CA/SMAD4/CASR/MEN1/TGFBR2/RAF1/ADIPOQ/LEP/SMARCB1/HNF1B/HNF4A/CDKN1B/CFTR/ACE/GHRL/HIF1A/CAT/GATA4/GLUL/SMAD2/IGF1R/HLA-DRB1/PRKACA/EIF2B5/TCF7L2/PPARD/PRKAA1/GPX1/IL1A/PTGS2/MIR146A/IRS2/SOD2/CASP3/ICAM1/RHOA/FOXO3/SERPINF1/MIR221/MIR16-1/THBS1/SOX4/CCN2/RPS6KB1/MIR15A/XBP1/ANGPT2/MIR320A/AGER/EGR1/PTK2B	52
BP	GO:0050878	regulation of body fluid levels	7.59504e-21	1.17098e-19	3.66341e-20	COL3A1/PIK3CA/MET/PDGFRA/WAS/ACTB/APOE/CD40LG/TP63/GNAS/IL6/PLCG2/GATA1/HNF4A/CFTR/ATP7B/ADA/STAT5B/CAV1/EXT2/XDH/GJA1/PRKCD/SERPINA1/SHH/JAK2/EXT1/HIF1A/SERPINE1/FGF10/VDR/NOS3/CD40/GNAQ/TLR4/PRKACA/VEGFA/MPL/GPI/EDN1/PRL/ITGB3/CD36/CCND1/IL6ST/PIK3CG/NR1H2/PLG/FN1/PLAT/NFE2L2/F3/PIK3CB/CLDN1/SRC/PDGFB/VTN/CD59/HSPB1/CREB1/ERBB4/SH2B3/SYK/THBS1/HK2/PRKCA/MAPK14/XBP1/ANXA5/PLAU/LYN/CD34/SPINK1/ST…	74
BP	GO:0046631	alpha-beta T cell activation	8.46699e-21	1.30155e-19	4.07189e-20	INS/GLI3/STAT3/RUNX1/TGFBR2/MTOR/IL6/GATA3/FOXP3/ADA/HFE/SHH/JAK2/IFNG/ITK/MIR21/FOXP1/HLA-DRB1/ABL1/JAK3/PTPRC/BCL2/IL18/IL4/IL2/HLA-A/SOCS1/IL6R/HMGB1/ITCH/CD55/RHOA/MALT1/TYK2/SYK/CD274/IL12RB1/CD28/RARA/STAT6/AGER/BCL6/IL15/IRF1/MYB/IRF4	46
BP	GO:0045471	response to ethanol	8.486e-21	1.30155e-19	4.07189e-20	FGFR2/UGT1A1/CBL/ADIPOQ/LEP/DNMT3A/TNF/GATA3/G6PD/SOD1/PPARA/ABCB11/CAT/CASP8/IGF1R/MYC/GNRH1/CD27/PTH/CCND1/PRKAA1/CSF3/IL2/NQO1/TYMS/CLDN1/SOD2/RHOA/FGF19/VCAM1/IL13/MGMT/HDAC2/RARA/RPS6KB1/HPGD/CDK1/SPINK1/OGG1/PTK2B	40
BP	GO:0070302	regulation of stress-activated protein kinase signaling cascade	8.98158e-21	1.374e-19	4.29852e-20	HRAS/MEN1/FAS/EGFR/LEP/MAP2K1/TNF/MAP2K2/TGFB2/XDH/IL1B/WNT5A/XIAP/MAPK1/BMP4/CDC42/CYLD/BMP2/IGF1R/MYC/TLR4/PRKN/CD27/VEGFA/GSTP1/MECOM/EIF2AK2/IL1A/MAPK3/HGF/TNFSF11/FOXO1/MYD88/NCOR1/HMGB1/ITCH/RIPK1/FLT4/FGF19/CCN2/EZR/MIR20A/FOXM1/AGER/LYN/TRAF6/TRAF3/HDAC3/AXIN1/MIR92A1/PTK2B/TLR9	52
BP	GO:0003300	cardiac muscle hypertrophy	1.09725e-20	1.67422e-19	5.23777e-20	SMAD4/LMNA/NOTCH1/PPARG/TNFRSF1A/LEP/SMAD3/IGF1/EZH2/RYR2/G6PD/PPARA/MIR21/GATA4/EDN1/MIR17/HDAC4/IL6ST/YY1/PARP1/FOXO1/MIR145/MIR23A/TNFRSF1B/MIR34C/HDAC2/PRKCA/MIR24-1/MIR20A/MIR199A1/MIR214/MIR15B/MIR19A/MIR25/MIR195/BECN1	36
BP	GO:0003206	cardiac chamber morphogenesis	1.10595e-20	1.68315e-19	5.26571e-20	TP53/FGFR2/SMAD4/JAG1/BMPR1A/NOTCH1/TGFBR2/NOTCH2/TGFBR1/GATA3/DSP/TGFB2/RYR2/TGFB1/WNT5A/NSD2/TBX3/BMP4/MYBPC3/HIF1A/BMP2/GATA4/ENG/NOS3/PKP2/FGF8/TNNT2/SOX11/SMO/MDM2/TBX20/TPM1/BMPR2/FOXH1/ACVR1/ROBO1/TEK/EDNRA/SOX4/BMP7/NRG1	41
BP	GO:2000106	regulation of leukocyte apoptotic process	1.13282e-20	1.71961e-19	5.37977e-20	PTEN/TP53/CDKN2A/PIK3CD/ADA/IL10/RAG1/WNT5A/BMP4/HIF1A/FOXP1/CD27/SIRT1/BTK/JAK3/KITLG/IL7R/FADD/IL2/PIK3CB/IRS2/BAX/ADAM17/PDCD1/CCL5/CD274/IDO1/CCR5/MIF/LYN/BCL10/BCL6/CXCL12/LGALS3	34
BP	GO:0001959	regulation of cytokine-mediated signaling pathway	1.15564e-20	1.74528e-19	5.46008e-20	PTPN11/PPARG/ADAR/ADIPOQ/TNFRSF1A/IL6/CAV1/WNT5A/XIAP/CXCR4/ARG1/HIF1A/CYLD/MIR21/CASP8/IL1RN/PRKN/EDN1/TNFAIP3/MIRLET7C/GSTP1/MIR125A/NR1H2/PTPRC/MIR27A/IKBKB/FADD/MIR27B/SOCS1/ROBO1/ADAM17/RIPK1/CCL5/SH2B3/SYK/IL1R1/CSF1/MIRLET7E/MIR26A1/PXDN/MIR24-1/IL7/ISG15/CASP1/MIR125B1/MIR99A/MIR29B1	47
BP	GO:1903034	regulation of response to wounding	1.15564e-20	1.74528e-19	5.46008e-20	PTEN/HRAS/PDGFRA/APOE/MTOR/SMAD3/MAP2K1/TNF/IL10/CAV1/ACTA2/PRKCD/MYLK/CXCR4/SERPINE1/MIR21/NOS3/IGF1R/MIR34A/EDN1/TNFAIP3/CD36/PLG/PLAT/NFE2L2/F3/CLDN1/FGF2/PDGFB/ALOX5/VTN/MIR451A/SPP1/MIR29A/RREB1/MIR200B/PTK2/MIR221/SH2B3/THBS1/MIR222/XBP1/MIR15B/PLAU/HBEGF/CD34/ITGB1	47
BP	GO:0003158	endothelium development	1.35931e-20	2.04764e-19	6.406e-20	SMAD4/JAG1/MET/NOTCH1/TNFRSF1A/TNF/CTNNB1/FOXP3/COL18A1/XDH/IL1B/CXCR4/BMP4/MIR21/FOXP1/MIR34A/VEGFA/FASN/HOXA13/GPX1/IKBKB/BMPR2/CLDN1/ACVR1/KDR/MYD88/ICAM1/MIR200C/RHOA/BMP6/EDNRA/MIR150/MIR10A/CXCL10/DLL1/EZR/CD34/PECAM1/TJP1/MSN/NRG1/S1PR2	42
BP	GO:0072577	endothelial cell apoptotic process	1.42073e-20	2.13471e-19	6.67842e-20	CD40LG/GATA2/TNF/GATA3/TERT/IL10/FASLG/SERPINE1/CD40/CCL2/ABL1/TNFAIP3/MIR126/MIR125A/IL4/NFE2L2/BMPR2/MIR132/KDR/ICAM1/TEK/FOXO3/IL13/THBS1/AKR1C3/PLCG1/MIR24-1/MIR15A/MIR30B/MIR30E	30
BP	GO:0070227	lymphocyte apoptotic process	1.45758e-20	2.18452e-19	6.83423e-20	PTEN/TP53/GLI3/AKT1/FAS/ADA/IL10/FASLG/RAG1/WNT5A/BMP4/HIF1A/FOXP1/CD27/BTK/IL2RA/JAK3/IL7R/FADD/IL2/IRS2/BAX/RIPK1/PDCD1/CCL5/CD274/IDO1/MIF/LYN/BCL10/BCL6/LGALS3	32
BP	GO:2000045	regulation of G1/S transition of mitotic cell cycle	1.4974e-20	2.23852e-19	7.00317e-20	ATM/PTEN/APC/TP53/CHEK2/AKT1/CDKN2A/RB1/EGFR/CDC73/CDKN1B/TERT/EZH2/CCNH/CYP1A1/FGF10/CCND2/CCL2/CCND1/PRKDC/DDX3X/MDM2/BCL2/PPP2CA/ACVR1/CDKN2B/MIR29C/MIR451A/MIR29A/CDKN1A/ADAM17/MIR221/MUC1/MIR16-1/MIR133B/MIR26A1/MIR222/MIR15A/MIR214/RPTOR/MIR15B/STIL/MIR193A/E2F1/CDKN2C/MIR29B1	46
BP	GO:0002706	regulation of lymphocyte mediated immunity	1.9617e-20	2.92521e-19	9.15148e-20	MSH2/MLH1/WAS/LEP/IL6/TNF/GATA3/FOXP3/IL10/HFE/STAT5B/TGFB1/CD46/IL1B/NSD2/ARG1/HLA-B/HSPD1/CD40/HLA-DRB1/BTK/TFRC/IL7R/PTPRC/B2M/IL18/AHR/IL4/FADD/IL2/HLA-A/HMGB1/CD55/MALT1/MAP3K7/IFNB1/IL1R1/TNFRSF1B/IL12RB1/CD28/LTA/TP53BP1/STAT6/AGER/TRAF6/HAVCR2/BCL6/IFNA2	48
BP	GO:0048144	fibroblast proliferation	2.11135e-20	3.14043e-19	9.82478e-20	TP53/NF1/COL3A1/PDGFRA/EGFR/PDGFRB/IGF1/LIG4/CDC73/CTNNB1/CDK4/WNT5A/ESR1/CTC1/FGF10/MYC/ABL1/MIR17/GSTP1/FN1/PDGFB/SOD2/CDK6/CDKN1A/BAX/JUN/WNT1/DDR2/IL13/MIF/LTA/E2F1/CCNA2	33
BP	GO:0007369	gastrulation	2.25917e-20	3.35186e-19	1.04862e-19	TP53/FGFR2/SMAD4/BMPR1A/PRKAR1A/TGFBR2/ADIPOQ/SMAD3/NF2/HNF1B/CDC73/GPC3/HNF4A/CTNNB1/SETD2/IL10/SOX2/EXT2/GJA1/WNT5A/EXT1/BMP4/DVL1/SMAD2/IL1RN/FGF8/PRKACA/GPI/ITGA3/ITGB3/MMP2/MMP9/TBX20/FN1/BMPR2/HMGA2/ACVR1/VTN/MIR200C/MIR145/MIR221/MMP14/MIR150/POU5F1/BMP7/ITGB4/ITGB1/WNT3/AXIN1/TXNRD1	50
BP	GO:0072089	stem cell proliferation	2.38238e-20	3.5258e-19	1.10304e-19	RUNX1/NF2/EPCAM/ACE/TERT/GJA1/WNT5A/TBX3/CTC1/ABCB1/KDM1A/SOX11/KITLG/ETV6/MECOM/PTPRC/EIF2AK2/RNF43/YAP1/HMGA2/FGF2/THPO/SNAI2/WNT1/MIR221/MIR16-1/MIR222/MIR320A/CD34/VEGFC/WNT3/MIR29B1	32
BP	GO:0051053	negative regulation of DNA metabolic process	2.39077e-20	3.52937e-19	1.10416e-19	ATM/BRCA2/TP53/MSH6/MSH2/MLH1/BLM/FLCN/NBN/RAD50/ERCC6/MEN1/MSH3/RTEL1/POT1/ERCC4/ADIPOQ/ATR/GATA3/KMT2A/FOXP3/TWIST1/CTC1/TINF2/ERCC1/FANCB/BMPR2/HMGA2/SLX4/MIR146A/TRIP12/SRC/XRCC1/PARP1/CHEK1/CDKN1A/ACD/MIR221/HNRNPA1/TP53BP1/BCL6/RECQL5/OGG1/XRCC5	44
BP	GO:0071901	negative regulation of protein serine/threonine kinase activity	2.3971e-20	3.5299e-19	1.10432e-19	PTEN/APC/NF1/MEN1/CDKN1C/AKT1/CDKN2A/PRKAR1A/PPARG/APOE/RB1/ADIPOQ/CDKN1B/CAV1/PRKCD/IL1B/BMP4/BMP2/SIRT1/MIR34A/HMGCR/ABL1/CEBPA/TNFAIP3/GSTP1/PIK3CB/CDKN2B/CASP3/LRP6/CDKN1A/SH2B3/PLK1/MIR24-1/MIR15A/MIR20A/BMP7/KAT2B/LYN/MIR92A1/CDKN2C	40
BP	GO:0048639	positive regulation of developmental growth	2.62141e-20	3.83209e-19	1.19886e-19	WT1/FGFR2/INSR/BMPR1A/NOTCH1/AKT1/TGFBR2/LEP/IGF1/L1CAM/STAT5B/IGF2/BDNF/GHRL/MAPT/CXCR4/FGF8/PRKN/VEGFA/SMO/EDN1/FGF9/PPARD/BCL2/TBX20/FN1/NGF/YAP1/BMPR2/FGF2/CREB1/GLI1/ERBB4/CSF1/MIR222/MAPK14/DLL1/RPS6KB1/EZR/MIR199A1/CDK1/MIR204/IL7/MIR19A/MACF1/CXCL12/WNT3	47
BP	GO:0000724	double-strand break repair via homologous recombination	2.62178e-20	3.83209e-19	1.19886e-19	ATM/BRCA2/BRCA1/BLM/NBN/RECQL4/WRN/PALB2/ERCC6/WAS/MRE11/ACTB/RTEL1/ERCC4/RAD51C/RAD51D/ERCC5/SETD2/RAD21/XRCC2/FANCM/KDM1A/RBBP8/FANCB/RECQL/YY1/WRAP53/RAD51/MCM4/KAT5/SLX4/XRCC1/PARP1/FUS/CHEK1/REV3L/TRRAP/RAD51B/FAN1/TP53BP1/RECQL5/FEN1/H2AX/RAD54L/MCM7/XRCC3	46
BP	GO:0032200	telomere organization	2.62178e-20	3.83209e-19	1.19886e-19	ATM/BRCA2/ATRX/BLM/NBN/RECQL4/WRN/RAD50/MRE11/RTEL1/POT1/ERCC4/RAD51C/ATR/RAD51D/CTNNB1/TERT/EZH2/DKC1/CTC1/MAPK1/TINF2/MYC/TERC/ERCC1/USP7/PRKDC/WRAP53/RAD51/MAPK3/NOP10/SLX4/PCNA/SRC/XRCC1/PARP1/H3-3A/HNRNPA2B1/HSP90AA1/ACD/HNRNPA1/EXO1/FEN1/XRCC3/XRCC5/XRCC6	46
BP	GO:0032872	regulation of stress-activated MAPK cascade	2.62891e-20	3.83302e-19	1.19915e-19	HRAS/MEN1/FAS/EGFR/LEP/MAP2K1/TNF/MAP2K2/TGFB2/XDH/IL1B/WNT5A/XIAP/MAPK1/BMP4/CDC42/CYLD/BMP2/IGF1R/MYC/TLR4/PRKN/CD27/VEGFA/GSTP1/MECOM/EIF2AK2/IL1A/MAPK3/HGF/TNFSF11/FOXO1/MYD88/NCOR1/HMGB1/ITCH/RIPK1/FLT4/FGF19/CCN2/EZR/MIR20A/FOXM1/AGER/TRAF6/TRAF3/HDAC3/AXIN1/MIR92A1/PTK2B/TLR9	51
BP	GO:0016570	histone modification	2.78905e-20	4.05648e-19	1.26906e-19	ATM/BRCA2/TP53/BRCA1/KMT2D/BAP1/ATRX/CREBBP/FLCN/SMAD4/LMNA/NSD1/DNMT3B/EP300/MEN1/DNMT1/MTHFR/ACTB/GATA2/KDM6A/SMARCB1/CDC73/GATA3/KMT2A/CTNNB1/SETD2/EZH2/FOXP3/BCOR/IGF2/RAG1/TWIST1/PRKCD/IL1B/ASXL1/NSD2/JAK2/TBL1XR1/KMT2C/KDM1A/SIRT1/BRD4/VEGFA/USP7/KDM5C/TET2/HDAC4/CTCF/CTBP1/MECOM/PRKAA1/MAPK3/HMGA2/KAT5/LRRK2/TRIP12/HDAC1/DDB2/PRKD1/SUZ12/EED/SNAI2/CHEK1/HDAC9/REST/SIRT3/MAP3K7/MUC1/PAX5/TR…	85
BP	GO:0097529	myeloid leukocyte migration	2.95839e-20	4.28169e-19	1.33952e-19	KIT/CYP19A1/IL6/PIK3CD/TGFB2/STAT5B/GREM1/IL1B/MAPK1/SERPINE1/RPS19/CCL2/VEGFA/EDN1/CXCL8/PIK3CG/IL1A/IL4/MAPK3/DPP4/IL17A/TNFSF11/PDGFB/RAC1/CSF1R/MYD88/IL6R/MIR223/HMGB1/CSF3R/CALCA/PTK2/CCL5/TNFRSF11A/SYK/IL1R1/THBS1/CSF1/MIF/MMP14/CXCL10/CHGA/MIR24-1/C3AR1/AGER/LYN/FLT1/MIR128-1/CXCR2/PECAM1/CXCL12/VEGFC/PTK2B/LGALS3/BSG	55
BP	GO:2000116	regulation of cysteine-type endopeptidase activity	2.95839e-20	4.28169e-19	1.33952e-19	AKT1/FAS/PPARG/RAF1/SMAD3/TP63/TNF/FASLG/RAG1/SOX2/CASP10/XDH/XIAP/JAK2/MAPT/AIFM1/HSPD1/CTSD/CASP8/EIF2AK3/MYC/CD27/SIRT1/VEGFA/GPI/MIR17/CSNK2A1/DDX3X/MMP9/GPX1/CYCS/PTGS2/FADD/HGF/F3/SRC/MIR27B/HMGB1/GSN/RHOA/ROBO1/MALT1/BAX/REST/SYK/MGMT/THBS1/DIABLO/CAST/MIRLET7B/CCN2/MIR15A/CASP1/BCL10/CD44	55
BP	GO:0052547	regulation of peptidase activity	2.98282e-20	4.30649e-19	1.34728e-19	STAT3/AKT1/FAS/PPARG/RAF1/SMAD3/TP63/TNF/GPC3/FASLG/RAG1/SOX2/CASP10/CAV1/XDH/SERPINA1/PSMB8/XIAP/JAK2/MAPT/AIFM1/SERPINE1/HSPD1/CTSD/MIR21/CASP8/EIF2AK3/MYC/CD27/SIRT1/VEGFA/GPI/MIR17/CSNK2A1/GAPDH/DDX3X/MMP9/GPX1/CYCS/PTGS2/FN1/NGF/FADD/HGF/F3/LRP1/HDAC1/SRC/MIR27B/VTN/MIR29C/HMGB1/GSN/RHOA/ROBO1/MALT1/BAX/REST/SERPINF1/SPINT2/TIMP1/SYK/MGMT/THBS1/DIABLO/CAST/MIRLET7B/CCN2/CTSB/MIR24-1/MIR15A/M…	81
BP	GO:0014897	striated muscle hypertrophy	3.67203e-20	5.28862e-19	1.65453e-19	SMAD4/LMNA/NOTCH1/PPARG/TNFRSF1A/LEP/SMAD3/IGF1/EZH2/RYR2/G6PD/PPARA/MIR21/GATA4/EDN1/MIR17/HDAC4/IL6ST/YY1/PARP1/FOXO1/MIR145/MIR23A/TNFRSF1B/MIR34C/HDAC2/PRKCA/MIR24-1/MIR20A/MIR199A1/MIR214/MIR15B/MIR19A/MIR25/MIR195/BECN1	36
BP	GO:0016331	morphogenesis of embryonic epithelium	4.29907e-20	6.17664e-19	1.93235e-19	PTCH1/TSC2/FGFR2/TSC1/MED12/RET/AR/SUFU/MTHFR/TP63/HNF1B/GATA3/TGFB2/CTNNB1/SETD2/TWIST1/TGFB1/GREM1/FOLR1/SHH/WNT5A/TFAP2A/MTHFD1/BMP4/DVL1/HIF1A/FGF10/FGF8/SOX9/PRKACA/SOX11/ABL1/LAMA5/CASP3/SPINT2/STK4/SOX4/PAX8/RARA/BMP7/STIL/TRAF6/BCL10/VEGFC	44
BP	GO:0051099	positive regulation of binding	4.4744e-20	6.41294e-19	2.00628e-19	EP300/MET/MEN1/PPARG/APOE/RB1/IGF1/ERCC2/GATA3/ACE/CTNNB1/TERT/HFE/TWIST1/TGFB1/CAV1/BDNF/WNT5A/JAK2/IFNG/BMP4/EGF/BMP2/MYC/PRKN/KDM1A/ABL1/RPL11/TCF7L2/MMP9/B2M/NGF/CSF3/PPP2CA/LRRK2/LRP1/PARP1/VTN/HMGB1/GSK3B/ACD/STK4/TXN/RARA/TRAF6/TIAM1/IRF4	47
BP	GO:0000725	recombinational repair	4.54603e-20	6.49983e-19	2.03346e-19	ATM/BRCA2/BRCA1/BLM/NBN/RECQL4/WRN/PALB2/ERCC6/WAS/MRE11/ACTB/RTEL1/ERCC4/RAD51C/RAD51D/ERCC5/SETD2/RAD21/XRCC2/FANCM/KDM1A/RBBP8/FANCB/RECQL/YY1/WRAP53/RAD51/MCM4/KAT5/SLX4/XRCC1/PARP1/FUS/CHEK1/REV3L/TRRAP/RAD51B/FAN1/TP53BP1/RECQL5/FEN1/H2AX/RAD54L/MCM7/XRCC3	46
BP	GO:0090068	positive regulation of cell cycle process	4.70771e-20	6.71474e-19	2.10069e-19	ATRX/INS/INSR/CHEK2/AKT1/PHOX2B/RB1/EGFR/RAD51C/PDGFRB/IGF1/PLCG2/TNF/CDC73/TERT/EZH2/CDK4/IGF2/RAD21/IL1B/WNT5A/EGF/CDC42/CYP1A1/FGF10/IGF1R/CCND2/FGF8/BRD4/GPSM2/EDN1/CCND1/DDX3X/MDM2/HOXA13/PBX1/IL1A/NPM1/PDGFB/RHOA/MIR29A/ADAM17/GLI1/MIR221/RAD51B/MIR222/CD28/CCN2/CDK1/MIR214/RPTOR/MAD1L1/STIL/BECN1/FEN1/XRCC3/TGFA	57
BP	GO:0030522	intracellular receptor signaling pathway	5.53114e-20	7.87021e-19	2.46218e-19	BRCA1/KMT2D/SMARCA4/AR/STAT3/EP300/PPARG/LEP/TP63/HNF4A/EZH2/TWIST1/ARID1A/ASXL1/NR3C1/ESR1/XIAP/JAK2/CYP27B1/PPARA/CYLD/BMP2/FOXP1/VDR/TLR4/KDM1A/SIRT1/MIR34A/TNFAIP3/PPARD/NR1H2/CYP24A1/CALR/AHR/NFKBIA/ACTN4/YAP1/HDAC1/SRC/FOXH1/PARP1/NCOR1/ITCH/SNAI2/RHOA/ESR2/RARB/MAP3K7/HDAC6/AKR1C3/PGR/RARA/NCOA1/RXRA/RELA/TRAF6/ESRRA/PAK1/FOXA1	59
BP	GO:0010810	regulation of cell-substrate adhesion	6.44125e-20	9.14317e-19	2.86042e-19	PTEN/NF1/TSC1/JAG1/MEN1/NOTCH1/CDKN2A/COL1A1/RASA1/PIK3R1/SMAD3/NF2/RRAS/GREM1/JAK2/SERPINE1/CDC42/PKHD1/VEGFA/ABL1/ITGA3/CD36/JUP/BCL2/CALR/PLG/FN1/ACTN4/PIK3CB/SRC/PDGFB/RAC1/KDR/MIR29C/CDK6/RHOA/GSK3B/RREB1/TEK/PTK2/WNT1/STK4/THBS1/CSF1/MMP14/MIR183/MIR192/ANGPT2/PLAU/MACF1/BCL6/MIR92A1/PTK2B	53
BP	GO:0048662	negative regulation of smooth muscle cell proliferation	6.88776e-20	9.75354e-19	3.05138e-19	PTEN/PPARG/APOE/ADIPOQ/TGFB3/CDKN1B/IL10/IFNG/BMP2/HMOX1/NOS3/MIR34A/TNFAIP3/PPARD/MIR140/TPM1/IGFBP3/BMPR2/SOD2/MIR223/RHOA/MIR145/CDKN1A/MIR143/MIR15A/MIR214/MIR182/MIR96/MIR424/IL15/S1PR2	31
BP	GO:0007517	muscle organ development	7.97811e-20	1.12502e-18	3.51961e-19	NF1/WT1/COL3A1/FGFR2/SMAD4/BMPR1A/EP300/NOTCH1/PHOX2B/RYR1/RB1/SMAD3/TGFBR1/IGF1/DSP/TGFB2/CTNNB1/RYR2/IGF2/TWIST1/TGFB1/CAV1/GJA1/SHH/WNT5A/DMD/MYLK/BMP4/MYBPC3/BMP2/ENG/PKP2/FGF8/SIRT1/TNNT2/LOX/SOX11/SMO/ACTC1/LAMA5/ERBB3/BCL2/PRKAA1/TBX20/TPM1/FGF3/GPX1/FOXH1/ACVR1/RHOA/CREB1/MIR145/HDAC9/FOS/PAX5/EDNRA/RBFOX1/MAPK14/CXCL10/DLL1/MIR143/RPS6KB1/XBP1/HBEGF/EGR1/MIR195/NRG1	67
BP	GO:0014896	muscle hypertrophy	7.98279e-20	1.12502e-18	3.51961e-19	SMAD4/LMNA/NOTCH1/PPARG/TNFRSF1A/LEP/SMAD3/IGF1/EZH2/RYR2/G6PD/PPARA/MIR21/GATA4/EDN1/MIR17/HDAC4/IL6ST/YY1/PARP1/FOXO1/MIR145/MIR23A/TNFRSF1B/MIR34C/HDAC2/PRKCA/MIR24-1/MIR20A/MIR199A1/MIR214/MIR15B/MIR19A/MIR25/MIR195/BECN1	36
BP	GO:0002685	regulation of leukocyte migration	8.05408e-20	1.13236e-18	3.54258e-19	AKT1/CYP19A1/IL6/TNF/ADA/GREM1/WNT5A/MAPK1/SERPINE1/HMOX1/ELANE/CCL2/VEGFA/EDN1/CXCL8/KITLG/CALR/IL1A/IL4/FADD/MAPK3/DPP4/MIR146A/RAC1/CSF1R/MYD88/IL6R/MIR223/BCR/HMGB1/ICAM1/RHOA/ADAM17/SELE/PTK2/CCL5/IL1R1/THBS1/CSF1/MIF/MMP14/CXCL10/MIR24-1/C3AR1/AGER/LYN/MIR128-1/CXCL12/VEGFC/MSN/ADAM10/PTK2B/LGALS3	53
BP	GO:1903202	negative regulation of oxidative stress-induced cell death	8.32422e-20	1.16757e-18	3.65271e-19	INS/TSC1/MET/AKT1/CTNNB1/IL10/PYCR1/HIF1A/MIR21/GATA4/PRKN/SIRT1/MIR17/GPX1/NFE2L2/HGF/LRRK2/SOD2/HSPB1/REST/WNT1/TXN/MIRLET7B/MIR19A/MIR195/MIR92A1/MIR29B1	27
BP	GO:0043393	regulation of protein binding	9.75761e-20	1.36537e-18	4.27154e-19	EP300/MEN1/AKT1/ACTB/APOE/ADIPOQ/TGFBR1/ACE/TERT/IL10/HFE/CAV1/BDNF/PRKCD/PCSK9/WNT5A/PPARA/BMP4/DVL1/CDC42/BMP2/PRKN/KDM1A/PRKACA/LOX/ABL1/RPL11/HDAC4/TCF7L2/MMP9/B2M/CSF3/MAPK3/PPP2CA/LRRK2/TNFSF11/LRP1/SRC/MIR27B/PDGFB/VTN/GSK3B/STUB1/CDKN1A/BAX/STK4/MAPK8/PLK1/MIR148A/TIAM1	50
BP	GO:0048145	regulation of fibroblast proliferation	9.84487e-20	1.37433e-18	4.29955e-19	TP53/NF1/PDGFRA/EGFR/PDGFRB/IGF1/LIG4/CDC73/CTNNB1/CDK4/WNT5A/ESR1/CTC1/FGF10/MYC/ABL1/MIR17/GSTP1/FN1/PDGFB/SOD2/CDK6/CDKN1A/BAX/JUN/WNT1/DDR2/IL13/MIF/LTA/E2F1/CCNA2	32
BP	GO:0003205	cardiac chamber development	1.01984e-19	1.41894e-18	4.43913e-19	TP53/FGFR2/SMAD4/JAG1/BMPR1A/NOTCH1/SUFU/TGFBR2/NOTCH2/TGFBR1/GATA3/DSP/TGFB2/RYR2/TGFB1/WNT5A/NSD2/TBX3/BMP4/MYBPC3/HIF1A/BMP2/GATA4/ENG/NOS3/PKP2/IGF1R/FGF8/TNNT2/SOX11/SMO/MDM2/HOXA13/TBX20/TPM1/BMPR2/FOXH1/ACVR1/ROBO1/TEK/EDNRA/SOX4/PAX8/BMP7/MDM4/NRG1	46
BP	GO:0002702	positive regulation of production of molecular mediator of immune response	1.02125e-19	1.41894e-18	4.43913e-19	MSH2/MLH1/KIT/IL6/PLCG2/GATA3/IL10/TGFB1/IL1B/WNT5A/NSD2/CD40/TLR4/SIRT1/GPI/CD36/TFRC/PTPRC/B2M/IL18/IL4/IL17A/IL2/HLA-A/CD55/MALT1/MAP3K7/IL1R1/IL13/MIF/IL5/CD28/XBP1/TP53BP1/STAT6/TRAF6/BCL10/KLK3/TLR9	39
BP	GO:0032868	response to insulin	1.03729e-19	1.43784e-18	4.49826e-19	APC/TSC2/KCNQ1/PTPN11/PIK3CA/SLC2A1/INS/TSC1/INSR/AKT1/PPARG/RB1/ADIPOQ/MTOR/LEP/PIK3R1/PIK3R2/CDK4/IL10/IGF2/STAT1/PRKCD/PCSK9/IL1B/AKT2/PPARA/IRS1/MAX/CAT/IGF1R/MYC/SIRT1/PRKDC/IGFBP1/PRKAA1/PKM/IRS2/SRC/PARP1/SOCS1/FOXO1/GSK3B/HDAC9/TLR2/SRD5A1/GRB2/MAPK14/RPS6KB1/XBP1/MIR107/SP1/KAT2B/MIR15B/LYN/EGR1/MIR195/ESRRA/SOCS3	58
BP	GO:0010574	regulation of vascular endothelial growth factor production	1.05516e-19	1.45578e-18	4.55437e-19	BRCA1/CYP1B1/IL6/TGFB1/IL1B/HIF1A/GATA4/EIF2AK3/MIR34A/MIR17/IL6ST/MIR125A/MIR140/MIR378A/IL1A/PTGS2/MIR132/MIR146A/FLT4/MIR16-1/MIR93/MIR15A/MIR20A/MIR199A1/MIR107/C3AR1/MIR15B/MIR195	28
BP	GO:2000351	regulation of endothelial cell apoptotic process	1.05516e-19	1.45578e-18	4.55437e-19	CD40LG/GATA2/TNF/GATA3/TERT/FASLG/SERPINE1/CD40/CCL2/ABL1/TNFAIP3/MIR126/MIR125A/IL4/NFE2L2/MIR132/KDR/ICAM1/TEK/FOXO3/IL13/THBS1/AKR1C3/PLCG1/MIR24-1/MIR15A/MIR30B/MIR30E	28
BP	GO:0061041	regulation of wound healing	1.06693e-19	1.46859e-18	4.59444e-19	PTEN/HRAS/PDGFRA/APOE/MTOR/SMAD3/TNF/CAV1/ACTA2/PRKCD/MYLK/CXCR4/SERPINE1/NOS3/MIR34A/EDN1/TNFAIP3/CD36/PLG/PLAT/NFE2L2/F3/CLDN1/FGF2/PDGFB/ALOX5/VTN/MIR451A/MIR29A/RREB1/MIR200B/PTK2/MIR221/SH2B3/THBS1/XBP1/MIR15B/PLAU/HBEGF/CD34/ITGB1	41
BP	GO:0055007	cardiac muscle cell differentiation	1.42599e-19	1.95825e-18	6.12635e-19	WT1/SMAD4/LMNA/TSC1/BMPR1A/PDGFRA/MTOR/PDGFRB/IGF1/G6PD/TGFB1/GREM1/MYH11/TBX3/PPARA/BMP4/BMP2/GATA4/VEGFA/EDN1/ACTC1/YY1/CALR/ACVR1/MIR200B/RARB/MIR23A/MIR222/DLL1/RARA/MIR24-1/MIR199A1/CDK1/MIR204/CBY1/MIR19A/ITGB1/MIR195/NRG1	39
BP	GO:0090398	cellular senescence	1.49386e-19	2.04669e-18	6.40304e-19	ATM/TP53/HRAS/BMPR1A/CDKN2A/MAP2K1/CDKN1B/TERT/AKT3/TWIST1/PRKCD/TBX3/IGF1R/TERC/SIRT1/MIR34A/ABL1/MIR17/B2M/CALR/MIR22/HMGA2/KAT5/MIR146A/CDKN2B/CDK6/CDKN1A/MAPK10/MAPK8/MIR10A/MAPK14/HMGA1/BCL6/H2AX	34
BP	GO:0002200	somatic diversification of immune receptors	1.55266e-19	2.12233e-18	6.63968e-19	ATM/MSH6/MSH2/MLH1/PMS2/NBN/MSH3/CD40LG/ADAR/LIG4/FOXP3/IL10/RAG1/TGFB1/NSD2/HSPD1/CD40/ERCC1/PRKDC/TFRC/YY1/PTPRC/IL4/IL2/XRCC4/HMGB1/TCF3/CD28/TP53BP1/STAT6/EXO1/BCL6	32
BP	GO:0002821	positive regulation of adaptive immune response	1.57259e-19	2.1446e-18	6.70934e-19	MSH2/MLH1/IL6/TNF/GATA3/FOXP3/ADA/TGFB1/IL1B/NSD2/HLA-B/HSPD1/MIR21/CD40/HLA-DRB1/SIRT1/BTK/TFRC/IL6ST/PTPRC/B2M/IL18/IL4/FADD/CD4/IL2/HLA-A/CD55/MALT1/MAP3K7/IL1R1/CD274/IL12RB1/CD28/LTA/TP53BP1/STAT6/TRAF6	38
BP	GO:0002449	lymphocyte mediated immunity	1.5888e-19	2.16172e-18	6.76289e-19	MSH6/MSH2/MLH1/NBN/JAG1/WAS/HPRT1/CD40LG/LEP/IL6/TNF/CRP/LIG4/GATA3/FOXP3/IL10/HFE/STAT5B/TGFB1/CD46/PRKCD/IL1B/NSD2/ARG1/PRF1/HLA-B/HSPD1/CD40/ERCC1/HLA-DRB1/CD27/BTK/CD8A/TFRC/HLA-DQB1/IL7R/PTPRC/B2M/IL18/AHR/IL4/FADD/IL2/CLU/HLA-A/MYD88/HMGB1/ICAM1/CD55/MALT1/TUBB/CD19/MAP3K7/IFNB1/IL1R1/TNFRSF1B/IL12RB1/CD70/CD28/LTA/TP53BP1/STAT6/EXO1/AGER/TRAF6/HLA-DQA1/BCL10/HAVCR2/BCL6/IFNA2	70
BP	GO:0071479	cellular response to ionizing radiation	1.80924e-19	2.456e-18	7.68354e-19	ATM/BRCA2/TP53/BRCA1/BLM/WRN/CHEK2/HRAS/BARD1/ATR/LIG4/GATA3/MIR21/KDM1A/SIRT1/MDM2/RAD51/YAP1/HMGA2/SNAI2/CDKN1A/MGMT/HSPA5/GRB2/MAPK14/TP53BP1/EGR1/H2AX/BCL2L1/XRCC5/XRCC6	31
BP	GO:0002312	B cell activation involved in immune response	1.94405e-19	2.63294e-18	8.23711e-19	MSH6/MSH2/MLH1/NBN/CD40LG/NOTCH2/IL6/PLCG2/LIG4/FOXP3/ADA/IL10/TGFB1/NSD2/HSPD1/CD40/ERCC1/TLR4/ABL1/TFRC/PTPRC/IL4/IL2/CD19/IFNB1/CD28/DLL1/XBP1/TP53BP1/STAT6/EXO1/BCL6/PTK2B	33
BP	GO:0002562	somatic diversification of immune receptors via germline recombination within a single locus	1.98298e-19	2.6734e-18	8.36369e-19	ATM/MSH6/MSH2/MLH1/NBN/MSH3/CD40LG/LIG4/FOXP3/IL10/RAG1/TGFB1/NSD2/HSPD1/CD40/ERCC1/PRKDC/TFRC/YY1/PTPRC/IL4/IL2/XRCC4/HMGB1/TCF3/CD28/TP53BP1/STAT6/EXO1/BCL6	30
BP	GO:0016444	somatic cell DNA recombination	1.98298e-19	2.6734e-18	8.36369e-19	ATM/MSH6/MSH2/MLH1/NBN/MSH3/CD40LG/LIG4/FOXP3/IL10/RAG1/TGFB1/NSD2/HSPD1/CD40/ERCC1/PRKDC/TFRC/YY1/PTPRC/IL4/IL2/XRCC4/HMGB1/TCF3/CD28/TP53BP1/STAT6/EXO1/BCL6	30
BP	GO:0051235	maintenance of location	2.11596e-19	2.84618e-18	8.90422e-19	FBN1/SUFU/AKT1/BARD1/RYR1/PPARG/APOE/AKAP9/LEP/IL6/APOB/PLCG2/TNF/CRP/BSCL2/ALB/ATP7B/IL10/RYR2/STAT5B/FASLG/ABCA1/FTO/CAV1/IL1B/DMD/PPARA/SIRT1/PRKACA/MIR34A/GPSM2/ABL1/ITGB3/CD36/PPARD/NR1H2/NFKB1/PTPRC/CALR/NFKBIA/CD4/SYNE1/MIR146A/FGF2/PRKD1/GSN/FBXW7/BAX/CD19/IL13/MIR93/HK2/CCR5/TXN/LCN2/HSPA5/HTR2C/PLCG1/MIR10B/CXCL10/MIR144/LYN/DDIT3/HSP90B1/PTK2B/KEAP1	66
BP	GO:0030900	forebrain development	2.13687e-19	2.86777e-18	8.97178e-19	PTEN/NF1/ATRX/COL3A1/FGFR2/CDH1/SLC2A1/TSC1/GLI3/BMPR1A/KRAS/ALK/NOTCH1/HPRT1/EGFR/GATA2/NF2/GLI2/CTNNB1/SETD2/EZH2/SOX2/SHH/WNT5A/TBX3/EXT1/CXCR4/NOTCH3/BMP4/HIF1A/BMP2/SRD5A2/FGF10/IGF1R/MYC/FGF8/NKX2-1/KDM1A/SMO/EIF2B5/YWHAE/B2M/NTRK2/FOXP2/LRRK2/HDAC1/FGF2/SRC/XRCC1/CSF1R/CDK6/CASP3/CDH2/RHOA/ROBO1/GSK3B/CREB1/RARB/BAX/SRD5A1/GLI1/ERBB4/WNT1/PAX5/RARA/STIL/TOP2B/H2AX/CXCL12/NRG1/E2F1	71
BP	GO:0002718	regulation of cytokine production involved in immune response	2.41575e-19	3.2347e-18	1.01197e-18	KIT/IL6/PLCG2/TNF/TGFB3/GATA3/TGFB2/FOXP3/IL10/HFE/TGFB1/IL1B/WNT5A/ARG1/HMOX1/TLR4/SIRT1/BTK/CD36/JAK3/B2M/IL18/IL4/HLA-A/CD55/MALT1/MAP3K7/IFNB1/IL1R1/TNFRSF1B/MIF/TRAF6/BCL10/BCL6/IFNA2	35
BP	GO:0072175	epithelial tube formation	2.6781e-19	3.57787e-18	1.11933e-18	PTCH1/TSC2/FGFR2/TSC1/MED12/RET/SUFU/MTHFR/HNF1B/PIK3CD/GATA3/TGFB2/CTNNB1/SETD2/TWIST1/TGFB1/GREM1/FOLR1/WNT5A/MTHFD1/BMP4/DVL1/HIF1A/EGF/FGF10/FGF8/SOX9/PRKACA/SOX11/ABL1/FGF2/CASP3/SPINT2/STK4/SOX4/PAX8/RARA/BMP7/STIL/TRAF6/BCL10	41
BP	GO:0003197	endocardial cushion development	2.69322e-19	3.58994e-18	1.12311e-18	SMAD4/JAG1/BMPR1A/NOTCH1/TGFBR2/TGFBR1/TGFB2/TWIST1/TBX3/BMP4/BMP2/GATA4/ENG/NOS3/FGF8/SOX9/MDM2/ERBB3/TBX20/BMPR2/ACVR1/SNAI2/ROBO1/BMP7/MDM4	25
BP	GO:0045862	positive regulation of proteolysis	2.97112e-19	3.95145e-18	1.2362e-18	PTEN/STAT3/AKT1/FAS/PPARG/APOE/SMAD3/TNF/FASLG/CASP10/CAV1/XDH/IL1B/JAK2/MAPT/AIFM1/IFNG/DVL1/EGF/HSPD1/CTSD/MIR21/CASP8/EIF2AK3/MYC/PRKN/SIRT1/MIR17/CEBPA/DDX3X/MDM2/CYCS/FN1/FADD/NFE2L2/F3/LRRK2/CLU/SRC/MIR27B/HMGB1/GSN/FBXW7/RHOA/ROBO1/MALT1/GSK3B/STUB1/BAX/REST/PTK2/SYK/TNFRSF1B/DIABLO/MMP14/HDAC2/CCN2/PLK1/MIR15A/FGFR4/AGER/LYN/CASP1/BCL10/ENO1/AXIN1/MIR92A1/PTK2B/KEAP1/MIR29B1	70
BP	GO:0045446	endothelial cell differentiation	3.1014e-19	4.11545e-18	1.28751e-18	SMAD4/JAG1/MET/NOTCH1/TNFRSF1A/TNF/CTNNB1/FOXP3/COL18A1/XDH/IL1B/CXCR4/BMP4/MIR21/MIR34A/VEGFA/FASN/HOXA13/GPX1/IKBKB/BMPR2/CLDN1/ACVR1/KDR/MYD88/ICAM1/MIR200C/BMP6/EDNRA/MIR150/MIR10A/DLL1/EZR/PECAM1/TJP1/MSN/NRG1/S1PR2	38
BP	GO:2000379	positive regulation of reactive oxygen species metabolic process	3.24955e-19	4.30237e-18	1.34599e-18	TP53/TGFBR2/LEP/PDGFRB/CYP1B1/PLCG2/H19/CRP/TGFB1/XDH/PRKCD/SOD1/MAPT/TLR4/CD36/GSTP1/AGTR1/NFE2L2/PDGFB/SOD2/CDKN1A/FOXO3/RIPK1/SYK/THBS1/AKR1C3/GRB2/MAPK14/MIR24-1/PTK2B	30
BP	GO:0072009	nephron epithelium development	3.3802e-19	4.46534e-18	1.39697e-18	PTCH1/WT1/SMAD4/GLI3/JAG1/NOTCH1/NOTCH2/ADIPOQ/HNF1B/GPC3/GATA3/CTNNB1/STAT1/GREM1/ASXL1/SHH/EXT1/BMP4/MAGI2/BMP2/MYC/FGF8/SOX9/VEGFA/SMO/LAMA5/BCL2/PBX1/YAP1/FGF2/WNT1/PROM1/EDNRA/PAX8/DLL1/CD34/PECAM1	37
BP	GO:0071897	DNA biosynthetic process	3.59648e-19	4.74046e-18	1.48304e-18	ATM/TP53/WRN/POLE/RAD50/POLD1/MEN1/MRE11/POT1/ADIPOQ/PDGFRB/CYP1B1/ATR/TNF/LIG4/CTNNB1/TERT/DKC1/GREM1/CTC1/MAPK1/TINF2/MYC/TERC/SIRT1/LOX/WRAP53/MAPK3/BMPR2/NOP10/HGF/TYMS/PCNA/FGF2/SRC/PDGFB/HNRNPA2B1/CHEK1/CDKN1A/HSP90AA1/ACD/HNRNPA1/REV3L/POLH/CCN2/LIG1/FGFR4/PTK2B/XRCC5	49
BP	GO:0033135	regulation of peptidyl-serine phosphorylation	3.88606e-19	5.09938e-18	1.59533e-18	PTEN/PIK3CA/BRAF/RET/NSD1/AKT1/EGFR/RAF1/AKAP9/IL6/TNF/TGFB1/CAV1/BDNF/WNT5A/DMD/IFNG/VEGFA/TFRC/BCL2/PRKAA1/PTGS2/NTRK2/NGF/CSF3/HGF/MIR132/PRKD1/BAX/HSP90AA1/IFNA1/STK4/IFNB1/HDAC6/ARAF/MIF/TXN/RPTOR/CD44/AXIN1/IFNA2/PAK1	42
BP	GO:1903038	negative regulation of leukocyte cell-cell adhesion	3.88606e-19	5.09938e-18	1.59533e-18	GLI3/AKT1/PRKAR1A/RUNX1/FOXP3/IL10/HFE/CTLA4/SHH/ARG1/PPARA/BMP4/MIR21/HLA-DRB1/IL2RA/JAK3/MIR125A/MIR27A/IL4/IL2/ERBB2/MIR146A/SOCS1/CASP3/HMGB1/ITCH/MIR221/MIR31/IFNB1/CD274/MIRLET7E/IDO1/MIR222/MAD1L1/HAVCR2/BCL6/CXCL12/MIR30B/IFNA2/IRF1/LGALS3/MIR141	42
BP	GO:0030278	regulation of ossification	4.32872e-19	5.66765e-18	1.77312e-18	PTPN11/BMPR1A/NOTCH1/SMAD3/TGFB3/GATA1/TGFB2/BCOR/TWIST1/TGFB1/GJA1/GREM1/WNT5A/TFAP2A/CYP27B1/MAPK1/BMP4/HIF1A/BMP2/SOX9/PTH/SOX11/RUNX2/BCL2/PBX1/MAPK3/BMPR2/ACVR1/ALOX5/CALCA/BMP6/DDR2/CSF1/MAPK14/BMP7/ISG15/ESRRA/PTK2B	38
BP	GO:0060840	artery development	5.07104e-19	6.62488e-18	2.07258e-18	NF1/COL3A1/GLI3/JAG1/BMPR1A/NOTCH1/SUFU/APOE/LEP/PDGFRB/TGFBR1/APOB/LDLR/TGFB2/AKT3/FOLR1/SHH/MYLK/NOTCH3/BMP4/ENG/FGF8/LOX/VEGFA/EDN1/HOXA13/BMPR2/LRP1/FOXH1/ROBO1/MIR145/EDNRA/SOX4/MIR143/HPGD/MIR29B1	36
BP	GO:0002367	cytokine production involved in immune response	5.14774e-19	6.71025e-18	2.09929e-18	KIT/IL6/PLCG2/TNF/TGFB3/GATA3/TGFB2/FOXP3/IL10/HFE/TGFB1/IL1B/WNT5A/ARG1/HMOX1/TLR4/SIRT1/BTK/CD36/JAK3/B2M/IL18/IL4/HLA-A/CD55/MALT1/MAP3K7/IFNB1/IL1R1/TNFRSF1B/MIF/TRAF6/BCL10/BCL6/IFNA2	35
BP	GO:0010638	positive regulation of organelle organization	5.30484e-19	6.89979e-18	2.15859e-18	ATM/TP53/ATRX/NBN/RAD50/INS/TSC1/INSR/HRAS/MET/DNMT1/WAS/MRE11/RTEL1/RB1/POT1/AKAP9/MTOR/PDGFRB/SMAD3/TGFBR1/NF2/ATR/IGF1/TNF/LIG4/TGFB3/CDKN1B/CTNNB1/IGF2/RAD21/DKC1/IL1B/WNT5A/MAPT/AKT2/MAPK1/HIF1A/EGF/CDC42/ERCC1/FGF8/PRKN/GPSM2/EDN1/ABL1/HOXA13/MMP9/TPM1/IL1A/CSF3/MAPK3/SLX4/SRC/PDGFB/RAC1/KDR/GSN/HNRNPA2B1/RHOA/CSF2/GSK3B/TEK/BAX/ACD/HNRNPA1/MAPK8/IL5/CD28/GRB2/CCN2/MIR144/STIL/SDC1/BECN1/FE…	82
BP	GO:0042531	positive regulation of tyrosine phosphorylation of STAT protein	5.68225e-19	7.37444e-18	2.30708e-18	KIT/TNFRSF1A/FGFR3/LEP/IGF1/IL6/TNF/JAK2/IFNG/CD40/IL6ST/FLT3/EPO/IL18/IL4/IL2/CSF1R/IL6R/CSF2/ERBB4/MIR221/CCL5/IL13/HDAC2/IL3/LYN/MIR19A/IL15/IFNA2	29
BP	GO:0030178	negative regulation of Wnt signaling pathway	6.21649e-19	8.05008e-18	2.51845e-18	APC/TSC2/STK11/AXIN2/GLI3/NOTCH1/APOE/SOX10/WWOX/GPC3/CTNNB1/SOX2/CAV1/SDHAF2/GREM1/SHH/WNT5A/CYLD/BMP2/PRKN/SOX9/TCF7L2/FGF9/IGFBP1/RNF43/LRP1/HDAC1/FOXO1/MIR29C/CDH2/SNAI2/GSK3B/HIC1/FOXO3/GLI1/CTNND1/STK4/AMER1/IGFBP2/MAPK14/MIR199A1/CBY1/EGR1/DDIT3/AXIN1/MIR29B1	46
BP	GO:0014009	glial cell proliferation	6.40085e-19	8.27068e-18	2.58747e-18	DICER1/NOTCH1/SOX10/NF2/IL6/TNF/IL1B/LEPR/MYC/SOX11/CLU/MIR146A/CDKN2B/CSF1R/MIR221/CSF1/PLAG1/SOX4/MIR222/LTA/LYN/MIR125B1/PTK2B/E2F1	24
BP	GO:0048562	embryonic organ morphogenesis	6.53783e-19	8.42923e-18	2.63707e-18	FBN1/KCNQ1/FGFR2/GLI3/MED12/NOTCH1/SUFU/PDGFRA/TGFBR2/NOTCH2/GATA2/SMAD3/TGFBR1/HNF1B/TGFB3/GATA3/CTNNB1/SETD2/RYR2/TWIST1/GJA1/FOLR1/SOD1/SHH/WNT5A/TBX3/TFAP2A/MTHFD1/MAPK1/BMP4/DVL1/HIF1A/GATA4/SMAD2/ENG/FGF10/FGF8/SOX9/SOX11/SMO/EDN1/RUNX2/FGF9/TBX20/MAPK3/YAP1/FOXE1/FOXH1/ACVR1/BCR/RARB/GLI1/WNT1/PAX5/EDNRA/MMP14/PAX8/DLL1/BMP7/STIL/PCGF2	61
BP	GO:0030595	leukocyte chemotaxis	6.94215e-19	8.9116e-18	2.78798e-18	KIT/CYP19A1/IL6/PIK3CD/TGFB2/IL10/SBDS/GREM1/IL1B/WNT5A/CXCR4/MAPK1/SERPINE1/RPS19/CCL2/VEGFA/EDN1/CXCL8/PIK3CG/CALR/IL4/MAPK3/DPP4/TNFSF11/PDGFB/RAC1/CSF1R/ALOX5/IL6R/MIR223/HMGB1/CSF3R/CALCA/ADAM17/PTK2/CCL5/TNFRSF11A/SYK/THBS1/CSF1/CCR5/MIF/CXCL10/CHGA/C3AR1/LYN/FLT1/CXCR2/CXCL12/VEGFC/ADAM10/PTK2B/LGALS3/BSG	54
BP	GO:0033673	negative regulation of kinase activity	6.94215e-19	8.9116e-18	2.78798e-18	PTEN/APC/NF1/TSC2/MEN1/CDKN1C/AKT1/CDKN2A/PRKAR1A/CBL/PPARG/APOE/RB1/ADAR/ADIPOQ/NF2/SPRED1/CDKN1B/CAV1/PRKCD/IL1B/MAPT/IFNG/BMP4/DVL1/BMP2/GNAQ/PRKN/SIRT1/MIR34A/HMGCR/ABL1/CEBPA/TNFAIP3/GSTP1/PTPRC/NPM1/PIK3CB/IRS2/CDKN2B/CASP3/HSPB1/LRP6/CDKN1A/SH2B3/PLK1/MIR24-1/MIR15A/MIR20A/BMP7/KAT2B/LYN/MIR92A1/CDKN2C	54
BP	GO:0072132	mesenchyme morphogenesis	7.47654e-19	9.57678e-18	2.99608e-18	SMAD4/BMPR1A/NOTCH1/TGFBR2/SMAD3/TGFBR1/TGFB2/TWIST1/ACTA2/WNT5A/TBX3/BMP2/SMAD2/ENG/NOS3/MYC/FGF8/SOX9/ACTC1/MDM2/TBX20/ACVR1/SNAI2/ROBO1/BMP7/MDM4	26
BP	GO:0006469	negative regulation of protein kinase activity	8.21857e-19	1.05045e-17	3.28631e-18	PTEN/APC/NF1/TSC2/MEN1/CDKN1C/AKT1/CDKN2A/PRKAR1A/CBL/PPARG/APOE/RB1/ADAR/ADIPOQ/NF2/SPRED1/CDKN1B/CAV1/PRKCD/IL1B/IFNG/BMP4/DVL1/BMP2/GNAQ/SIRT1/MIR34A/HMGCR/ABL1/CEBPA/TNFAIP3/GSTP1/PTPRC/NPM1/PIK3CB/CDKN2B/CASP3/HSPB1/LRP6/CDKN1A/SH2B3/PLK1/MIR24-1/MIR15A/MIR20A/BMP7/KAT2B/LYN/MIR92A1/CDKN2C	51
BP	GO:0051145	smooth muscle cell differentiation	8.4688e-19	1.07776e-17	3.37176e-18	FGFR2/NOTCH1/DNMT1/KIT/CTNNB1/SHH/TBX3/BMP4/MIR21/ENG/FGF10/SIRT1/SOX9/MIR34A/VEGFA/FGF9/MIR140/MIR22/PDGFB/ACVR1/SOD2/MIR145/MIR221/EDNRA/MIR26A1/MRTFA/MIR15B/MIR18A/MIR125B1/MIR424	30
BP	GO:0150076	neuroinflammatory response	8.4688e-19	1.07776e-17	3.37176e-18	ATM/IGF1/IL6/PLCG2/TNF/LDLR/IL1B/JAK2/MAPT/IFNG/SMO/MMP9/PTPRC/IL18/PTGS2/IL4/LRRK2/CLU/LRP1/MIR142/TLR2/JUN/IL13/TNFRSF1B/MIR26A1/MMP3/AGER/MIR128-1/ITGB1/MIR195	30
BP	GO:0050921	positive regulation of chemotaxis	8.7443e-19	1.11043e-17	3.47397e-18	FGFR1/CASR/MET/PDGFRB/SMAD3/IL6/TGFB1/WNT5A/CXCR4/MAPK1/SERPINE1/FGF10/VEGFA/EDN1/CXCL8/CALR/IL4/MAPK3/BMPR2/F3/FGF2/PRKD1/PDGFB/RAC1/KDR/CSF1R/IL6R/HMGB1/HSPB1/ADAM17/PTK2/CCL5/THBS1/CSF1/CXCL10/C3AR1/AGER/CXCL12/VEGFC/ADAM10/PTK2B	41
BP	GO:0030225	macrophage differentiation	1.02788e-18	1.30249e-17	4.07482e-18	RB1/ADIPOQ/GATA2/TGFB1/IFNG/BMP4/CDC42/CASP8/HLA-DRB1/SIRT1/VEGFA/CEBPA/MMP9/FADD/CD4/PARP1/CSF1R/MIR223/CSF2/MIR145/TLR2/RIPK1/CSF1/PRKCA/IL15	25
BP	GO:0007249	I-kappaB kinase/NF-kappaB signaling	1.03436e-18	1.3079e-17	4.09173e-18	AKT1/ADIPOQ/TNFRSF1A/PLCG2/TNF/CTNNB1/FASLG/CASP10/STAT1/GJA1/IL1B/WNT5A/ESR1/HMOX1/CASP8/CD40/TLR4/PRKN/HLA-DRB1/SIRT1/IKBKG/BRD4/BTK/EDN1/ABL1/TNFAIP3/CD36/GAPDH/SQSTM1/TFRC/GSTP1/IL1A/IKBKB/FADD/NFKBIA/CD4/TNFSF11/HDAC1/MIR27B/PRKD1/MYD88/HSPB1/CHUK/RHOA/MALT1/TLR2/CARD11/RIPK1/MAP3K7/MIR16-1/EDNRA/MIR15A/RELA/MIR15B/CASP1/TRAF6/BCL10/TRAF3/MIR195/TLR9	60
BP	GO:0071674	mononuclear cell migration	1.1407e-18	1.43928e-17	4.50275e-18	RET/AKT1/IL6/TNF/PIK3CD/GATA3/GREM1/WNT5A/EXT1/CXCR4/MAPK1/SERPINE1/CDC42/RPS19/CCL2/PIK3CG/CALR/PLG/IL4/FADD/MAPK3/TNFSF11/PDGFB/CSF1R/ALOX5/IL6R/HMGB1/ICAM1/RHOA/CALCA/ADAM17/PTK2/CCL5/TNFRSF11A/THBS1/CSF1/CCR5/CXCL10/C3AR1/AGER/LYN/FLT1/CXCR2/PECAM1/CXCL12/MSN/ADAM10/PTK2B/LGALS3	49
BP	GO:0051101	regulation of DNA binding	1.14955e-18	1.44735e-17	4.52801e-18	NSD1/EP300/PPARG/RB1/ERCC4/IGF1/ERCC2/GATA1/GATA3/CTNNB1/TWIST1/TGFB1/JAK2/IFNG/EGF/HMOX1/MYC/PRKN/KDM1A/SOX11/SMO/MMP9/NGF/NFKBIA/HMGA2/PARP1/HMGB1/FBXW7/JUN/ACD/MAPK8/TXN/HDAC2/AGER/TRAF6/DDIT3/E2F1/IRF4	38
BP	GO:0052548	regulation of endopeptidase activity	1.34242e-18	1.68659e-17	5.27646e-18	STAT3/AKT1/FAS/PPARG/RAF1/SMAD3/TP63/TNF/FASLG/RAG1/SOX2/CASP10/XDH/SERPINA1/PSMB8/XIAP/JAK2/MAPT/AIFM1/SERPINE1/HSPD1/CTSD/MIR21/CASP8/EIF2AK3/MYC/CD27/SIRT1/VEGFA/GPI/MIR17/CSNK2A1/GAPDH/DDX3X/MMP9/GPX1/CYCS/PTGS2/NGF/FADD/HGF/F3/HDAC1/SRC/MIR27B/VTN/MIR29C/HMGB1/GSN/RHOA/ROBO1/MALT1/BAX/REST/SERPINF1/SPINT2/TIMP1/SYK/MGMT/THBS1/DIABLO/CAST/MIRLET7B/CCN2/MIR24-1/MIR15A/AGER/LYN/CASP1/SPINK1/BCL…	75
BP	GO:0072331	signal transduction by p53 class mediator	1.422e-18	1.78278e-17	5.57741e-18	ATM/BRCA2/TP53/ATRX/STK11/NBN/CHEK2/EP300/AKT1/MTOR/TP63/ATR/WWOX/SPRED1/CDKN1B/TWIST1/MIR21/MYC/PRKN/KDM1A/SIRT1/RPL5/HNRNPK/USP7/RPL11/PPM1D/MDM2/BCL2/KAT5/SNAI2/RPS20/CHEK1/HIC1/CDKN1A/BAX/FOXO3/MUC1/MIF/SOX4/FHIT/FOXM1/MDM4/CD44/SGK1/E2F1	45
BP	GO:0002532	production of molecular mediator involved in inflammatory response	1.55977e-18	1.94724e-17	6.0919e-18	BAP1/INS/STAT3/LEP/IL6/TNF/H19/EZH2/PPARA/HIF1A/SERPINE1/MIR21/TLR4/RPS19/BTK/MIR17/CD36/MIR125A/MIR140/MIR378A/IL17A/MIR146A/ALOX5/MYD88/NOS2/MIR221/SYK/MIR16-1/MIR93/MIR26A1/MIR222/MAPK14/LYN/MIR203A	34
BP	GO:0032642	regulation of chemokine production	1.55977e-18	1.94724e-17	6.0919e-18	ADIPOQ/IL6/TNF/IL10/TWIST1/IL1B/WNT5A/IFNG/HIF1A/HMOX1/FOXP1/ELANE/TLR4/GSTP1/DDX3X/IL18/EIF2AK2/IL17A/MIR146A/CSF1R/MYD88/IL6R/HMGB1/SNAI2/TLR2/ADAM17/SYK/MIF/IL7/AGER/EGR1/HAVCR2/MIR92A1/TLR9	34
BP	GO:0009746	response to hexose	1.65771e-18	2.06514e-17	6.46075e-18	SMARCA4/PIK3CA/SMAD4/CASR/MEN1/TGFBR2/RAF1/ADIPOQ/SMARCB1/HNF1B/HNF4A/CDKN1B/CFTR/ACE/GHRL/HIF1A/GATA4/GLUL/SMAD2/IGF1R/HLA-DRB1/PRKACA/EIF2B5/TCF7L2/PPARD/PRKAA1/GPX1/PTGS2/MIR146A/IRS2/CASP3/ICAM1/RHOA/FOXO3/SERPINF1/MIR221/MIR16-1/THBS1/SOX4/CCN2/RPS6KB1/MIR15A/XBP1/ANGPT2/MIR320A/AGER/EGR1/PTK2B	48
BP	GO:0002824	positive regulation of adaptive immune response based on somatic recombination of immune receptors built from immunoglobulin superfamily domains	2.03995e-18	2.53597e-17	7.93375e-18	MSH2/MLH1/IL6/TNF/GATA3/FOXP3/ADA/TGFB1/IL1B/NSD2/HLA-B/HSPD1/MIR21/CD40/HLA-DRB1/BTK/TFRC/PTPRC/B2M/IL18/IL4/FADD/CD4/IL2/HLA-A/CD55/MALT1/MAP3K7/IL1R1/CD274/IL12RB1/CD28/LTA/TP53BP1/STAT6/TRAF6	36
BP	GO:0035264	multicellular organism growth	2.05916e-18	2.55448e-17	7.99164e-18	ATM/TP53/PTCH1/ATRX/PTPN11/COL3A1/PIK3CA/PALB2/AR/STAT3/ERCC6/EP300/CDKN1C/NOTCH2/MTOR/IGF1/ERCC2/CDK4/STAT5B/IGF2/FTO/GHRL/XRCC2/SOD1/CTC1/EXT1/TBL1XR1/ERCC1/SMO/PRL/BCL2/H3-3A/GDF15/CREB1/RARB/CSF1/PLAG1/RARA/EZR/STIL/STAT5A	41
BP	GO:0043409	negative regulation of MAPK cascade	2.12454e-18	2.63006e-17	8.22809e-18	PTEN/NF1/FLCN/SMAD4/MEN1/PPARG/APOE/ADIPOQ/NF2/SPRED1/PIK3R2/CAV1/PRKCD/IL1B/BMP4/CYLD/BMP2/MIR21/IGF1R/MYC/TLR4/PRKN/HMGCR/ABL1/GSTP1/MECOM/PTPRC/PPP2R1A/PIK3CB/FOXO1/NCOR1/ITCH/MIR200C/MIR221/SH2B3/MIR133B/MIR26A1/EZR/MIR20A/BMP7/FOXM1/LYN/HDAC3/MIR424/MIR92A1/MIR29B1	46
BP	GO:0001704	formation of primary germ layer	2.16328e-18	2.67242e-17	8.36063e-18	FGFR2/BMPR1A/PRKAR1A/SMAD3/NF2/HNF1B/CDC73/CTNNB1/SETD2/SOX2/EXT2/GJA1/WNT5A/BMP4/SMAD2/PRKACA/GPI/ITGA3/ITGB3/MMP2/MMP9/TBX20/FN1/BMPR2/HMGA2/ACVR1/VTN/MIR200C/MIR145/MMP14/MIR150/POU5F1/BMP7/ITGB4/ITGB1/WNT3/AXIN1/TXNRD1	38
BP	GO:0032602	chemokine production	2.26006e-18	2.78615e-17	8.71642e-18	ADIPOQ/IL6/TNF/IL10/TWIST1/IL1B/WNT5A/IFNG/HIF1A/HMOX1/FOXP1/ELANE/TLR4/GSTP1/DDX3X/IL18/EIF2AK2/IL17A/MIR146A/CSF1R/MYD88/IL6R/HMGB1/SNAI2/TLR2/ADAM17/SYK/MIF/IL7/AGER/EGR1/HAVCR2/MIR92A1/TLR9	34
BP	GO:0031589	cell-substrate adhesion	2.29132e-18	2.81881e-17	8.81858e-18	PTEN/NF1/COL3A1/TSC1/JAG1/MEN1/NOTCH1/CDKN2A/COL1A1/RASA1/PIK3R1/SMAD3/NF2/L1CAM/CTNNB1/RRAS/GREM1/JAK2/SERPINE1/CDC42/PKHD1/VEGFA/ABL1/ITGA3/ITGB3/CD36/PPARD/LAMA5/JUP/BCL2/CALR/PLG/FN1/ACTN4/PIK3CB/SRC/PDGFB/RAC1/KDR/VTN/MIR29C/CDK6/BCR/RHOA/GSK3B/RREB1/TEK/PTK2/WNT1/VCAM1/STK4/THBS1/CSF1/MMP14/MIR183/CCN2/MIR192/ANGPT2/PLAU/CD34/MACF1/ITGB4/CD44/ITGB1/BCL6/MIR92A1/PTK2B/TIAM1	68
BP	GO:0032635	interleukin-6 production	2.34046e-18	2.86731e-17	8.97032e-18	PTPN11/STAT3/LEP/IL6/PLCG2/TNF/FOXP3/IL10/TWIST1/GHRL/IL1B/WNT5A/IFNG/HLA-B/HSPD1/TLR4/TNFAIP3/CD36/MIR125A/MIR140/IL1A/IL17A/HGF/MIR132/MIR146A/MYD88/IL6R/HMGB1/NOS2/TLR2/SYK/MIRLET7E/MIR26A1/MIR144/XBP1/MIR204/AGER/TRAF6/MIR19A/BCL10/HAVCR2/MIR149/MIR195/MIR92A1/TLR9	45
BP	GO:0032675	regulation of interleukin-6 production	2.34046e-18	2.86731e-17	8.97032e-18	PTPN11/STAT3/LEP/IL6/PLCG2/TNF/FOXP3/IL10/TWIST1/GHRL/IL1B/WNT5A/IFNG/HLA-B/HSPD1/TLR4/TNFAIP3/CD36/MIR125A/MIR140/IL1A/IL17A/HGF/MIR132/MIR146A/MYD88/IL6R/HMGB1/NOS2/TLR2/SYK/MIRLET7E/MIR26A1/MIR144/XBP1/MIR204/AGER/TRAF6/MIR19A/BCL10/HAVCR2/MIR149/MIR195/MIR92A1/TLR9	45
BP	GO:0051216	cartilage development	2.61668e-18	3.19906e-17	1.00082e-17	PTPN11/COL3A1/AXIN2/GLI3/BMPR1A/COL1A1/RUNX1/TGFBR2/RB1/FGFR3/LEP/SMAD3/TGFBR1/CTNNB1/TGFB1/MAF/GREM1/GHRL/WNT5A/EXT1/BMP4/HIF1A/BMP2/MIR21/EIF2AK3/SOX9/PTH/EDN1/RUNX2/FGF9/SOX5/MAPK3/BMPR2/HMGA2/TYMS/FGF2/SNAI2/RARB/PTHLH/BMP6/TIMP1/MAPK14/CCN2/RARA/BMP7/CD44/ESRRA/FGF4	48
BP	GO:0016447	somatic recombination of immunoglobulin gene segments	2.70299e-18	3.29776e-17	1.0317e-17	MSH6/MSH2/MLH1/NBN/MSH3/CD40LG/LIG4/FOXP3/IL10/TGFB1/NSD2/HSPD1/CD40/ERCC1/PRKDC/TFRC/YY1/PTPRC/IL4/IL2/XRCC4/TCF3/CD28/TP53BP1/STAT6/EXO1/BCL6	27
BP	GO:0071772	response to BMP	2.99338e-18	3.63702e-17	1.13784e-17	FBN1/SMAD4/BMPR1A/NOTCH1/PHOX2B/PPARG/NOTCH2/SMAD3/GPC3/TGFB3/GATA3/TGFB2/HFE/TGFB1/GREM1/WNT5A/XIAP/EXT1/BMP4/BMP2/MIR21/GATA4/SMAD2/ENG/SOX9/SOX11/ABL1/ITGA3/RUNX2/HOXA13/MIR140/TBX20/MAPK3/BMPR2/ACVR1/KDR/GDF15/BMP6/SPINT2/WNT1/MIR26A1/LEFTY2/MIR20A/BMP7/EGR1	45
BP	GO:0071773	cellular response to BMP stimulus	2.99338e-18	3.63702e-17	1.13784e-17	FBN1/SMAD4/BMPR1A/NOTCH1/PHOX2B/PPARG/NOTCH2/SMAD3/GPC3/TGFB3/GATA3/TGFB2/HFE/TGFB1/GREM1/WNT5A/XIAP/EXT1/BMP4/BMP2/MIR21/GATA4/SMAD2/ENG/SOX9/SOX11/ABL1/ITGA3/RUNX2/HOXA13/MIR140/TBX20/MAPK3/BMPR2/ACVR1/KDR/GDF15/BMP6/SPINT2/WNT1/MIR26A1/LEFTY2/MIR20A/BMP7/EGR1	45
BP	GO:0055017	cardiac muscle tissue growth	3.03764e-18	3.67567e-17	1.14993e-17	PTEN/FGFR2/BMPR1A/NOTCH1/PRKAR1A/RUNX1/TGFBR2/TGFBR1/IGF1/TGFB2/G6PD/PPARA/GATA4/EDN1/FGF9/YY1/TBX20/YAP1/FGF2/MIR200B/GLI1/ERBB4/MIR23A/MIR222/MAPK14/MIR24-1/MIR199A1/CDK1/MIR204/MIR19A/MIR25/MIR195	32
BP	GO:1901216	positive regulation of neuron death	3.03764e-18	3.67567e-17	1.14993e-17	ATM/TP53/NF1/TNF/TGFB2/CTNNB1/FASLG/PCSK9/WNT5A/TFAP2A/MAPT/AIFM1/IFNG/CDC42/CASP8/TLR4/ABL1/NQO1/CLU/PARP1/CASP3/FBXW7/RHOA/GSK3B/BAX/FOS/REST/FOXO3/MIR200A/MIR125B1/EGR1/DDIT3	32
BP	GO:0008585	female gonad development	3.11588e-18	3.75495e-17	1.17473e-17	ATM/BRCA2/WT1/SMAD4/INSR/PDGFRA/KIT/LEP/CTNNA1/CYP19A1/STAT5B/SOD1/ESR1/NOS3/MYC/FANCA/IDH1/GNRH1/SIRT1/VEGFA/EIF2B5/KITLG/MMP2/FANCG/BCL2/AFP/SRC/KDR/CASP3/BAX/FOXO3/MMP14/HSPA5/PGR/BCL2L1	35
BP	GO:0046634	regulation of alpha-beta T cell activation	3.11588e-18	3.75495e-17	1.17473e-17	GLI3/RUNX1/TGFBR2/GATA3/FOXP3/ADA/HFE/SHH/JAK2/IFNG/MIR21/HLA-DRB1/JAK3/PTPRC/IL18/IL4/IL2/HLA-A/SOCS1/HMGB1/ITCH/CD55/RHOA/MALT1/TYK2/SYK/CD274/IL12RB1/CD28/RARA/AGER/BCL6/IRF1/MYB/IRF4	35
BP	GO:0001823	mesonephros development	3.25728e-18	3.91736e-17	1.22554e-17	PTCH1/WT1/FGFR2/SMAD4/GLI3/RET/SMAD3/HNF1B/GPC3/EPCAM/GATA3/CTNNB1/GREM1/SHH/BMP4/CAT/BMP2/SMAD2/FGF10/MYC/FGF8/SOX9/VEGFA/SMO/LAMA5/BCL2/PBX1/FGF2/RARB/WNT1/PAX8/RARA/BMP7/SDC1	34
BP	GO:0032368	regulation of lipid transport	3.48155e-18	4.17857e-17	1.30726e-17	PTPN11/AKT1/PPARG/APOE/ADIPOQ/LEP/CYP19A1/FASLG/GHRL/PRKCD/PCSK9/IL1B/POMC/AKT2/PPARA/PRKN/MIR34A/EDN1/MIR17/ITGB3/MIR33A/AGTR1/NR1H2/NFKB1/IL1A/TNFSF11/LRP1/IRS2/MIR27B/SPP1/BMP6/TNFRSF11A/SYK/THBS1/MIF/MIR144/KDM5B	37
BP	GO:0009749	response to glucose	3.80185e-18	4.55373e-17	1.42463e-17	SMARCA4/PIK3CA/SMAD4/CASR/MEN1/TGFBR2/RAF1/ADIPOQ/SMARCB1/HNF1B/HNF4A/CDKN1B/CFTR/ACE/GHRL/HIF1A/GATA4/GLUL/SMAD2/IGF1R/HLA-DRB1/PRKACA/EIF2B5/TCF7L2/PPARD/PRKAA1/GPX1/MIR146A/IRS2/CASP3/ICAM1/RHOA/FOXO3/SERPINF1/MIR221/MIR16-1/THBS1/SOX4/CCN2/RPS6KB1/MIR15A/XBP1/ANGPT2/MIR320A/AGER/EGR1/PTK2B	47
BP	GO:0002456	T cell mediated immunity	3.98387e-18	4.7621e-17	1.48981e-17	JAG1/WAS/HPRT1/IL6/GATA3/FOXP3/HFE/CD46/IL1B/ARG1/PRF1/HLA-B/HSPD1/HLA-DRB1/CD8A/IL7R/PTPRC/B2M/IL18/AHR/IL4/FADD/HLA-A/HMGB1/ICAM1/CD55/MALT1/MAP3K7/IFNB1/IL1R1/TNFRSF1B/IL12RB1/CD70/AGER/TRAF6/IFNA2	36
BP	GO:0051341	regulation of oxidoreductase activity	4.40189e-18	5.248e-17	1.64183e-17	INS/AKT1/APOE/EGFR/LEP/DHFR/TNF/H19/TERT/CAV1/IL1B/CYP27B1/IFNG/HIF1A/MIR21/VDR/PRKN/EDN1/ABL1/CDH3/AGTR1/NFKB1/MIR378A/IL1A/PIK3CB/LRRK2/MIR132/MIR27B/SIRT3/IL13/HDAC6/MIR26A1/PTK2B/OXA1L/MIR130B	35
BP	GO:1900180	regulation of protein localization to nucleus	4.40936e-18	5.248e-17	1.64183e-17	NF1/FLCN/STK11/CDH1/INS/LMNA/GLI3/SUFU/AKT1/LEP/CTNNA1/PIK3R1/SMAD3/NF2/TERT/PIK3R2/TGFB1/DKC1/PRKCD/SHH/JAK2/IFNG/BMP4/GLUL/EIF2AK3/SMO/CD36/TFRC/JUP/PTGS2/YAP1/SRC/PRKD1/PARP1/GSK3B/MAPK14/PLK1/CDK1/HDAC3	39
BP	GO:0038034	signal transduction in absence of ligand	4.42591e-18	5.248e-17	1.64183e-17	NF1/FGFR1/RET/AKT1/FAS/CTNNA1/TNF/WWOX/GATA1/TERT/IL1B/FGF10/KITLG/ERBB3/BCL2/PPP2R1A/IL1A/IL4/FADD/IL2/SNAI2/CSF2/GSK3B/BAX/FOXO3/RIPK1/IL7/BCL2L1	28
BP	GO:0097192	extrinsic apoptotic signaling pathway in absence of ligand	4.42591e-18	5.248e-17	1.64183e-17	NF1/FGFR1/RET/AKT1/FAS/CTNNA1/TNF/WWOX/GATA1/TERT/IL1B/FGF10/KITLG/ERBB3/BCL2/PPP2R1A/IL1A/IL4/FADD/IL2/SNAI2/CSF2/GSK3B/BAX/FOXO3/RIPK1/IL7/BCL2L1	28
BP	GO:0034644	cellular response to UV	4.51702e-18	5.3453e-17	1.67227e-17	TP53/CREBBP/STK11/POLD1/EP300/ERCC4/PIK3R1/ATR/PRKCD/MYC/ERCC1/KDM1A/SIRT1/XPA/XPC/YY1/MMP2/MMP9/PTGS2/NPM1/PCNA/MME/DDB2/PARP1/CHEK1/CDKN1A/BAX/TIMP1/MMP1/MC1R/POLH/MMP3	32
BP	GO:0014013	regulation of gliogenesis	4.67009e-18	5.51537e-17	1.72547e-17	NF1/DICER1/NOTCH1/MTOR/SOX10/NF2/IL6/TNF/LDLR/CTNNB1/EZH2/TGFB1/IL1B/SHH/CXCR4/BMP2/MYC/SOX11/IL6ST/MIR146A/HDAC1/CDKN2B/MIR142/TLR2/MIR221/TNFRSF1B/RHEB/PLAG1/MIR222/HDAC2/LTA/LYN/MIR125B1/E2F1	34
BP	GO:0001657	ureteric bud development	4.72423e-18	5.55709e-17	1.73852e-17	PTCH1/WT1/FGFR2/SMAD4/GLI3/RET/SMAD3/HNF1B/GPC3/EPCAM/GATA3/CTNNB1/GREM1/SHH/BMP4/CAT/BMP2/SMAD2/MYC/FGF8/SOX9/VEGFA/SMO/LAMA5/BCL2/PBX1/FGF2/RARB/WNT1/PAX8/RARA/BMP7/SDC1	33
BP	GO:0045582	positive regulation of T cell differentiation	4.72423e-18	5.55709e-17	1.73852e-17	GLI3/RUNX1/TGFBR2/GLI2/GATA3/FOXP3/ADA/STAT5B/RAG1/CD46/SHH/IFNG/MIR21/HLA-DRB1/CD27/IL2RA/IL7R/PTPRC/IL18/IL4/IL2/SOCS1/RHOA/MALT1/FOXO3/SYK/IL12RB1/SOX4/RARA/XBP1/IL7/BCL6/MYB	33
BP	GO:0043433	negative regulation of DNA-binding transcription factor activity	4.78018e-18	5.60151e-17	1.75242e-17	PTCH1/MEN1/SUFU/CDKN2A/RB1/CYP1B1/EZH2/FOXP3/IL10/TWIST1/ESR1/CAT/CYLD/HMOX1/MIR21/KDM1A/SIRT1/PKHD1/USP7/TNFAIP3/HDAC4/TCF7L2/MIR125A/MIR140/MIR27A/NFKBIA/FOXH1/ITCH/CHUK/RLIM/MIR16-1/MIRLET7E/MIR133B/MIR26A1/HDAC2/MIR144/MIR15A/MIR199A1/MIR9-1/BMP7/MIR128-1/HAVCR2/TRAF3/DDIT3/E2F1/KEAP1/TLR9	47
BP	GO:0071774	response to fibroblast growth factor	4.78097e-18	5.60151e-17	1.75242e-17	PTPN11/FGFR2/FGFR1/CASR/COL1A1/FGFR3/GATA3/CTNNB1/EXT2/CPS1/WNT5A/EXT1/CEP57/FGF10/MYC/FGF8/CCL2/PTH/CXCL8/RUNX2/FGF9/FGF3/MIR146A/FGF2/FGF19/CCL5/MIR16-1/THBS1/CCN2/MIR15A/FGFR4/FGF7/CD44/KDM5B/MIR149/FGF4/MIR424	37
BP	GO:0046890	regulation of lipid biosynthetic process	4.86705e-18	5.69108e-17	1.78044e-17	BRCA1/INS/AKT1/APOE/MTOR/LEP/APOB/TNF/LDLR/CDK4/PRKCD/SOD1/IL1B/CYP27B1/IFNG/PPARA/BMP2/IGF1R/IDH1/SIRT1/MIR33A/NR1H2/NFKB1/PRKAA1/IL1A/PTGS2/MIR132/PDGFB/SNAI2/FBXW7/CREB1/REST/BMP6/SIRT3/FGF19/HULC/AKR1C3/HTR2C/FGFR4/MIR9-1/MIR204/MIR182/EGR1/MIR96/MIR29B1	45
BP	GO:1905953	negative regulation of lipid localization	4.96879e-18	5.79856e-17	1.81407e-17	PTPN11/AKT1/PPARG/LEP/IL6/TNF/CRP/ABCA1/PCSK9/AKT2/PPARA/MIR34A/MIR17/ITGB3/PPARD/MIR33A/NR1H2/NFKB1/NFKBIA/MIR146A/IRS2/MIR27B/THBS1/MIR144	24
BP	GO:0071695	anatomical structure maturation	5.02984e-18	5.85822e-17	1.83273e-17	BRCA2/NF1/RET/CDKN1C/RYR1/PPARG/RB1/GATA2/FGFR3/LEP/SOX10/IGF1/ERCC2/GATA3/CFTR/TGFB2/CTNNB1/G6PD/GJA1/GREM1/WNT5A/EXT1/HOXB13/HIF1A/BMP2/NSUN2/KDM1A/PRKACA/PTH/BTK/VEGFA/EDN1/CEBPA/RUNX2/CDH3/MMP2/EPO/BCL2/PPP2R1A/TYMS/LRRK2/KDR/RHOA/FOXO3/TRIP13/WNT1/EDNRA/EPAS1/PGR/SPINK1/DDIT3/PTK2B/IL15/FOXA1	54
BP	GO:0003231	cardiac ventricle development	5.43681e-18	6.31976e-17	1.97713e-17	FGFR2/SMAD4/JAG1/BMPR1A/NOTCH1/SUFU/TGFBR2/TGFBR1/GATA3/DSP/TGFB2/RYR2/TGFB1/WNT5A/NSD2/TBX3/BMP4/MYBPC3/HIF1A/GATA4/ENG/NOS3/PKP2/TNNT2/SOX11/MDM2/HOXA13/TBX20/TPM1/BMPR2/FOXH1/ACVR1/ROBO1/EDNRA/SOX4/PAX8/MDM4/NRG1	38
BP	GO:1901991	negative regulation of mitotic cell cycle phase transition	5.48471e-18	6.36291e-17	1.99062e-17	ATM/PTEN/APC/TP53/BRCA1/BLM/NBN/CHEK2/MRE11/RB1/BUB1B/CDC73/CDKN1B/EZH2/RAD21/CCL2/CCND1/PRKDC/MDM2/BCL2/HMGA2/ACVR1/CDKN2B/MIR29C/MIR451A/CHEK1/MIR29A/CDKN1A/TRIP13/MUC1/MIR16-1/RINT1/MIR133B/MIR26A1/BUB3/PLK1/MIR15A/CDK1/BUB1/MIR15B/MAD1L1/MIR195/ABRAXAS1/MIR193A/XRCC3/MIR29B1	46
BP	GO:1903844	regulation of cellular response to transforming growth factor beta stimulus	5.90351e-18	6.83533e-17	2.13842e-17	TP53/FBN1/CREBBP/FLCN/STK11/SMAD4/EP300/MEN1/CDKN1C/PPARG/SMAD3/ZEB2/SPRED1/TGFB3/TGFB1/CAV1/FOLR1/PPARA/BMP2/MIR21/SMAD2/ENG/NKX2-1/SIRT1/LOX/SOX11/ITGA3/IL4/CDKN2B/STUB1/ADAM17/WNT1/THBS1/HSPA5/MIR342/MIR15B/MIR30B/AXIN1/MIR29B1	39
BP	GO:0008584	male gonad development	6.15905e-18	7.11726e-17	2.22662e-17	MSH2/ATRX/WT1/SMAD4/BRIP1/INSR/AR/PDGFRA/CBL/KIT/PDGFRB/CTNNA1/CYP1B1/TGFBR1/GATA1/GATA3/ACE/TGFB2/GJA1/WNT5A/ESR1/SRD5A2/GATA4/ERCC1/FANCA/SOX9/KITLG/CCND1/FGF9/BCL2/IL1A/NTRK1/H3-3A/BAX/SRD5A1/MMP14/AKR1C3/RARA/SDC1/BCL2L1	40
BP	GO:0033138	positive regulation of peptidyl-serine phosphorylation	6.19016e-18	7.12532e-17	2.22914e-17	PIK3CA/BRAF/RET/AKT1/EGFR/RAF1/AKAP9/IL6/TNF/TGFB1/CAV1/BDNF/WNT5A/IFNG/VEGFA/TFRC/BCL2/PTGS2/NTRK2/NGF/CSF3/PRKD1/HSP90AA1/IFNA1/STK4/IFNB1/HDAC6/ARAF/MIF/TXN/RPTOR/CD44/AXIN1/IFNA2/PAK1	35
BP	GO:0033209	tumor necrosis factor-mediated signaling pathway	6.19016e-18	7.12532e-17	2.22914e-17	TP53/FAS/ADIPOQ/TNFRSF1A/TNF/STAT1/XIAP/JAK2/EXT1/CYLD/CASP8/PRKN/MIR34A/TNFAIP3/GSTP1/IKBKB/NFKBIA/ACTN4/TNFSF11/MIR27B/CHUK/FOXO3/ADAM17/RIPK1/TNFRSF11A/SYK/TNFRSF1B/CD70/MIR24-1/RELA/CASP1/TRAF6/KRT18/TRAF3/PTK2B	35
BP	GO:1904036	negative regulation of epithelial cell apoptotic process	6.58371e-18	7.56359e-17	2.36625e-17	RB1/GATA2/GATA3/TERT/PPARA/SERPINE1/HMOX1/IGF1R/PKHD1/ABL1/TNFAIP3/TCF7L2/MIR126/PRKAA1/IL4/NFE2L2/YAP1/KDR/ICAM1/TEK/IL13/CAST/MIR182/MIR30B/MIR30E	25
BP	GO:0046620	regulation of organ growth	6.66171e-18	7.63833e-17	2.38964e-17	PTEN/WT1/FGFR2/BMPR1A/NOTCH1/AKT1/RUNX1/TGFBR2/TGFBR1/IGF1/G6PD/IGF2/SOD1/PPARA/FGF8/SMO/EDN1/FGF9/YY1/TBX20/YAP1/FGF2/MIR200B/GLI1/ERBB4/STK4/MIR222/MAPK14/MIR199A1/CDK1/MIR204/IL7/MIR19A/MIR25	34
BP	GO:0072163	mesonephric epithelium development	6.84983e-18	7.82365e-17	2.44761e-17	PTCH1/WT1/FGFR2/SMAD4/GLI3/RET/SMAD3/HNF1B/GPC3/EPCAM/GATA3/CTNNB1/GREM1/SHH/BMP4/CAT/BMP2/SMAD2/MYC/FGF8/SOX9/VEGFA/SMO/LAMA5/BCL2/PBX1/FGF2/RARB/WNT1/PAX8/RARA/BMP7/SDC1	33
BP	GO:0072164	mesonephric tubule development	6.84983e-18	7.82365e-17	2.44761e-17	PTCH1/WT1/FGFR2/SMAD4/GLI3/RET/SMAD3/HNF1B/GPC3/EPCAM/GATA3/CTNNB1/GREM1/SHH/BMP4/CAT/BMP2/SMAD2/MYC/FGF8/SOX9/VEGFA/SMO/LAMA5/BCL2/PBX1/FGF2/RARB/WNT1/PAX8/RARA/BMP7/SDC1	33
BP	GO:0070228	regulation of lymphocyte apoptotic process	7.5296e-18	8.58345e-17	2.68532e-17	PTEN/TP53/ADA/IL10/RAG1/WNT5A/BMP4/HIF1A/FOXP1/CD27/BTK/JAK3/IL7R/FADD/IL2/IRS2/BAX/PDCD1/CCL5/CD274/IDO1/MIF/LYN/BCL10/BCL6/LGALS3	26
BP	GO:0046546	development of primary male sexual characteristics	8.13622e-18	9.2393e-17	2.8905e-17	MSH2/ATRX/WT1/SMAD4/BRIP1/INSR/AR/PDGFRA/CBL/KIT/PDGFRB/CTNNA1/CYP1B1/TGFBR1/GATA1/GATA3/ACE/TGFB2/GJA1/WNT5A/ESR1/SRD5A2/GATA4/ERCC1/FANCA/SOX9/KITLG/CCND1/FGF9/BCL2/IL1A/NTRK1/H3-3A/BAX/SRD5A1/MMP14/AKR1C3/RARA/SDC1/BCL2L1	40
BP	GO:0098727	maintenance of cell number	8.13622e-18	9.2393e-17	2.8905e-17	MED12/STAT3/JAG1/BMPR1A/NOTCH1/SMC1A/KIT/RAF1/GATA2/FANCC/TP63/DIS3L2/HNF1B/IGF1/SMC3/LIG4/CDC73/CTNNB1/EZH2/SOX2/TBX3/FANCD2/FGF10/MYC/SOX9/SMO/YAP1/HMGA2/FOXO1/CDH2/MIR145/REST/FOXO3/SOX4/EIF4E/PAX8/DLL1/POU5F1/BMP7/FGF4	40
BP	GO:0030282	bone mineralization	8.91547e-18	1.01048e-16	3.16126e-17	FGFR2/AXIN2/BMPR1A/FGFR3/LEP/SMAD3/IGF1/ERCC2/GPC3/TGFB3/GATA1/BCOR/TWIST1/SBDS/TGFB1/GJA1/GREM1/TFAP2A/CYP27B1/BMP4/HIF1A/BMP2/EIF2AK3/SOX9/PTH/LOX/PTGS2/BMPR2/ACVR1/ALOX5/PTHLH/MINPP1/BMP6/DDR2/BMP7/ISG15/PTK2B	37
BP	GO:0048146	positive regulation of fibroblast proliferation	9.40563e-18	1.06399e-16	3.32867e-17	PDGFRA/EGFR/PDGFRB/IGF1/LIG4/CDK4/WNT5A/ESR1/CTC1/FGF10/MYC/ABL1/MIR17/FN1/PDGFB/CDK6/CDKN1A/JUN/WNT1/DDR2/IL13/MIF/E2F1/CCNA2	24
BP	GO:0060419	heart growth	9.87707e-18	1.11518e-16	3.48883e-17	PTEN/WT1/FGFR2/BMPR1A/NOTCH1/PRKAR1A/RUNX1/TGFBR2/TGFBR1/IGF1/TGFB2/G6PD/PPARA/GATA4/EDN1/FGF9/YY1/TBX20/YAP1/FGF2/MIR200B/GLI1/ERBB4/MIR23A/MIR222/MAPK14/MIR24-1/MIR199A1/CDK1/MIR204/MIR19A/MIR25/MIR195	33
BP	GO:0021782	glial cell development	1.05391e-17	1.18766e-16	3.71558e-17	PTEN/NF1/DICER1/MED12/KRAS/AKT1/SOX10/IL6/TNF/LDLR/ERCC2/SOD1/IL1B/SHH/MAPT/AKT2/IFNG/TLR4/SOX11/SMO/EIF2B5/NTRK2/CLU/LRP1/CDK6/MIR142/MYRF/TLR2/MIR26A1/SOX4/VIM/DLL1/AGER/LYN/ITGB4/NRG1	36
BP	GO:0035107	appendage morphogenesis	1.07182e-17	1.20097e-16	3.7572e-17	PTCH1/ATRX/CREBBP/COL3A1/FGFR2/SMAD4/GLI3/BMPR1A/NOTCH1/NOTCH2/TP63/GPC3/TGFB2/CTNNB1/TWIST1/GJA1/GREM1/SHH/WNT5A/TBX3/TFAP2A/EXT1/BMP4/FGF10/FGF8/SOX9/SOX11/RUNX2/FGF9/HOXA13/PBX1/HDAC1/RARB/BAX/ACD/SOX4/HDAC2/BMP7/WNT3/FGF4	40
BP	GO:0035108	limb morphogenesis	1.07182e-17	1.20097e-16	3.7572e-17	PTCH1/ATRX/CREBBP/COL3A1/FGFR2/SMAD4/GLI3/BMPR1A/NOTCH1/NOTCH2/TP63/GPC3/TGFB2/CTNNB1/TWIST1/GJA1/GREM1/SHH/WNT5A/TBX3/TFAP2A/EXT1/BMP4/FGF10/FGF8/SOX9/SOX11/RUNX2/FGF9/HOXA13/PBX1/HDAC1/RARB/BAX/ACD/SOX4/HDAC2/BMP7/WNT3/FGF4	40
BP	GO:0090090	negative regulation of canonical Wnt signaling pathway	1.07182e-17	1.20097e-16	3.7572e-17	APC/STK11/AXIN2/GLI3/NOTCH1/APOE/SOX10/GPC3/CTNNB1/SOX2/CAV1/SDHAF2/GREM1/SHH/WNT5A/CYLD/BMP2/PRKN/SOX9/TCF7L2/IGFBP1/HDAC1/FOXO1/MIR29C/CDH2/SNAI2/GSK3B/FOXO3/GLI1/CTNND1/STK4/AMER1/IGFBP2/MAPK14/MIR199A1/CBY1/EGR1/DDIT3/AXIN1/MIR29B1	40
BP	GO:0010639	negative regulation of organelle organization	1.10506e-17	1.23587e-16	3.86639e-17	ATM/APC/TP53/BRCA1/TSC2/ATRX/FLCN/NBN/PIK3CA/C11orf65/SMAD4/RAD50/LMNA/MET/AKT1/PPARG/WAS/RTEL1/BUB1B/POT1/ERCC4/PIK3R1/IGF1/RAD21/PRKCD/MAPT/CTC1/BMP4/NAA10/MIR21/TINF2/ERCC1/PRKN/TFRC/GPX1/NPM1/YAP1/HGF/LRRK2/SLX4/CLU/SRC/XRCC1/PARP1/H3-3A/GSN/CHEK1/ACD/TRIP13/HNRNPA1/HDAC6/BUB3/PLK1/TOP2A/MIR20A/BMP7/BUB1/MIR214/KAT2B/MAD1L1/MIR149/BECN1/TJP1/CTNNA2/XRCC3/BCL2L1	66
BP	GO:0034249	negative regulation of cellular amide metabolic process	1.18415e-17	1.32181e-16	4.13527e-17	MLH1/TSC1/APOE/DIS3L2/DHFR/IGF1/FTO/MIR21/EIF2AK3/MIR17/GAPDH/DDX3X/MIR378A/PRKAA1/MIR27A/CALR/EIF2AK2/NTRK2/TYMS/MIR132/CLU/MIR146A/MIR27B/AGO2/MIR29C/SHMT1/MIR200C/MIR29A/MIR200B/MIR145/MIR221/MIR31/MIR16-1/MIR483/MIR210/MIRLET7E/MIR133B/MIR222/EIF4E/MIR10B/MIR144/RARA/MIR24-1/MIR15A/MIR20A/MIR9-1/MIR107/MIR204/MIR106B/MIR15B/MIR128-1/MIR182/MIR125B1/MIR96/MIR148A/MIR92A1/MIR29B1	57
BP	GO:0046545	development of primary female sexual characteristics	1.20787e-17	1.34432e-16	4.20567e-17	ATM/BRCA2/WT1/SMAD4/INSR/PDGFRA/KIT/LEP/CTNNA1/CYP19A1/STAT5B/SOD1/ESR1/NOS3/MYC/FANCA/IDH1/GNRH1/SIRT1/VEGFA/EIF2B5/KITLG/MMP2/FANCG/BCL2/AFP/SRC/KDR/CASP3/BAX/FOXO3/MMP14/HSPA5/PGR/BCL2L1	35
BP	GO:0048844	artery morphogenesis	1.20886e-17	1.34432e-16	4.20567e-17	NF1/COL3A1/JAG1/BMPR1A/NOTCH1/APOE/PDGFRB/TGFBR1/APOB/LDLR/TGFB2/AKT3/FOLR1/MYLK/NOTCH3/BMP4/ENG/FGF8/VEGFA/EDN1/HOXA13/BMPR2/LRP1/FOXH1/MIR145/EDNRA/SOX4/MIR143/HPGD/MIR29B1	30
BP	GO:0032613	interleukin-10 production	1.27421e-17	1.41167e-16	4.41638e-17	STAT3/CD40LG/IL6/PLCG2/FOXP3/CD46/HSPD1/TLR4/HLA-DRB1/MIRLET7C/JAK3/IL4/HGF/HMGB1/MIR145/TLR2/SYK/IL13/CD274/IDO1/CD28/DLL1/AGER/ISG15/CD34/TLR9/IRF4	27
BP	GO:0032653	regulation of interleukin-10 production	1.27421e-17	1.41167e-16	4.41638e-17	STAT3/CD40LG/IL6/PLCG2/FOXP3/CD46/HSPD1/TLR4/HLA-DRB1/MIRLET7C/JAK3/IL4/HGF/HMGB1/MIR145/TLR2/SYK/IL13/CD274/IDO1/CD28/DLL1/AGER/ISG15/CD34/TLR9/IRF4	27
BP	GO:0061005	cell differentiation involved in kidney development	1.29159e-17	1.42825e-16	4.46825e-17	PTCH1/WT1/GLI3/JAG1/NOTCH1/NOTCH2/ADIPOQ/GATA3/CTNNB1/STAT1/ACTA2/GREM1/ASXL1/SHH/EXT1/BMP4/MAGI2/SMO/MMP9/YAP1/PDGFB/PROM1/EDNRA/AMER1/PAX8/CD34	26
BP	GO:2000027	regulation of animal organ morphogenesis	1.32526e-17	1.46274e-16	4.57617e-17	WT1/MED12/AR/BMPR1A/TNF/GPC3/GATA3/CTNNB1/GREM1/SHH/WNT5A/BMP4/DVL1/MAGI2/CDC42/BMP2/FGF10/FGF8/SOX9/PKHD1/VEGFA/SMO/EDN1/ABL1/RUNX2/TNFRSF11B/HGF/FGF2/RAC1/SNAI2/RHOA/ROBO1/CSF1/PAX8/BMP7/FGF7/CD34/TIAM1	38
BP	GO:0007160	cell-matrix adhesion	1.45727e-17	1.60545e-16	5.02261e-17	PTEN/NF1/COL3A1/TSC1/JAG1/CDKN2A/RASA1/PIK3R1/SMAD3/NF2/L1CAM/CTNNB1/RRAS/GREM1/SERPINE1/PKHD1/VEGFA/ABL1/ITGA3/ITGB3/CD36/JUP/BCL2/FN1/PIK3CB/SRC/RAC1/KDR/VTN/MIR29C/CDK6/BCR/RHOA/GSK3B/TEK/PTK2/VCAM1/THBS1/CSF1/MMP14/CCN2/MIR192/PLAU/CD34/MACF1/ITGB4/CD44/ITGB1/BCL6/MIR92A1/PTK2B/TIAM1	52
BP	GO:0001952	regulation of cell-matrix adhesion	1.63874e-17	1.80201e-16	5.63754e-17	PTEN/NF1/TSC1/JAG1/CDKN2A/RASA1/PIK3R1/SMAD3/NF2/RRAS/GREM1/SERPINE1/PKHD1/VEGFA/ABL1/CD36/JUP/BCL2/PIK3CB/SRC/RAC1/KDR/MIR29C/CDK6/RHOA/GSK3B/TEK/PTK2/THBS1/CSF1/MMP14/MIR192/PLAU/MACF1/BCL6/MIR92A1/PTK2B	37
BP	GO:0017015	regulation of transforming growth factor beta receptor signaling pathway	1.77201e-17	1.94493e-16	6.08469e-17	TP53/FBN1/CREBBP/FLCN/STK11/SMAD4/EP300/MEN1/CDKN1C/PPARG/SMAD3/ZEB2/SPRED1/TGFB3/TGFB1/CAV1/FOLR1/PPARA/BMP2/MIR21/SMAD2/ENG/NKX2-1/SIRT1/LOX/SOX11/ITGA3/CDKN2B/STUB1/ADAM17/WNT1/THBS1/HSPA5/MIR342/MIR15B/MIR30B/AXIN1/MIR29B1	38
BP	GO:0003151	outflow tract morphogenesis	1.83033e-17	2.00522e-16	6.27329e-17	FGFR2/SMAD4/JAG1/BMPR1A/NOTCH1/RYR1/TGFBR2/TGFB2/CTNNB1/TWIST1/FOLR1/WNT5A/TBX3/BMP4/HIF1A/CDC42/ENG/FGF8/VEGFA/SOX11/EDN1/MIR17/TBX20/BMPR2/FOXH1/ROBO1/JUN/EDNRA/MIR20A/BMP7	30
BP	GO:0016445	somatic diversification of immunoglobulins	1.84365e-17	2.01607e-16	6.30724e-17	MSH6/MSH2/MLH1/PMS2/NBN/MSH3/CD40LG/LIG4/FOXP3/IL10/TGFB1/NSD2/HSPD1/CD40/ERCC1/PRKDC/TFRC/YY1/PTPRC/IL4/IL2/XRCC4/TCF3/CD28/TP53BP1/STAT6/EXO1/BCL6	28
BP	GO:0046822	regulation of nucleocytoplasmic transport	1.87777e-17	2.04958e-16	6.41208e-17	NF1/PTPN11/CDH1/GLI3/SUFU/BARD1/LEP/PIK3R1/SMAD3/SETD2/PIK3R2/TGFB1/PRKCD/IL1B/SHH/JAK2/IFNG/BMP4/NSUN2/PRKACA/SMO/CD36/TCF7L2/YWHAE/JUP/PTGS2/PRKD1/GSK3B/TXN/MAPK14/CDK1/NUP214/XPO1/HDAC3	34
BP	GO:0000018	regulation of DNA recombination	2.36192e-17	2.56966e-16	8.03914e-17	MSH6/MSH2/MLH1/BLM/RAD50/ERCC6/MSH3/WAS/MRE11/ACTB/RTEL1/ERCC2/SETD2/FOXP3/IL10/TGFB1/NSD2/CD40/KDM1A/RBBP8/FANCB/TFRC/IL7R/PTPRC/WRAP53/RAD51/IL4/KAT5/IL2/PARP1/FUS/CHEK1/TRRAP/CD28/TP53BP1/STAT6/BCL6/RECQL5	38
BP	GO:0048332	mesoderm morphogenesis	2.36296e-17	2.56966e-16	8.03914e-17	FGFR2/BMPR1A/PRKAR1A/SMAD3/NF2/SETD2/EXT2/GJA1/WNT5A/TBX3/BMP4/SMAD2/PRKACA/GPI/ITGA3/ITGB3/TBX20/BMPR2/HMGA2/ACVR1/MIR200C/MIR145/MIR150/BMP7/ITGB4/ITGB1/WNT3/AXIN1/TXNRD1	29
BP	GO:0046879	hormone secretion	2.8189e-17	3.05985e-16	9.5727e-17	KCNQ1/PTPN11/SMAD4/INS/CASR/PPARG/RAF1/ADIPOQ/LEP/CYP19A1/HNF1B/IL6/TNF/HNF4A/GATA3/CFTR/HFE/HNF1A/GJA1/GHRL/IL1B/TBX3/JAK2/POMC/IFNG/IRS1/HIF1A/SLC16A1/GLUL/SMAD2/IL1RN/PRKN/HLA-DRB1/BTK/SOX11/EDN1/TCF7L2/PPARD/AGTR1/KISS1/TNFSF11/IRS2/ALOX5/SPP1/NOS2/CREB1/REST/BMP6/CCL5/SOX4/PAX8/HTR2C/CHGA/LYN/SPINK1/KDM5B/SCG5	57
BP	GO:0032722	positive regulation of chemokine production	2.90791e-17	3.15068e-16	9.85683e-17	ADIPOQ/IL6/TNF/TWIST1/IL1B/WNT5A/IFNG/HIF1A/HMOX1/TLR4/DDX3X/IL18/EIF2AK2/IL17A/CSF1R/MYD88/IL6R/HMGB1/TLR2/ADAM17/SYK/MIF/IL7/AGER/EGR1/HAVCR2/MIR92A1/TLR9	28
BP	GO:0038084	vascular endothelial growth factor signaling pathway	3.17584e-17	3.43468e-16	1.07453e-16	PIK3CA/PDGFRA/PDGFRB/PIK3CD/XDH/MIR21/VEGFA/FLT3/PIK3CB/PRKD1/KDR/HSPB1/ROBO1/FLT4/MIR16-1/ADAMTS3/MIR26A1/MIR342/DLL1/MIR199A1/FLT1/VEGFC/MIR424/DCN	24
BP	GO:0071248	cellular response to metal ion	3.35365e-17	3.62035e-16	1.13262e-16	CDH1/BRAF/AKT1/RYR1/EGFR/PLCG2/LIG4/CDKN1B/HFE/SOD1/SHH/WNT5A/TFAP2A/CYP11B1/CYP1A2/MAPK1/HMOX1/CYP1A1/EIF2AK3/TF/PRKN/EDN1/CEBPA/MMP9/B2M/PRKAA1/CALR/PTGS2/NFE2L2/MAPK3/NQO1/LRRK2/CLDN1/PARP1/CHUK/CREB1/FOS/JUN/BMP6/SERPINF1/MAPK8/AKR1C3/HSPA5/BECN1/HSD17B1/OGG1	46
BP	GO:0003170	heart valve development	3.37656e-17	3.6318e-16	1.1362e-16	SMAD4/JAG1/BMPR1A/NOTCH1/TGFBR2/RB1/NOTCH2/TNFRSF1A/MTOR/GATA3/TGFB2/TWIST1/TGFB1/BMP4/BMP2/GATA4/NOS3/SOX9/MDM2/TBX20/BMPR2/ACVR1/SNAI2/ROBO1/TNFRSF1B/SOX4/MDM4	27
BP	GO:0048645	animal organ formation	3.37656e-17	3.6318e-16	1.1362e-16	WT1/FGFR2/AXIN2/GLI3/AR/BMPR1A/NOTCH1/TGFBR2/TP63/MAP2K1/CTNNB1/FOLR1/SHH/WNT5A/EXT1/MAPK1/BMP4/BMP2/FGF10/FGF8/MAPK3/FGF2/FOXH1/ROBO1/PAX8/MIR20A/BMP7	27
BP	GO:0003179	heart valve morphogenesis	3.60661e-17	3.87219e-16	1.21141e-16	SMAD4/JAG1/BMPR1A/NOTCH1/TGFBR2/RB1/NOTCH2/MTOR/GATA3/TGFB2/TWIST1/TGFB1/BMP4/BMP2/GATA4/NOS3/SOX9/MDM2/TBX20/BMPR2/ACVR1/SNAI2/ROBO1/SOX4/MDM4	25
BP	GO:1903707	negative regulation of hemopoiesis	3.6608e-17	3.92324e-16	1.22738e-16	FBN1/NF1/GLI3/RUNX1/ADIPOQ/GATA2/PIK3R1/CTNNB1/FOXP3/CTLA4/SHH/BMP4/MIR21/MYC/TLR4/JAK3/IL4/IL2/ERBB2/SOCS1/HSPA9/CDK6/HMGB1/FBXW7/MIR221/IFNB1/MIR222/RARA/LYN/MIR125B1/BCL6/MIR30B/IFNA2/IRF1	34
BP	GO:0050866	negative regulation of cell activation	4.31155e-17	4.61226e-16	1.44294e-16	ATM/GLI3/PRKAR1A/PDGFRA/RUNX1/APOE/LDLR/FOXP3/IL10/HFE/CTLA4/PRKCD/SHH/ARG1/BMP4/HMOX1/MIR21/NOS3/HLA-DRB1/BTK/SOX11/IL2RA/TNFAIP3/JAK3/MIR125A/PTPRC/MIR27A/IL4/IL2/ERBB2/PDGFB/SOCS1/MIR130A/BCR/CASP3/HMGB1/ITCH/SH2B3/IFNB1/CD274/IDO1/MAD1L1/LYN/HAVCR2/BCL6/MIR30B/IFNA2/IRF1/LGALS3	49
BP	GO:0014031	mesenchymal cell development	4.32894e-17	4.61415e-16	1.44353e-16	RET/JAG1/BMPR1A/NOTCH1/PHOX2B/SOX10/TWIST1/FOLR1/SHH/MAPK1/BMP4/HIF1A/CDC42/SOX9/SOX11/SMO/EDN1/KITLG/LAMA5/BCL2/TBX20/FN1/MAPK3/ACVR1/CDH2/SNAI2/ERBB4/FGF19/EDNRA/BMP7/NRG1	31
BP	GO:0048864	stem cell development	4.32894e-17	4.61415e-16	1.44353e-16	RET/JAG1/BMPR1A/PHOX2B/SOX10/SETD2/TWIST1/FOLR1/SHH/MAPK1/BMP4/HIF1A/CDC42/SOX9/SOX11/SMO/EDN1/KITLG/LAMA5/PTPRC/FN1/MAPK3/FGF2/ACVR1/CDH2/SNAI2/ERBB4/FGF19/EDNRA/BMP7/NRG1	31
BP	GO:0044344	cellular response to fibroblast growth factor stimulus	4.37141e-17	4.65102e-16	1.45506e-16	PTPN11/FGFR2/FGFR1/COL1A1/FGFR3/GATA3/CTNNB1/EXT2/CPS1/WNT5A/EXT1/CEP57/FGF10/MYC/FGF8/CCL2/CXCL8/RUNX2/FGF9/FGF3/MIR146A/FGF2/FGF19/CCL5/MIR16-1/THBS1/CCN2/MIR15A/FGFR4/FGF7/CD44/KDM5B/MIR149/FGF4/MIR424	35
BP	GO:0048736	appendage development	4.57519e-17	4.85036e-16	1.51743e-16	PTCH1/ATRX/CREBBP/COL3A1/FGFR2/SMAD4/GLI3/BMPR1A/NOTCH1/NOTCH2/TP63/GPC3/TGFB2/CTNNB1/TWIST1/GJA1/GREM1/SHH/WNT5A/TBX3/TFAP2A/EXT1/BMP4/FGF10/FGF8/SOX9/SOX11/RUNX2/FGF9/HOXA13/PBX1/BMPR2/HDAC1/RARB/BAX/ACD/SOX4/HDAC2/RARA/BMP7/KAT2B/ITGB4/WNT3/FGF4	44
BP	GO:0060173	limb development	4.57519e-17	4.85036e-16	1.51743e-16	PTCH1/ATRX/CREBBP/COL3A1/FGFR2/SMAD4/GLI3/BMPR1A/NOTCH1/NOTCH2/TP63/GPC3/TGFB2/CTNNB1/TWIST1/GJA1/GREM1/SHH/WNT5A/TBX3/TFAP2A/EXT1/BMP4/FGF10/FGF8/SOX9/SOX11/RUNX2/FGF9/HOXA13/PBX1/BMPR2/HDAC1/RARB/BAX/ACD/SOX4/HDAC2/RARA/BMP7/KAT2B/ITGB4/WNT3/FGF4	44
BP	GO:0031214	biomineral tissue development	5.21607e-17	5.51988e-16	1.72688e-16	FGFR2/AXIN2/BMPR1A/NOTCH1/COL1A1/FGFR3/LEP/SMAD3/IGF1/ERCC2/GPC3/TGFB3/GATA1/CFTR/BCOR/TWIST1/SBDS/TGFB1/GJA1/GREM1/TFAP2A/CYP27B1/PPARA/BMP4/HIF1A/BMP2/NOS3/EIF2AK3/SOX9/PTH/LOX/PTGS2/BMPR2/ACVR1/ALOX5/SPP1/PTHLH/MINPP1/BMP6/DDR2/BMP7/ISG15/PTK2B	43
BP	GO:0044089	positive regulation of cellular component biogenesis	5.27841e-17	5.57585e-16	1.7444e-16	ATM/APC/TP53/PIK3CA/TSC1/HRAS/MET/DNMT1/KIT/AKAP9/MTOR/PIK3R1/SMAD3/TGFBR1/NF2/ATR/PLCG2/TNF/TGFB3/CDKN1B/ABCA1/TGFB1/CAV1/BDNF/GHRL/ESR1/MAPT/IFNG/CDC42/ERCC1/TLR4/SOX9/VEGFA/GPSM2/ABL1/CD36/TFRC/DDX3X/NR1H2/TPM1/NTRK2/NTRK1/CSF3/IL17A/CLDN1/SLX4/CLU/SRC/RAC1/KDR/MYD88/RHOA/CSF2/GSK3B/STUB1/TEK/BAX/HSP90AA1/WNT1/MMP1/THBS2/SYK/IL5/GRB2/MMP3/PRKCA/CHGA/CCN2/BMP7/STIL/ISG15/PTPRD/SDC1/BECN1/MSN/NR…	79
BP	GO:0008630	intrinsic apoptotic signaling pathway in response to DNA damage	5.69444e-17	6.00458e-16	1.87852e-16	ATM/BRCA2/TP53/MSH6/BRCA1/MLH1/CHEK2/ERCC6/EP300/TNFRSF1A/PIK3R1/TP63/TNF/HMOX1/KDM1A/SIRT1/HNRNPK/ABL1/PRKDC/BCL2/CLU/SOD2/SNAI2/HIC1/CDKN1A/BAX/MUC1/TNFRSF1B/MIF/CD44/CXCL12/E2F1/BCL2L1	33
BP	GO:0010827	regulation of glucose transmembrane transport	8.26894e-17	8.70376e-16	2.72296e-16	PTPN11/INS/INSR/BRAF/AKT1/ADIPOQ/LEP/PIK3R1/IGF1/TNF/GPC3/ACE/TERT/IL1B/AKT2/IRS1/MYC/PTH/EDN1/NFE2L2/IRS2/MIR223/FGF19/EDNRA/HK2/MAPK14/MIR143/RPS6KB1/MIR107	29
BP	GO:0110148	biomineralization	8.31952e-17	8.74142e-16	2.73474e-16	FGFR2/AXIN2/BMPR1A/NOTCH1/COL1A1/FGFR3/LEP/SMAD3/IGF1/ERCC2/GPC3/TGFB3/GATA1/CFTR/BCOR/TWIST1/SBDS/TGFB1/GJA1/GREM1/TFAP2A/CYP27B1/PPARA/BMP4/HIF1A/BMP2/NOS3/EIF2AK3/SOX9/PTH/LOX/PTGS2/BMPR2/ACVR1/ALOX5/SPP1/PTHLH/MINPP1/BMP6/DDR2/BMP7/ISG15/PTK2B	43
BP	GO:0031663	lipopolysaccharide-mediated signaling pathway	9.81286e-17	1.02922e-15	3.21989e-16	AKT1/PLCG2/TNF/TGFB1/IL1B/MAPK1/NOS3/TLR4/CCL2/TNFAIP3/CD36/IL18/MAPK3/NFKBIA/MYD88/CD55/MALT1/TLR2/BMP6/CCL5/MIF/PRKCA/MAPK14/LYN/TRAF6/BCL10	26
BP	GO:0072012	glomerulus vasculature development	1.017e-16	1.06479e-15	3.33117e-16	WT1/NOTCH1/PDGFRA/NOTCH2/PDGFRB/ACTA2/NOTCH3/BMP4/MIR125A/PDGFB/IL6R/TEK/EDNRA/BMP7/ANGPT2/CD34/PECAM1/EGR1	18
BP	GO:0043122	regulation of I-kappaB kinase/NF-kappaB signaling	1.05028e-16	1.09768e-15	3.43406e-16	ADIPOQ/TNFRSF1A/PLCG2/TNF/CTNNB1/FASLG/CASP10/STAT1/GJA1/IL1B/WNT5A/ESR1/HMOX1/CASP8/CD40/TLR4/PRKN/HLA-DRB1/SIRT1/IKBKG/BRD4/ABL1/TNFAIP3/CD36/GAPDH/SQSTM1/TFRC/GSTP1/IL1A/IKBKB/FADD/CD4/TNFSF11/HDAC1/PRKD1/MYD88/HSPB1/CHUK/RHOA/MALT1/CARD11/RIPK1/MAP3K7/MIR16-1/MIR15A/RELA/MIR15B/CASP1/TRAF6/BCL10/TRAF3/MIR195/TLR9	53
BP	GO:0009914	hormone transport	1.26948e-16	1.32444e-15	4.14347e-16	KCNQ1/PTPN11/SMAD4/INS/CASR/PPARG/RAF1/ADIPOQ/LEP/CYP19A1/HNF1B/IL6/TNF/HNF4A/GATA3/CFTR/HFE/HNF1A/GJA1/GHRL/IL1B/TBX3/JAK2/POMC/IFNG/IRS1/HIF1A/SLC16A1/GLUL/SMAD2/IL1RN/PRKN/HLA-DRB1/BTK/SOX11/EDN1/TCF7L2/PPARD/AGTR1/KISS1/TNFSF11/IRS2/ALOX5/SPP1/NOS2/CREB1/REST/BMP6/CCL5/SOX4/PAX8/HTR2C/CHGA/LYN/SPINK1/KDM5B/SCG5	57
BP	GO:0097306	cellular response to alcohol	1.3023e-16	1.35628e-15	4.24308e-16	BRCA1/PTCH1/BLM/CDH1/UGT1A1/AKT1/CTNNA1/DNMT3A/CYP1B1/CFTR/ACE/CTNNB1/CDK4/AIFM1/ACACA/IGF1R/MYC/SMO/JUP/PRKAA1/RAD51/AHR/SOD2/LRP6/FOXO3/AKR1C3/MIR342/MIR182/MIR96/SGK1/RECQL5	31
BP	GO:1901222	regulation of NIK/NF-kappaB signaling	1.32079e-16	1.37311e-15	4.29575e-16	EP300/EGFR/TNF/GREM1/IL1B/CYLD/MIR21/TLR4/CD27/EDN1/DDX3X/CALR/IL18/EIF2AK2/NFKBIA/ACTN4/MIR132/MIR146A/MIR27B/MIR223/RHOA/TLR2/MIR9-1/BMP7/MIR204/RELA/MIR15B/AGER/TRAF6/MIR182/HAVCR2/MIR149/MIR29B1/TLR9	34
BP	GO:0032615	interleukin-12 production	1.5813e-16	1.63817e-15	5.12499e-16	CD40LG/LEP/PLCG2/IL10/IFNG/HLA-B/HSPD1/MIR21/FOXP1/CD40/TLR4/CD36/JAK3/NFKB1/IL17A/HMGB1/TLR2/SYK/THBS1/IDO1/MAPK14/RELA/AGER/TRAF6/IRF1/TLR9	26
BP	GO:0032655	regulation of interleukin-12 production	1.5813e-16	1.63817e-15	5.12499e-16	CD40LG/LEP/PLCG2/IL10/IFNG/HLA-B/HSPD1/MIR21/FOXP1/CD40/TLR4/CD36/JAK3/NFKB1/IL17A/HMGB1/TLR2/SYK/THBS1/IDO1/MAPK14/RELA/AGER/TRAF6/IRF1/TLR9	26
BP	GO:0045669	positive regulation of osteoblast differentiation	1.64456e-16	1.70072e-15	5.32067e-16	GLI3/JAG1/BMPR1A/TP63/IGF1/IL6/CTNNB1/BMP4/BMP2/MIR21/SOX11/CEBPA/RUNX2/IL6ST/MIR27A/YAP1/BMPR2/HGF/FGF2/PRKD1/ACVR1/IL6R/MIR200C/BMP6/DDR2/MIR210/MIR20A/BMP7	28
BP	GO:0072111	cell proliferation involved in kidney development	1.74199e-16	1.79833e-15	5.62603e-16	PTCH1/WT1/FLCN/PDGFRB/GPC3/GATA3/STAT1/SHH/BMP4/BMP2/MYC/MIR125A/PDGFB/IL6R/BMP7/EGR1	16
BP	GO:0003015	heart process	1.78523e-16	1.83975e-15	5.75563e-16	KCNH2/KCNQ1/PIK3CA/AKAP9/MTOR/CACNA2D1/TNF/ACE/DSP/TGFB2/ADA/RYR2/CAV1/EXT2/GJA1/SOD1/JAK2/DMD/EXT1/CXCR4/MYBPC3/CDC42/GATA4/NOS3/PKP2/TNNT2/PRKACA/EDN1/ACTC1/YWHAE/MDM2/PIK3CG/JUP/TPM1/DSG2/GPX1/YAP1/IL2/DSC2/SRC/GSN/MIR200C/CALCA/CTNNA3/EDNRA/MIR26A1/EPAS1/CHGA/CCN2/HBEGF/MIR19A/MIR92A1/MIR30E	53
BP	GO:0046632	alpha-beta T cell differentiation	1.8017e-16	1.85349e-15	5.79861e-16	GLI3/STAT3/RUNX1/TGFBR2/MTOR/IL6/GATA3/FOXP3/ADA/SHH/IFNG/ITK/MIR21/FOXP1/HLA-DRB1/ABL1/JAK3/BCL2/IL18/IL4/IL2/SOCS1/IL6R/HMGB1/RHOA/MALT1/SYK/IL12RB1/RARA/STAT6/BCL6/IRF1/MYB/IRF4	34
BP	GO:2000113	negative regulation of cellular macromolecule biosynthetic process	1.97719e-16	2.03049e-15	6.35234e-16	MLH1/TSC1/DIS3L2/DHFR/FTO/MIR21/EIF2AK3/MIR17/JAK3/GAPDH/DDX3X/MIR378A/MIR27A/CALR/EIF2AK2/TYMS/MIR132/MIR146A/MIR27B/AGO2/MIR29C/SHMT1/MIR200C/MIR29A/GSK3B/MIR200B/MIR145/MIR221/MIR31/MIR16-1/MIR483/MIR210/MIRLET7E/MIR133B/MIR222/EIF4E/MIR10B/MIR144/RARA/MIR15A/MIR20A/MIR9-1/MIR107/MIR204/MIR106B/MIR15B/HBEGF/MIR128-1/MIR182/MIR125B1/MIR96/MIR195/MIR148A/MIR92A1/MIR29B1	55
BP	GO:0043500	muscle adaptation	1.99857e-16	2.04888e-15	6.40988e-16	SMAD4/LMNA/NOTCH1/PPARG/TNFRSF1A/SMAD3/IGF1/EZH2/G6PD/IL1B/PPARA/HMOX1/MIR21/NOS3/EDN1/MIR17/HDAC4/IL6ST/YY1/PARP1/FOXO1/GSN/MIR145/FOXO3/TNFRSF1B/MIR34C/PRKCA/RPS6KB1/MIR20A/MIR199A1/MIR214/MIR19A/MIR25/BECN1/IL15	35
BP	GO:0106106	cold-induced thermogenesis	2.01641e-16	2.06002e-15	6.44474e-16	APC/FLCN/STK11/FH/NOTCH1/PHOX2B/RB1/ADIPOQ/LEP/GNAS/BSCL2/CAV1/GJA1/GHRL/JAK2/LEPR/CXCR4/IGF1R/TLR4/KDM1A/VEGFA/TSHR/CD36/NR1H2/IL18/IL4/ADAM17/SYK/TFE3/IL13/RHEB/LCN2/EPAS1/STAT6/ALDH1A1/DDIT3/HDAC3/IL15/IRF4	39
BP	GO:0120161	regulation of cold-induced thermogenesis	2.01641e-16	2.06002e-15	6.44474e-16	APC/FLCN/STK11/FH/NOTCH1/PHOX2B/RB1/ADIPOQ/LEP/GNAS/BSCL2/CAV1/GJA1/GHRL/JAK2/LEPR/CXCR4/IGF1R/TLR4/KDM1A/VEGFA/TSHR/CD36/NR1H2/IL18/IL4/ADAM17/SYK/TFE3/IL13/RHEB/LCN2/EPAS1/STAT6/ALDH1A1/DDIT3/HDAC3/IL15/IRF4	39
BP	GO:0019827	stem cell population maintenance	2.11484e-16	2.15312e-15	6.736e-16	MED12/STAT3/JAG1/BMPR1A/NOTCH1/SMC1A/KIT/RAF1/GATA2/FANCC/TP63/DIS3L2/HNF1B/SMC3/LIG4/CDC73/CTNNB1/SOX2/TBX3/FANCD2/FGF10/MYC/SOX9/SMO/YAP1/HMGA2/FOXO1/CDH2/MIR145/REST/FOXO3/SOX4/EIF4E/PAX8/DLL1/POU5F1/BMP7/FGF4	38
BP	GO:0051384	response to glucocorticoid	2.11484e-16	2.15312e-15	6.736e-16	PIK3CA/UGT1A1/GJB2/ADIPOQ/CYP1B1/IL6/TNF/ACE/IL10/CPS1/NR3C1/JAK2/ARG1/IGF1R/IL1RN/EDN1/CCND1/FLT3/EPO/BCL2/PTGS2/PLAT/TYMS/CLDN1/PCNA/ACVR1/CASP3/RHOA/FOS/REST/FOXO3/SRD5A1/BMP6/SERPINF1/EIF4E/IGFBP2/RPS6KB1/SDC1	38
BP	GO:0010876	lipid localization	2.38805e-16	2.4271e-15	7.59314e-16	KCNQ1/PTPN11/SLC2A1/AKT1/PPARG/APOE/ADIPOQ/LEP/CYP19A1/IL6/APOB/TNF/LDLR/CRP/BSCL2/CFTR/ACE/STAT5B/FASLG/ABCA1/FTO/CAV1/GHRL/ABCC2/PRKCD/PCSK9/IL1B/POMC/AKT2/PPARA/ABCB11/ABCB1/PRKN/SIRT1/MIR34A/EDN1/MIR17/ITGB3/CD36/PPARD/MIR33A/AGTR1/NR1H2/NFKB1/PRKAA1/IL1A/NFKBIA/TNFSF11/CLU/MIR146A/LRP1/IRS2/MIR27B/SPP1/NOS2/FBXW7/ABCC4/LRP6/BMP6/ABCC3/CHKA/FGF19/TNFRSF11A/SYK/THBS1/ABCC1/ABCG2/MIF/MIR10B/MIR…	73
BP	GO:0051092	positive regulation of NF-kappaB transcription factor activity	2.3935e-16	2.42846e-15	7.59738e-16	INS/AR/STAT3/ALK/EP300/CD40LG/PLCG2/TNF/CAV1/GREM1/IL1B/WNT5A/CAT/CD40/TLR4/IKBKG/BTK/CD36/TFRC/IL18/EIF2AK2/IKBKB/NTRK1/NPM1/TNFSF11/CLU/PRKD1/MYD88/CHUK/MALT1/TLR2/CARD11/RIPK1/MAP3K7/TNFRSF11A/RELA/AGER/TRAF6/BCL10/TLR9	40
BP	GO:0014015	positive regulation of gliogenesis	2.52053e-16	2.55295e-15	7.98686e-16	DICER1/NOTCH1/MTOR/SOX10/IL6/TNF/TGFB1/IL1B/SHH/CXCR4/BMP2/MYC/IL6ST/HDAC1/MIR142/TLR2/MIR221/TNFRSF1B/RHEB/PLAG1/MIR222/HDAC2/LTA/LYN/MIR125B1/E2F1	26
BP	GO:0060993	kidney morphogenesis	2.63828e-16	2.66764e-15	8.34567e-16	PTCH1/WT1/SMAD4/GLI3/PDGFRB/HNF1B/GPC3/GATA3/CTNNB1/STAT1/GREM1/ASXL1/SHH/BMP4/BMP2/FGF10/MYC/FGF8/SOX9/VEGFA/SMO/LAMA5/BCL2/PBX1/LRRK2/FGF2/ERBB4/WNT1/SOX4/PAX8/BMP7	31
BP	GO:0030509	BMP signaling pathway	2.73214e-16	2.75342e-15	8.61403e-16	FBN1/SMAD4/BMPR1A/NOTCH1/PPARG/NOTCH2/SMAD3/GPC3/TGFB3/TGFB2/HFE/TGFB1/GREM1/WNT5A/XIAP/EXT1/BMP4/BMP2/MIR21/GATA4/SMAD2/ENG/SOX11/ABL1/ITGA3/RUNX2/HOXA13/MIR140/TBX20/MAPK3/BMPR2/ACVR1/KDR/GDF15/BMP6/WNT1/MIR26A1/LEFTY2/MIR20A/BMP7/EGR1	41
BP	GO:0010656	negative regulation of muscle cell apoptotic process	2.73244e-16	2.75342e-15	8.61403e-16	DNMT1/IGF1/JAK2/HMOX1/MIR21/GATA4/IGF1R/EDN1/MIR17/NFE2L2/LRP6/MIR145/MIR210/PAX8/MIR24-1/MIR20A/MIR199A1/BMP7/MIR106B/MIR19A/MIR92A1/PTK2B/MIR30E	23
BP	GO:0034101	erythrocyte homeostasis	2.82151e-16	2.83833e-15	8.87967e-16	KCNQ1/STAT3/KIT/RB1/ADAR/GATA2/ERCC2/GATA1/GATA3/STAT5B/G6PD/STAT1/JAK2/BMP4/HIF1A/HMOX1/RPS19/VEGFA/GPI/JAK3/PRKDC/B2M/EPO/IKZF1/HSPA9/CDK6/CASP3/FOXO3/MIR221/SH2B3/MIR222/EPAS1/MAPK14/ETS1/LYN/ISG15/BCL6	37
BP	GO:0046686	response to cadmium ion	2.83999e-16	2.85207e-15	8.92264e-16	AKT1/KIT/EGFR/CDKN1B/TERT/SOD1/CYP1A2/ARG1/MAPK1/CAT/HMOX1/ERCC1/PTH/GPI/MMP9/MAPK3/PCNA/SOD2/CHUK/FOS/JUN/MAPK8/AKR1C3/CDK1/OGG1	25
BP	GO:0002067	glandular epithelial cell differentiation	2.94112e-16	2.94861e-15	9.22467e-16	FGFR2/MEN1/NOTCH1/AKT1/TP63/HNF4A/WNT5A/EXT1/BMP4/BMP2/FGF8/SMO/FASN/FGF2/CDK6/CDH2/GSK3B/RARB/BMP6/IL13/RHEB/DLL1/RARA/FOXA1	24
BP	GO:0032386	regulation of intracellular transport	3.0481e-16	3.05068e-15	9.544e-16	NF1/BAP1/PTPN11/STK11/CDH1/C11orf65/GLI3/HRAS/SUFU/BARD1/ADIPOQ/LEP/PIK3R1/SMAD3/MAP2K1/MAP2K2/SETD2/PIK3R2/TGFB1/PRKCD/PCSK9/IL1B/SHH/JAK2/AKT2/IFNG/MAPK1/BMP4/MYBPC3/CDC42/PRKN/NSUN2/TNNT2/PRKACA/SMO/USP7/MIR17/CD36/TCF7L2/YWHAE/JUP/PRKAA1/PTGS2/MAPK3/LRRK2/ERBB2/SRC/MIR27B/PRKD1/FBXW7/GSK3B/MAPK8/RINT1/TXN/MAPK14/EZR/CDK1/NUP214/XPO1/HDAC3/MSN	61
BP	GO:0007599	hemostasis	3.65336e-16	3.65027e-15	1.14198e-15	COL3A1/PIK3CA/PDGFRA/WAS/ACTB/APOE/CD40LG/GNAS/IL6/PLCG2/GATA1/HNF4A/CAV1/PRKCD/SERPINA1/SHH/JAK2/SERPINE1/NOS3/CD40/GNAQ/TLR4/MPL/GPI/EDN1/ITGB3/CD36/IL6ST/PIK3CG/PLG/FN1/PLAT/NFE2L2/F3/PIK3CB/SRC/PDGFB/VTN/CD59/HSPB1/SH2B3/SYK/THBS1/PRKCA/MAPK14/ANXA5/PLAU/LYN/CD34	49
BP	GO:0046849	bone remodeling	3.94728e-16	3.93728e-15	1.23177e-15	NF1/MITF/NOTCH2/LEP/IL6/TGFB3/CTNNB1/TGFB1/GJA1/GREM1/EXT1/LEPR/TPP1/TF/PTH/TNFAIP3/ITGB3/TNFRSF11B/TFRC/TNFSF11/SRC/CSF1R/SPP1/CALCA/TNFRSF11A/SYK/PRKCA/IL7/TRAF6/PTK2B	30
BP	GO:0031100	animal organ regeneration	3.97577e-16	3.95235e-15	1.23648e-15	PTCH1/GLI3/UGT1A1/NOTCH1/TGFBR2/IL6/TNF/GATA1/ACE/EZH2/IL10/HMOX1/MYC/CCND1/FLT3/HGF/TYMS/CLDN1/PCNA/GLI1/WNT1/IGF2R/CDK1/ANGPT2/CXCL12/CCNA2	26
BP	GO:1905330	regulation of morphogenesis of an epithelium	3.97577e-16	3.95235e-15	1.23648e-15	AR/TNF/PIK3CD/GATA3/CTNNB1/GJA1/GREM1/SHH/WNT5A/ESR1/BMP4/EGF/MIR21/FOXP1/FGF10/SOX9/VEGFA/SMO/ABL1/HGF/FGF2/SNAI2/PAX8/CXCL10/BMP7/FGF7	26
BP	GO:1903557	positive regulation of tumor necrosis factor superfamily cytokine production	3.98863e-16	3.95847e-15	1.2384e-15	PTPN11/STAT3/LEP/PIK3R1/IL6/PLCG2/TWIST1/WNT5A/JAK2/IFNG/TLR4/CD36/PTPRC/IL1A/FADD/IL17A/LRRK2/CLU/MIR27B/MYD88/HMGB1/HSPB1/TLR2/RIPK1/SYK/THBS1/MIF/HDAC2/MIR144/AGER/BCL10/HAVCR2/TLR9	33
BP	GO:0050777	negative regulation of immune response	4.01763e-16	3.98055e-15	1.24531e-15	COL3A1/INS/PPARG/ADAR/FOXP3/IL10/HFE/CTLA4/CD46/ARG1/HLA-B/HMOX1/MIR21/RPS19/HLA-DRB1/TNFAIP3/JAK3/IL7R/NR1H2/PTPRC/RHBDF2/GPX1/AHR/IL4/IL2/SRC/HLA-A/BCR/CD59/CD55/PDCD1/SYK/IFNB1/PLCG1/MAPK14/STAT6/LYN/ISG15/MIR19A/HAVCR2/BCL6/IFNA2/LGALS3	43
BP	GO:0046324	regulation of glucose import	4.60785e-16	4.55006e-15	1.42348e-15	PTPN11/INS/INSR/AKT1/ADIPOQ/LEP/PIK3R1/IGF1/TNF/GPC3/ACE/TERT/AKT2/IRS1/MYC/PTH/NFE2L2/IRS2/MIR223/FGF19/HK2/MAPK14/MIR143/RPS6KB1/MIR107	25
BP	GO:1903670	regulation of sprouting angiogenesis	4.60785e-16	4.55006e-15	1.42348e-15	IL10/GHRL/GLUL/MIR34A/VEGFA/MIR17/MIR126/MIR125A/PIK3CB/PKM/FGF2/ALOX5/JAK1/MIR221/MIR31/THBS1/MIR34C/DLL1/MIR20A/MIR18A/MIR19A/TJP1/MIR30B/MIR92A1/MIR30E	25
BP	GO:0002764	immune response-regulating signaling pathway	4.71402e-16	4.64713e-15	1.45385e-15	CREBBP/STK11/PIK3CA/HRAS/EP300/KIT/PLCG2/TNF/PIK3CD/GATA3/FOXP3/ADA/CTLA4/CAV1/PRKCD/ESR1/XIAP/ITK/MAPK1/CYLD/HSPD1/FOXP1/CD40/TLR4/HLA-DRB1/MIR34A/IKBKG/BTK/ABL1/MIR17/TNFAIP3/EIF2B5/CD36/CD8A/DDX3X/HLA-DQB1/MIR140/PTPRC/BCL2/IKBKB/NFKBIA/MIR146A/SRC/HLA-A/MYD88/CD79A/HMGB1/ITCH/MALT1/TLR2/BAX/CD19/MAP3K1/CARD11/MAPK10/PTK2/MAP3K7/SYK/MAPK8/CD28/PLCG1/EZR/RELA/C3AR1/LYN/MIR18A/TRAF6/MIR19A/BCL10…	76
BP	GO:0070231	T cell apoptotic process	4.78954e-16	4.7137e-15	1.47467e-15	TP53/GLI3/AKT1/FAS/ADA/FASLG/RAG1/WNT5A/BMP4/HIF1A/CD27/IL2RA/JAK3/IL7R/FADD/BAX/RIPK1/PDCD1/CCL5/CD274/IDO1/BCL10/LGALS3	23
BP	GO:0060411	cardiac septum morphogenesis	4.92184e-16	4.83585e-15	1.51289e-15	TP53/FGFR2/SMAD4/JAG1/BMPR1A/NOTCH1/TGFBR2/NOTCH2/TGFBR1/TGFB2/WNT5A/NSD2/TBX3/BMP4/GATA4/ENG/NOS3/FGF8/SOX11/SMO/MDM2/TBX20/BMPR2/ACVR1/ROBO1/SOX4/BMP7	27
BP	GO:0033044	regulation of chromosome organization	4.93178e-16	4.83756e-15	1.51342e-15	ATM/APC/ATRX/NBN/AXIN2/RAD50/DNMT1/MRE11/RTEL1/RB1/BUB1B/POT1/ERCC4/ATR/LIG4/CTNNB1/RAD21/DKC1/MAPT/CTC1/MAPK1/NAA10/TINF2/MYC/ERCC1/USP7/CTCF/YY1/MAPK3/SLX4/SRC/XRCC1/PARP1/H3-3A/HNRNPA2B1/ACD/TRIP13/HNRNPA1/BUB3/PLK1/TOP2A/BUB1/MAD1L1/BECN1/FEN1/XRCC3/XRCC5	47
BP	GO:0009266	response to temperature stimulus	4.99499e-16	4.89144e-15	1.53028e-15	ATM/NF1/CREBBP/EP300/AKT1/MTOR/ATR/IGF1/SOD1/MAPT/CXCR4/HSPD1/HMOX1/CASP8/NOS3/EIF2AK3/SIRT1/PRKACA/EIF2B5/YWHAE/PRKAA1/IL1A/PTGS2/NTRK1/SST/NFKBIA/SOD2/FOXO1/HSPB1/GSK3B/STUB1/TRPM3/CALCA/FOS/HSP90AA1/THBS1/HDAC2/RHO/CXCL10/RPS6KB1/LYN/CD34/CXCL12	43
BP	GO:0003018	vascular process in circulatory system	5.02065e-16	4.90843e-15	1.53559e-15	SLC2A1/INS/INSR/CASR/APOE/LEP/TNF/CRP/ACE/TGFB1/CAV1/ACTA2/EXT2/CPS1/ABCC2/SOD1/SLC19A1/EXT1/LEPR/SLC16A1/MIR21/NOS3/ABCB1/VEGFA/EDN1/ABL1/CD36/TFRC/PPARD/MMP2/AGTR1/GPX1/PTGS2/BMPR2/LRP1/SRC/SLC6A9/SOD2/BCR/RHOA/ABCC4/TEK/CALCA/BMP6/ABCC3/EDNRA/MIR23A/ABCC1/ABCG2/SLC5A5/AGER/TJP1/MIR92A1	53
BP	GO:0014033	neural crest cell differentiation	5.23255e-16	5.10714e-15	1.59776e-15	SMAD4/RET/JAG1/BMPR1A/PHOX2B/SOX10/TWIST1/FOLR1/SHH/EXT1/MAPK1/BMP4/HIF1A/CDC42/SOX9/SOX11/SMO/EDN1/KITLG/LAMA5/FN1/MAPK3/ACVR1/CDH2/SNAI2/LRP6/ERBB4/FGF19/EDNRA/BMP7/NRG1	31
BP	GO:0051149	positive regulation of muscle cell differentiation	5.53412e-16	5.39257e-15	1.68706e-15	KIT/MTOR/IGF1/TGFB1/GREM1/SHH/BMP4/MIR21/ENG/SIRT1/MIR34A/EDN1/MDM2/MIR140/BCL2/MIR22/SOD2/MIR145/MIR133B/MMP14/MAPK14/MIR199A1/MIR204/MIR18A/MIR19A/MIR125B1/MIR424/NRG1	28
BP	GO:0001656	metanephros development	5.63475e-16	5.48158e-15	1.7149e-15	FBN1/NF1/PTCH1/WT1/SMAD4/GLI3/RET/PDGFRA/ADIPOQ/PDGFRB/HNF1B/GPC3/GATA3/CTNNB1/STAT1/GREM1/SHH/BMP4/FGF10/MYC/FGF8/SOX9/SMO/BCL2/YAP1/PDGFB/PAX8/BMP7/CD34/EGR1	30
BP	GO:0007596	blood coagulation	5.67577e-16	5.5124e-15	1.72455e-15	COL3A1/PIK3CA/PDGFRA/WAS/ACTB/APOE/CD40LG/GNAS/IL6/PLCG2/GATA1/HNF4A/CAV1/PRKCD/SERPINA1/SHH/JAK2/SERPINE1/NOS3/CD40/GNAQ/TLR4/MPL/EDN1/ITGB3/CD36/IL6ST/PIK3CG/PLG/FN1/PLAT/NFE2L2/F3/PIK3CB/SRC/PDGFB/VTN/CD59/HSPB1/SH2B3/SYK/THBS1/PRKCA/MAPK14/ANXA5/PLAU/LYN/CD34	48
BP	GO:0032835	glomerulus development	6.20852e-16	6.01811e-15	1.88275e-15	WT1/RET/JAG1/NOTCH1/PDGFRA/NOTCH2/ADIPOQ/PDGFRB/ACTA2/ASXL1/EXT1/NOTCH3/BMP4/MAGI2/MIR125A/BCL2/PDGFB/IL6R/TEK/PROM1/EDNRA/BMP7/ANGPT2/CD34/PECAM1/EGR1	26
BP	GO:0032869	cellular response to insulin stimulus	6.21685e-16	6.01811e-15	1.88275e-15	APC/TSC2/PTPN11/PIK3CA/INS/INSR/AKT1/PPARG/RB1/ADIPOQ/LEP/PIK3R1/PIK3R2/CDK4/IGF2/STAT1/PRKCD/PCSK9/IL1B/AKT2/IRS1/IGF1R/MYC/SIRT1/PRKDC/IGFBP1/PRKAA1/PKM/IRS2/SRC/PARP1/SOCS1/FOXO1/GSK3B/HDAC9/SRD5A1/GRB2/RPS6KB1/XBP1/MIR107/SP1/KAT2B/MIR15B/MIR195/ESRRA/SOCS3	46
BP	GO:0060047	heart contraction	6.3345e-16	6.12197e-15	1.91525e-15	KCNH2/KCNQ1/PIK3CA/AKAP9/MTOR/CACNA2D1/TNF/ACE/DSP/TGFB2/ADA/RYR2/CAV1/EXT2/GJA1/SOD1/JAK2/DMD/EXT1/CXCR4/MYBPC3/CDC42/GATA4/NOS3/PKP2/TNNT2/PRKACA/EDN1/ACTC1/YWHAE/MDM2/PIK3CG/JUP/TPM1/DSG2/GPX1/IL2/DSC2/GSN/MIR200C/CALCA/CTNNA3/EDNRA/MIR26A1/EPAS1/CHGA/CCN2/HBEGF/MIR19A/MIR92A1/MIR30E	51
BP	GO:0001101	response to acid chemical	6.39666e-16	6.17041e-15	1.9304e-15	COL3A1/PIK3CA/DNMT1/PDGFRA/MTHFR/COL1A1/EGFR/MTOR/DNMT3A/TNF/CDKN1B/CPS1/AIFM1/ARG1/IGF1R/MYC/VEGFA/EDN1/MMP2/NTRK2/NTRK1/SST/NQO1/PCNA/SOCS1/CASP3/RHOA/PIK3C3/MIR342/CCN2/RPS6KB1/XBP1/RPTOR/LYN/MIR92A1/BCL2L1	36
BP	GO:0032677	regulation of interleukin-8 production	6.41597e-16	6.17041e-15	1.9304e-15	STAT3/ADIPOQ/LEP/IL6/TNF/CRP/IL10/IL1B/WNT5A/SERPINE1/ELANE/TLR4/MIRLET7C/PTPRC/FADD/F3/MIR132/MIR146A/MYD88/HMGB1/NOS2/TLR2/RIPK1/SYK/MIR93/MIR204/MIR106B/RELA/MIR203A/BCL10/DDIT3/TLR9	32
BP	GO:2001243	negative regulation of intrinsic apoptotic signaling pathway	6.41597e-16	6.17041e-15	1.9304e-15	INS/AKT1/HIF1A/MIR21/PRKN/KDM1A/SIRT1/MIR17/DDX3X/MDM2/MMP9/EPO/BCL2/GPX1/PTGS2/NFE2L2/PIK3CB/LRRK2/MIR132/CLU/HDAC1/SRC/SOD2/HSPB1/SNAI2/MUC1/MIF/XBP1/CD44/ENO1/CXCL12/BCL2L1	32
BP	GO:0061437	renal system vasculature development	6.73109e-16	6.45245e-15	2.01864e-15	WT1/NOTCH1/PDGFRA/NOTCH2/PDGFRB/ACTA2/NOTCH3/BMP4/MIR125A/PDGFB/IL6R/TEK/EDNRA/BMP7/ANGPT2/CD34/PECAM1/EGR1	18
BP	GO:0061440	kidney vasculature development	6.73109e-16	6.45245e-15	2.01864e-15	WT1/NOTCH1/PDGFRA/NOTCH2/PDGFRB/ACTA2/NOTCH3/BMP4/MIR125A/PDGFB/IL6R/TEK/EDNRA/BMP7/ANGPT2/CD34/PECAM1/EGR1	18
BP	GO:0042176	regulation of protein catabolic process	6.84162e-16	6.54778e-15	2.04846e-15	PTEN/APC/CDH1/SMAD4/INS/CHEK2/SUFU/AKT1/BARD1/APOE/EGFR/SMAD3/TNF/LDLR/GPC3/CDKN1B/IL10/HFE/CAV1/PCSK9/IL1B/SHH/WNT5A/IFNG/DVL1/EGF/PRKN/SOX9/RPL5/PRKACA/HMGCR/USP7/CEBPA/RPL11/CSNK2A1/TNFAIP3/MDM2/GPX1/NFE2L2/LRRK2/ODC1/CLU/LRP1/FOXO1/ITCH/NOS2/FBXW7/GSK3B/STUB1/HSP90AA1/TIMP1/PTK2/WNT1/TNFRSF1B/ARAF/AMER1/FHIT/PLK1/EZR/RELA/MDM4/XPO1/MSN/AXIN1/NRG1/PTK2B/KEAP1	67
BP	GO:0003203	endocardial cushion morphogenesis	6.99392e-16	6.6827e-15	2.09067e-15	SMAD4/BMPR1A/NOTCH1/TGFBR2/TGFBR1/TGFB2/TWIST1/TBX3/BMP2/ENG/NOS3/FGF8/SOX9/MDM2/TBX20/ACVR1/SNAI2/ROBO1/BMP7/MDM4	20
BP	GO:0017148	negative regulation of translation	7.54633e-16	7.19888e-15	2.25216e-15	MLH1/TSC1/DIS3L2/DHFR/FTO/MIR21/EIF2AK3/MIR17/GAPDH/DDX3X/MIR378A/MIR27A/CALR/EIF2AK2/TYMS/MIR132/MIR146A/MIR27B/AGO2/MIR29C/SHMT1/MIR200C/MIR29A/MIR200B/MIR145/MIR221/MIR31/MIR16-1/MIR483/MIR210/MIRLET7E/MIR133B/MIR222/EIF4E/MIR10B/MIR144/RARA/MIR15A/MIR20A/MIR9-1/MIR107/MIR204/MIR106B/MIR15B/MIR128-1/MIR182/MIR125B1/MIR96/MIR148A/MIR92A1/MIR29B1	51
BP	GO:0030177	positive regulation of Wnt signaling pathway	7.61533e-16	7.25298e-15	2.26908e-15	SMARCA4/FGFR2/COL1A1/EGFR/SMAD3/ZEB2/CDC73/GPC3/TERT/TGFB1/CAV1/SHH/WNT5A/XIAP/TBL1XR1/EGF/BMP2/FGF10/ABL1/CSNK2A1/TNFAIP3/FGF9/DDX3X/CDH3/JUP/NFKB1/YAP1/LRRK2/FGF2/SRC/MIR145/TLR2/MIR26A1/SOX4/AMER1/MACF1/WNT3/MIR29B1	38
BP	GO:0033077	T cell differentiation in thymus	8.17016e-16	7.7663e-15	2.42967e-15	TP53/STK11/GLI3/GLI2/LIG4/GATA3/CTNNB1/FOXP3/ADA/STAT5B/RAG1/SOD1/IL1B/SHH/BMP4/PRKDC/IL7R/PTPRC/B2M/BCL2/IL1A/FADD/ERBB2/CDK6/ADAM17/CARD11/WNT1/CD28	28
BP	GO:0070918	primary sncRNA processing	8.18059e-16	7.7663e-15	2.42967e-15	TP53/DICER1/STAT3/EGFR/ADAR/SMAD3/MAP2K1/IL6/TNF/H19/MAP2K2/TERT/MYCN/TGFB1/ESR1/BMP4/SMAD2/RMRP/DDX3X/DROSHA/AGO2/NCOR1/HNRNPA2B1/RIPK1	24
BP	GO:1900182	positive regulation of protein localization to nucleus	8.32768e-16	7.89325e-15	2.46939e-15	STK11/CDH1/INS/GLI3/AKT1/LEP/PIK3R1/SMAD3/TERT/PIK3R2/TGFB1/DKC1/PRKCD/SHH/JAK2/IFNG/EIF2AK3/SMO/TFRC/JUP/PTGS2/YAP1/SRC/PRKD1/PARP1/MAPK14/PLK1/CDK1/HDAC3	29
BP	GO:0002244	hematopoietic progenitor cell differentiation	8.36305e-16	7.91407e-15	2.4759e-15	TP53/FLCN/NOTCH1/PDGFRA/KIT/ADAR/ERCC2/LIG4/GATA3/ACE/SBDS/TGFB1/SHH/EXT1/BMP4/ABL1/KITLG/PRKDC/FLT3/PTPRC/BCL2/EIF2AK2/NFE2L2/KDR/CSF1R/HSPA9/CDK6/ITCH/REST/FLT4/SOX4/TOP2A/FLT1/MYB/XRCC5	35
BP	GO:0032637	interleukin-8 production	8.80779e-16	8.30831e-15	2.59924e-15	STAT3/ADIPOQ/LEP/IL6/TNF/CRP/IL10/IL1B/WNT5A/SERPINE1/ELANE/TLR4/MIRLET7C/PTPRC/FADD/F3/MIR132/MIR146A/MYD88/HMGB1/NOS2/TLR2/RIPK1/SYK/MIR93/MIR204/MIR106B/RELA/MIR203A/BCL10/DDIT3/TLR9	32
BP	GO:0032760	positive regulation of tumor necrosis factor production	8.80779e-16	8.30831e-15	2.59924e-15	PTPN11/STAT3/LEP/PIK3R1/IL6/PLCG2/TWIST1/WNT5A/JAK2/IFNG/TLR4/CD36/PTPRC/IL1A/FADD/IL17A/LRRK2/CLU/MIR27B/MYD88/HMGB1/HSPB1/TLR2/RIPK1/SYK/THBS1/MIF/HDAC2/MIR144/AGER/HAVCR2/TLR9	32
BP	GO:0055021	regulation of cardiac muscle tissue growth	9.60202e-16	9.04305e-15	2.8291e-15	PTEN/FGFR2/BMPR1A/NOTCH1/RUNX1/TGFBR2/TGFBR1/IGF1/G6PD/PPARA/EDN1/FGF9/YY1/TBX20/YAP1/FGF2/MIR200B/GLI1/ERBB4/MIR222/MAPK14/MIR199A1/CDK1/MIR204/MIR19A/MIR25	26
BP	GO:1902807	negative regulation of cell cycle G1/S phase transition	1.0171e-15	9.56363e-15	2.99196e-15	ATM/PTEN/APC/TP53/CHEK2/MEN1/RB1/CDC73/CDKN1B/EZH2/SOX2/CCL2/CCND1/PRKDC/MDM2/BCL2/ACVR1/CDKN2B/MIR29C/MIR451A/MIR29A/CDKN1A/MUC1/MIR16-1/MIR133B/MIR26A1/MIR10A/MIR15A/MIR15B/MIR193A/MIR29B1	31
BP	GO:0002705	positive regulation of leukocyte mediated immunity	1.0475e-15	9.8338e-15	3.07649e-15	MSH2/MLH1/KIT/IL6/PLCG2/TNF/GATA3/FOXP3/STAT5B/TGFB1/IL1B/NSD2/ARG1/HLA-B/HSPD1/CD40/HLA-DRB1/BTK/TFRC/PTPRC/B2M/IL18/IL4/FADD/IL2/HLA-A/NOS2/CD55/MALT1/MAP3K7/IL1R1/IL12RB1/CD28/LTA/TP53BP1/STAT6/TRAF6	37
BP	GO:0071466	cellular response to xenobiotic stimulus	1.08253e-15	1.01466e-14	3.17433e-15	TP53/KCNH2/KCNQ1/UGT1A1/CHEK2/RB1/ADIPOQ/SOX10/CYP1B1/CYP2D6/HNF4A/AIP/CYP3A4/CYP2C19/IL1B/EPHX1/CXCR4/CYP1A2/ABCB11/CYP1A1/MYC/CYP2A6/GSTM1/EDN1/CYP3A5/TFRC/GSTP1/PRKAA1/AHR/NFE2L2/NQO1/PCNA/NAT2/NOS2/REST/HSPA5/SULT1A1/RECQL5/MCM7/E2F1/NAT1	41
BP	GO:0001838	embryonic epithelial tube formation	1.10258e-15	1.03018e-14	3.2229e-15	PTCH1/TSC2/TSC1/MED12/RET/SUFU/MTHFR/HNF1B/GATA3/TGFB2/CTNNB1/SETD2/TWIST1/TGFB1/GREM1/FOLR1/WNT5A/MTHFD1/BMP4/DVL1/HIF1A/SOX9/PRKACA/SOX11/ABL1/CASP3/SPINT2/STK4/SOX4/PAX8/RARA/BMP7/STIL/TRAF6/BCL10	35
BP	GO:0030218	erythrocyte differentiation	1.10258e-15	1.03018e-14	3.2229e-15	KCNQ1/STAT3/KIT/RB1/ADAR/GATA2/ERCC2/GATA1/GATA3/STAT5B/G6PD/STAT1/JAK2/BMP4/HIF1A/RPS19/VEGFA/JAK3/PRKDC/B2M/EPO/IKZF1/HSPA9/CDK6/CASP3/FOXO3/MIR221/SH2B3/MIR222/EPAS1/MAPK14/ETS1/LYN/ISG15/BCL6	35
BP	GO:0001707	mesoderm formation	1.11931e-15	1.04252e-14	3.26149e-15	FGFR2/BMPR1A/PRKAR1A/SMAD3/NF2/EXT2/GJA1/WNT5A/BMP4/SMAD2/PRKACA/GPI/ITGA3/ITGB3/TBX20/BMPR2/HMGA2/ACVR1/MIR200C/MIR145/MIR150/BMP7/ITGB4/ITGB1/WNT3/AXIN1/TXNRD1	27
BP	GO:0002381	immunoglobulin production involved in immunoglobulin-mediated immune response	1.11931e-15	1.04252e-14	3.26149e-15	MSH6/MSH2/MLH1/NBN/CD40LG/LIG4/FOXP3/IL10/TGFB1/NSD2/HSPD1/CD40/ERCC1/HLA-DRB1/BTK/TFRC/HLA-DQB1/PTPRC/B2M/IL4/IL2/CD28/TP53BP1/STAT6/EXO1/HLA-DQA1/BCL6	27
BP	GO:0072080	nephron tubule development	1.12916e-15	1.05003e-14	3.285e-15	PTCH1/WT1/SMAD4/GLI3/JAG1/NOTCH1/NOTCH2/HNF1B/GPC3/GATA3/CTNNB1/STAT1/GREM1/SHH/BMP4/BMP2/MYC/FGF8/SOX9/VEGFA/SMO/LAMA5/BCL2/PBX1/YAP1/FGF2/WNT1/PROM1/PAX8/DLL1	30
BP	GO:0031331	positive regulation of cellular catabolic process	1.1687e-15	1.08509e-14	3.3947e-15	ATM/PTEN/MLH1/TSC2/FLCN/STK11/INS/TSC1/INSR/AKT1/APOE/DIS3L2/IGF1/IL6/TNF/LDLR/TWIST1/FTO/CAV1/PRKCD/PCSK9/IL1B/KCNQ1OT1/AKT2/IFNG/PPARA/DVL1/IRS1/HIF1A/EGF/HMOX1/MYC/PRKN/SIRT1/IKBKG/CEBPA/TNFAIP3/MDM2/PRKAA1/IL4/NFE2L2/MAPK3/KAT5/PIK3CB/LRRK2/CLU/LRP1/IRS2/PRKD1/FOXO1/KDR/AGO2/HMGB1/ITCH/FBXW7/GSK3B/STUB1/BAX/FOXO3/HSP90AA1/PTK2/MAP3K7/TNFRSF1B/AMER1/PLK1/EZR/BECN1/MSN/AXIN1/PTK2B/KEAP1/DCN	72
BP	GO:0044403	biological process involved in symbiotic interaction	1.1842e-15	1.09775e-14	3.4343e-15	SMARCA4/INSR/EP300/CBL/APOE/EGFR/SMARCB1/LDLR/CRP/CAV1/CD46/JAK2/CXCR4/ARG1/HSPD1/ELANE/PRKN/HLA-DRB1/CXCL8/ITGB3/GAPDH/TFRC/AGTR1/GPX1/PLG/FN1/HMGA2/CD4/CLDN1/HDAC1/SRC/CSF1R/MYD88/CHD1/ITCH/ICAM1/GSN/CD55/JUN/REST/MIR221/CCL5/HSPA8/CCR5/MIR222/IGF2R/RPSA/CTSB/CDK1/SP1/ITGB1/ANPEP/IFNA2/BCL2L1/BSG	55
BP	GO:0008625	extrinsic apoptotic signaling pathway via death domain receptors	1.1962e-15	1.10506e-14	3.45716e-15	PTEN/BRCA1/NF1/RAF1/TNFRSF1A/PIK3R1/TNF/FASLG/SERPINE1/HMOX1/CASP8/NOS3/TNFAIP3/DDX3X/BCL2/GPX1/NGF/FADD/HGF/ICAM1/GSK3B/BAX/MIR221/STK4/THBS1/DIABLO/MIR222/LGALS3/BCL2L1	29
BP	GO:0046323	glucose import	1.19769e-15	1.10506e-14	3.45716e-15	PTPN11/SLC2A1/INS/TSC1/INSR/AKT1/ADIPOQ/LEP/PIK3R1/IGF1/TNF/GPC3/ACE/TERT/HNF1A/AKT2/IRS1/MYC/PTH/NFE2L2/IRS2/MIR223/FGF19/HK2/MAPK14/MIR143/RPS6KB1/MIR107	28
BP	GO:0048708	astrocyte differentiation	1.19769e-15	1.10506e-14	3.45716e-15	NF1/PTPN11/STAT3/KRAS/NOTCH1/MAP2K1/IL6/TNF/LDLR/IL1B/SHH/MAPT/IFNG/MAPK1/BMP2/TLR4/SOX9/SMO/ABL1/EIF2B5/IL6ST/MAPK3/LRP1/CDK6/MIR142/VIM/DLL1/AGER	28
BP	GO:0019218	regulation of steroid metabolic process	1.20391e-15	1.10906e-14	3.46968e-15	UGT1A1/KIT/APOE/LEP/APOB/TNF/LDLR/STAT5B/SOD1/CYP27B1/IFNG/ABCB11/BMP2/IGF1R/SIRT1/MIR33A/AGTR1/NFKB1/PRKAA1/MIR27A/IL1A/MIR27B/SNAI2/STUB1/REST/BMP6/FGF19/AKR1C3/FGFR4/MIR182/EGR1/MIR96	32
BP	GO:0002831	regulation of response to biotic stimulus	1.20588e-15	1.10915e-14	3.46995e-15	CREBBP/PTPN11/INS/EP300/PPARG/APOE/ADAR/LEP/PLCG2/FOXP3/STAT5B/STAT1/IL1B/WNT5A/XIAP/ARG1/HLA-B/HSPD1/MIR21/CASP8/FOXP1/TLR4/RPS19/HLA-DRB1/TNFAIP3/CD36/PRKDC/NR1H2/AHR/IKBKB/IL4/FADD/NFE2L2/MAPK3/IL17A/SRC/HLA-A/SOCS1/HMGB1/ITCH/CD55/BMP6/HSP90AA1/MAP3K7/CCL5/SYK/IFNB1/CD274/IL12RB1/MIF/PRKCA/LYN/ISG15/TRAF6/HAVCR2/TRAF3/KLK3/IL15/PAK1/IRF1/XRCC5/XRCC6	62
BP	GO:0070102	interleukin-6-mediated signaling pathway	1.20848e-15	1.10981e-14	3.47202e-15	SMAD4/STAT3/IL6/JAK2/CEBPA/MIRLET7C/IL6ST/MIR125A/YAP1/SRC/IL6R/JAK1/RIPK1/MIRLET7E/MIR26A1/MIR125B1/MIR99A	17
BP	GO:0032768	regulation of monooxygenase activity	1.33741e-15	1.2263e-14	3.83647e-15	INS/AKT1/APOE/EGFR/LEP/DHFR/TNF/TERT/CAV1/IL1B/CYP27B1/IFNG/HIF1A/VDR/CDH3/NFKB1/MIR378A/IL1A/PIK3CB/MIR132/MIR27B/MIR26A1/PTK2B/MIR130B	24
BP	GO:0021700	developmental maturation	1.37196e-15	1.25603e-14	3.92948e-15	BRCA2/PTEN/NF1/RET/CDKN1C/RYR1/PPARG/RB1/GATA2/FGFR3/LEP/SOX10/IGF1/ERCC2/GATA3/CFTR/TGFB2/CTNNB1/G6PD/GJA1/GREM1/WNT5A/EXT1/HOXB13/HIF1A/BMP2/NSUN2/KDM1A/PRKACA/PTH/BTK/VEGFA/EDN1/CEBPA/SYP/RUNX2/CDH3/MMP2/EPO/BCL2/PPP2R1A/TYMS/LRRK2/KDR/RHOA/FOXO3/TRIP13/WNT1/EDNRA/EPAS1/PGR/SPINK1/DDIT3/PTK2B/IL15/FOXA1	56
BP	GO:0035196	production of miRNAs involved in gene silencing by miRNA	1.40149e-15	1.2791e-14	4.00164e-15	TP53/DICER1/STAT3/EGFR/ADAR/SMAD3/MAP2K1/IL6/TNF/H19/MAP2K2/TERT/MYCN/TGFB1/ESR1/BMP4/SMAD2/DDX3X/DROSHA/AGO2/NCOR1/HNRNPA2B1/RIPK1	23
BP	GO:0046622	positive regulation of organ growth	1.40149e-15	1.2791e-14	4.00164e-15	WT1/FGFR2/BMPR1A/NOTCH1/AKT1/IGF1/IGF2/FGF8/SMO/EDN1/FGF9/TBX20/YAP1/FGF2/GLI1/ERBB4/MIR222/MAPK14/MIR199A1/CDK1/MIR204/IL7/MIR19A	23
BP	GO:0050817	coagulation	1.43832e-15	1.31069e-14	4.10048e-15	COL3A1/PIK3CA/PDGFRA/WAS/ACTB/APOE/CD40LG/GNAS/IL6/PLCG2/GATA1/HNF4A/CAV1/PRKCD/SERPINA1/SHH/JAK2/SERPINE1/NOS3/CD40/GNAQ/TLR4/MPL/EDN1/ITGB3/CD36/IL6ST/PIK3CG/PLG/FN1/PLAT/NFE2L2/F3/PIK3CB/SRC/PDGFB/VTN/CD59/HSPB1/SH2B3/SYK/THBS1/PRKCA/MAPK14/ANXA5/PLAU/LYN/CD34	48
BP	GO:0010611	regulation of cardiac muscle hypertrophy	1.47132e-15	1.3387e-14	4.18809e-15	SMAD4/LMNA/NOTCH1/PPARG/TNFRSF1A/SMAD3/IGF1/G6PD/PPARA/MIR21/EDN1/MIR17/IL6ST/YY1/PARP1/FOXO1/MIR145/TNFRSF1B/MIR34C/PRKCA/MIR20A/MIR199A1/MIR214/MIR19A/MIR25/BECN1	26
BP	GO:0071480	cellular response to gamma radiation	1.59342e-15	1.44756e-14	4.52866e-15	ATM/TP53/WRN/CHEK2/HRAS/ATR/MIR21/KDM1A/MDM2/RAD51/YAP1/CDKN1A/HSPA5/EGR1/H2AX/BCL2L1/XRCC5/XRCC6	18
BP	GO:0060420	regulation of heart growth	1.66785e-15	1.51285e-14	4.73292e-15	PTEN/WT1/FGFR2/BMPR1A/NOTCH1/RUNX1/TGFBR2/TGFBR1/IGF1/G6PD/PPARA/EDN1/FGF9/YY1/TBX20/YAP1/FGF2/MIR200B/GLI1/ERBB4/MIR222/MAPK14/MIR199A1/CDK1/MIR204/MIR19A/MIR25	27
BP	GO:0006417	regulation of translation	1.83717e-15	1.66388e-14	5.20541e-15	MLH1/TSC1/AKT1/MTOR/CYP1B1/DIS3L2/DHFR/IL6/TNF/FTO/AKT2/MIR21/EIF2AK3/RPL5/MIR17/EIF2B5/GAPDH/PRKDC/DDX3X/MIR378A/MIR27A/CALR/EIF2AK2/NPM1/TYMS/MIR132/ERBB2/PKM/MIR146A/MIR27B/AGO2/MIR29C/SHMT1/HSPB1/MIR200C/RHOA/MIR29A/MIR200B/MIR145/FOXO3/MIR221/CCL5/MIR31/MIR16-1/MIR483/THBS1/MIR210/MIRLET7E/MIR133B/SOX4/VIM/MIR222/EIF4E/CD28/MIR10B/MIR144/RARA/RPS6KB1/MIR15A/MIR20A/MIR9-1/MIR107/MIR204/MIR106…	73
BP	GO:0051150	regulation of smooth muscle cell differentiation	1.96729e-15	1.779e-14	5.56556e-15	FGFR2/DNMT1/KIT/SHH/BMP4/MIR21/ENG/SIRT1/MIR34A/FGF9/MIR140/MIR22/PDGFB/SOD2/MIR145/MIR221/MIR26A1/MIR15B/MIR18A/MIR125B1/MIR424	21
BP	GO:0090399	replicative senescence	2.05008e-15	1.85103e-14	5.7909e-15	ATM/TP53/WRN/CHEK2/CDKN2A/ATR/TERT/CTC1/SERPINE1/MIR21/ERCC1/MME/CHEK1/CDKN1A	14
BP	GO:0003279	cardiac septum development	2.2212e-15	2.00247e-14	6.2647e-15	TP53/FGFR2/SMAD4/JAG1/BMPR1A/NOTCH1/SUFU/TGFBR2/NOTCH2/TGFBR1/GATA3/TGFB2/WNT5A/NSD2/TBX3/BMP4/GATA4/ENG/NOS3/FGF8/SOX11/SMO/MDM2/HOXA13/TBX20/BMPR2/ACVR1/ROBO1/SOX4/PAX8/BMP7/MDM4	32
BP	GO:0035850	epithelial cell differentiation involved in kidney development	2.29746e-15	2.06807e-14	6.46991e-15	WT1/JAG1/NOTCH1/NOTCH2/ADIPOQ/GATA3/CTNNB1/STAT1/ACTA2/GREM1/ASXL1/EXT1/BMP4/MAGI2/SMO/MMP9/YAP1/PDGFB/PROM1/EDNRA/PAX8/CD34	22
BP	GO:1904659	glucose transmembrane transport	2.40788e-15	2.16416e-14	6.77054e-15	PTPN11/SLC2A1/INS/TSC1/INSR/BRAF/AKT1/ADIPOQ/LEP/PIK3R1/IGF1/TNF/GPC3/ACE/TERT/HNF1A/IL1B/AKT2/IRS1/MYC/PTH/EDN1/PPARD/NFE2L2/IRS2/MIR223/FGF19/EDNRA/HK2/MAPK14/MIR143/RPS6KB1/MIR107	33
BP	GO:1904951	positive regulation of establishment of protein localization	2.44577e-15	2.19488e-14	6.86663e-15	BAP1/CDH1/INS/GLI3/HRAS/CASR/PPARG/LEP/PIK3R1/SMAD3/IGF1/TNF/TGFB3/CFTR/TGFB2/PIK3R2/TGFB1/DKC1/GHRL/PRKCD/IL1B/SHH/JAK2/AKT2/IFNG/HIF1A/CDC42/GLUL/TLR4/HLA-DRB1/PRKACA/SMO/TCF7L2/YWHAE/PPARD/NR1H2/JUP/WRAP53/PRKAA1/IL1A/PTGS2/ERBB2/IRS2/SRC/PRKD1/FBXW7/GSK3B/TLR2/BMP6/IL13/MAPK8/SOX4/MAPK14/EZR/CDK1/HDAC3/VEGFC	57
BP	GO:0002534	cytokine production involved in inflammatory response	2.46632e-15	2.2066e-14	6.90332e-15	BAP1/STAT3/LEP/IL6/TNF/H19/EZH2/PPARA/HIF1A/MIR21/TLR4/MIR17/MIR125A/MIR140/MIR378A/IL17A/MIR146A/ALOX5/MYD88/NOS2/MIR221/MIR16-1/MIR93/MIR26A1/MIR222/MAPK14/MIR203A	27
BP	GO:1900015	regulation of cytokine production involved in inflammatory response	2.46632e-15	2.2066e-14	6.90332e-15	BAP1/STAT3/LEP/IL6/TNF/H19/EZH2/PPARA/HIF1A/MIR21/TLR4/MIR17/MIR125A/MIR140/MIR378A/IL17A/MIR146A/ALOX5/MYD88/NOS2/MIR221/MIR16-1/MIR93/MIR26A1/MIR222/MAPK14/MIR203A	27
BP	GO:0046209	nitric oxide metabolic process	2.52209e-15	2.2531e-14	7.04877e-15	INSR/AKT1/SMAD3/CYP1B1/TNF/IL10/CAV1/CPS1/IL1B/JAK2/IFNG/NOS3/TLR4/EDN1/CD36/PTGS2/NQO1/MIR132/CLU/RAC1/SOD2/NOS2/TLR2/HSP90AA1/MIR199A1/CD34/MIR92A1/PTK2B	28
BP	GO:1901031	regulation of response to reactive oxygen species	2.71639e-15	2.42301e-14	7.58033e-15	MET/DHFR/H19/IL10/PYCR1/MIR21/MIR34A/ABL1/MIR17/CD36/NFE2L2/HGF/LRRK2/FOXO3/RIPK1/HDAC6/TXN/MIRLET7B/BMP7/MIR92A1	20
BP	GO:0032147	activation of protein kinase activity	2.85221e-15	2.54005e-14	7.94649e-15	STK11/PIK3CA/INS/INSR/TGFBR2/MTOR/LEP/MAP2K1/IGF1/TGFB2/GREM1/PRKCD/WNT5A/JAK2/EGF/MIR21/VEGFA/ABL1/ITGB3/EPO/IL18/IL4/SRC/PDGFB/SOCS1/IL6R/MALT1/CALCA/MAP3K7/CCL5/TXN/MIR143/RPTOR/TRAF6/AXIN1/NRG1/PTK2B	37
BP	GO:0030888	regulation of B cell proliferation	2.85621e-15	2.54005e-14	7.94649e-15	ATM/ADA/IL10/CTLA4/CD40/TLR4/BTK/TFRC/PTPRC/BCL2/AHR/IL4/IL2/IRS2/CASP3/CDKN1A/CARD11/IL13/MIF/IL5/IL7/LYN/BCL6/IKZF3/TLR9	25
BP	GO:0061326	renal tubule development	3.07868e-15	2.72967e-14	8.53971e-15	PTCH1/WT1/SMAD4/GLI3/JAG1/NOTCH1/NOTCH2/HNF1B/GPC3/GATA3/CTNNB1/STAT1/GREM1/SHH/BMP4/BMP2/MYC/FGF8/SOX9/VEGFA/SMO/LAMA5/BCL2/PBX1/YAP1/FGF2/WNT1/PROM1/PAX8/DLL1	30
BP	GO:1901655	cellular response to ketone	3.07868e-15	2.72967e-14	8.53971e-15	AR/AKT1/GJB2/SOX10/CYP1B1/CFTR/ACE/CDK4/NR3C1/JAK2/AIFM1/ARG1/ACACA/IGF1R/MYC/SIRT1/PRKAA1/AHR/PLAT/SRC/SPP1/FOXO3/SRD5A1/SERPINF1/AKR1C3/EIF4E/MIR342/RPS6KB1/SGK1/MSN	30
BP	GO:0071482	cellular response to light stimulus	3.28007e-15	2.90387e-14	9.08472e-15	TP53/CREBBP/STK11/POLD1/EP300/ERCC4/PIK3R1/ATR/PRKCD/AKT2/MYC/ERCC1/KDM1A/SIRT1/XPA/XPC/YY1/MMP2/MMP9/PTGS2/NPM1/PCNA/MME/DDB2/PARP1/CHEK1/CDKN1A/BAX/TIMP1/MMP1/MC1R/POLH/RHO/MMP3	34
BP	GO:1904888	cranial skeletal system development	3.36438e-15	2.97321e-14	9.30162e-15	FGFR2/GLI3/MED12/PDGFRA/TGFBR2/SMAD3/TP63/TGFBR1/TGFB3/TGFB2/CTNNB1/SETD2/TWIST1/TFAP2A/EXT1/MTHFD1/BMP4/SMAD2/FGF8/GNA11/RUNX2/FOXE1/PAX5/EDNRA/MMP14/FGF4	26
BP	GO:0090050	positive regulation of cell migration involved in sprouting angiogenesis	3.36846e-15	2.97321e-14	9.30162e-15	GATA2/AKT3/HMOX1/VEGFA/ABL1/MIR126/MIR27A/PTGS2/MIR132/MIR146A/FGF2/MIR27B/KDR/HDAC9/MIR31/MIR23A/MIR150/MIR10A/MIR10B	19
BP	GO:0002709	regulation of T cell mediated immunity	3.42214e-15	3.01608e-14	9.43574e-15	WAS/IL6/GATA3/FOXP3/HFE/IL1B/ARG1/HLA-B/HSPD1/HLA-DRB1/IL7R/PTPRC/B2M/IL18/AHR/IL4/FADD/HLA-A/HMGB1/CD55/MALT1/MAP3K7/IFNB1/IL1R1/TNFRSF1B/IL12RB1/AGER/TRAF6/IFNA2	29
BP	GO:0045599	negative regulation of fat cell differentiation	3.44539e-15	3.03205e-14	9.4857e-15	FLCN/JAG1/ADIPOQ/GATA2/SMAD3/IL6/TNF/GATA3/TGFB1/ASXL1/WNT5A/SIRT1/MIR27A/TRIO/YAP1/MIR27B/SOD2/FOXO1/WNT1/MIR483/MIR107/DDIT3/AXIN1/E2F1	24
BP	GO:0051222	positive regulation of protein transport	3.50867e-15	3.08314e-14	9.64554e-15	BAP1/CDH1/INS/GLI3/HRAS/CASR/PPARG/LEP/PIK3R1/SMAD3/IGF1/TNF/TGFB3/CFTR/TGFB2/PIK3R2/TGFB1/GHRL/PRKCD/IL1B/SHH/JAK2/AKT2/IFNG/HIF1A/CDC42/GLUL/TLR4/HLA-DRB1/PRKACA/SMO/TCF7L2/YWHAE/PPARD/NR1H2/JUP/PRKAA1/IL1A/PTGS2/ERBB2/IRS2/SRC/PRKD1/FBXW7/GSK3B/TLR2/BMP6/IL13/MAPK8/SOX4/MAPK14/EZR/CDK1/HDAC3/VEGFC	55
BP	GO:0061564	axon development	3.53612e-15	3.10264e-14	9.70655e-15	PTEN/PTCH1/PTPN11/STK11/FGFR2/SMAD4/GLI3/RET/NOTCH1/PHOX2B/ACTB/APOE/NOTCH2/CTNNA1/MAP2K1/DHFR/GLI2/MTR/GATA3/L1CAM/BDNF/FOLR1/SHH/WNT5A/JAK2/MAPT/EXT1/NOTCH3/DVL1/IGF1R/VEGFA/SMO/EDN1/ABL1/TUBB3/LAMA5/MMP2/BCL2/TRIO/FN1/NTRK2/NTRK1/NGF/BMPR2/ERBB2/RAC1/CSF1R/CASP3/EPHB4/SPP1/CDH2/ROBO1/GSK3B/CCK/CREB1/JUN/HSP90AA1/DCC/PTK2/MIR221/EDNRA/HDAC6/MIR222/PALLD/BMP7/TOP2B/MACF1/ITGB1/CXCL12/WNT3/CTNNA2…	74
BP	GO:2001057	reactive nitrogen species metabolic process	3.62445e-15	3.17543e-14	9.93426e-15	INSR/AKT1/SMAD3/CYP1B1/TNF/IL10/CAV1/CPS1/IL1B/JAK2/IFNG/NOS3/TLR4/EDN1/CD36/PTGS2/NQO1/MIR132/CLU/RAC1/SOD2/NOS2/TLR2/HSP90AA1/MIR199A1/CD34/MIR92A1/PTK2B	28
BP	GO:0001654	eye development	3.87577e-15	3.39058e-14	1.06074e-14	FBN1/NF1/SMARCA4/WT1/GLI3/RET/MITF/STAT3/JAG1/CDKN1C/PDGFRA/TGFBR2/EGFR/NOTCH2/PDGFRB/SMAD3/CYP1B1/TGFBR1/NF2/SPRED1/GATA3/CDKN1B/TGFB2/CTNNB1/FASLG/SOX2/TWIST1/MAF/GJA1/SHH/WNT5A/TFAP2A/BMP4/HIF1A/MAX/CYP1A1/FGF10/SOX9/VEGFA/SOX11/FGF9/YY1/BCL2/PBX1/NTRK2/BMPR2/TUG1/HDAC1/FGF2/KDR/RARB/BAX/JUN/BMP6/SERPINF1/PROM1/VIM/HDAC2/RHO/DLL1/RARA/BMP7/FLT1/KDM5B	64
BP	GO:0048546	digestive tract morphogenesis	3.94683e-15	3.44764e-14	1.07859e-14	FGFR2/GLI3/NOTCH1/PDGFRA/EGFR/SOX10/SMAD3/TP63/HNF1B/GLI2/CTNNB1/SHH/WNT5A/BMP4/HIF1A/GATA4/SMAD2/FGF10/SOX11/HOXA13/BCL2/GLI1	22
BP	GO:0048880	sensory system development	3.96751e-15	3.46058e-14	1.08264e-14	FBN1/NF1/SMARCA4/WT1/GLI3/RET/MITF/STAT3/JAG1/CDKN1C/PDGFRA/PHOX2B/TGFBR2/EGFR/NOTCH2/PDGFRB/SMAD3/CYP1B1/TGFBR1/NF2/SPRED1/GATA3/CDKN1B/TGFB2/CTNNB1/FASLG/SOX2/TWIST1/MAF/GJA1/SHH/WNT5A/TFAP2A/BMP4/HIF1A/MAX/CYP1A1/FGF10/SOX9/VEGFA/SOX11/FGF9/YY1/BCL2/PBX1/NTRK2/BMPR2/TUG1/HDAC1/FGF2/KDR/RARB/BAX/JUN/BMP6/SERPINF1/PROM1/VIM/HDAC2/RHO/DLL1/RARA/BMP7/FLT1/KDM5B	65
BP	GO:0010950	positive regulation of endopeptidase activity	4.00413e-15	3.48737e-14	1.09102e-14	STAT3/FAS/PPARG/SMAD3/TNF/FASLG/CASP10/XDH/JAK2/MAPT/AIFM1/HSPD1/CTSD/MIR21/CASP8/EIF2AK3/MYC/SIRT1/MIR17/DDX3X/CYCS/FADD/F3/MIR27B/HMGB1/GSN/RHOA/ROBO1/MALT1/BAX/REST/SYK/DIABLO/CCN2/MIR15A/AGER/LYN/CASP1/BCL10/MIR92A1/MIR29B1	41
BP	GO:0043502	regulation of muscle adaptation	4.2581e-15	3.70311e-14	1.15851e-14	SMAD4/LMNA/NOTCH1/PPARG/TNFRSF1A/SMAD3/IGF1/G6PD/PPARA/MIR21/NOS3/EDN1/MIR17/HDAC4/IL6ST/YY1/PARP1/FOXO1/MIR145/FOXO3/TNFRSF1B/MIR34C/PRKCA/RPS6KB1/MIR20A/MIR199A1/MIR214/MIR19A/MIR25/BECN1	30
BP	GO:1990845	adaptive thermogenesis	4.52136e-15	3.92626e-14	1.22832e-14	APC/FLCN/STK11/FH/NOTCH1/PHOX2B/RB1/ADIPOQ/LEP/GNAS/BSCL2/CAV1/GJA1/GHRL/JAK2/LEPR/CXCR4/IGF1R/TLR4/KDM1A/VEGFA/TSHR/CD36/NR1H2/IL18/IL4/ADAM17/SYK/TFE3/IL13/RHEB/LCN2/EPAS1/STAT6/ALDH1A1/DDIT3/HDAC3/IL15/IRF4	39
BP	GO:0001776	leukocyte homeostasis	4.80382e-15	4.16543e-14	1.30315e-14	BAP1/AKT1/FAS/IL6/PIK3CD/FOXP3/ADA/STAT5B/RAG1/HIF1A/MPL/IL2RA/ABL1/TNFAIP3/JAK3/KITLG/FLT3/BCL2/FADD/IL2/PIK3CB/CASP3/HMGB1/BAX/ADAM17/SH2B3/MIF/LYN/BCL10	29
BP	GO:1902106	negative regulation of leukocyte differentiation	4.93768e-15	4.27522e-14	1.3375e-14	FBN1/NF1/GLI3/RUNX1/ADIPOQ/GATA2/PIK3R1/CTNNB1/FOXP3/CTLA4/SHH/BMP4/MIR21/MYC/TLR4/JAK3/IL4/IL2/ERBB2/SOCS1/CDK6/HMGB1/FBXW7/IFNB1/RARA/LYN/MIR125B1/BCL6/MIR30B/IFNA2/IRF1	31
BP	GO:0007254	JNK cascade	4.94822e-15	4.27808e-14	1.33839e-14	ERCC6/HRAS/CASR/MEN1/EGFR/SMAD3/TNF/IL1B/WNT5A/XIAP/CDC42/CYLD/IGF1R/TLR4/PRKN/CD27/GSTP1/NFKB1/MECOM/IL1A/LRRK2/TNFSF11/MYD88/NCOR1/HMGB1/ITCH/RIPK1/MAPK10/FLT4/FGF19/MAP3K7/MAPK8/CCN2/AGER/TRAF6/TRAF3/HDAC3/AXIN1/MIR92A1/PTK2B/TLR9	41
BP	GO:0014743	regulation of muscle hypertrophy	5.02387e-15	4.33713e-14	1.35686e-14	SMAD4/LMNA/NOTCH1/PPARG/TNFRSF1A/SMAD3/IGF1/G6PD/PPARA/MIR21/EDN1/MIR17/IL6ST/YY1/PARP1/FOXO1/MIR145/TNFRSF1B/MIR34C/PRKCA/MIR20A/MIR199A1/MIR214/MIR19A/MIR25/BECN1	26
BP	GO:0014032	neural crest cell development	5.17629e-15	4.46219e-14	1.39599e-14	RET/JAG1/BMPR1A/PHOX2B/SOX10/TWIST1/FOLR1/SHH/MAPK1/BMP4/HIF1A/CDC42/SOX9/SOX11/SMO/EDN1/KITLG/LAMA5/FN1/MAPK3/ACVR1/CDH2/SNAI2/ERBB4/FGF19/EDNRA/BMP7/NRG1	28
BP	GO:0006282	regulation of DNA repair	5.21201e-15	4.48643e-14	1.40357e-14	BRCA1/AXIN2/ERCC6/WAS/ACTB/RTEL1/EGFR/POT1/SETD2/TWIST1/NSD2/FGF10/KDM1A/SIRT1/RBBP8/FANCB/PRKDC/WRAP53/RAD51/HMGA2/KAT5/PCNA/TRIP12/XRCC1/PARP1/HMGB1/FUS/CHEK1/MIR221/MGMT/TRRAP/POLH/TP53BP1/FOXM1/RECQL5/H2AX/ABRAXAS1/OGG1	38
BP	GO:0072028	nephron morphogenesis	5.27635e-15	4.5352e-14	1.41883e-14	PTCH1/WT1/SMAD4/GLI3/PDGFRB/HNF1B/GPC3/GATA3/CTNNB1/STAT1/GREM1/SHH/BMP4/BMP2/MYC/FGF8/SOX9/VEGFA/SMO/LAMA5/BCL2/PBX1/FGF2/ERBB4/WNT1/PAX8/BMP7	27
BP	GO:0035994	response to muscle stretch	5.34938e-15	4.59129e-14	1.43638e-14	PIK3CA/RAF1/CTNNB1/RYR2/DMD/GPI/EDN1/NFKB1/NFKBIA/GSN/CDH2/FOS/JUN/PTK2/MAPK14/RELA	16
BP	GO:1903522	regulation of blood circulation	5.70041e-15	4.88547e-14	1.52841e-14	KCNH2/KCNQ1/CASR/AKAP9/LEP/CACNA2D1/TNF/ACE/DSP/TGFB2/ADA/RYR2/CAV1/GJA1/GHRL/JAK2/DMD/MIR21/GATA4/NOS3/PKP2/TNNT2/PRKACA/EDN1/ABL1/YWHAE/MDM2/MMP2/PIK3CG/AGTR1/JUP/TPM1/DSG2/PTGS2/BMPR2/IL2/DSC2/MIR200C/RHOA/CALCA/CTNNA3/EDNRA/MIR26A1/EPAS1/CHGA/CCN2/AGER/HBEGF/MIR19A/MIR92A1/MIR30E	51
BP	GO:0010952	positive regulation of peptidase activity	5.98701e-15	5.12367e-14	1.60293e-14	STAT3/FAS/PPARG/SMAD3/TNF/FASLG/CASP10/CAV1/XDH/JAK2/MAPT/AIFM1/HSPD1/CTSD/MIR21/CASP8/EIF2AK3/MYC/SIRT1/MIR17/DDX3X/CYCS/FN1/FADD/F3/MIR27B/HMGB1/GSN/RHOA/ROBO1/MALT1/BAX/REST/SYK/DIABLO/CCN2/MIR15A/AGER/LYN/CASP1/BCL10/MIR92A1/MIR29B1	43
BP	GO:1904645	response to amyloid-beta	6.28662e-15	5.37228e-14	1.68071e-14	IGF1/CACNA2D1/TNF/GJA1/IGF1R/TLR4/CD36/MMP2/MIR140/MMP9/MIR146A/LRP1/PARP1/ICAM1/MIR200C/GSK3B/FOXO3/MIR200A/VCAM1/ABCC1/MMP3/MIR106B/AGER	23
BP	GO:0048538	thymus development	6.32393e-15	5.39636e-14	1.68824e-14	ATM/RAF1/TGFBR1/MAP2K1/GATA3/CTNNB1/RAG1/SOD1/ASXL1/SHH/TYR/CTC1/MAPK1/FGF10/ABL1/BCL2/PBX1/FADD/MAPK3/FOXE1/MAD1L1	21
BP	GO:0150063	visual system development	6.48263e-15	5.5238e-14	1.72811e-14	FBN1/NF1/SMARCA4/WT1/GLI3/RET/MITF/STAT3/JAG1/CDKN1C/PDGFRA/TGFBR2/EGFR/NOTCH2/PDGFRB/SMAD3/CYP1B1/TGFBR1/NF2/SPRED1/GATA3/CDKN1B/TGFB2/CTNNB1/FASLG/SOX2/TWIST1/MAF/GJA1/SHH/WNT5A/TFAP2A/BMP4/HIF1A/MAX/CYP1A1/FGF10/SOX9/VEGFA/SOX11/FGF9/YY1/BCL2/PBX1/NTRK2/BMPR2/TUG1/HDAC1/FGF2/KDR/RARB/BAX/JUN/BMP6/SERPINF1/PROM1/VIM/HDAC2/RHO/DLL1/RARA/BMP7/FLT1/KDM5B	64
BP	GO:0030857	negative regulation of epithelial cell differentiation	6.67159e-15	5.67662e-14	1.77592e-14	JAG1/NOTCH1/TP63/SPRED1/CTNNB1/EZH2/STAT1/CAV1/XDH/TBX3/IFNG/SOX9/VEGFA/SMO/CCND1/MMP9/IL1A/YAP1/IL13/MIR10A/DLL1/MIR29B1	22
BP	GO:0002062	chondrocyte differentiation	7.20885e-15	6.12493e-14	1.91617e-14	PTPN11/COL3A1/AXIN2/GLI3/BMPR1A/RUNX1/TGFBR2/RB1/FGFR3/SMAD3/TGFBR1/CTNNB1/TGFB1/MAF/GREM1/EXT1/BMP4/BMP2/EIF2AK3/SOX9/PTH/RUNX2/FGF9/SOX5/BMPR2/HMGA2/SNAI2/RARB/PTHLH/BMP6/MAPK14/CCN2	32
BP	GO:0002695	negative regulation of leukocyte activation	7.28931e-15	6.18439e-14	1.93478e-14	ATM/GLI3/PRKAR1A/RUNX1/LDLR/FOXP3/IL10/HFE/CTLA4/SHH/ARG1/BMP4/HMOX1/MIR21/HLA-DRB1/BTK/SOX11/IL2RA/TNFAIP3/JAK3/MIR125A/PTPRC/MIR27A/IL4/IL2/ERBB2/SOCS1/MIR130A/BCR/CASP3/HMGB1/ITCH/IFNB1/CD274/IDO1/MAD1L1/LYN/HAVCR2/BCL6/MIR30B/IFNA2/IRF1/LGALS3	43
BP	GO:0002708	positive regulation of lymphocyte mediated immunity	7.41849e-15	6.27596e-14	1.96342e-14	MSH2/MLH1/IL6/TNF/GATA3/FOXP3/STAT5B/TGFB1/IL1B/NSD2/HLA-B/HSPD1/CD40/HLA-DRB1/BTK/TFRC/PTPRC/B2M/IL18/IL4/FADD/IL2/HLA-A/CD55/MALT1/MAP3K7/IL1R1/IL12RB1/CD28/LTA/TP53BP1/STAT6/TRAF6	33
BP	GO:0008645	hexose transmembrane transport	7.41849e-15	6.27596e-14	1.96342e-14	PTPN11/SLC2A1/INS/TSC1/INSR/BRAF/AKT1/ADIPOQ/LEP/PIK3R1/IGF1/TNF/GPC3/ACE/TERT/HNF1A/IL1B/AKT2/IRS1/MYC/PTH/EDN1/PPARD/NFE2L2/IRS2/MIR223/FGF19/EDNRA/HK2/MAPK14/MIR143/RPS6KB1/MIR107	33
BP	GO:0010165	response to X-ray	7.7873e-15	6.57854e-14	2.05808e-14	ATM/BRCA2/TP53/MSH2/BLM/ERCC6/LIG4/GATA3/XRCC2/ERCC1/CCND1/RAD51/HMGA2/XRCC4/CASP3/TP53BP1/XRCC5/XRCC6	18
BP	GO:0021915	neural tube development	8.24288e-15	6.9497e-14	2.1742e-14	NF1/PTCH1/TSC2/TSC1/GLI3/MED12/NOTCH1/SUFU/MTHFR/GLI2/TGFB2/SETD2/TWIST1/TGFB1/FOLR1/SHH/WNT5A/MTHFD1/BMP4/DVL1/HIF1A/FGF8/PRKACA/SOX11/SMO/ABL1/CASP3/SPINT2/WNT1/STK4/SOX4/RARA/BMP7/CBY1/STIL/TRAF6/BCL10/FOXA1	38
BP	GO:0006913	nucleocytoplasmic transport	8.26197e-15	6.9497e-14	2.1742e-14	TP53/NF1/TSC2/PTPN11/CDH1/LMNA/TSC1/GLI3/STAT3/NOTCH1/SUFU/AKT1/BARD1/LEP/PIK3R1/SMAD3/SETD2/PIK3R2/TGFB1/PRKCD/IL1B/SHH/JAK2/IFNG/BMP4/NSUN2/PRKACA/SMO/CD36/SQSTM1/TCF7L2/FGF9/YWHAE/JUP/CALR/PTGS2/NFKBIA/NPM1/LRRK2/PRKD1/HSPA9/HNRNPA2B1/MALT1/GSK3B/CDKN1A/HNRNPA1/SYK/STK4/TXN/MAPK14/NUP98/CDK1/NUP214/XPO1/HDAC3/AXIN1	56
BP	GO:0051169	nuclear transport	8.26197e-15	6.9497e-14	2.1742e-14	TP53/NF1/TSC2/PTPN11/CDH1/LMNA/TSC1/GLI3/STAT3/NOTCH1/SUFU/AKT1/BARD1/LEP/PIK3R1/SMAD3/SETD2/PIK3R2/TGFB1/PRKCD/IL1B/SHH/JAK2/IFNG/BMP4/NSUN2/PRKACA/SMO/CD36/SQSTM1/TCF7L2/FGF9/YWHAE/JUP/CALR/PTGS2/NFKBIA/NPM1/LRRK2/PRKD1/HSPA9/HNRNPA2B1/MALT1/GSK3B/CDKN1A/HNRNPA1/SYK/STK4/TXN/MAPK14/NUP98/CDK1/NUP214/XPO1/HDAC3/AXIN1	56
BP	GO:0045926	negative regulation of growth	8.85604e-15	7.43882e-14	2.32722e-14	PTEN/TP53/PTCH1/SMARCA4/WT1/FLCN/STK11/SMAD4/CDKN2A/TGFBR2/RB1/FGFR3/SMAD3/GPC3/HNF4A/CDKN1B/TGFB2/SMARCA2/G6PD/TGFB1/GJA1/GREM1/WNT5A/CYP27B1/PPARA/BMP4/HIF1A/SIRT1/DDX3X/PPARD/YY1/MEG3/BCL2/PPP2R1A/BMPR2/PPP2CA/SPP1/GDF15/MIR200B/ESR2/CDKN1A/DCC/STK4/MIR199A1/MIR25/ENO1/BCL6/WNT3/CDKN2C	49
BP	GO:0010463	mesenchymal cell proliferation	9.50706e-15	7.96301e-14	2.49121e-14	FGFR2/LMNA/BMPR1A/TGFBR2/GPC3/CTNNB1/STAT1/SHH/WNT5A/BMP4/BMP2/MYC/SOX9/SMO/FGF9/IRS2/KDR/BMP7/FGF7/FGF4	20
BP	GO:0032733	positive regulation of interleukin-10 production	9.50706e-15	7.96301e-14	2.49121e-14	STAT3/CD40LG/IL6/PLCG2/CD46/HSPD1/TLR4/IL4/HGF/HMGB1/MIR145/TLR2/SYK/IL13/CD274/CD28/ISG15/CD34/TLR9/IRF4	20
BP	GO:0061756	leukocyte adhesion to vascular endothelial cell	1.0098e-14	8.44602e-14	2.64232e-14	LEP/IL6/TNF/EXT1/MIR21/ELANE/MIR125A/MIR146A/ALOX5/RHOA/SELE/MIR221/MIR31/VCAM1/MIRLET7E/MIR222/RELA/ETS1/TRAF6/ITGB1/CXCL12/MIR92A1/MIR141	23
BP	GO:0060415	muscle tissue morphogenesis	1.094e-14	9.13728e-14	2.85858e-14	COL3A1/FGFR2/SMAD4/BMPR1A/NOTCH1/TGFBR1/DSP/TGFB2/RYR2/TGFB1/WNT5A/MYLK/MYBPC3/BMP2/ENG/PKP2/TNNT2/ACTC1/TBX20/TPM1/FOXH1/MIR145/EDNRA/MIR143/MIR195/NRG1	26
BP	GO:0015749	monosaccharide transmembrane transport	1.27607e-14	1.06279e-13	3.32492e-14	PTPN11/SLC2A1/INS/TSC1/INSR/BRAF/AKT1/ADIPOQ/LEP/PIK3R1/IGF1/TNF/GPC3/ACE/TERT/HNF1A/IL1B/AKT2/IRS1/MYC/PTH/EDN1/PPARD/NFE2L2/IRS2/MIR223/FGF19/EDNRA/HK2/MAPK14/MIR143/RPS6KB1/MIR107	33
BP	GO:2000278	regulation of DNA biosynthetic process	1.27607e-14	1.06279e-13	3.32492e-14	ATM/TP53/MEN1/POT1/ADIPOQ/PDGFRB/CYP1B1/ATR/TNF/CTNNB1/DKC1/GREM1/CTC1/MAPK1/TINF2/MYC/WRAP53/MAPK3/BMPR2/HGF/PCNA/FGF2/SRC/PDGFB/HNRNPA2B1/CHEK1/CDKN1A/HSP90AA1/ACD/HNRNPA1/FGFR4/PTK2B/XRCC5	33
BP	GO:0042594	response to starvation	1.30405e-14	1.08457e-13	3.39306e-14	TP53/FLCN/WRN/SLC2A1/UGT1A1/FAS/CBL/MTOR/COMT/ALB/HFE/CPS1/PCSK9/PPARA/MAPK1/MAX/GLUL/EIF2AK3/SIRT1/PPM1D/BCL2/PRKAA1/EIF2AK2/NFE2L2/MAPK3/BMPR2/LRRK2/DSC2/PRKD1/FOXO1/CDKN1A/FOXO3/SRD5A1/HNRNPA1/PIK3C3/HSPA8/MAPK8/AKR1C3/HSPA5/XBP1/RPTOR/DDIT3/BECN1	43
BP	GO:0042445	hormone metabolic process	1.33996e-14	1.11286e-13	3.48156e-14	PTPN11/UGT1A1/PDGFRA/LEP/CYP19A1/CYP1B1/CYP2D6/GATA3/ACE/CYP3A4/CYP17A1/HFE/STAT5B/SHH/ESR1/CYP11B1/CYP27B1/CYP1A2/HIF1A/BMP2/SRD5A2/CYP1A1/IGF1R/CYP3A5/TCF7L2/NFKB1/DPP4/AFP/FOXE1/SPP1/TG/STUB1/ADH1B/REST/SRD5A1/BMP6/ADH1C/AKR1C3/PAX8/CTSB/SLC5A5/SULT1A1/ALDH1A1/EGR1/SCG5/HSD17B1/FOXA1	47
BP	GO:1905564	positive regulation of vascular endothelial cell proliferation	1.40741e-14	1.16724e-13	3.65169e-14	FGFR1/STAT3/IGF2/AKT3/GHRL/MIR21/MIR126/MIR27A/MIR132/FGF2/MIR130A/HMGB1/MIR29A/ADAM17/PLCG1/SP1	16
BP	GO:2000134	negative regulation of G1/S transition of mitotic cell cycle	1.45517e-14	1.20516e-13	3.77032e-14	ATM/PTEN/APC/TP53/CHEK2/RB1/CDC73/CDKN1B/EZH2/CCL2/CCND1/PRKDC/MDM2/BCL2/ACVR1/CDKN2B/MIR29C/MIR451A/MIR29A/CDKN1A/MUC1/MIR16-1/MIR133B/MIR26A1/MIR15A/MIR15B/MIR193A/MIR29B1	28
BP	GO:0043627	response to estrogen	1.51248e-14	1.24912e-13	3.90785e-14	BRCA1/KMT2D/GLI3/AR/EP300/TGFBR2/PDGFRB/CTNNA1/TGFB3/GATA3/CAV1/GHRL/ESR1/CYP27B1/ABCB11/HMOX1/MYC/CCND1/TNFRSF11B/MMP2/EPO/SRD5A1/MMP14/IGFBP2/RARA	25
BP	GO:0051148	negative regulation of muscle cell differentiation	1.51248e-14	1.24912e-13	3.90785e-14	SMAD4/BMPR1A/NOTCH1/DNMT1/EZH2/G6PD/IGF2/BDNF/SHH/PPARA/BMP2/MIR21/HDAC4/FGF9/YY1/BMPR2/PDGFB/MIR200B/MIR221/MIR26A1/MIR222/DLL1/XBP1/MIR199A1/MIR15B	25
BP	GO:0031346	positive regulation of cell projection organization	1.55984e-14	1.28643e-13	4.02457e-14	APC/STK11/PIK3CA/INS/RET/HRAS/ALK/EP300/KIT/APOE/MTOR/PIK3R1/TGFBR1/MAP2K1/TGFB3/L1CAM/EZH2/BDNF/WNT5A/MAPT/DVL1/MAGI2/CDC42/MIR21/IGF1R/KDM1A/VEGFA/ABL1/ITGA3/EPO/FN1/NTRK2/NTRK1/NGF/NFE2L2/BMPR2/HGF/SRC/PRKD1/RAC1/MIR200C/ROBO1/GSK3B/RREB1/CUX1/SERPINF1/WNT1/MIR221/MIR133B/MIR222/HSPA5/BMP7/LYN/PTPRD/MACF1/CXCL12/WNT3/PTK2B/TIAM1	59
BP	GO:0046883	regulation of hormone secretion	1.59185e-14	1.311e-13	4.10144e-14	PTPN11/SMAD4/INS/CASR/PPARG/ADIPOQ/LEP/CYP19A1/IL6/TNF/HNF4A/CFTR/HFE/GJA1/GHRL/IL1B/JAK2/POMC/IFNG/IRS1/HIF1A/SLC16A1/GLUL/PRKN/HLA-DRB1/SOX11/EDN1/TCF7L2/PPARD/AGTR1/KISS1/TNFSF11/IRS2/ALOX5/SPP1/NOS2/CREB1/REST/BMP6/CCL5/SOX4/PAX8/HTR2C/CHGA/SPINK1/KDM5B/SCG5	47
BP	GO:0051898	negative regulation of protein kinase B signaling	1.60243e-14	1.31788e-13	4.12296e-14	PTEN/TSC2/FLCN/XDH/PPARA/MAGI2/SIRT1/PKHD1/MIR34A/PPP2CA/PIK3CB/MIR146A/MIR29C/MIR451A/MIR200C/MIR29A/MIR145/SH2B3/MIR34C/MIR342/MIR20A/DDIT3/MIR29B1	23
BP	GO:0042116	macrophage activation	1.61839e-14	1.32915e-13	4.15822e-14	ATM/IL6/PLCG2/TNF/LDLR/IL10/WNT5A/JAK2/MAPT/IFNG/HSPD1/FOXP1/TLR4/CEBPA/PTPRC/IL4/LRRK2/CLU/MIR130A/MIR142/CSF2/MIR145/TLR2/JUN/SYK/IL13/THBS1/MIF/AGER/MIR128-1/HAVCR2	31
BP	GO:0043552	positive regulation of phosphatidylinositol 3-kinase activity	1.62227e-14	1.33048e-13	4.16239e-14	PDGFRA/KIT/FGFR3/PDGFRB/TGFB1/IRS1/CDC42/FLT3/FGF2/SRC/PRKD1/PDGFB/TEK/CD19/PTK2/LYN/FLT1/PTK2B	18
BP	GO:0071354	cellular response to interleukin-6	1.71833e-14	1.40342e-13	4.39057e-14	SMAD4/STAT3/IL6/JAK2/CEBPA/MIRLET7C/IL6ST/MIR125A/NFKB1/YAP1/SRC/IL6R/JAK1/RIPK1/MIRLET7E/MIR26A1/RELA/MIR125B1/MIR99A/MIR149	20
BP	GO:0090051	negative regulation of cell migration involved in sprouting angiogenesis	1.71833e-14	1.40342e-13	4.39057e-14	NOTCH1/SPRED1/MIR22/MIR146A/MIR29C/MIR200C/RHOA/MIR221/MIR16-1/MIR483/THBS1/MIR26A1/MIR15A/MIR20A/MIR199A1/MIR320A/MIR149/MIR193A/MIR424/MIR196A1	20
BP	GO:1904706	negative regulation of vascular associated smooth muscle cell proliferation	1.71833e-14	1.40342e-13	4.39057e-14	PTEN/PPARG/ADIPOQ/TGFB3/CDKN1B/IL10/HMOX1/MIR34A/MIR140/TPM1/SOD2/MIR223/RHOA/CDKN1A/MIR15A/MIR214/MIR182/MIR96/MIR424/S1PR2	20
BP	GO:0002204	somatic recombination of immunoglobulin genes involved in immune response	1.82233e-14	1.48221e-13	4.63707e-14	MSH6/MSH2/MLH1/NBN/CD40LG/LIG4/FOXP3/IL10/TGFB1/NSD2/HSPD1/CD40/ERCC1/TFRC/PTPRC/IL4/IL2/CD28/TP53BP1/STAT6/EXO1/BCL6	22
BP	GO:0002208	somatic diversification of immunoglobulins involved in immune response	1.82233e-14	1.48221e-13	4.63707e-14	MSH6/MSH2/MLH1/NBN/CD40LG/LIG4/FOXP3/IL10/TGFB1/NSD2/HSPD1/CD40/ERCC1/TFRC/PTPRC/IL4/IL2/CD28/TP53BP1/STAT6/EXO1/BCL6	22
BP	GO:0045190	isotype switching	1.82233e-14	1.48221e-13	4.63707e-14	MSH6/MSH2/MLH1/NBN/CD40LG/LIG4/FOXP3/IL10/TGFB1/NSD2/HSPD1/CD40/ERCC1/TFRC/PTPRC/IL4/IL2/CD28/TP53BP1/STAT6/EXO1/BCL6	22
BP	GO:0043200	response to amino acid	2.20543e-14	1.79134e-13	5.60417e-14	COL3A1/PIK3CA/DNMT1/PDGFRA/MTHFR/COL1A1/EGFR/MTOR/DNMT3A/TNF/CDKN1B/CPS1/AIFM1/ARG1/IGF1R/EDN1/MMP2/NTRK2/SST/NQO1/PCNA/SOCS1/CASP3/RHOA/PIK3C3/MIR342/CCN2/RPS6KB1/XBP1/RPTOR/LYN/BCL2L1	32
BP	GO:0031016	pancreas development	2.22685e-14	1.80626e-13	5.65084e-14	INSR/MET/MEN1/AKT1/HNF1B/IL6/HNF4A/CTNNB1/IGF2/HNF1A/SHH/WNT5A/BMP4/SMAD2/FGF10/EIF2AK3/SOX9/SMO/TCF7L2/IL6R/CDK6/CDH2/GSK3B/BMP6/RHEB/SOX4/DLL1	27
BP	GO:0006809	nitric oxide biosynthetic process	2.31236e-14	1.87304e-13	5.85977e-14	INSR/AKT1/SMAD3/CYP1B1/TNF/IL10/CAV1/IL1B/JAK2/IFNG/NOS3/TLR4/EDN1/CD36/PTGS2/NQO1/MIR132/CLU/RAC1/SOD2/NOS2/HSP90AA1/MIR199A1/CD34/MIR92A1/PTK2B	26
BP	GO:0010742	macrophage derived foam cell differentiation	2.48915e-14	2.01348e-13	6.29914e-14	EP300/PPARG/ADIPOQ/APOB/CRP/ABCA1/TGFB1/STAT1/PPARA/ITGB3/CD36/AGTR1/NR1H2/NFKB1/IL18/NFKBIA/CSF2/CSF1/PLA2G2A	19
BP	GO:0006109	regulation of carbohydrate metabolic process	2.53292e-14	2.04609e-13	6.40115e-14	TP53/STK11/INS/INSR/STAT3/EP300/AKT1/ADIPOQ/LEP/IGF1/IGF2/TGFB1/LEPR/POMC/AKT2/IFNG/PPARA/IRS1/HIF1A/EGF/MYC/PRKN/SIRT1/PTH/USP7/HDAC4/NFKB1/PRKAA1/IRS2/SRC/PDGFB/FOXO1/NCOR1/GSK3B/MIR210/MIR107/PDK1/KAT2B/MIR15B/MIR195/PTK2B	41
BP	GO:0050708	regulation of protein secretion	2.79022e-14	2.25085e-13	7.04175e-14	PTPN11/INS/CASR/PPARG/APOE/LEP/IGF1/IL6/TNF/TGFB3/HNF4A/CFTR/TGFB2/TGFB1/GHRL/IL1B/JAK2/IFNG/IRS1/HIF1A/SLC16A1/GLUL/TLR4/PRKN/HLA-DRB1/HMGCR/TCF7L2/PPARD/NR1H2/RHBDF2/IL1A/MIR146A/IRS2/ALOX5/NOS2/TLR2/REST/BMP6/CCL5/IL13/PIK3C3/MIR93/SOX4/CHGA/EZR/MIR199A1/MIR19A/VEGFC/MIR29B1	49
BP	GO:0050918	positive chemotaxis	3.03281e-14	2.44321e-13	7.64355e-14	TSC2/CASR/MET/SMAD3/WNT5A/BMP4/FGF10/VEGFA/CXCL8/HGF/F3/FGF2/PDGFB/KDR/HMGB1/CCL5/MIF/CXCL10/ANGPT2/AGER/FGF7/CXCL12/VEGFC/LGALS3	24
BP	GO:0009267	cellular response to starvation	3.10257e-14	2.496e-13	7.8087e-14	TP53/FLCN/WRN/SLC2A1/FAS/MTOR/COMT/ALB/PCSK9/PPARA/MAPK1/MAX/GLUL/EIF2AK3/SIRT1/PPM1D/BCL2/PRKAA1/EIF2AK2/NFE2L2/MAPK3/BMPR2/LRRK2/DSC2/PRKD1/FOXO1/CDKN1A/FOXO3/SRD5A1/HNRNPA1/PIK3C3/HSPA8/MAPK8/AKR1C3/HSPA5/XBP1/RPTOR/BECN1	38
BP	GO:0097709	connective tissue replacement	3.14703e-14	2.52832e-13	7.90982e-14	PPARG/RUNX1/TGFB1/HIF1A/MIR34A/MIR17/IL1A/TIMP1/MIR16-1/MIR34C/MIR199A1/MIR214/MIR15B/MIR195	14
BP	GO:0050798	activated T cell proliferation	3.17255e-14	2.54537e-13	7.96314e-14	PRKAR1A/IGF1/FOXP3/STAT5B/IGF2/ARG1/MIR21/IL2RA/ABL1/JAK3/EPO/IL18/FADD/IL2/CASP3/HMGB1/CD274/IL12RB1/IGFBP2/AGER/MIR30B	21
BP	GO:1904893	negative regulation of receptor signaling pathway via STAT	3.26435e-14	2.61547e-13	8.18244e-14	VHL/PPARG/NF2/CAV1/MIRLET7C/MIR125A/PPP2R1A/PPP2CA/MIR146A/SOCS1/SH2B3/MIRLET7E/MIR9-1/PTPRD/MIR125B1/MIR99A/MIR149/SOCS3	18
BP	GO:0006006	glucose metabolic process	3.34209e-14	2.67412e-13	8.36594e-14	TP53/KCNQ1/STK11/PIK3CA/INS/INSR/EP300/AKT1/ADIPOQ/LEP/IGF1/TNF/G6PD/IGF2/GHRL/LEPR/POMC/AKT2/PPARA/IRS1/MYC/PRKN/SIRT1/PTH/GPI/USP7/GAPDH/PPARD/PRKAA1/IRS2/SRC/FOXO1/GSK3B/ENO2/HK2/MIR210/MAPK14/MIR107/PDK1/KAT2B/MIR15B/ENO1/MIR195	43
BP	GO:0060740	prostate gland epithelium morphogenesis	3.46591e-14	2.76944e-13	8.66415e-14	FGFR2/AR/NOTCH1/TP63/SHH/WNT5A/ESR1/HOXB13/BMP4/FGF10/SOX9/MMP2/HOXA13/BMP7/TNC/FOXA1	16
BP	GO:0017038	protein import	3.68963e-14	2.94422e-13	9.21095e-14	TP53/NF1/TSC2/CDH1/LMNA/GLI3/STAT3/NOTCH1/SUFU/AKT1/APOE/LEP/PIK3R1/SMAD3/PIK3R2/TGFB1/PRKCD/SHH/JAK2/AIFM1/IFNG/BMP4/HSPD1/SMO/CD36/SQSTM1/FGF9/JUP/PTGS2/NFKBIA/LRRK2/CLU/PRKD1/CDKN1A/HSP90AA1/SYK/STK4/HSPA8/HSPA4/MAPK14/NUP98/CDK1/NUP214/HDAC3	44
BP	GO:0060251	regulation of glial cell proliferation	3.7257e-14	2.96899e-13	9.28844e-14	DICER1/NOTCH1/SOX10/IL6/TNF/IL1B/MYC/SOX11/MIR146A/CDKN2B/MIR221/PLAG1/MIR222/LTA/LYN/MIR125B1/E2F1	17
BP	GO:0009408	response to heat	3.78469e-14	3.01194e-13	9.4228e-14	ATM/NF1/CREBBP/EP300/AKT1/MTOR/ATR/IGF1/SOD1/MAPT/HMOX1/NOS3/SIRT1/PRKACA/EIF2B5/YWHAE/IL1A/PTGS2/SST/HSPB1/GSK3B/STUB1/CALCA/HSP90AA1/THBS1/HDAC2/CXCL10/RPS6KB1/LYN/CD34/CXCL12	31
BP	GO:2001251	negative regulation of chromosome organization	3.89197e-14	3.09315e-13	9.67686e-14	ATM/APC/ATRX/NBN/RAD50/RTEL1/BUB1B/POT1/ERCC4/RAD21/CTC1/NAA10/TINF2/ERCC1/SLX4/SRC/XRCC1/PARP1/H3-3A/ACD/TRIP13/HNRNPA1/BUB3/PLK1/TOP2A/BUB1/MAD1L1/XRCC3	28
BP	GO:0062013	positive regulation of small molecule metabolic process	4.30307e-14	3.41527e-13	1.06846e-13	STK11/INS/INSR/AKT1/PPARG/ADIPOQ/IGF1/TNF/IGF2/TWIST1/IL1B/AKT2/IFNG/PPARA/IRS1/HIF1A/NOS3/MYC/SIRT1/PTH/PPARD/NR1H2/PRKAA1/PTGS2/IL4/IRS2/SRC/FOXO1/NOS2/BMP6/MIR210/MIR107/KAT2B/MIR182/ENO1/MIR96	36
BP	GO:0031334	positive regulation of protein-containing complex assembly	4.31108e-14	3.41704e-13	1.06901e-13	ATM/TP53/MET/AKAP9/MTOR/ATR/PLCG2/TNF/CDKN1B/ABCA1/TGFB1/ESR1/MAPT/IFNG/TLR4/VEGFA/CD36/TFRC/DDX3X/NR1H2/CSF3/CLU/SRC/RAC1/MYD88/RHOA/CSF2/GSK3B/STUB1/BAX/HSP90AA1/MMP1/SYK/IL5/GRB2/MMP3/ISG15/MSN/NRG1/PTK2B/PAK1/LGALS3	42
BP	GO:0034219	carbohydrate transmembrane transport	4.33052e-14	3.42784e-13	1.07239e-13	PTPN11/SLC2A1/INS/TSC1/INSR/BRAF/AKT1/ADIPOQ/LEP/PIK3R1/IGF1/TNF/GPC3/ACE/TERT/HNF1A/IL1B/AKT2/ABCB11/IRS1/MYC/PTH/EDN1/PPARD/NFE2L2/IRS2/MIR223/FGF19/EDNRA/HK2/MAPK14/MIR143/RPS6KB1/MIR107	34
BP	GO:0051153	regulation of striated muscle cell differentiation	4.47575e-14	3.53806e-13	1.10688e-13	SMAD4/NOTCH1/MTOR/IGF1/EZH2/G6PD/TGFB1/BDNF/GREM1/SHH/PPARA/BMP4/BMP2/EDN1/HDAC4/YY1/BCL2/MIR200B/HDAC9/MIR133B/MMP14/MIR222/MAPK14/DLL1/XBP1/MIR199A1/MIR204/MIR19A/NRG1	29
BP	GO:0090077	foam cell differentiation	4.59578e-14	3.62324e-13	1.13353e-13	EP300/PPARG/ADIPOQ/APOB/CRP/ABCA1/TGFB1/STAT1/PPARA/ITGB3/CD36/AGTR1/NR1H2/NFKB1/IL18/NFKBIA/CSF2/CSF1/PLA2G2A	19
BP	GO:1904994	regulation of leukocyte adhesion to vascular endothelial cell	4.59578e-14	3.62324e-13	1.13353e-13	IL6/TNF/MIR21/ELANE/MIR125A/MIR146A/ALOX5/RHOA/SELE/MIR221/MIR31/MIRLET7E/MIR222/RELA/ETS1/TRAF6/CXCL12/MIR92A1/MIR141	19
BP	GO:1901796	regulation of signal transduction by p53 class mediator	4.84446e-14	3.81421e-13	1.19327e-13	ATM/TP53/STK11/CHEK2/EP300/AKT1/MTOR/ATR/SPRED1/TWIST1/MIR21/MYC/PRKN/KDM1A/SIRT1/RPL5/HNRNPK/USP7/RPL11/MDM2/BCL2/SNAI2/RPS20/CHEK1/HIC1/MUC1/MIF/SOX4/CD44/SGK1	30
BP	GO:0023061	signal release	5.09671e-14	4.00747e-13	1.25373e-13	NF1/KCNQ1/PTPN11/SMAD4/INS/CASR/PPARG/RAF1/ADIPOQ/LEP/CYP19A1/HNF1B/IL6/TNF/HNF4A/GATA3/CFTR/HFE/ABCA1/HNF1A/GJA1/GHRL/IL1B/TBX3/JAK2/POMC/IFNG/DVL1/IRS1/HIF1A/SLC16A1/GLUL/SMAD2/IL1RN/PRKN/HLA-DRB1/BTK/SOX11/EDN1/SYP/TCF7L2/PPARD/AGTR1/KISS1/IL1A/LRRK2/TNFSF11/IRS2/ALOX5/SPP1/NOS2/ABCC4/GSK3B/CREB1/REST/BMP6/CCL5/TNFRSF11A/SYK/MIF/SOX4/PAX8/HTR2C/CHGA/LYN/SPINK1/KDM5B/SCG5/CXCL12	69
BP	GO:0002066	columnar/cuboidal epithelial cell development	5.2791e-14	4.13436e-13	1.29343e-13	AKT1/HNF4A/WNT5A/BMP4/HIF1A/SMO/FASN/IL6ST/YAP1/TYMS/SRC/CDK6/CDH2/GSK3B/RARB/BMP6/RHEB/DLL1/RARA/MIR29B1	20
BP	GO:0060443	mammary gland morphogenesis	5.2791e-14	4.13436e-13	1.29343e-13	PTCH1/FGFR2/GLI3/AR/TGFBR2/CAV1/WNT5A/ESR1/TBX3/ARG1/BMP4/FGF10/VDR/SRC/CSF1R/BAX/CSF1/PGR/STAT6/KDM5B	20
BP	GO:1904752	regulation of vascular associated smooth muscle cell migration	5.2791e-14	4.13436e-13	1.29343e-13	ADIPOQ/TERT/MIR21/MIR34A/FGF9/MIR140/TPM1/NFE2L2/PDGFB/MIR223/MIR451A/RHOA/MIR221/MIR26A1/MIR143/MIR15A/MIR20A/MIR214/MIR182/MIR424	20
BP	GO:0042475	odontogenesis of dentin-containing tooth	5.34672e-14	4.18177e-13	1.30826e-13	GLI3/BMPR1A/PDGFRA/CTNNA1/TP63/NF2/GLI2/CFTR/CTNNB1/SHH/PPARA/BMP4/SERPINE1/BMP2/FGF10/FGF8/SMO/RUNX2/TNFRSF11B/LAMA5/HDAC1/BAX/CSF1/HDAC2/BMP7/TRAF6/FGF4/BSG	28
BP	GO:0051170	import into nucleus	5.86193e-14	4.57866e-13	1.43243e-13	TP53/NF1/TSC2/CDH1/LMNA/GLI3/STAT3/NOTCH1/SUFU/AKT1/LEP/PIK3R1/SMAD3/PIK3R2/TGFB1/PRKCD/SHH/JAK2/IFNG/BMP4/SMO/CD36/SQSTM1/FGF9/JUP/PTGS2/NFKBIA/LRRK2/PRKD1/CDKN1A/HNRNPA1/SYK/STK4/MAPK14/NUP98/CDK1/NUP214/HDAC3	38
BP	GO:0043254	regulation of protein-containing complex assembly	5.93103e-14	4.62651e-13	1.4474e-13	ATM/TP53/PTPN11/EP300/MET/APOE/RB1/RASA1/RAF1/AKAP9/MTOR/ATR/PLCG2/TNF/CDKN1B/ABCA1/TGFB1/PRKCD/ESR1/MAPT/IFNG/CDC42/TLR4/SOX9/VEGFA/ABL1/MIR17/CD36/TFRC/DDX3X/NR1H2/TBX20/EIF2AK2/CSF3/CLU/SRC/RAC1/PARP1/MYD88/H3-3A/HMGB1/GSN/RHOA/CSF2/GSK3B/STUB1/BAX/HSP90AA1/MMP1/SYK/HSPA8/HDAC6/IL5/HSPA5/GRB2/MMP3/MIR144/MIR214/ISG15/MSN/NRG1/PTK2B/PAK1/LGALS3	64
BP	GO:0046824	positive regulation of nucleocytoplasmic transport	5.98536e-14	4.66274e-13	1.45873e-13	CDH1/GLI3/LEP/PIK3R1/SMAD3/PIK3R2/TGFB1/PRKCD/IL1B/SHH/JAK2/IFNG/PRKACA/SMO/TCF7L2/YWHAE/JUP/PTGS2/PRKD1/GSK3B/MAPK14/CDK1/HDAC3	23
BP	GO:0043280	positive regulation of cysteine-type endopeptidase activity involved in apoptotic process	6.02732e-14	4.68924e-13	1.46702e-13	FAS/PPARG/SMAD3/TNF/FASLG/CASP10/XDH/JAK2/MAPT/AIFM1/HSPD1/CTSD/CASP8/EIF2AK3/MYC/SIRT1/DDX3X/CYCS/F3/MIR27B/HMGB1/GSN/RHOA/ROBO1/MALT1/BAX/REST/SYK/DIABLO/CCN2/MIR15A/CASP1/BCL10	33
BP	GO:0010812	negative regulation of cell-substrate adhesion	6.76908e-14	5.2594e-13	1.64539e-13	PTEN/NF1/JAG1/MEN1/NOTCH1/CDKN2A/COL1A1/RASA1/PIK3R1/NF2/SERPINE1/PLG/ACTN4/SRC/MIR29C/RHOA/WNT1/THBS1/MMP14/MIR183/MIR192/ANGPT2/BCL6/MIR92A1	24
BP	GO:0003208	cardiac ventricle morphogenesis	7.00079e-14	5.42515e-13	1.69725e-13	FGFR2/SMAD4/JAG1/BMPR1A/NOTCH1/TGFBR2/TGFBR1/GATA3/DSP/TGFB2/RYR2/TGFB1/MYBPC3/HIF1A/GATA4/ENG/PKP2/TNNT2/SOX11/TBX20/TPM1/FOXH1/EDNRA/SOX4/NRG1	25
BP	GO:0030330	DNA damage response, signal transduction by p53 class mediator	7.00079e-14	5.42515e-13	1.69725e-13	ATM/BRCA2/TP53/ATRX/NBN/CHEK2/ATR/SPRED1/CDKN1B/TWIST1/KDM1A/SIRT1/PPM1D/MDM2/KAT5/SNAI2/HIC1/CDKN1A/FOXO3/MUC1/MIF/SOX4/FOXM1/MDM4/CD44	25
BP	GO:0010959	regulation of metal ion transport	7.51121e-14	5.81307e-13	1.81861e-13	KCNH2/KCNQ1/CASR/AKT1/AKAP9/PDGFRB/CACNA2D1/PLCG2/ACE/CTNNB1/RYR2/HFE/G6PD/CAV1/SLMAP/PCSK9/DMD/MYLK/CXCR4/IFNG/EGF/MIR21/NOS3/PKP2/TF/CCL2/PRKACA/MIR34A/ABL1/JAK3/YWHAE/PIK3CG/B2M/EPO/BCL2/PTGS2/ACTN4/CD4/SLC6A9/PRKD1/PDGFB/MIR30D/MIR200C/RHOA/BAX/CD19/CCL5/IL13/MIR93/MIR210/MIR26A1/PLCG1/CXCL10/MIR24-1/MIR192/LYN/SPINK1/ITGB1/CXCL12/MIR424/PTK2B/LGALS3/MIR29B1/TLR9	64
BP	GO:0009895	negative regulation of catabolic process	7.71369e-14	5.96196e-13	1.86519e-13	TP53/TSC2/PIK3CA/SMAD4/AXIN2/INS/TSC1/STAT3/ALK/MET/SUFU/AKT1/EGFR/MTOR/LEP/SMAD3/TNF/BSCL2/IL10/HFE/DKC1/IL1B/SHH/LEPR/PPARA/HMOX1/MIR21/GATA4/NSUN2/RPL5/HMGCR/USP7/RPL11/CSNK2A1/HDAC4/PIK3CG/BCL2/PRKAA1/HGF/LRRK2/MIR146A/MYD88/NCOR1/FUS/NOS2/TIMP1/WNT1/FHIT/MIRLET7B/MAPK14/MIR199A1/RELA/MDM4/BECN1/NRG1/E2F1	56
BP	GO:0002687	positive regulation of leukocyte migration	7.82597e-14	6.03294e-13	1.88739e-13	IL6/TNF/WNT5A/MAPK1/SERPINE1/VEGFA/EDN1/CXCL8/KITLG/CALR/IL1A/IL4/FADD/MAPK3/RAC1/CSF1R/IL6R/HMGB1/ICAM1/RHOA/ADAM17/PTK2/CCL5/IL1R1/THBS1/CSF1/MMP14/CXCL10/C3AR1/AGER/CXCL12/VEGFC/ADAM10/PTK2B/LGALS3	35
BP	GO:0070555	response to interleukin-1	7.82597e-14	6.03294e-13	1.88739e-13	MTHFR/IL6/IL1B/HIF1A/MIR21/CD40/MYC/IL1RN/SOX9/CCL2/EDN1/CXCL8/HDAC4/YY1/MMP2/NFKB1/EPO/MIR27A/IKBKB/MAPK3/IL17A/MIR146A/SRC/MYD88/MIR142/SELE/MAP3K7/CCL5/TNFRSF11A/IL1R1/PRKCA/MIR204/RELA/TRAF6/EGR1	35
BP	GO:0030326	embryonic limb morphogenesis	8.2723e-14	6.36041e-13	1.98984e-13	PTCH1/CREBBP/SMAD4/GLI3/BMPR1A/NOTCH1/NOTCH2/TP63/GPC3/TGFB2/CTNNB1/TWIST1/GJA1/GREM1/SHH/WNT5A/TBX3/TFAP2A/BMP4/FGF8/RUNX2/FGF9/HOXA13/PBX1/HDAC1/RARB/BAX/ACD/HDAC2/BMP7/WNT3/FGF4	32
BP	GO:0035113	embryonic appendage morphogenesis	8.2723e-14	6.36041e-13	1.98984e-13	PTCH1/CREBBP/SMAD4/GLI3/BMPR1A/NOTCH1/NOTCH2/TP63/GPC3/TGFB2/CTNNB1/TWIST1/GJA1/GREM1/SHH/WNT5A/TBX3/TFAP2A/BMP4/FGF8/RUNX2/FGF9/HOXA13/PBX1/HDAC1/RARB/BAX/ACD/HDAC2/BMP7/WNT3/FGF4	32
BP	GO:0051100	negative regulation of binding	8.87591e-14	6.81564e-13	2.13226e-13	AKT1/ACTB/ERCC4/ADIPOQ/CYP2D6/GATA1/ACE/IL10/HFE/CAV1/PRKCD/PCSK9/JAK2/PPARA/DVL1/HMOX1/KDM1A/SOX11/SMO/B2M/MIR27A/MAPK3/NFKBIA/HMGA2/LRRK2/MIR27B/PDGFB/FBXW7/GSK3B/STUB1/CDKN1A/BAX/JUN/MAPK8/HDAC2/DDIT3/MIR148A/E2F1	38
BP	GO:2001235	positive regulation of apoptotic signaling pathway	8.89759e-14	6.82341e-13	2.13469e-13	PTEN/TP53/NF1/FLCN/RET/FAS/CTNNA1/TP63/TGFBR1/TNF/WWOX/CAV1/PRKCD/SOD1/JAK2/CYLD/MYC/SIRT1/PTPRC/PPP2R1A/FADD/MIR27B/FBXW7/BAX/RIPK1/MIR16-1/STK4/IFNB1/THBS1/MIR210/MIR15A/BCL10/DDIT3/BECN1	34
BP	GO:0046006	regulation of activated T cell proliferation	8.99647e-14	6.88137e-13	2.15282e-13	PRKAR1A/IGF1/FOXP3/STAT5B/IGF2/ARG1/MIR21/IL2RA/JAK3/EPO/IL18/FADD/IL2/CASP3/HMGB1/CD274/IL12RB1/IGFBP2/AGER/MIR30B	20
BP	GO:1904738	vascular associated smooth muscle cell migration	8.99647e-14	6.88137e-13	2.15282e-13	ADIPOQ/TERT/MIR21/MIR34A/FGF9/MIR140/TPM1/NFE2L2/PDGFB/MIR223/MIR451A/RHOA/MIR221/MIR26A1/MIR143/MIR15A/MIR20A/MIR214/MIR182/MIR424	20
BP	GO:1904589	regulation of protein import	9.09474e-14	6.94754e-13	2.17352e-13	NF1/CDH1/GLI3/SUFU/LEP/PIK3R1/SMAD3/PIK3R2/TGFB1/PRKCD/SHH/JAK2/IFNG/BMP4/SMO/CD36/JUP/PTGS2/PRKD1/HSPA8/MAPK14/CDK1/HDAC3	23
BP	GO:0008544	epidermis development	9.67979e-14	7.3849e-13	2.31035e-13	NF1/PTCH1/KCNQ1/FGFR2/SMAD4/INSR/JAG1/NOTCH1/WAS/EGFR/TP63/MAP2K1/TNF/GLI2/ERCC2/DSP/TGFB2/CTNNB1/EZH2/PTCH2/SOD1/SHH/WNT5A/EXT1/CYP27B1/HOXB13/PPARA/ERCC3/BMP4/FGF10/VDR/NSUN2/STS/HLA-DRB1/SOX9/SMO/PPARD/CDH3/LAMA5/BCL2/IL1A/YAP1/FOXE1/HDAC1/KRT14/BCR/CASP3/PTHLH/GLI1/STK4/AKR1C3/HDAC2/DLL1/CCN2/PALLD/RELA/FGF7/MIR125B1/KEAP1	59
BP	GO:0009755	hormone-mediated signaling pathway	9.73206e-14	7.4152e-13	2.31983e-13	BRCA1/KMT2D/SMARCA4/PTPN11/AR/EP300/PPARG/TP63/GHRL/ARID1A/NR3C1/ESR1/JAK2/PPARA/BMP4/FOXP1/KDM1A/SIRT1/PTH/TSHR/PPARD/CALR/SST/YAP1/HDAC1/SRC/FOXH1/PARP1/NCOR1/RHOA/ESR2/RARB/HDAC6/PGR/RARA/NCOA1/RXRA/BMP7/ESRRA/PAK1/FOXA1	41
BP	GO:0046637	regulation of alpha-beta T cell differentiation	9.98317e-14	7.59673e-13	2.37662e-13	GLI3/RUNX1/TGFBR2/GATA3/FOXP3/ADA/SHH/IFNG/MIR21/HLA-DRB1/JAK3/IL18/IL4/IL2/SOCS1/HMGB1/RHOA/MALT1/SYK/IL12RB1/RARA/BCL6/MYB/IRF4	24
BP	GO:0010506	regulation of autophagy	1.04754e-13	7.96102e-13	2.49059e-13	ATM/TP53/TSC2/FLCN/STK11/PIK3CA/TSC1/STAT3/EP300/MET/AKT1/ERCC4/MTOR/LEP/PIK3R2/IL10/MAPT/LEPR/IFNG/HIF1A/HMOX1/GATA4/PRKN/SIRT1/PRKACA/IKBKG/ABL1/GAPDH/BCL2/PRKAA1/IL4/MAPK3/KAT5/HGF/PIK3CB/LRRK2/PRKD1/FOXO1/KDR/CASP3/HMGB1/HSPB1/FBXW7/GSK3B/FOXO3/MAP3K7/PIK3C3/HDAC6/RHEB/MAPK8/MIRLET7B/MIR199A1/RPTOR/DDIT3/BECN1/KEAP1/DCN	57
BP	GO:0008217	regulation of blood pressure	1.24738e-13	9.45542e-13	2.95811e-13	KCNQ1/AR/PPARG/ADIPOQ/LEP/SMAD3/TNF/ACE/ACTA2/EXT2/SOD1/EXT1/CYP11B1/POMC/PPARA/HMOX1/NOS3/GNA11/EDN1/MIR17/AGTR1/TPM1/PTGS2/BMPR2/MIR27B/PDGFB/SOD2/NOS2/RHOA/CALCA/EDNRA/CHGA/DLL1/PTGS1/MIR199A1/CD34/SGK1/KLK3/VEGFC/ANPEP	40
BP	GO:0055001	muscle cell development	1.24738e-13	9.45542e-13	2.95811e-13	SMAD4/LMNA/BMPR1A/NOTCH1/PRKAR1A/PDGFRA/RYR1/MTOR/PDGFRB/IGF1/G6PD/MYH11/TBX3/DMD/PPARA/BMP4/GATA4/ENG/KDM1A/TNNT2/LOX/VEGFA/SMO/EDN1/ACTC1/YY1/BCL2/TPM1/GPX1/ACTN4/HDAC9/EDNRA/MIR23A/MIR24-1/MIR199A1/CDK1/MIR19A/SDC1/ITGB1/MIR195	40
BP	GO:0016032	viral process	1.30511e-13	9.88035e-13	3.09105e-13	TP53/SMARCA4/INSR/EP300/NOTCH1/APOE/EGFR/ADAR/SMARCB1/TNF/LDLR/CRP/LIG4/STAT1/CAV1/CD46/CXCR4/PPARA/CDC42/PRKN/HLA-DRB1/CCL2/CXCL8/ITGB3/TFRC/DDX3X/AGTR1/CTBP1/BCL2/EIF2AK2/HMGA2/CD4/CLDN1/HDAC1/CSF1R/MIR130A/CHD1/ITCH/ICAM1/GSN/CD55/GSK3B/JUN/REST/MIR221/CCL5/IFNB1/HSPA8/CCR5/MIR222/IGF2R/CD28/RPSA/CTSB/TOP2A/CDK1/SP1/ISG15/TOP2B/ITGB1/ANPEP/IFNA2/MIR141/BCL2L1/BSG	65
BP	GO:0032204	regulation of telomere maintenance	1.33485e-13	1.0069e-12	3.15007e-13	ATM/ATRX/NBN/RAD50/MRE11/RTEL1/POT1/ERCC4/ATR/CTNNB1/DKC1/CTC1/MAPK1/TINF2/MYC/ERCC1/USP7/MAPK3/SLX4/SRC/XRCC1/PARP1/HNRNPA2B1/ACD/HNRNPA1/XRCC5	26
BP	GO:0048644	muscle organ morphogenesis	1.33485e-13	1.0069e-12	3.15007e-13	COL3A1/FGFR2/SMAD4/BMPR1A/NOTCH1/TGFBR1/DSP/TGFB2/RYR2/TGFB1/WNT5A/MYLK/MYBPC3/BMP2/ENG/PKP2/TNNT2/ACTC1/TBX20/TPM1/FOXH1/MIR145/EDNRA/MIR143/MIR195/NRG1	26
BP	GO:0006606	protein import into nucleus	1.33515e-13	1.0069e-12	3.15007e-13	TP53/NF1/TSC2/CDH1/LMNA/GLI3/STAT3/NOTCH1/SUFU/AKT1/LEP/PIK3R1/SMAD3/PIK3R2/TGFB1/PRKCD/SHH/JAK2/IFNG/BMP4/SMO/CD36/SQSTM1/FGF9/JUP/PTGS2/NFKBIA/LRRK2/PRKD1/CDKN1A/SYK/STK4/MAPK14/NUP98/CDK1/NUP214/HDAC3	37
BP	GO:0072091	regulation of stem cell proliferation	1.38066e-13	1.0399e-12	3.25331e-13	NF2/EPCAM/ACE/TERT/GJA1/TBX3/KDM1A/SOX11/KITLG/PTPRC/EIF2AK2/YAP1/HMGA2/THPO/SNAI2/MIR221/MIR16-1/MIR222/MIR320A/VEGFC/MIR29B1	21
BP	GO:0045664	regulation of neuron differentiation	1.41086e-13	1.06129e-12	3.32023e-13	FGFR1/GLI3/RET/JAG1/ALK/NOTCH1/PHOX2B/GATA2/TCF4/SOX2/BDNF/SHH/NOTCH3/BMP4/BMP2/SOX9/SOX11/B2M/EPO/BCL2/PBX1/CALR/NGF/LRRK2/TUG1/MIR146A/RHOA/GSK3B/REST/FOXO3/BMP6/TCF3/EIF4E/DLL1/RARA/NCOA1/BMP7/BCL6/CXCL12/FOXA1/TIAM1	41
BP	GO:0033574	response to testosterone	1.46257e-13	1.09461e-12	3.42447e-13	AR/CBL/HOXB13/SRD5A2/IGF1R/MYC/SIRT1/GPI/EDN1/MTAP/HOXA13/EPO/CALR/NQO1/SPP1/SRD5A1/THBS1/RPS6KB1/MSN	19
BP	GO:0071548	response to dexamethasone	1.46257e-13	1.09461e-12	3.42447e-13	PIK3CA/GJB2/CYP1B1/ACE/CPS1/NR3C1/JAK2/ARG1/IGF1R/EDN1/EPO/PLAT/CLDN1/PCNA/FOXO3/SRD5A1/SERPINF1/EIF4E/RPS6KB1	19
BP	GO:0150077	regulation of neuroinflammatory response	1.46257e-13	1.09461e-12	3.42447e-13	ATM/IGF1/IL6/PLCG2/TNF/LDLR/IL1B/MMP9/PTPRC/IL18/PTGS2/IL4/LRRK2/MIR142/TNFRSF1B/MIR26A1/MMP3/MIR128-1/MIR195	19
BP	GO:1905314	semi-lunar valve development	1.46257e-13	1.09461e-12	3.42447e-13	JAG1/NOTCH1/RB1/NOTCH2/TNFRSF1A/GATA3/TGFB2/TWIST1/TGFB1/BMP4/BMP2/GATA4/NOS3/SOX9/TBX20/BMPR2/SNAI2/ROBO1/TNFRSF1B	19
BP	GO:0060966	regulation of gene silencing by RNA	1.50695e-13	1.12497e-12	3.51945e-13	TP53/STAT3/PPARG/EGFR/ADAR/MAP2K1/IL6/TNF/MAP2K2/TERT/MYCN/TGFB1/ESR1/KCNQ1OT1/BMP4/RMRP/NEAT1/NCOR1/RIPK1/POU5F1	20
BP	GO:0070741	response to interleukin-6	1.50695e-13	1.12497e-12	3.51945e-13	SMAD4/STAT3/IL6/JAK2/CEBPA/MIRLET7C/IL6ST/MIR125A/NFKB1/YAP1/SRC/IL6R/JAK1/RIPK1/MIRLET7E/MIR26A1/RELA/MIR125B1/MIR99A/MIR149	20
BP	GO:0031056	regulation of histone modification	1.58426e-13	1.1812e-12	3.69535e-13	ATM/TP53/BRCA1/ATRX/FLCN/SMAD4/LMNA/NSD1/DNMT3B/DNMT1/MTHFR/GATA2/SMARCB1/GATA3/KMT2A/CTNNB1/FOXP3/BCOR/IGF2/TWIST1/IL1B/KDM1A/SIRT1/BRD4/VEGFA/CTCF/CTBP1/MAPK3/LRRK2/TRIP12/PRKD1/SNAI2/CHEK1/MUC1/PAX5/MAPK8/MIR182/BCL6/MYB	39
BP	GO:0001960	negative regulation of cytokine-mediated signaling pathway	1.61409e-13	1.20191e-12	3.76017e-13	PPARG/ADAR/ADIPOQ/IL6/CAV1/XIAP/ARG1/MIR21/IL1RN/MIRLET7C/GSTP1/MIR125A/NR1H2/PTPRC/MIR27A/MIR27B/ROBO1/CCL5/SH2B3/MIRLET7E/MIR26A1/PXDN/MIR24-1/ISG15/MIR125B1/MIR99A/MIR29B1	27
BP	GO:0060512	prostate gland morphogenesis	1.78083e-13	1.32042e-12	4.1309e-13	FGFR2/AR/NOTCH1/TP63/SHH/WNT5A/ESR1/HOXB13/BMP4/FGF10/SOX9/MMP2/HOXA13/BMP7/TNC/FOXA1	16
BP	GO:1903205	regulation of hydrogen peroxide-induced cell death	1.78083e-13	1.32042e-12	4.1309e-13	MET/IL10/PYCR1/MIR21/MIR34A/ABL1/MIR17/NFE2L2/HGF/LRRK2/FOXO3/RIPK1/HDAC6/TXN/MIRLET7B/MIR92A1	16
BP	GO:0001658	branching involved in ureteric bud morphogenesis	1.78664e-13	1.32042e-12	4.1309e-13	PTCH1/WT1/SMAD4/GLI3/HNF1B/GPC3/CTNNB1/GREM1/SHH/BMP4/BMP2/MYC/FGF8/SOX9/VEGFA/SMO/LAMA5/BCL2/PBX1/FGF2/WNT1/PAX8	22
BP	GO:0042306	regulation of protein import into nucleus	1.78664e-13	1.32042e-12	4.1309e-13	NF1/CDH1/GLI3/SUFU/LEP/PIK3R1/SMAD3/PIK3R2/TGFB1/PRKCD/SHH/JAK2/IFNG/BMP4/SMO/CD36/JUP/PTGS2/PRKD1/MAPK14/CDK1/HDAC3	22
BP	GO:0043388	positive regulation of DNA binding	1.78664e-13	1.32042e-12	4.1309e-13	EP300/PPARG/RB1/IGF1/ERCC2/GATA3/CTNNB1/TWIST1/TGFB1/JAK2/IFNG/EGF/MYC/PRKN/MMP9/NGF/PARP1/HMGB1/ACD/TXN/TRAF6/IRF4	22
BP	GO:0043551	regulation of phosphatidylinositol 3-kinase activity	1.78664e-13	1.32042e-12	4.1309e-13	PDGFRA/KIT/FGFR3/PDGFRB/PIK3R1/PIK3R2/TGFB1/IRS1/CDC42/FLT3/FGF2/SRC/PRKD1/PDGFB/SOCS1/TEK/CD19/PTK2/LYN/FLT1/PTK2B/SOCS3	22
BP	GO:0048709	oligodendrocyte differentiation	1.81479e-13	1.33954e-12	4.19074e-13	PTEN/NF1/GLI3/MED12/NOTCH1/MTOR/SOX10/ERCC2/CTNNB1/SHH/CXCR4/SOX9/SOX11/EIF2B5/NTRK2/ERBB2/CLU/HDAC1/SUZ12/MYRF/TLR2/TNFRSF1B/RHEB/MIR26A1/HDAC2/LYN/NRG1/CDKN2C	28
BP	GO:0010833	telomere maintenance via telomere lengthening	1.8606e-13	1.37164e-12	4.29116e-13	ATM/RAD50/MRE11/RTEL1/POT1/ERCC4/ATR/CTNNB1/TERT/DKC1/CTC1/MAPK1/TINF2/TERC/WRAP53/RAD51/MAPK3/NOP10/SLX4/SRC/PARP1/HNRNPA2B1/HSP90AA1/ACD/HNRNPA1/XRCC5	26
BP	GO:0007389	pattern specification process	1.87344e-13	1.37938e-12	4.31537e-13	ATM/APC/TP53/PTCH1/WT1/FGFR2/SMAD4/AXIN2/GLI3/PALB2/MED12/AR/BMPR1A/EP300/NOTCH1/SUFU/TGFBR2/NOTCH2/SMAD3/TP63/TGFBR1/HNF1B/GLI2/GPC3/CTNNB1/BCOR/GJA1/GREM1/FOLR1/XRCC2/SHH/WNT5A/TBX3/EXT1/BMP4/HIF1A/BMP2/GATA4/SMAD2/ENG/FGF10/FGF8/PRKACA/SMO/EDN1/PRKDC/YY1/TBX20/PBX1/BMPR2/FGF2/FOXH1/ACVR1/NEK8/ROBO1/LRP6/GLI1/ACD/ERBB4/WNT1/PAX8/DLL1/BMP7/STIL/DDIT3/WNT3/AXIN1/FOXA1/PCGF2	69
BP	GO:0006869	lipid transport	1.99579e-13	1.46764e-12	4.59147e-13	KCNQ1/PTPN11/SLC2A1/AKT1/PPARG/APOE/ADIPOQ/LEP/CYP19A1/APOB/LDLR/CFTR/ACE/FASLG/ABCA1/CAV1/GHRL/ABCC2/PRKCD/PCSK9/IL1B/POMC/AKT2/PPARA/ABCB11/ABCB1/PRKN/MIR34A/EDN1/MIR17/ITGB3/CD36/PPARD/MIR33A/AGTR1/NR1H2/NFKB1/PRKAA1/IL1A/TNFSF11/CLU/LRP1/IRS2/MIR27B/SPP1/NOS2/ABCC4/LRP6/BMP6/ABCC3/CHKA/FGF19/TNFRSF11A/SYK/THBS1/ABCC1/ABCG2/MIF/MIR144/PLA2G2A/RPS6KB1/KDM5B	62
BP	GO:0051250	negative regulation of lymphocyte activation	2.01916e-13	1.48298e-12	4.63947e-13	ATM/GLI3/PRKAR1A/RUNX1/FOXP3/IL10/HFE/CTLA4/SHH/ARG1/BMP4/MIR21/HLA-DRB1/BTK/SOX11/IL2RA/TNFAIP3/JAK3/MIR27A/IL4/IL2/ERBB2/SOCS1/CASP3/HMGB1/ITCH/IFNB1/CD274/IDO1/MAD1L1/LYN/HAVCR2/BCL6/MIR30B/IFNA2/IRF1/LGALS3	37
BP	GO:0060675	ureteric bud morphogenesis	2.04038e-13	1.4967e-12	4.68239e-13	PTCH1/WT1/SMAD4/GLI3/HNF1B/GPC3/GATA3/CTNNB1/GREM1/SHH/BMP4/BMP2/MYC/FGF8/SOX9/VEGFA/SMO/LAMA5/BCL2/PBX1/FGF2/WNT1/PAX8	23
BP	GO:0021537	telencephalon development	2.17189e-13	1.59119e-12	4.97802e-13	PTEN/NF1/COL3A1/SLC2A1/TSC1/GLI3/ALK/HPRT1/EGFR/NF2/CTNNB1/EZH2/SHH/WNT5A/EXT1/CXCR4/BMP4/HIF1A/BMP2/SRD5A2/IGF1R/FGF8/KDM1A/SMO/EIF2B5/YWHAE/NTRK2/FOXP2/LRRK2/HDAC1/XRCC1/CSF1R/CDK6/CASP3/CDH2/RHOA/ROBO1/GSK3B/RARB/BAX/SRD5A1/ERBB4/PAX5/RARA/H2AX/CXCL12/NRG1	47
BP	GO:0010874	regulation of cholesterol efflux	2.19251e-13	1.60232e-12	5.01283e-13	PTCH1/PPARG/APOE/ADIPOQ/ABCA1/CAV1/SHH/EGF/SIRT1/MIR33A/NR1H2/MIR27A/NFKBIA/LRP1/MIR27B/MIR26A1/MIR144/RXRA/MIR128-1/MIR148A/MIR130B	21
BP	GO:0043525	positive regulation of neuron apoptotic process	2.19251e-13	1.60232e-12	5.01283e-13	ATM/TP53/NF1/TNF/TGFB2/CTNNB1/FASLG/PCSK9/TFAP2A/AIFM1/CDC42/ABL1/NQO1/CASP3/FBXW7/RHOA/BAX/FOXO3/MIR200A/MIR125B1/DDIT3	21
BP	GO:0090218	positive regulation of lipid kinase activity	2.22258e-13	1.62229e-12	5.07531e-13	PDGFRA/KIT/FGFR3/PDGFRB/TGFB1/IRS1/CDC42/FLT3/FGF2/SRC/PRKD1/PDGFB/TEK/CD19/PTK2/LYN/FLT1/PTK2B	18
BP	GO:0009615	response to virus	2.24364e-13	1.63564e-12	5.11707e-13	ADAR/SMAD3/IL6/APOB/TNF/H19/GATA3/SETD2/FOXP3/STAT1/ACTA2/IL1B/EXT1/CXCR4/IFNG/PRF1/HIF1A/MIR21/CYP1A1/CD40/IKBKG/TNFAIP3/DDX3X/NFKB1/PTPRC/BCL2/EIF2AK2/IKBKB/IL4/FADD/HMGA2/ODC1/CLU/MIR146A/SRC/MYD88/MIR130A/CDK6/ITCH/HSPB1/CHUK/TLR2/BAX/HSP90AA1/IFNA1/CCL5/IFNB1/IL12RB1/MAPK14/CXCL10/RELA/ISG15/ENO1/TRAF3/BECN1/CXCL12/IL15/IFNA2/IRF1/MIR29B1/BCL2L1/TLR9	62
BP	GO:0000075	cell cycle checkpoint signaling	2.42741e-13	1.76708e-12	5.52827e-13	ATM/APC/TP53/BRCA1/MSH2/BLM/PTPN11/NBN/BRIP1/CHEK2/ERCC6/MRE11/BUB1B/ATR/CDKN1B/FANCD2/NSUN2/CCND1/PRKDC/XPC/MDM2/HMGA2/CHEK1/CDKN1A/TRIP13/MUC1/RINT1/BUB3/MAPK14/PLK1/TP53BP1/CDK1/BUB1/MAD1L1/H2AX/ABRAXAS1/E2F1/XRCC3	38
BP	GO:0002286	T cell activation involved in immune response	2.42992e-13	1.76708e-12	5.52827e-13	TP53/TSC1/STAT3/MTOR/IL6/GATA3/FOXP3/CD46/IFNG/MIR21/FOXP1/HLA-DRB1/JAK3/IL18/IL4/IL2/IL6R/HMGB1/ICAM1/MALT1/IFNA1/IFNB1/IL12RB1/RARA/STAT6/HAVCR2/BCL6/IFNA2/LGALS3/MYB/IRF4	31
BP	GO:0014911	positive regulation of smooth muscle cell migration	2.52883e-13	1.83449e-12	5.73918e-13	PDGFRB/CYP1B1/IGF1/TERT/MIR21/MYC/TLR4/FGF9/BCL2/SRC/PDGFB/VTN/MIR451A/MIR221/CCL5/MIR26A1/MIR143/RPS6KB1/MIR20A	19
BP	GO:0032735	positive regulation of interleukin-12 production	2.52883e-13	1.83449e-12	5.73918e-13	CD40LG/LEP/PLCG2/IFNG/HSPD1/CD40/TLR4/CD36/IL17A/HMGB1/TLR2/SYK/IDO1/MAPK14/RELA/AGER/TRAF6/IRF1/TLR9	19
BP	GO:0062014	negative regulation of small molecule metabolic process	2.54332e-13	1.84274e-12	5.76498e-13	TP53/BRCA1/FLCN/INS/STAT3/EP300/AKT1/APOE/ADIPOQ/H19/SOD1/CYP27B1/LEPR/PPARA/BMP2/MIR21/SIRT1/SOX9/HDAC4/MIR33A/NFKB1/MIR132/PARP1/NCOR1/SNAI2/REST/FGF19/AKR1C3/MIR204	29
BP	GO:0006289	nucleotide-excision repair	2.72488e-13	1.97186e-12	6.16893e-13	BRCA2/TP53/POLE/BRIP1/ERCC6/POLD1/ERCC4/FANCC/ERCC2/LIG4/ERCC5/NTHL1/ERCC3/ERCC1/SIRT1/USP7/XPA/XPC/SLX4/DDB2/FAN1/OGG1	22
BP	GO:0034764	positive regulation of transmembrane transport	2.79745e-13	2.02191e-12	6.32549e-13	KCNH2/KCNQ1/PTPN11/INS/INSR/BRAF/AKT1/ADIPOQ/AKAP9/PIK3R1/IGF1/CACNA2D1/PLCG2/GPC3/CFTR/TERT/RYR2/G6PD/DMD/AKT2/IFNG/IRS1/MIR21/ABCB1/CCL2/PTH/EDN1/ABL1/NFE2L2/ACTN4/IRS2/SLC6A9/MIR223/BAX/CD19/FGF19/EDNRA/IL13/MIR210/PLCG1/MAPK14/CXCL10/ITGB1	43
BP	GO:0038083	peptidyl-tyrosine autophosphorylation	2.82523e-13	2.03451e-12	6.36492e-13	INSR/EGFR/ACE/CAV1/GREM1/ITK/IGF1R/VEGFA/ABL1/NTRK1/MAPK3/SRC/KDR/PTK2B	14
BP	GO:0051767	nitric-oxide synthase biosynthetic process	2.82523e-13	2.03451e-12	6.36492e-13	STAT1/JAK2/IFNG/TLR4/CCL2/EDN1/JAK3/GSTP1/NAMPT/LRRK2/MIR132/KDR/TLR2/TLR9	14
BP	GO:0051769	regulation of nitric-oxide synthase biosynthetic process	2.82523e-13	2.03451e-12	6.36492e-13	STAT1/JAK2/IFNG/TLR4/CCL2/EDN1/JAK3/GSTP1/NAMPT/LRRK2/MIR132/KDR/TLR2/TLR9	14
BP	GO:0002688	regulation of leukocyte chemotaxis	2.87412e-13	2.06719e-12	6.46718e-13	CYP19A1/IL6/GREM1/WNT5A/MAPK1/SERPINE1/CCL2/VEGFA/EDN1/CXCL8/CALR/IL4/MAPK3/DPP4/RAC1/CSF1R/IL6R/MIR223/HMGB1/ADAM17/PTK2/CCL5/THBS1/CSF1/MIF/CXCL10/C3AR1/LYN/CXCL12/VEGFC/ADAM10/PTK2B	32
BP	GO:0003002	regionalization	2.9472e-13	2.11718e-12	6.62356e-13	ATM/TP53/PTCH1/WT1/FGFR2/SMAD4/AXIN2/GLI3/PALB2/MED12/AR/BMPR1A/EP300/NOTCH1/SUFU/NOTCH2/SMAD3/TP63/TGFBR1/HNF1B/GLI2/GPC3/CTNNB1/GREM1/XRCC2/SHH/WNT5A/TBX3/EXT1/BMP4/BMP2/GATA4/SMAD2/FGF10/FGF8/PRKACA/SMO/EDN1/PRKDC/YY1/TBX20/PBX1/BMPR2/FGF2/FOXH1/ACVR1/ROBO1/LRP6/GLI1/ACD/WNT1/PAX8/DLL1/DDIT3/WNT3/AXIN1/FOXA1/PCGF2	58
BP	GO:0072171	mesonephric tubule morphogenesis	3.01484e-13	2.16314e-12	6.76735e-13	PTCH1/WT1/SMAD4/GLI3/HNF1B/GPC3/GATA3/CTNNB1/GREM1/SHH/BMP4/BMP2/MYC/FGF8/SOX9/VEGFA/SMO/LAMA5/BCL2/PBX1/FGF2/WNT1/PAX8	23
BP	GO:0030307	positive regulation of cell growth	3.03122e-13	2.17225e-12	6.79585e-13	INS/AKT1/EGFR/TGFBR1/IGF1/L1CAM/TGFB2/BDNF/MAPT/CXCR4/CDC42/PRKN/VEGFA/EDN1/CSNK2A1/DDX3X/BCL2/IGFBP1/FN1/NGF/YAP1/BMPR2/IL2/ERBB2/H3-3A/RHOA/ADAM17/MMP14/MIR199A1/RPTOR/HBEGF/MIR19A/MACF1/CXCL12/WNT3/ADAM10/PTK2B	37
BP	GO:0061035	regulation of cartilage development	3.05286e-13	2.18246e-12	6.82779e-13	PTPN11/AXIN2/GLI3/LEP/SMAD3/TGFBR1/CTNNB1/MAF/GREM1/WNT5A/BMP4/BMP2/MIR21/SOX9/PTH/RUNX2/SOX5/BMPR2/SNAI2/RARB/PTHLH/BMP6/CCN2/RARA	24
BP	GO:0071260	cellular response to mechanical stimulus	3.05286e-13	2.18246e-12	6.82779e-13	SLC2A1/FAS/COL1A1/TNFRSF1A/IL1B/CASP8/ENG/IGF1R/CD40/TLR4/SOX9/NFKB1/PTGS2/FADD/MAPK3/MYD88/CHEK1/MAP3K1/BMP6/IL13/MAPK8/CASP1/BCL10/IRF1	24
BP	GO:0006298	mismatch repair	3.08327e-13	2.20153e-12	6.88746e-13	MSH6/MSH2/MLH1/PMS2/AXIN2/MUTYH/MSH3/SETD2/ERCC1/ABL1/XPC/PCNA/PMS1/HMGB1/MLH3/LIG1/EXO1	17
BP	GO:0007623	circadian rhythm	3.14142e-13	2.23764e-12	7.00042e-13	PTEN/TP53/EP300/PPARG/ADIPOQ/MTOR/LEP/HNF1B/TNF/HNF4A/KMT2A/EZH2/GHRL/PPARA/GNAQ/NKX2-1/SIRT1/GNA11/USP7/PRKDC/PRKAA1/NAMPT/AHR/NTRK2/NTRK1/TYMS/HDAC1/NCOR1/NOS2/FBXW7/CSF2/GSK3B/CREB1/SRD5A1/MAPK10/TNFRSF11A/MAPK8/HDAC2/TOP2A/CDK1/EGR1/HDAC3	42
BP	GO:0045216	cell-cell junction organization	3.14142e-13	2.23764e-12	7.00042e-13	APC/FLCN/CDH1/GJB2/ACTB/CTNNA1/SMAD3/TGFBR1/NF2/TNF/TGFB3/ACE/DSP/TGFB2/CTNNB1/TGFB1/CAV1/GJA1/IL1B/EXT1/CDC42/PKP2/PKHD1/PRKACA/VEGFA/JUP/DSG2/IKBKB/IL17A/CLDN1/SRC/CSF1R/CDH2/MIR142/SNAI2/RHOA/BMP6/CTNND1/PRKCA/PECAM1/TJP1/ADAM10	42
BP	GO:0055074	calcium ion homeostasis	3.1705e-13	2.25564e-12	7.05672e-13	CASR/PDGFRA/RYR1/APOE/GATA2/SMAD3/CACNA2D1/PLCG2/GATA1/ATP7B/RYR2/FASLG/CAV1/GHRL/WNT5A/ESR1/JAK2/DMD/CYP27B1/CXCR4/VDR/CD40/ELANE/PKHD1/PRKACA/PTH/EDN1/ABL1/CD36/JAK3/YWHAE/PIK3CG/AGTR1/PTPRC/EPO/BCL2/CALR/KISS1/IL2/PIK3CB/TNFSF11/FGF2/PRKD1/KDR/HMGB1/MIR200C/CD55/LRP6/CALCA/BAX/CD19/CCL5/EDNRA/IL13/MIR93/CCR5/HTR2C/PLCG1/CXCL10/MIR199A1/C3AR1/LYN/CXCR2/SPINK1/DDIT3/CXCL12/HSP90B1/PTK2B/TGM2	69
BP	GO:0010565	regulation of cellular ketone metabolic process	3.24221e-13	2.30388e-12	7.20764e-13	BRCA1/INS/AKT1/PPARG/ADIPOQ/TWIST1/CAV1/IL1B/AKT2/PPARA/ABCB11/IRS1/BMP2/MIR21/SIRT1/SOX9/PPARD/MIR33A/NR1H2/PTGS2/MIR132/IRS2/NCOR1/REST/BMP6/FGF19/AKR1C3/FGFR4/MIR204/PDK1/MIR182/EGR1/MIR96	33
BP	GO:0030316	osteoclast differentiation	3.25374e-13	2.30929e-12	7.22458e-13	FBN1/NF1/MITF/NOTCH2/MTOR/PIK3R1/TNF/GPC3/CTNNB1/IFNG/FOXP1/TF/TLR4/TFRC/IL4/IL17A/TNFSF11/SRC/CSF1R/FBXW7/CREB1/FOS/TNFRSF11A/TFE3/CSF1/MAPK14/TRAF6/ESRRA	28
BP	GO:0071103	DNA conformation change	3.35018e-13	2.37489e-12	7.42979e-13	ATRX/BLM/NBN/RECQL4/WRN/RAD50/BRIP1/MRE11/RTEL1/POT1/ERCC2/ERCC3/FANCM/ABL1/RECQL/DDX3X/RAD51/MCM4/HMGB1/CHD1/HNRNPA2B1/TOP2A/HMGA1/TOP2B/RECQL5/RAD54L/MCM7/XRCC5/XRCC6	29
BP	GO:0048678	response to axon injury	3.55372e-13	2.51314e-12	7.86231e-13	PTEN/CTNNA1/MAP2K1/DHFR/PLCG2/MTR/FOLR1/SOD1/JAK2/ARG1/MAX/IGF1R/MIR34A/MMP2/EPO/BCL2/NTRK1/FGF2/SOD2/SPP1/BAX/JUN/MIR221/MIR222/CDK1/LYN	26
BP	GO:0060395	SMAD protein signal transduction	3.55372e-13	2.51314e-12	7.86231e-13	SMAD4/BMPR1A/PPARG/SMAD3/TGFBR1/TGFB3/HNF4A/TGFB2/TGFB1/JAK2/BMP4/MAGI2/BMP2/SMAD2/TF/BMPR2/AFP/LRP1/PARP1/GDF15/FOS/JUN/BMP6/VIM/LEFTY2/BMP7	26
BP	GO:0050868	negative regulation of T cell activation	3.65567e-13	2.58215e-12	8.07819e-13	GLI3/PRKAR1A/RUNX1/FOXP3/IL10/HFE/CTLA4/SHH/ARG1/BMP4/MIR21/HLA-DRB1/IL2RA/JAK3/MIR27A/IL4/IL2/ERBB2/SOCS1/CASP3/HMGB1/ITCH/IFNB1/CD274/IDO1/MAD1L1/HAVCR2/BCL6/MIR30B/IFNA2/IRF1/LGALS3	32
BP	GO:0002369	T cell cytokine production	3.99888e-13	2.81447e-12	8.80502e-13	IL6/GATA3/FOXP3/HFE/IL1B/ARG1/B2M/IL18/IL4/HLA-A/CD55/MALT1/MAP3K7/IFNB1/IL1R1/TNFRSF1B/TRAF6/IFNA2	18
BP	GO:0002724	regulation of T cell cytokine production	3.99888e-13	2.81447e-12	8.80502e-13	IL6/GATA3/FOXP3/HFE/IL1B/ARG1/B2M/IL18/IL4/HLA-A/CD55/MALT1/MAP3K7/IFNB1/IL1R1/TNFRSF1B/TRAF6/IFNA2	18
BP	GO:0035886	vascular associated smooth muscle cell differentiation	3.99888e-13	2.81447e-12	8.80502e-13	NOTCH1/DNMT1/KIT/MIR21/ENG/VEGFA/FGF9/MIR140/PDGFB/SOD2/MIR145/MIR221/EDNRA/MIR26A1/MIR15B/MIR18A/MIR125B1/MIR424	18
BP	GO:0008286	insulin receptor signaling pathway	4.01539e-13	2.82272e-12	8.83084e-13	APC/TSC2/PTPN11/PIK3CA/INS/INSR/AKT1/LEP/PIK3R1/PIK3R2/CDK4/IGF2/PRKCD/IL1B/AKT2/IRS1/IGF1R/SIRT1/IGFBP1/PRKAA1/IRS2/SRC/SOCS1/FOXO1/GSK3B/GRB2/RPS6KB1/MIR107/MIR15B/MIR195/SOCS3	31
BP	GO:0010662	regulation of striated muscle cell apoptotic process	4.03094e-13	2.82692e-12	8.84398e-13	TP53/SMAD4/JAK2/MIR21/GATA4/MIR34A/MIR17/NFE2L2/MIR145/MIR16-1/PAX8/MIR24-1/MIR20A/MIR199A1/BMP7/MIR106B/MIR320A/MIR19A/MIR195/MIR30E	20
BP	GO:0035272	exocrine system development	4.03094e-13	2.82692e-12	8.84398e-13	FGFR2/INSR/EGFR/SOX10/TNF/TGFB3/TGFB2/IGF2/TGFB1/SHH/CDC42/FGF10/FGF8/SOX9/LAMA5/HGF/SNAI2/BMP7/FGF7/TGM2	20
BP	GO:0007265	Ras protein signal transduction	4.24367e-13	2.97258e-12	9.29967e-13	TP53/NF1/FLCN/COL3A1/LZTR1/HRAS/KRAS/MET/NOTCH1/DNMT1/CDKN2A/CBL/WAS/APOE/RB1/RASA1/RAF1/NOTCH2/PDGFRB/IGF1/NRAS/TGFB2/ABCA1/RRAS/CDC42/FGF10/PTH/GPSM2/ABL1/ITGA3/RASA2/SQSTM1/KITLG/PIK3CG/AGTR1/EPO/NTRK1/NGF/PIK3CB/RRAS2/FGF2/PRKD1/RAC1/BCR/RHOA/ROBO1/RREB1/CDKN1A/JUN/CSF1/GRB2/FOXM1/ITGB1/BCL6/NRG1/CCNA2/TIAM1	57
BP	GO:0007088	regulation of mitotic nuclear division	4.27785e-13	2.99298e-12	9.36347e-13	ATM/APC/INS/INSR/RB1/BUB1B/PDGFRB/IGF1/TNF/IGF2/RAD21/IL1B/BMP4/EGF/CDC42/FGF8/EDN1/HOXA13/IL1A/PDGFB/CHEK1/TRIP13/BUB3/CD28/PLK1/BMP7/BUB1/MAD1L1/XRCC3/TGFA	30
BP	GO:0032755	positive regulation of interleukin-6 production	4.32891e-13	3.02511e-12	9.46401e-13	PTPN11/STAT3/LEP/IL6/PLCG2/TNF/TWIST1/IL1B/WNT5A/IFNG/HSPD1/TLR4/CD36/IL1A/IL17A/MYD88/IL6R/HMGB1/NOS2/TLR2/SYK/MIR144/XBP1/AGER/TRAF6/BCL10/MIR92A1/TLR9	28
BP	GO:0035050	embryonic heart tube development	4.8712e-13	3.40005e-12	1.0637e-12	NOTCH1/SUFU/TGFBR2/NOTCH2/SMAD3/CTNNB1/RYR2/GJA1/FOLR1/SHH/WNT5A/TBX3/HIF1A/CDC42/GATA4/ENG/FGF8/SMO/EDN1/TBX20/YAP1/FOXH1/ACVR1/EDNRA/DLL1/STIL	26
BP	GO:0007219	Notch signaling pathway	4.9463e-13	3.44839e-12	1.07882e-12	STAT3/JAG1/NOTCH1/AKT1/KIT/TGFBR2/NOTCH2/GATA2/TP63/HNF1B/CDKN1B/TGFB2/CD46/NOTCH3/BMP2/FGF10/NOS3/SOX9/IL2RA/CEBPA/MIR126/IL6ST/NFKBIA/YAP1/IL17A/SRC/CDK6/SNAI2/FBXW7/ROBO1/SPEN/ADAM17/WNT1/MMP14/DLL1/BMP7/BCL6/ADAM10/FOXA1	39
BP	GO:0030100	regulation of endocytosis	5.25545e-13	3.6596e-12	1.1449e-12	TSC2/INSR/CBL/APOE/ADIPOQ/GATA2/PLCG2/GPC3/HFE/CAV1/GREM1/PCSK9/WNT5A/MAGI2/SERPINE1/EGF/CDC42/TF/VEGFA/HNRNPK/ABL1/MIR17/ITGB3/CD36/NR1H2/B2M/MIR27A/IL4/PIK3CB/LRRK2/CLU/LRP1/SRC/MIR27B/PRKD1/RAC1/VTN/SELE/SYK/DLL1/MIR199A1/LGALS3	42
BP	GO:0031647	regulation of protein stability	5.40715e-13	3.76081e-12	1.17656e-12	PTEN/TP53/CREBBP/LMNA/TSC1/VHL/CHEK2/KRAS/EP300/PIK3R1/SMAD3/NF2/IGF1/CDC73/TERT/CCNH/PRKCD/MAPK1/DVL1/BMP2/HSPD1/TF/GNAQ/PRKN/SIRT1/RPL5/SMO/USP7/RPL11/GAPDH/PRKDC/MDM2/BCL2/CALR/LRRK2/CLU/SRC/PRKD1/CASP3/GSN/FBXW7/STUB1/CREB1/HSP90AA1/CTNND1/STK4/HSPA8/HDAC6/SOX4/PLK1/MDM4/HDAC3	52
BP	GO:0072594	establishment of protein localization to organelle	5.51948e-13	3.83441e-12	1.19959e-12	BRCA2/TP53/NF1/TSC2/BAP1/CDH1/C11orf65/LMNA/GLI3/STAT3/NOTCH1/SUFU/AKT1/POT1/LEP/PIK3R1/SMAD3/AIP/TERT/PIK3R2/RYR2/TGFB1/DKC1/PRKCD/SHH/JAK2/MAPT/AIFM1/IFNG/BMP4/HSPD1/PRKN/SMO/TNFAIP3/CD36/SQSTM1/FGF9/JUP/WRAP53/PRKAA1/PTGS2/SRP72/NFKBIA/LRRK2/CLU/PRKD1/FBXW7/CDKN1A/BAX/HSP90AA1/ACD/SYK/STK4/HSPA8/HK2/MAPK8/HSPA4/HSPA5/MAPK14/NUP98/CDK1/NUP214/DDIT3/HDAC3/OXA1L	65
BP	GO:0043276	anoikis	5.8401e-13	4.05238e-12	1.26778e-12	TSC2/STK11/PIK3CA/CHEK2/NOTCH1/AKT1/MTOR/CAV1/IKBKG/BCL2/NTRK2/SRC/SNAI2/PTK2/MAP3K7/ITGB1/E2F1	17
BP	GO:0050864	regulation of B cell activation	5.89843e-13	4.08805e-12	1.27894e-12	ATM/MSH2/MLH1/IL6/FOXP3/ADA/IL10/STAT5B/TGFB1/CTLA4/NSD2/CD40/TLR4/CD27/BTK/TNFAIP3/TFRC/PTPRC/BCL2/AHR/IL4/IL2/IRS2/CASP3/CDKN1A/CD19/CARD11/SYK/IL13/MIF/MMP14/IL5/CD28/XBP1/TP53BP1/STAT6/IL7/LYN/BCL6/IKZF3/TLR9	41
BP	GO:0043010	camera-type eye development	6.01649e-13	4.16499e-12	1.30301e-12	FBN1/NF1/SMARCA4/WT1/GLI3/RET/MITF/JAG1/CDKN1C/PDGFRA/TGFBR2/EGFR/NOTCH2/PDGFRB/SMAD3/CYP1B1/TGFBR1/NF2/SPRED1/GATA3/CDKN1B/TGFB2/CTNNB1/TWIST1/MAF/GJA1/SHH/WNT5A/TFAP2A/BMP4/HIF1A/MAX/CYP1A1/FGF10/SOX9/VEGFA/SOX11/YY1/NTRK2/BMPR2/HDAC1/FGF2/KDR/BAX/JUN/SERPINF1/PROM1/VIM/HDAC2/RHO/DLL1/RARA/BMP7/FLT1/KDM5B	55
BP	GO:0055008	cardiac muscle tissue morphogenesis	6.14804e-13	4.25107e-12	1.32994e-12	FGFR2/SMAD4/BMPR1A/NOTCH1/TGFBR1/DSP/TGFB2/RYR2/TGFB1/WNT5A/MYBPC3/BMP2/ENG/PKP2/TNNT2/ACTC1/TBX20/TPM1/FOXH1/EDNRA/MIR195/NRG1	22
BP	GO:0014855	striated muscle cell proliferation	6.19777e-13	4.28045e-12	1.33913e-12	PTEN/FGFR2/BMPR1A/NOTCH1/PRKAR1A/RUNX1/TGFBR2/TGFBR1/TGFB2/SHH/JAK2/FGF9/PPARD/TBX20/YAP1/FGF2/MIR200B/GLI1/ERBB4/MIR222/MAPK14/MIR199A1/CDK1/MIR204	24
BP	GO:0045058	T cell selection	6.44842e-13	4.44316e-12	1.39004e-12	STK11/GLI3/STAT3/MTOR/IL6/GATA3/FOXP3/SHH/PTPRC/BCL2/CD4/IL6R/RHOA/CARD11/SYK/IL12RB1/CD28/STAT6/IL15/IRF4	20
BP	GO:1904894	positive regulation of receptor signaling pathway via STAT	6.44842e-13	4.44316e-12	1.39004e-12	NOTCH1/KIT/LEP/CYP1B1/IL6/TNF/IL10/TGFB1/JAK2/PRL/IL7R/IL4/SOCS1/IL6R/TYK2/ERBB4/MIR221/CCL5/IL5/PTK2B	20
BP	GO:2000177	regulation of neural precursor cell proliferation	6.64211e-13	4.57129e-12	1.43012e-12	TP53/NF1/GLI3/NOTCH1/GATA2/SOX10/CTNNA1/NF2/CTNNB1/SHH/WNT5A/HIF1A/EGF/KDM1A/VEGFA/SMO/LRRK2/FGF2/FOXO1/CDH2/RHOA/FOXO3/GLI1/SPINT2/LYN/VEGFC	26
BP	GO:2001056	positive regulation of cysteine-type endopeptidase activity	6.76735e-13	4.65206e-12	1.45539e-12	FAS/PPARG/SMAD3/TNF/FASLG/CASP10/XDH/JAK2/MAPT/AIFM1/HSPD1/CTSD/CASP8/EIF2AK3/MYC/SIRT1/DDX3X/CYCS/FADD/F3/MIR27B/HMGB1/GSN/RHOA/ROBO1/MALT1/BAX/REST/SYK/DIABLO/CCN2/MIR15A/CASP1/BCL10	34
BP	GO:0014912	negative regulation of smooth muscle cell migration	7.03257e-13	4.82315e-12	1.50891e-12	BMPR1A/ADIPOQ/SERPINE1/MIR21/MIR34A/PPARD/MIR140/TPM1/IGFBP3/NFE2L2/LRP1/MIR223/RHOA/MIR15A/MIR214/MIR182/MIR424/S1PR2	18
BP	GO:0042307	positive regulation of protein import into nucleus	7.03257e-13	4.82315e-12	1.50891e-12	CDH1/GLI3/LEP/PIK3R1/SMAD3/PIK3R2/TGFB1/PRKCD/SHH/JAK2/IFNG/SMO/JUP/PTGS2/PRKD1/MAPK14/CDK1/HDAC3	18
BP	GO:0060147	regulation of post-transcriptional gene silencing	7.14927e-13	4.88616e-12	1.52863e-12	TP53/STAT3/PPARG/EGFR/ADAR/MAP2K1/IL6/TNF/MAP2K2/TERT/MYCN/TGFB1/ESR1/KCNQ1OT1/BMP4/NEAT1/NCOR1/RIPK1/POU5F1	19
BP	GO:1900368	regulation of post-transcriptional gene silencing by RNA	7.14927e-13	4.88616e-12	1.52863e-12	TP53/STAT3/PPARG/EGFR/ADAR/MAP2K1/IL6/TNF/MAP2K2/TERT/MYCN/TGFB1/ESR1/KCNQ1OT1/BMP4/NEAT1/NCOR1/RIPK1/POU5F1	19
BP	GO:2001239	regulation of extrinsic apoptotic signaling pathway in absence of ligand	7.14927e-13	4.88616e-12	1.52863e-12	NF1/FGFR1/RET/AKT1/CTNNA1/TNF/WWOX/GATA1/TERT/IL1B/FGF10/BCL2/PPP2R1A/IL1A/SNAI2/CSF2/RIPK1/IL7/BCL2L1	19
BP	GO:0060761	negative regulation of response to cytokine stimulus	7.29704e-13	4.98139e-12	1.55842e-12	PPARG/ADAR/ADIPOQ/IL6/CAV1/XIAP/ARG1/MIR21/IL1RN/MIRLET7C/GSTP1/MIR125A/NR1H2/PTPRC/MIR27A/MIR27B/ROBO1/CCL5/SH2B3/MIRLET7E/MIR26A1/PXDN/MIR24-1/ISG15/MIR125B1/MIR99A/MIR29B1	27
BP	GO:1903589	positive regulation of blood vessel endothelial cell proliferation involved in sprouting angiogenesis	7.36157e-13	5.01964e-12	1.57038e-12	GATA2/HMOX1/MIR21/VEGFA/MIR126/AGTR1/MIR27A/MIR132/MIR146A/MIR27B/MIR23A/MIR10A/MIRLET7B/MIR10B	14
BP	GO:0045931	positive regulation of mitotic cell cycle	7.40181e-13	5.04125e-12	1.57715e-12	BRCA2/PTPN11/AKT1/PHOX2B/RB1/EGFR/RAD51C/TERT/CDK4/STAT5B/CYP1A1/FGF10/CCND2/BRD4/ABL1/CCND1/DDX3X/MDM2/PBX1/MIR29A/ADAM17/MIR221/RAD51B/MIR222/EIF4E/PRKCA/RPS6KB1/CDK1/MIR214/RPTOR/STIL/FOXA1	32
BP	GO:0043583	ear development	7.58225e-13	5.1582e-12	1.61373e-12	KCNQ1/PTPN11/FGFR2/GLI3/JAG1/NOTCH1/PHOX2B/GJB2/GATA2/PDGFRB/TGFB3/GATA3/CDKN1B/TGFB2/SOX2/TWIST1/MAF/SOD1/SHH/WNT5A/TBX3/TFAP2A/MAPK1/BMP4/DVL1/BMP2/FGF10/FGF8/SOX9/EDN1/CEBPA/FGF9/HOXA13/BCL2/MAPK3/BCR/WNT1/EDNRA/GABRB2/PAX8/DLL1/ADAM10/CCNA2	43
BP	GO:0002763	positive regulation of myeloid leukocyte differentiation	8.15596e-13	5.53574e-12	1.73185e-12	RUNX1/RB1/NOTCH2/TNF/TGFB1/IFNG/CASP8/HLA-DRB1/KITLG/FADD/IL17A/CD4/TNFSF11/CREB1/MIR145/FOS/RIPK1/CSF1/IL5/PRKCA/TRAF6	21
BP	GO:0010883	regulation of lipid storage	8.15596e-13	5.53574e-12	1.73185e-12	PPARG/LEP/IL6/APOB/TNF/CRP/ABCA1/FTO/PPARA/SIRT1/MIR34A/ITGB3/CD36/PPARD/NR1H2/NFKB1/NFKBIA/MIR146A/FBXW7/MIR10B/MIR144	21
BP	GO:1905063	regulation of vascular associated smooth muscle cell differentiation	8.50247e-13	5.7643e-12	1.80335e-12	DNMT1/KIT/MIR21/ENG/FGF9/MIR140/PDGFB/SOD2/MIR145/MIR221/MIR26A1/MIR15B/MIR18A/MIR125B1/MIR424	15
BP	GO:0042180	cellular ketone metabolic process	8.69689e-13	5.88935e-12	1.84247e-12	BRCA1/INS/AKT1/PPARG/ADIPOQ/CYP19A1/CYP17A1/STAT5B/TWIST1/CAV1/IL1B/CYP11B1/AKT2/PPARA/ABCB11/IRS1/BMP2/SRD5A2/MIR21/SIRT1/SOX9/PPARD/MIR33A/NR1H2/PTGS2/AFP/MIR132/IRS2/NCOR1/REST/SRD5A1/BMP6/FGF19/IDO1/AKR1C3/FGFR4/MIR204/PDK1/MIR182/EGR1/MIR96/HSD17B1	42
BP	GO:0003281	ventricular septum development	8.73984e-13	5.90489e-12	1.84733e-12	FGFR2/SMAD4/BMPR1A/NOTCH1/SUFU/TGFBR2/TGFBR1/GATA3/TGFB2/WNT5A/NSD2/TBX3/BMP4/GATA4/NOS3/SOX11/MDM2/HOXA13/BMPR2/ACVR1/ROBO1/SOX4/PAX8/MDM4	24
BP	GO:2000573	positive regulation of DNA biosynthetic process	8.73984e-13	5.90489e-12	1.84733e-12	ATM/POT1/PDGFRB/CYP1B1/ATR/TNF/CTNNB1/DKC1/GREM1/MAPK1/MYC/WRAP53/MAPK3/HGF/PCNA/FGF2/SRC/PDGFB/HSP90AA1/ACD/HNRNPA1/FGFR4/PTK2B/XRCC5	24
BP	GO:0019915	lipid storage	9.01068e-13	6.08092e-12	1.90241e-12	PPARG/APOE/LEP/IL6/APOB/TNF/CRP/BSCL2/STAT5B/ABCA1/FTO/CAV1/IL1B/PPARA/SIRT1/MIR34A/ITGB3/CD36/PPARD/NR1H2/NFKB1/NFKBIA/MIR146A/FBXW7/MIR10B/MIR144	26
BP	GO:0045428	regulation of nitric oxide biosynthetic process	9.10312e-13	6.1363e-12	1.91973e-12	INSR/AKT1/SMAD3/TNF/IL10/CAV1/IL1B/JAK2/IFNG/TLR4/EDN1/CD36/PTGS2/MIR132/CLU/RAC1/SOD2/HSP90AA1/MIR199A1/CD34/MIR92A1/PTK2B	22
BP	GO:0042303	molting cycle	9.14989e-13	6.15377e-12	1.92519e-12	NF1/FGFR2/SMAD4/NOTCH1/EGFR/TP63/TNF/GLI2/ERCC2/TGFB2/CTNNB1/TERT/PTCH2/SHH/WNT5A/EXT1/FGF10/NSUN2/SOX9/SMO/CDH3/LAMA5/BCL2/PTGS2/FOXE1/HDAC1/KRT14/HDAC2/RELA/FGF7	30
BP	GO:0042633	hair cycle	9.14989e-13	6.15377e-12	1.92519e-12	NF1/FGFR2/SMAD4/NOTCH1/EGFR/TP63/TNF/GLI2/ERCC2/TGFB2/CTNNB1/TERT/PTCH2/SHH/WNT5A/EXT1/FGF10/NSUN2/SOX9/SMO/CDH3/LAMA5/BCL2/PTGS2/FOXE1/HDAC1/KRT14/HDAC2/RELA/FGF7	30
BP	GO:0032612	interleukin-1 production	9.31522e-13	6.25073e-12	1.95553e-12	STAT3/SMAD3/IGF1/IL6/TNF/IL10/GHRL/WNT5A/JAK2/IFNG/CASP8/FOXP1/TLR4/TNFAIP3/CD36/GSTP1/IL17A/MIR132/MIR27B/MYD88/HMGB1/HSPB1/MIR142/MALT1/HDAC2/MIR144/MIR204/AGER/CASP1/EGR1/HAVCR2/MIR195	32
BP	GO:0032652	regulation of interleukin-1 production	9.31522e-13	6.25073e-12	1.95553e-12	STAT3/SMAD3/IGF1/IL6/TNF/IL10/GHRL/WNT5A/JAK2/IFNG/CASP8/FOXP1/TLR4/TNFAIP3/CD36/GSTP1/IL17A/MIR132/MIR27B/MYD88/HMGB1/HSPB1/MIR142/MALT1/HDAC2/MIR144/MIR204/AGER/CASP1/EGR1/HAVCR2/MIR195	32
BP	GO:0034109	homotypic cell-cell adhesion	9.7314e-13	6.51518e-12	2.03826e-12	PDGFRA/ACTB/GNAS/IL6/GATA1/DSP/PRKCD/JAK2/PKP2/MPL/ITGB3/IL6ST/PIK3CG/JUP/DSG2/FN1/PIK3CB/TNFSF11/DSC2/HSPB1/JAK1/CTNNA3/CCL5/SH2B3/SYK/PRKCA/LYN	27
BP	GO:0098773	skin epidermis development	9.7314e-13	6.51518e-12	2.03826e-12	NF1/FGFR2/SMAD4/NOTCH1/EGFR/TP63/TNF/GLI2/ERCC2/TGFB2/CTNNB1/SHH/WNT5A/EXT1/FGF10/NSUN2/SOX9/SMO/CDH3/LAMA5/BCL2/FOXE1/HDAC1/HDAC2/DLL1/RELA/FGF7	27
BP	GO:0060425	lung morphogenesis	1.01754e-12	6.80475e-12	2.12885e-12	FGFR2/KRAS/TGFBR2/MAP2K1/TNF/CTNNB1/SHH/EXT1/MAPK1/BMP4/CDC42/FGF10/FGF8/NKX2-1/SOX9/SOX11/MAPK3/YAP1/FGF7/FOXA1	20
BP	GO:0043524	negative regulation of neuron apoptotic process	1.0363e-12	6.92232e-12	2.16563e-12	MSH2/PIK3CA/HRAS/KRAS/APOE/RASA1/LIG4/TGFB3/TERT/IL10/BDNF/XRCC2/SOD1/JAK2/HIF1A/HMOX1/FGF8/PRKN/CCL2/GPI/IL6ST/ERBB3/BCL2/NTRK2/NTRK1/NGF/SOD2/RHOA/BAX/JUN/GABRB2/MIR15B/PTK2B/BCL2L1	34
BP	GO:0000077	DNA damage checkpoint signaling	1.17152e-12	7.79108e-12	2.43742e-12	ATM/TP53/BRCA1/MSH2/BLM/PTPN11/NBN/BRIP1/CHEK2/ERCC6/MRE11/ATR/CDKN1B/FANCD2/CCND1/PRKDC/XPC/MDM2/HMGA2/CHEK1/CDKN1A/MUC1/RINT1/MAPK14/PLK1/TP53BP1/CDK1/H2AX/ABRAXAS1/E2F1	30
BP	GO:0046427	positive regulation of receptor signaling pathway via JAK-STAT	1.17163e-12	7.79108e-12	2.43742e-12	NOTCH1/KIT/LEP/CYP1B1/IL6/TNF/IL10/JAK2/PRL/IL7R/IL4/SOCS1/IL6R/TYK2/ERBB4/MIR221/CCL5/IL5/PTK2B	19
BP	GO:1901861	regulation of muscle tissue development	1.17163e-12	7.79108e-12	2.43742e-12	FLCN/SMAD3/CTNNB1/IGF2/TWIST1/TGFB1/GJA1/SHH/BMP4/FGF8/LOX/ERBB3/BCL2/PRKAA1/FGF3/ACVR1/CREB1/DLL1/RPS6KB1	19
BP	GO:1904646	cellular response to amyloid-beta	1.17163e-12	7.79108e-12	2.43742e-12	IGF1/CACNA2D1/TNF/GJA1/IGF1R/TLR4/CD36/MIR140/MIR146A/LRP1/PARP1/ICAM1/GSK3B/FOXO3/MIR200A/VCAM1/ABCC1/MIR106B/AGER	19
BP	GO:0002253	activation of immune response	1.18633e-12	7.87993e-12	2.46522e-12	CREBBP/STK11/PIK3CA/HRAS/EP300/PLCG2/CRP/PIK3CD/GATA3/FOXP3/ADA/CTLA4/CD46/PRKCD/IL1B/ITK/MAPK1/FOXP1/TLR4/HLA-DRB1/MIR34A/IKBKG/BTK/ABL1/EIF2B5/CD8A/PRKDC/HLA-DQB1/PTPRC/BCL2/IKBKB/CLU/SRC/HLA-A/CD79A/CD59/HMGB1/CD55/MALT1/BAX/CD19/HSP90AA1/CARD11/PTK2/MAP3K7/SYK/CD28/PLCG1/EZR/RELA/C3AR1/LYN/MIR18A/TRAF6/MIR19A/BCL10/PAK1/LGALS3/XRCC5/XRCC6	60
BP	GO:0055006	cardiac cell development	1.21633e-12	8.07017e-12	2.52474e-12	SMAD4/LMNA/JAG1/BMPR1A/NOTCH1/PDGFRA/MTOR/PDGFRB/IGF1/G6PD/MYH11/TBX3/PPARA/BMP4/MIR21/GATA4/VEGFA/EDN1/ACTC1/YY1/MIR23A/MIR24-1/MIR199A1/CDK1/MIR19A/MIR195	26
BP	GO:0002637	regulation of immunoglobulin production	1.22436e-12	8.10518e-12	2.53569e-12	MSH2/MLH1/CD40LG/IL6/TNF/FOXP3/IL10/TGFB1/NSD2/CD40/GPI/TFRC/PTPRC/IL4/IL2/IL13/IL5/CD28/XBP1/TP53BP1/STAT6/TRAF6/BCL6/TLR9	24
BP	GO:0072088	nephron epithelium morphogenesis	1.22436e-12	8.10518e-12	2.53569e-12	PTCH1/WT1/SMAD4/GLI3/HNF1B/GPC3/GATA3/CTNNB1/STAT1/GREM1/SHH/BMP4/BMP2/MYC/FGF8/SOX9/VEGFA/SMO/LAMA5/BCL2/PBX1/FGF2/WNT1/PAX8	24
BP	GO:0051152	positive regulation of smooth muscle cell differentiation	1.23605e-12	8.1734e-12	2.55703e-12	KIT/SHH/MIR21/ENG/SIRT1/MIR34A/MIR140/MIR22/SOD2/MIR145/MIR18A/MIR125B1/MIR424	13
BP	GO:0032963	collagen metabolic process	1.30272e-12	8.60467e-12	2.69196e-12	COL1A1/RUNX1/PDGFRB/IL6/TGFB3/TGFB1/ARG1/BMP4/HIF1A/MIR21/ENG/PPARD/MMP2/MMP9/MIR29A/MIR145/MMP1/ADAMTS3/MMP14/VIM/HDAC2/MMP3/CCN2/CTSB/ITGB1/MIR149/MIR92A1/MIR29B1	28
BP	GO:0032757	positive regulation of interleukin-8 production	1.33571e-12	8.81271e-12	2.75704e-12	STAT3/ADIPOQ/LEP/IL6/TNF/IL1B/WNT5A/SERPINE1/ELANE/TLR4/FADD/F3/MYD88/HMGB1/NOS2/TLR2/RIPK1/SYK/RELA/BCL10/DDIT3/TLR9	22
BP	GO:0048285	organelle fission	1.33813e-12	8.81879e-12	2.75894e-12	ATM/BRCA2/APC/MLH1/ATRX/C11orf65/RAD50/BRIP1/INS/INSR/CHEK2/CDKN1C/PPARG/SMC1A/MRE11/RB1/BUB1B/ERCC4/RAD51C/PDGFRB/DIS3L2/IGF1/TNF/RAD51D/SMC3/CDKN1B/IGF2/RAD21/IL1B/WNT5A/MAPT/BMP4/NAA10/FANCD2/EGF/CDC42/FANCM/FANCA/FGF8/PRKN/EDN1/HOXA13/PPP2R1A/RAD51/CALR/IL1A/LRRK2/SLX4/STAG2/PDGFB/KDR/RHOA/CHEK1/MLH3/TRIP13/RAD51B/BUB3/CD28/PLK1/TOP2A/BMP7/BUB1/MAD1L1/TOP2B/BECN1/ABRAXAS1/RAD54L/XRCC3/DCN/TGFA	70
BP	GO:0045445	myoblast differentiation	1.46969e-12	9.67508e-12	3.02683e-12	JAG1/NOTCH1/RB1/IGF1/TNF/TGFB1/SHH/TBX3/BMP4/SOX9/TCF7L2/PPARD/IGFBP3/IL18/PLG/REST/EPAS1/MAPK14/CXCL10/DLL1/MIR199A1/SDC1/ITGB1/DDIT3/NRG1	25
BP	GO:0060055	angiogenesis involved in wound healing	1.49505e-12	9.83103e-12	3.07562e-12	GATA2/TNF/CXCR4/SERPINE1/MIR34A/VEGFA/TNFAIP3/ITGB3/GPX1/PIK3CB/KDR/ALOX5/MIR451A/MIR200B/XBP1/CD34	16
BP	GO:0007409	axonogenesis	1.5285e-12	1.00398e-11	3.14094e-12	PTEN/PTCH1/PTPN11/STK11/FGFR2/SMAD4/GLI3/RET/NOTCH1/PHOX2B/ACTB/APOE/NOTCH2/MAP2K1/GLI2/GATA3/L1CAM/BDNF/SHH/WNT5A/MAPT/EXT1/NOTCH3/DVL1/IGF1R/VEGFA/SMO/EDN1/ABL1/TUBB3/LAMA5/BCL2/TRIO/FN1/NTRK2/NTRK1/NGF/BMPR2/ERBB2/RAC1/CSF1R/EPHB4/SPP1/CDH2/ROBO1/GSK3B/CCK/CREB1/HSP90AA1/DCC/PTK2/EDNRA/HDAC6/PALLD/BMP7/TOP2B/MACF1/ITGB1/CXCL12/WNT3/CTNNA2/PAK1/BSG/TIAM1	64
BP	GO:0010658	striated muscle cell apoptotic process	1.58495e-12	1.03875e-11	3.2497e-12	TP53/SMAD4/JAK2/MIR21/GATA4/MIR34A/MIR17/NFE2L2/MIR145/MIR16-1/PAX8/MIR24-1/MIR20A/MIR199A1/BMP7/MIR106B/MIR320A/MIR19A/MIR195/MIR30E	20
BP	GO:0060688	regulation of morphogenesis of a branching structure	1.58495e-12	1.03875e-11	3.2497e-12	FGFR2/AR/TNF/CTNNB1/GREM1/SHH/WNT5A/ESR1/BMP4/FGF10/SOX9/VEGFA/SMO/ABL1/HGF/LRRK2/SNAI2/PAX8/BMP7/FGF7	20
BP	GO:0032526	response to retinoic acid	1.62195e-12	1.06182e-11	3.32188e-12	ATM/PTCH1/FGFR2/RET/GJB2/COL1A1/LEP/PDGFRB/TNF/ABCA1/ASXL1/WNT5A/MYC/SOX9/TFRC/MMP2/YAP1/GSK3B/CREB1/BMP6/SERPINF1/IGF2R/HDAC2/IGFBP2/RARA/RXRA/LYN/WNT3/PTK2B	29
BP	GO:0033157	regulation of intracellular protein transport	1.68792e-12	1.10378e-11	3.45316e-12	NF1/BAP1/PTPN11/CDH1/C11orf65/GLI3/HRAS/SUFU/BARD1/ADIPOQ/LEP/PIK3R1/SMAD3/PIK3R2/TGFB1/PRKCD/IL1B/SHH/JAK2/AKT2/IFNG/BMP4/CDC42/PRKN/PRKACA/SMO/CD36/TCF7L2/YWHAE/JUP/PRKAA1/PTGS2/LRRK2/ERBB2/PRKD1/FBXW7/GSK3B/MAPK8/TXN/MAPK14/CDK1/XPO1/HDAC3	43
BP	GO:0035710	CD4-positive, alpha-beta T cell activation	1.69941e-12	1.10884e-11	3.46899e-12	STAT3/RUNX1/TGFBR2/MTOR/IL6/GATA3/FOXP3/IFNG/MIR21/FOXP1/HLA-DRB1/JAK3/IL18/IL4/IL2/SOCS1/IL6R/HMGB1/CD55/MALT1/CD274/IL12RB1/RARA/STAT6/AGER/BCL6/MYB/IRF4	28
BP	GO:0043255	regulation of carbohydrate biosynthetic process	1.69941e-12	1.10884e-11	3.46899e-12	STK11/INS/INSR/EP300/AKT1/ADIPOQ/LEP/IGF1/IGF2/TGFB1/LEPR/AKT2/PPARA/IRS1/EGF/SIRT1/PTH/USP7/NFKB1/IRS2/PDGFB/FOXO1/GSK3B/MIR107/KAT2B/MIR15B/MIR195/PTK2B	28
BP	GO:0034105	positive regulation of tissue remodeling	1.78256e-12	1.16053e-11	3.6307e-12	MIR34A/MIR17/IL18/IL2/MIR27B/MIR16-1/MIR34C/MIR143/MIR20A/MIR199A1/MIR214/MIR15B/MIR195/IL15	14
BP	GO:0070920	regulation of production of small RNA involved in gene silencing by RNA	1.78256e-12	1.16053e-11	3.6307e-12	TP53/EGFR/MAP2K1/IL6/TNF/MAP2K2/TERT/MYCN/TGFB1/ESR1/BMP4/RMRP/NCOR1/RIPK1	14
BP	GO:0007566	embryo implantation	1.85186e-12	1.20432e-11	3.76769e-12	TGFBR2/GJA1/SOD1/IL1B/MIR21/VEGFA/PPARD/MMP2/MMP9/EPO/CALR/PTGS2/H3-3A/AGO2/SPP1/CALCA/TIMP1/MIR16-1/MIR15B/ITGB4/BSG	21
BP	GO:0043550	regulation of lipid kinase activity	1.87859e-12	1.21902e-11	3.81367e-12	PDGFRA/KIT/RB1/FGFR3/PDGFRB/PIK3R1/PIK3R2/TGFB1/IRS1/CDC42/FLT3/FGF2/SRC/PRKD1/PDGFB/SOCS1/TEK/CD19/PTK2/LYN/FLT1/PTK2B/SOCS3	23
BP	GO:0046635	positive regulation of alpha-beta T cell activation	1.87859e-12	1.21902e-11	3.81367e-12	GLI3/RUNX1/TGFBR2/FOXP3/ADA/SHH/JAK2/IFNG/MIR21/HLA-DRB1/PTPRC/IL18/HLA-A/SOCS1/CD55/RHOA/MALT1/TYK2/SYK/IL12RB1/CD28/RARA/MYB	23
BP	GO:0001974	blood vessel remodeling	1.89007e-12	1.22378e-11	3.82856e-12	JAG1/ACE/TGFB1/EXT1/FGF10/NOS3/FGF8/MIR17/MDM2/BMPR2/MIR27B/BCR/BAX/FLT4/EDNRA/EPAS1/MIR143/MIR20A/MIR29B1	19
BP	GO:0010665	regulation of cardiac muscle cell apoptotic process	1.89007e-12	1.22378e-11	3.82856e-12	TP53/SMAD4/JAK2/MIR21/GATA4/MIR34A/MIR17/NFE2L2/MIR145/MIR16-1/PAX8/MIR24-1/MIR20A/MIR199A1/MIR106B/MIR320A/MIR19A/MIR195/MIR30E	19
BP	GO:0008643	carbohydrate transport	1.90544e-12	1.23238e-11	3.85547e-12	PTPN11/SLC2A1/INS/TSC1/INSR/BRAF/AKT1/ADIPOQ/LEP/PIK3R1/IGF1/TNF/GPC3/ACE/TERT/HNF1A/IL1B/AKT2/ABCB11/IRS1/MYC/PTH/EDN1/PPARD/NFE2L2/IRS2/MIR223/FGF19/EDNRA/HK2/MAPK14/MIR143/RPS6KB1/EZR/MIR107	35
BP	GO:0045453	bone resorption	1.94295e-12	1.25389e-11	3.92278e-12	NF1/IL6/CTNNB1/EXT1/TPP1/TF/PTH/TNFAIP3/ITGB3/TNFRSF11B/TFRC/TNFSF11/SRC/CSF1R/SPP1/CALCA/TNFRSF11A/SYK/PRKCA/IL7/TRAF6/PTK2B	22
BP	GO:0070542	response to fatty acid	1.94295e-12	1.25389e-11	3.92278e-12	PIK3CA/ADIPOQ/LDLR/CDK4/CPS1/IRS1/CAT/SOX9/EDN1/CD36/PTGS2/PLAT/CLDN1/SRC/FOXO1/TLR2/FOXO3/AKR1C3/CCN2/MIR92A1/E2F1/XRCC5	22
BP	GO:0051047	positive regulation of secretion	1.95062e-12	1.25747e-11	3.93398e-12	PTPN11/SMAD4/INS/CASR/PPARG/GATA2/LEP/CYP19A1/IGF1/TGFB3/GATA1/CFTR/TGFB2/HFE/TGFB1/GHRL/IL1B/JAK2/IFNG/ABCB11/HIF1A/BMP2/GLUL/TLR4/HLA-DRB1/SOX11/EDN1/PRL/TCF7L2/PPARD/NR1H2/KISS1/IL1A/IL4/TNFSF11/IRS2/SPP1/CREB1/TLR2/BMP6/TNFRSF11A/SYK/IL13/MIF/SOX4/EZR/XBP1/SPINK1/SDC1/CXCL12/VEGFC	51
BP	GO:2001021	negative regulation of response to DNA damage stimulus	2.0012e-12	1.28867e-11	4.03158e-12	CHEK2/ERCC6/RTEL1/ERCC4/TWIST1/ERCC1/KDM1A/SIRT1/FANCB/MDM2/BCL2/HMGA2/CLU/TRIP12/XRCC1/SNAI2/MIR221/MUC1/MIF/TP53BP1/CD44/RECQL5/CXCL12/OGG1/BCL2L1	25
BP	GO:0060421	positive regulation of heart growth	2.04398e-12	1.31478e-11	4.11328e-12	WT1/FGFR2/BMPR1A/NOTCH1/IGF1/EDN1/FGF9/TBX20/YAP1/FGF2/GLI1/ERBB4/MIR222/MAPK14/MIR199A1/CDK1/MIR204/MIR19A	18
BP	GO:0001942	hair follicle development	2.18478e-12	1.40382e-11	4.39183e-12	NF1/FGFR2/SMAD4/NOTCH1/EGFR/TP63/TNF/GLI2/ERCC2/TGFB2/CTNNB1/SHH/WNT5A/EXT1/FGF10/NSUN2/SOX9/SMO/CDH3/LAMA5/BCL2/FOXE1/HDAC1/HDAC2/RELA/FGF7	26
BP	GO:0032392	DNA geometric change	2.24978e-12	1.44401e-11	4.51757e-12	ATRX/BLM/NBN/RECQL4/WRN/RAD50/BRIP1/MRE11/RTEL1/POT1/ERCC2/ERCC3/FANCM/RECQL/DDX3X/RAD51/MCM4/HMGB1/CHD1/HNRNPA2B1/TOP2A/HMGA1/RECQL5/RAD54L/MCM7/XRCC5/XRCC6	27
BP	GO:0002292	T cell differentiation involved in immune response	2.35775e-12	1.51114e-11	4.72757e-12	TSC1/STAT3/MTOR/IL6/GATA3/FOXP3/CD46/IFNG/MIR21/FOXP1/HLA-DRB1/JAK3/IL18/IL4/IL2/IL6R/HMGB1/MALT1/IL12RB1/RARA/STAT6/BCL6/MYB/IRF4	24
BP	GO:0046328	regulation of JNK cascade	2.35948e-12	1.51114e-11	4.72757e-12	HRAS/MEN1/EGFR/TNF/IL1B/WNT5A/XIAP/CDC42/CYLD/IGF1R/TLR4/PRKN/CD27/GSTP1/MECOM/IL1A/TNFSF11/MYD88/NCOR1/HMGB1/ITCH/RIPK1/FLT4/FGF19/CCN2/AGER/TRAF6/TRAF3/HDAC3/AXIN1/MIR92A1/PTK2B/TLR9	33
BP	GO:0006874	cellular calcium ion homeostasis	2.48509e-12	1.58986e-11	4.97386e-12	CASR/PDGFRA/RYR1/APOE/GATA2/SMAD3/CACNA2D1/PLCG2/GATA1/ATP7B/RYR2/FASLG/CAV1/GHRL/WNT5A/ESR1/JAK2/DMD/CXCR4/VDR/CD40/ELANE/PKHD1/PRKACA/PTH/EDN1/ABL1/CD36/JAK3/YWHAE/PIK3CG/AGTR1/PTPRC/EPO/BCL2/CALR/KISS1/IL2/PIK3CB/FGF2/PRKD1/HMGB1/MIR200C/CD55/LRP6/CALCA/BAX/CD19/CCL5/EDNRA/IL13/MIR93/CCR5/HTR2C/PLCG1/CXCL10/MIR199A1/C3AR1/LYN/CXCR2/SPINK1/DDIT3/CXCL12/HSP90B1/PTK2B/TGM2	66
BP	GO:0045911	positive regulation of DNA recombination	2.6485e-12	1.69258e-11	5.29519e-12	MSH2/MLH1/ERCC6/WAS/ACTB/ERCC2/TGFB1/NSD2/CD40/RBBP8/FANCB/TFRC/PTPRC/WRAP53/IL4/KAT5/IL2/PARP1/FUS/TRRAP/CD28/TP53BP1/STAT6	23
BP	GO:0032092	positive regulation of protein binding	2.71061e-12	1.7304e-11	5.41351e-12	EP300/MEN1/APOE/ACE/TERT/HFE/CAV1/BDNF/WNT5A/BMP4/BMP2/PRKN/ABL1/RPL11/TCF7L2/MMP9/B2M/CSF3/PPP2CA/LRRK2/LRP1/VTN/GSK3B/STK4/TIAM1	25
BP	GO:0060038	cardiac muscle cell proliferation	2.74826e-12	1.75253e-11	5.48277e-12	PTEN/FGFR2/BMPR1A/NOTCH1/PRKAR1A/RUNX1/TGFBR2/TGFBR1/TGFB2/FGF9/TBX20/YAP1/FGF2/MIR200B/GLI1/ERBB4/MIR222/MAPK14/MIR199A1/CDK1/MIR204	21
BP	GO:0080164	regulation of nitric oxide metabolic process	2.80277e-12	1.78537e-11	5.58549e-12	INSR/AKT1/SMAD3/TNF/IL10/CAV1/IL1B/JAK2/IFNG/TLR4/EDN1/CD36/PTGS2/MIR132/CLU/RAC1/SOD2/HSP90AA1/MIR199A1/CD34/MIR92A1/PTK2B	22
BP	GO:0010743	regulation of macrophage derived foam cell differentiation	2.83225e-12	1.79924e-11	5.62887e-12	PPARG/ADIPOQ/APOB/CRP/ABCA1/PPARA/ITGB3/CD36/AGTR1/NR1H2/NFKB1/IL18/NFKBIA/CSF2/CSF1/PLA2G2A	16
BP	GO:0036474	cell death in response to hydrogen peroxide	2.83225e-12	1.79924e-11	5.62887e-12	MET/IL10/PYCR1/MIR21/MIR34A/ABL1/MIR17/NFE2L2/HGF/LRRK2/FOXO3/RIPK1/HDAC6/TXN/MIRLET7B/MIR92A1	16
BP	GO:0014074	response to purine-containing compound	2.83368e-12	1.79924e-11	5.62887e-12	KCNQ1/WT1/RYR1/COL1A1/ADIPOQ/AKAP9/CYP1B1/GATA1/CFTR/RYR2/STAT1/CPS1/SOD1/IL1B/TYR/KDM1A/PIK3CG/PRKAA1/AHR/PTGS2/PLAT/CHEK1/FOS/SRD5A1/HSPA5/HDAC2/SLC5A5/EZR/SDC1/HSP90B1/PTK2B/BSG	32
BP	GO:0001841	neural tube formation	2.86057e-12	1.81436e-11	5.67619e-12	PTCH1/TSC2/TSC1/MED12/SUFU/MTHFR/TGFB2/SETD2/TWIST1/TGFB1/FOLR1/WNT5A/MTHFD1/BMP4/DVL1/HIF1A/PRKACA/SOX11/ABL1/CASP3/SPINT2/STK4/SOX4/RARA/BMP7/STIL/TRAF6/BCL10	28
BP	GO:1903532	positive regulation of secretion by cell	2.8711e-12	1.81908e-11	5.69097e-12	PTPN11/SMAD4/INS/CASR/PPARG/GATA2/LEP/CYP19A1/IGF1/TGFB3/GATA1/CFTR/TGFB2/HFE/TGFB1/GHRL/IL1B/JAK2/IFNG/HIF1A/BMP2/GLUL/TLR4/HLA-DRB1/SOX11/EDN1/TCF7L2/PPARD/NR1H2/KISS1/IL1A/IL4/TNFSF11/IRS2/SPP1/CREB1/TLR2/BMP6/TNFRSF11A/SYK/IL13/MIF/SOX4/EZR/SPINK1/SDC1/CXCL12/VEGFC	48
BP	GO:0045807	positive regulation of endocytosis	2.95058e-12	1.86743e-11	5.84223e-12	INSR/CBL/APOE/GATA2/PLCG2/GPC3/HFE/GREM1/PCSK9/WNT5A/MAGI2/SERPINE1/EGF/CDC42/TF/VEGFA/HNRNPK/CD36/B2M/IL4/LRRK2/CLU/LRP1/VTN/SELE/SYK/DLL1	27
BP	GO:0032964	collagen biosynthetic process	3.00408e-12	1.89811e-11	5.93821e-12	COL1A1/RUNX1/PDGFRB/IL6/TGFB3/TGFB1/ARG1/BMP4/ENG/PPARD/MIR29A/MIR145/ADAMTS3/VIM/HDAC2/CCN2/MIR149/MIR92A1/MIR29B1	19
BP	GO:0006694	steroid biosynthetic process	3.00548e-12	1.89811e-11	5.93821e-12	APOE/LEP/CYP19A1/APOB/TNF/CFTR/CYP3A4/CYP17A1/G6PD/SOD1/CYP11B1/CYP27B1/AMACR/IFNG/ABCB11/BMP2/SRD5A2/CYP1A1/IGF1R/SIRT1/HMGCR/MIR33A/NFKB1/PRKAA1/PBX1/IL1A/SNAI2/REST/SRD5A1/BMP6/FGF19/AKR1C3/FGFR4/MIR182/EGR1/MIR96/HSD17B1	37
BP	GO:0045913	positive regulation of carbohydrate metabolic process	3.24235e-12	2.04552e-11	6.39938e-12	STK11/INS/INSR/AKT1/IGF1/IGF2/AKT2/IFNG/PPARA/IRS1/HIF1A/EGF/MYC/SIRT1/PTH/NFKB1/PRKAA1/IRS2/SRC/PDGFB/FOXO1/MIR210/MIR107/KAT2B	24
BP	GO:0003176	aortic valve development	3.38138e-12	2.12562e-11	6.64995e-12	JAG1/NOTCH1/RB1/TNFRSF1A/GATA3/TWIST1/TGFB1/BMP4/BMP2/GATA4/NOS3/SOX9/TBX20/BMPR2/SNAI2/ROBO1/TNFRSF1B	17
BP	GO:0046326	positive regulation of glucose import	3.38138e-12	2.12562e-11	6.64995e-12	PTPN11/INS/INSR/AKT1/ADIPOQ/PIK3R1/IGF1/GPC3/TERT/AKT2/IRS1/PTH/NFE2L2/IRS2/MIR223/FGF19/MAPK14	17
BP	GO:0055023	positive regulation of cardiac muscle tissue growth	3.38138e-12	2.12562e-11	6.64995e-12	FGFR2/BMPR1A/NOTCH1/IGF1/EDN1/FGF9/TBX20/YAP1/FGF2/GLI1/ERBB4/MIR222/MAPK14/MIR199A1/CDK1/MIR204/MIR19A	17
BP	GO:0060964	regulation of miRNA-mediated gene silencing	3.38731e-12	2.12562e-11	6.64995e-12	TP53/STAT3/PPARG/EGFR/MAP2K1/IL6/TNF/MAP2K2/TERT/MYCN/TGFB1/ESR1/KCNQ1OT1/BMP4/NEAT1/NCOR1/RIPK1/POU5F1	18
BP	GO:1904591	positive regulation of protein import	3.38731e-12	2.12562e-11	6.64995e-12	CDH1/GLI3/LEP/PIK3R1/SMAD3/PIK3R2/TGFB1/PRKCD/SHH/JAK2/IFNG/SMO/JUP/PTGS2/PRKD1/MAPK14/CDK1/HDAC3	18
BP	GO:0043401	steroid hormone mediated signaling pathway	3.5147e-12	2.20322e-11	6.89272e-12	BRCA1/KMT2D/SMARCA4/AR/EP300/TP63/ARID1A/NR3C1/ESR1/JAK2/PPARA/BMP4/FOXP1/KDM1A/SIRT1/PPARD/CALR/YAP1/HDAC1/SRC/FOXH1/PARP1/NCOR1/RHOA/ESR2/HDAC6/PGR/RXRA/BMP7/ESRRA/PAK1/FOXA1	32
BP	GO:0045833	negative regulation of lipid metabolic process	3.69175e-12	2.30832e-11	7.22155e-12	BRCA1/INS/UGT1A1/ALK/AKT1/APOE/TNF/BSCL2/SOD1/IL1B/CYP27B1/BMP2/SIRT1/SOX9/MIR33A/PIK3CG/NFKB1/PRKAA1/MIR132/PDGFB/NCOR1/SNAI2/FBXW7/REST/FGF19/AKR1C3/MIR9-1/MIR204	28
BP	GO:0003272	endocardial cushion formation	3.69801e-12	2.30832e-11	7.22155e-12	SMAD4/BMPR1A/NOTCH1/TGFBR2/TGFBR1/TGFB2/TBX3/BMP2/ENG/FGF8/TBX20/ACVR1/SNAI2/ROBO1/BMP7	15
BP	GO:0042104	positive regulation of activated T cell proliferation	3.69801e-12	2.30832e-11	7.22155e-12	IGF1/STAT5B/IGF2/MIR21/IL2RA/JAK3/EPO/IL18/FADD/IL2/HMGB1/IL12RB1/IGFBP2/AGER/MIR30B	15
BP	GO:0048873	homeostasis of number of cells within a tissue	3.69801e-12	2.30832e-11	7.22155e-12	PTPN11/FH/KRAS/NOTCH1/GATA2/GATA1/AKT3/NOS3/SOX9/PTH/SMO/BCL2/BAX/CSF1/IL7	15
BP	GO:0000079	regulation of cyclin-dependent protein serine/threonine kinase activity	3.85451e-12	2.40094e-11	7.51129e-12	PTEN/APC/BLM/MEN1/CDKN1C/AKT1/CDKN2A/ACTB/EGFR/CDKN1B/CCNH/CCND2/CEBPA/TNFAIP3/CCND1/SRC/PDGFB/CDKN2B/CASP3/CDKN1A/ADAM17/CDKN3/PLK1/MIR15A/KAT2B/CDKN2C/CCNA2	27
BP	GO:0120162	positive regulation of cold-induced thermogenesis	3.85451e-12	2.40094e-11	7.51129e-12	APC/FH/PHOX2B/ADIPOQ/LEP/GNAS/BSCL2/CAV1/GJA1/GHRL/JAK2/LEPR/CXCR4/IGF1R/KDM1A/VEGFA/TSHR/CD36/IL18/IL4/SYK/IL13/LCN2/EPAS1/STAT6/HDAC3/IRF4	27
BP	GO:0071384	cellular response to corticosteroid stimulus	4.03972e-12	2.51365e-11	7.86392e-12	UGT1A1/GJB2/CYP1B1/ACE/NR3C1/JAK2/AIFM1/ARG1/IGF1R/EDN1/FLT3/PLAT/ACVR1/REST/FOXO3/SRD5A1/SERPINF1/AKR1C3/EIF4E/RPS6KB1/SGK1	21
BP	GO:0035162	embryonic hemopoiesis	4.05369e-12	2.51969e-11	7.88279e-12	KIT/TGFBR2/GATA2/GATA1/GATA3/KMT2A/HIF1A/VEGFA/KITLG/PBX1/KDR/SH2B3/STK4/IL3	14
BP	GO:0043588	skin development	4.11542e-12	2.55537e-11	7.99443e-12	NF1/COL3A1/FGFR2/SMAD4/JAG1/MET/NOTCH1/SUFU/RYR1/COL1A1/EGFR/TP63/MAP2K1/TNF/GLI2/ERCC2/DSP/TGFB2/CTNNB1/PTCH2/SHH/WNT5A/EXT1/CYP27B1/FGF10/VDR/NSUN2/SOX9/SMO/ITGA3/CDH3/LAMA5/JUP/BCL2/IL1A/YAP1/FOXE1/CLDN1/HDAC1/BCR/CASP3/STK4/AKR1C3/HDAC2/DLL1/PALLD/RELA/FGF7/MIR125B1/ITGB4	50
BP	GO:0006091	generation of precursor metabolites and energy	4.23128e-12	2.62455e-11	8.21085e-12	TP53/MSH2/FLCN/SDHA/PIK3CA/FH/SDHB/INS/INSR/STAT3/SDHD/EP300/AKT1/ADIPOQ/SDHC/MTOR/LEP/CYP19A1/IGF1/TNF/G6PD/IGF2/LDHA/SDHAF2/ALDH2/IDH2/LEPR/POMC/AKT2/CYP1A2/IFNG/PPARA/IRS1/HIF1A/CAT/MYC/IDH1/TKT/ALDOA/PTH/GPI/CEBPA/HDAC4/GAPDH/IL6ST/PPARD/PRKAA1/CYCS/IL4/PKM/IRS2/SOD2/NCOR1/NOS2/RHOA/GSK3B/ADH1B/SRD5A1/SIRT3/ENO2/HK2/MIR210/IDO1/ADH1C/CDK1/MIR15B/ENO1/MIR195/OXA1L	69
BP	GO:0002526	acute inflammatory response	4.34176e-12	2.69025e-11	8.41639e-12	INS/UGT1A1/IL6/TNF/CRP/GATA3/SERPINA1/IL1B/EXT1/ELANE/BTK/TFRC/IL6ST/GSTP1/PIK3CG/EPO/IL1A/PTGS2/FN1/IL4/F3/TNFSF11/ACVR1/IL6R/VCAM1/TNFRSF11A/CD163/OGG1/MIR92A1	29
BP	GO:0007492	endoderm development	4.43312e-12	2.74398e-11	8.58449e-12	SMAD4/MED12/BMPR1A/NOTCH1/SMAD3/HNF1B/CDC73/CTNNB1/SETD2/SOX2/EXT1/BMP4/GATA4/SMAD2/FGF8/MMP2/MMP9/TBX20/FN1/HMGA2/HDAC1/VTN/MMP14/POU5F1	24
BP	GO:0030308	negative regulation of cell growth	4.63589e-12	2.86649e-11	8.96775e-12	TP53/SMARCA4/WT1/FLCN/STK11/SMAD4/CDKN2A/RB1/SMAD3/HNF4A/CDKN1B/TGFB2/SMARCA2/G6PD/TGFB1/GJA1/GREM1/WNT5A/CYP27B1/PPARA/SIRT1/DDX3X/PPARD/YY1/MEG3/BCL2/PPP2R1A/BMPR2/PPP2CA/SPP1/ESR2/CDKN1A/DCC/MIR199A1/ENO1/BCL6/WNT3/CDKN2C	38
BP	GO:0008543	fibroblast growth factor receptor signaling pathway	4.898e-12	3.02539e-11	9.46487e-12	PTPN11/FGFR2/FGFR1/FGFR3/GATA3/CTNNB1/WNT5A/EXT1/CEP57/FGF10/FGF8/RUNX2/FGF9/FGF3/MIR146A/FGF2/FGF19/MIR16-1/THBS1/CCN2/FGFR4/FGF7/MIR149/FGF4/MIR424	25
BP	GO:0022404	molting cycle process	5.08362e-12	3.13348e-11	9.80304e-12	NF1/FGFR2/SMAD4/NOTCH1/EGFR/TP63/TNF/GLI2/ERCC2/TGFB2/CTNNB1/SHH/WNT5A/EXT1/FGF10/NSUN2/SOX9/SMO/CDH3/LAMA5/BCL2/FOXE1/HDAC1/HDAC2/RELA/FGF7	26
BP	GO:0022405	hair cycle process	5.08362e-12	3.13348e-11	9.80304e-12	NF1/FGFR2/SMAD4/NOTCH1/EGFR/TP63/TNF/GLI2/ERCC2/TGFB2/CTNNB1/SHH/WNT5A/EXT1/FGF10/NSUN2/SOX9/SMO/CDH3/LAMA5/BCL2/FOXE1/HDAC1/HDAC2/RELA/FGF7	26
BP	GO:0050810	regulation of steroid biosynthetic process	5.15817e-12	3.16951e-11	9.91576e-12	APOE/LEP/APOB/TNF/SOD1/CYP27B1/IFNG/BMP2/IGF1R/SIRT1/MIR33A/NFKB1/PRKAA1/IL1A/SNAI2/REST/BMP6/FGF19/AKR1C3/FGFR4/MIR182/EGR1/MIR96	23
BP	GO:0072078	nephron tubule morphogenesis	5.15817e-12	3.16951e-11	9.91576e-12	PTCH1/WT1/SMAD4/GLI3/HNF1B/GPC3/GATA3/CTNNB1/GREM1/SHH/BMP4/BMP2/MYC/FGF8/SOX9/VEGFA/SMO/LAMA5/BCL2/PBX1/FGF2/WNT1/PAX8	23
BP	GO:1903036	positive regulation of response to wounding	5.15817e-12	3.16951e-11	9.91576e-12	HRAS/MTOR/MYLK/CXCR4/SERPINE1/MIR21/IGF1R/CD36/PLG/NFE2L2/F3/CLDN1/VTN/MIR451A/MIR29A/RREB1/PTK2/MIR221/THBS1/MIR222/XBP1/HBEGF/ITGB1	23
BP	GO:0045589	regulation of regulatory T cell differentiation	5.20771e-12	3.1933e-11	9.99019e-12	FOXP3/CTLA4/CD46/IFNG/FANCD2/MIR21/FANCA/HLA-DRB1/IL2/SOCS1/DROSHA/FOXO3/CD28/BCL6/MIR30B/IRF1	16
BP	GO:0070229	negative regulation of lymphocyte apoptotic process	5.20771e-12	3.1933e-11	9.99019e-12	ADA/RAG1/BMP4/HIF1A/FOXP1/CD27/JAK3/IL7R/FADD/IL2/IRS2/CCL5/IDO1/MIF/BCL10/BCL6	16
BP	GO:0036166	phenotypic switching	5.27973e-12	3.23411e-11	1.01178e-11	DNMT1/MIR21/FGF9/MIR140/PDGFB/SOD2/MIR145/MIR221/MIR143/MIR214/MIR18A/MIR182	12
BP	GO:0002768	immune response-regulating cell surface receptor signaling pathway	5.49689e-12	3.36364e-11	1.05231e-11	CREBBP/STK11/PIK3CA/HRAS/EP300/KIT/PLCG2/PIK3CD/GATA3/FOXP3/ADA/CTLA4/PRKCD/ITK/MAPK1/FOXP1/CD40/HLA-DRB1/MIR34A/IKBKG/BTK/ABL1/EIF2B5/CD8A/HLA-DQB1/PTPRC/BCL2/IKBKB/SRC/HLA-A/CD79A/MALT1/BAX/CD19/MAP3K1/CARD11/MAPK10/PTK2/MAP3K7/SYK/MAPK8/CD28/PLCG1/EZR/RELA/C3AR1/LYN/MIR18A/TRAF6/MIR19A/BCL10/PAK1/LGALS3	53
BP	GO:0140353	lipid export from cell	5.51728e-12	3.37263e-11	1.05512e-11	KCNQ1/PTPN11/LEP/CYP19A1/GHRL/IL1B/POMC/EDN1/AGTR1/IL1A/TNFSF11/SPP1/NOS2/ABCC4/BMP6/TNFRSF11A/MIF/KDM5B	18
BP	GO:0061900	glial cell activation	5.57597e-12	3.40498e-11	1.06524e-11	ATM/IL6/TNF/LDLR/IL1B/JAK2/MAPT/IFNG/SMO/PTPRC/IL4/LRRK2/CLU/LRP1/MIR142/TLR2/JUN/IL13/AGER/MIR128-1	20
BP	GO:2000514	regulation of CD4-positive, alpha-beta T cell activation	5.69532e-12	3.47426e-11	1.08692e-11	RUNX1/TGFBR2/GATA3/FOXP3/IFNG/MIR21/HLA-DRB1/JAK3/IL18/IL4/IL2/SOCS1/HMGB1/CD55/MALT1/CD274/IL12RB1/RARA/AGER/BCL6/MYB/IRF4	22
BP	GO:0060416	response to growth hormone	5.79497e-12	3.5314e-11	1.10479e-11	STAT3/AKT1/PIK3R1/STAT5B/CPS1/GHRL/JAK2/MYC/JAK3/GDF15/TYK2/JAK1/SRD5A1/PTK2/STAT6/LYN/STAT5A	17
BP	GO:0071692	protein localization to extracellular region	5.88124e-12	3.58028e-11	1.12008e-11	FBN1/PTPN11/INS/CASR/PPARG/APOE/RAF1/LEP/HNF1B/IGF1/IL6/TNF/TGFB3/HNF4A/CFTR/TGFB2/ABCA1/TGFB1/HNF1A/GHRL/IL1B/JAK2/IFNG/IRS1/HIF1A/SLC16A1/GLUL/SMAD2/IL1RN/TLR4/PRKN/HLA-DRB1/HMGCR/TCF7L2/PPARD/NR1H2/RHBDF2/IL1A/MIR146A/IRS2/ALOX5/NOS2/TLR2/REST/BMP6/CCL5/IL13/PIK3C3/MIR93/SOX4/CHGA/EZR/MIR199A1/MIR19A/VEGFC/MIR29B1	56
BP	GO:1903556	negative regulation of tumor necrosis factor superfamily cytokine production	6.02732e-12	3.66543e-11	1.14672e-11	DICER1/ADIPOQ/IGF1/FOXP3/IL10/TWIST1/GHRL/POMC/TLR4/TNFAIP3/GSTP1/MIR140/IL4/MIR132/MIR130A/MC1R/CD274/RARA/MIR204/CD34/MIR125B1/HAVCR2/MIR149/MIR195	24
BP	GO:0001678	cellular glucose homeostasis	6.37999e-12	3.87591e-11	1.21257e-11	SMARCA4/PIK3CA/SMAD4/CASR/MEN1/RAF1/PIK3R1/SMARCB1/CFTR/ACE/PIK3R2/GHRL/HIF1A/GATA4/IGF1R/HLA-DRB1/SIRT1/PRKACA/PPARD/PRKAA1/GPX1/MIR146A/IRS2/FOXO1/ICAM1/FOXO3/SERPINF1/MIR16-1/HK2/SOX4/MIR15A/XBP1/MIR320A/AGER	34
BP	GO:0019318	hexose metabolic process	6.41571e-12	3.89361e-11	1.21811e-11	TP53/KCNQ1/STK11/PIK3CA/INS/INSR/EP300/AKT1/ADIPOQ/LEP/IGF1/TNF/G6PD/IGF2/GHRL/LEPR/POMC/AKT2/PPARA/IRS1/MYC/PRKN/ALDOA/SIRT1/PTH/GPI/USP7/GAPDH/PPARD/PRKAA1/IRS2/SRC/FOXO1/GSK3B/ENO2/HK2/MIR210/MAPK14/MIR107/PDK1/KAT2B/MIR15B/ENO1/MIR195	44
BP	GO:0043123	positive regulation of I-kappaB kinase/NF-kappaB signaling	6.5295e-12	3.9586e-11	1.23844e-11	ADIPOQ/TNFRSF1A/TNF/CTNNB1/FASLG/CASP10/GJA1/IL1B/HMOX1/CASP8/CD40/TLR4/PRKN/HLA-DRB1/IKBKG/BRD4/ABL1/CD36/GAPDH/TFRC/IL1A/IKBKB/FADD/CD4/TNFSF11/PRKD1/MYD88/CHUK/RHOA/MALT1/CARD11/RIPK1/MAP3K7/RELA/CASP1/TRAF6/BCL10/TLR9	38
BP	GO:0009306	protein secretion	6.77104e-12	4.10082e-11	1.28293e-11	PTPN11/INS/CASR/PPARG/APOE/RAF1/LEP/HNF1B/IGF1/IL6/TNF/TGFB3/HNF4A/CFTR/TGFB2/ABCA1/TGFB1/HNF1A/GHRL/IL1B/JAK2/IFNG/IRS1/HIF1A/SLC16A1/GLUL/SMAD2/IL1RN/TLR4/PRKN/HLA-DRB1/HMGCR/TCF7L2/PPARD/NR1H2/RHBDF2/IL1A/MIR146A/IRS2/ALOX5/NOS2/TLR2/REST/BMP6/CCL5/IL13/PIK3C3/MIR93/SOX4/CHGA/EZR/MIR199A1/MIR19A/VEGFC/MIR29B1	55
BP	GO:0018107	peptidyl-threonine phosphorylation	6.97416e-12	4.21951e-11	1.32007e-11	STK11/AKT1/TGFBR2/MTOR/TGFBR1/SPRED1/TGFB1/PRKCD/WNT5A/MAPK1/EGF/PRKACA/CSNK2A1/PRKDC/BCL2/LRRK2/PRKD1/ACVR1/CHEK1/GSK3B/MAPK8/PRKCA/PLK1/MIR15A/CDK1/BMP7/RPTOR/AXIN1/S1PR2	29
BP	GO:0010464	regulation of mesenchymal cell proliferation	7.257e-12	4.38308e-11	1.37124e-11	FGFR2/LMNA/BMPR1A/TGFBR2/CTNNB1/STAT1/SHH/WNT5A/BMP4/MYC/SOX9/SMO/FGF9/IRS2/KDR	15
BP	GO:0018205	peptidyl-lysine modification	7.26159e-12	4.38308e-11	1.37124e-11	BRCA2/BRCA1/KMT2D/ATRX/CREBBP/FLCN/SMAD4/LMNA/NSD1/DNMT3B/EP300/MEN1/DNMT1/ACTB/GATA2/KDM6A/SMARCB1/GATA3/KMT2A/CTNNB1/SETD2/EZH2/FOXP3/BCOR/TWIST1/IL1B/NSD2/KMT2C/KDM1A/SIRT1/BRD4/LOX/TET2/HDAC4/CTCF/MDM2/CTBP1/MECOM/PRKAA1/MAPK3/KAT5/SNAI2/CHEK1/HDAC9/SIRT3/MAP3K7/MUC1/PAX5/TRRAP/HDAC6/SOX4/HDAC2/NCOA1/RELA/KAT2B/EGR1/MYB/PCGF2/IRF4	59
BP	GO:0010659	cardiac muscle cell apoptotic process	7.28163e-12	4.38308e-11	1.37124e-11	TP53/SMAD4/JAK2/MIR21/GATA4/MIR34A/MIR17/NFE2L2/MIR145/MIR16-1/PAX8/MIR24-1/MIR20A/MIR199A1/MIR106B/MIR320A/MIR19A/MIR195/MIR30E	19
BP	GO:0046850	regulation of bone remodeling	7.28163e-12	4.38308e-11	1.37124e-11	NF1/LEP/IL6/GJA1/GREM1/LEPR/TF/TNFAIP3/ITGB3/TNFRSF11B/TFRC/TNFSF11/SRC/CSF1R/SPP1/CALCA/TNFRSF11A/SYK/PRKCA	19
BP	GO:0060043	regulation of cardiac muscle cell proliferation	7.28163e-12	4.38308e-11	1.37124e-11	PTEN/FGFR2/BMPR1A/NOTCH1/RUNX1/TGFBR2/TGFBR1/FGF9/TBX20/YAP1/FGF2/MIR200B/GLI1/ERBB4/MIR222/MAPK14/MIR199A1/CDK1/MIR204	19
BP	GO:1901617	organic hydroxy compound biosynthetic process	7.41316e-12	4.45771e-11	1.39459e-11	APOE/LEP/CYP19A1/DHFR/APOB/PLCG2/TNF/ZEB2/GATA3/CFTR/TGFB2/CYP3A4/PAH/G6PD/SOD1/WNT5A/TYR/ALDH2/CYP11B1/CYP27B1/AMACR/IFNG/ABCB11/BMP2/SRD5A2/SIRT1/PTH/HMGCR/CDH3/MIR33A/NFKB1/PRKAA1/FGF2/SNAI2/REST/BMP6/FGF19/MC1R/AKR1C3/FGFR4/MIR182/MIR96/HSD17B1/PTK2B	44
BP	GO:0035592	establishment of protein localization to extracellular region	7.59792e-12	4.56416e-11	1.42789e-11	PTPN11/INS/CASR/PPARG/APOE/RAF1/LEP/HNF1B/IGF1/IL6/TNF/TGFB3/HNF4A/CFTR/TGFB2/ABCA1/TGFB1/HNF1A/GHRL/IL1B/JAK2/IFNG/IRS1/HIF1A/SLC16A1/GLUL/SMAD2/IL1RN/TLR4/PRKN/HLA-DRB1/HMGCR/TCF7L2/PPARD/NR1H2/RHBDF2/IL1A/MIR146A/IRS2/ALOX5/NOS2/TLR2/REST/BMP6/CCL5/IL13/PIK3C3/MIR93/SOX4/CHGA/EZR/MIR199A1/MIR19A/VEGFC/MIR29B1	55
BP	GO:0031570	DNA integrity checkpoint signaling	7.62207e-12	4.56937e-11	1.42952e-11	ATM/TP53/BRCA1/MSH2/BLM/PTPN11/NBN/BRIP1/CHEK2/ERCC6/MRE11/ATR/CDKN1B/FANCD2/CCND1/PRKDC/XPC/MDM2/HMGA2/CHEK1/CDKN1A/MUC1/RINT1/MAPK14/PLK1/TP53BP1/CDK1/H2AX/ABRAXAS1/E2F1	30
BP	GO:1901989	positive regulation of cell cycle phase transition	7.62207e-12	4.56937e-11	1.42952e-11	CHEK2/AKT1/PHOX2B/RB1/EGFR/RAD51C/PLCG2/CDC73/TERT/EZH2/CDK4/CYP1A1/FGF10/CCND2/BRD4/CCND1/DDX3X/MDM2/PBX1/NPM1/MIR29A/ADAM17/GLI1/MIR221/RAD51B/MIR222/CDK1/MIR214/RPTOR/STIL	30
BP	GO:0002294	CD4-positive, alpha-beta T cell differentiation involved in immune response	8.02751e-12	4.80755e-11	1.50403e-11	STAT3/MTOR/IL6/GATA3/FOXP3/IFNG/MIR21/FOXP1/HLA-DRB1/JAK3/IL18/IL4/IL2/IL6R/HMGB1/MALT1/IL12RB1/RARA/STAT6/BCL6/MYB/IRF4	22
BP	GO:0051783	regulation of nuclear division	8.13389e-12	4.86633e-11	1.52242e-11	ATM/APC/INS/INSR/RB1/BUB1B/PDGFRB/IGF1/TNF/IGF2/RAD21/IL1B/WNT5A/BMP4/EGF/CDC42/FGF8/EDN1/HOXA13/CALR/IL1A/PDGFB/CHEK1/TRIP13/BUB3/CD28/PLK1/BMP7/BUB1/MAD1L1/XRCC3/TGFA	32
BP	GO:0051702	biological process involved in interaction with symbiont	8.40097e-12	5.01088e-11	1.56765e-11	SMARCA4/EP300/APOE/SMARCB1/CRP/JAK2/ARG1/HSPD1/ELANE/PRKN/GAPDH/GPX1/PLG/FN1/HMGA2/HDAC1/CSF1R/MYD88/CHD1/JUN/REST/MIR221/CCL5/HSPA8/MIR222/IGF2R/SP1	27
BP	GO:0070167	regulation of biomineral tissue development	8.40097e-12	5.01088e-11	1.56765e-11	BMPR1A/NOTCH1/SMAD3/TGFB3/GATA1/CFTR/BCOR/TWIST1/TGFB1/GJA1/GREM1/TFAP2A/CYP27B1/BMP4/HIF1A/BMP2/NOS3/SOX9/PTH/BMPR2/ACVR1/ALOX5/BMP6/DDR2/BMP7/ISG15/PTK2B	27
BP	GO:1904029	regulation of cyclin-dependent protein kinase activity	8.40097e-12	5.01088e-11	1.56765e-11	PTEN/APC/BLM/MEN1/CDKN1C/AKT1/CDKN2A/ACTB/EGFR/CDKN1B/CCNH/CCND2/CEBPA/TNFAIP3/CCND1/SRC/PDGFB/CDKN2B/CASP3/CDKN1A/ADAM17/CDKN3/PLK1/MIR15A/KAT2B/CDKN2C/CCNA2	27
BP	GO:1905563	negative regulation of vascular endothelial cell proliferation	8.72965e-12	5.20167e-11	1.62733e-11	PPARG/CCL2/MIR34A/MIR126/MIR132/MIR29C/MIR133B/MIR24-1/MIR15B/FLT1/MIR193A/MIR30B/MIR424/MIR30E	14
BP	GO:0010828	positive regulation of glucose transmembrane transport	8.84199e-12	5.2633e-11	1.64661e-11	PTPN11/INS/INSR/BRAF/AKT1/ADIPOQ/PIK3R1/IGF1/GPC3/TERT/AKT2/IRS1/PTH/NFE2L2/IRS2/MIR223/FGF19/MAPK14	18
BP	GO:0007435	salivary gland morphogenesis	9.31766e-12	5.54086e-11	1.73345e-11	FGFR2/EGFR/TNF/TGFB3/TGFB2/TGFB1/SHH/CDC42/FGF10/FGF8/LAMA5/HGF/SNAI2/BMP7/FGF7/TGM2	16
BP	GO:0030500	regulation of bone mineralization	1.09633e-11	6.5129e-11	2.03755e-11	BMPR1A/SMAD3/TGFB3/GATA1/BCOR/TWIST1/TGFB1/GJA1/GREM1/TFAP2A/CYP27B1/BMP4/HIF1A/BMP2/SOX9/PTH/BMPR2/ACVR1/ALOX5/BMP6/DDR2/BMP7/ISG15/PTK2B	24
BP	GO:0002377	immunoglobulin production	1.10326e-11	6.54752e-11	2.04838e-11	MSH6/MSH2/MLH1/PMS2/NBN/MSH3/CD40LG/IL6/TNF/LIG4/FOXP3/IL10/TGFB1/NSD2/HSPD1/CD40/ERCC1/HLA-DRB1/BTK/GPI/PRKDC/TFRC/YY1/HLA-DQB1/PTPRC/B2M/IL4/IL2/XRCC4/IL13/TCF3/IL5/CD28/XBP1/TP53BP1/STAT6/EXO1/TRAF6/HLA-DQA1/BCL6/TLR9	41
BP	GO:2000107	negative regulation of leukocyte apoptotic process	1.11209e-11	6.59327e-11	2.06269e-11	ADA/RAG1/BMP4/HIF1A/FOXP1/CD27/JAK3/KITLG/IL7R/FADD/IL2/IRS2/CCL5/IDO1/CCR5/MIF/BCL10/BCL6/CXCL12	19
BP	GO:0002287	alpha-beta T cell activation involved in immune response	1.1234e-11	6.64696e-11	2.07949e-11	STAT3/MTOR/IL6/GATA3/FOXP3/IFNG/MIR21/FOXP1/HLA-DRB1/JAK3/IL18/IL4/IL2/IL6R/HMGB1/MALT1/IL12RB1/RARA/STAT6/BCL6/MYB/IRF4	22
BP	GO:0002293	alpha-beta T cell differentiation involved in immune response	1.1234e-11	6.64696e-11	2.07949e-11	STAT3/MTOR/IL6/GATA3/FOXP3/IFNG/MIR21/FOXP1/HLA-DRB1/JAK3/IL18/IL4/IL2/IL6R/HMGB1/MALT1/IL12RB1/RARA/STAT6/BCL6/MYB/IRF4	22
BP	GO:2000736	regulation of stem cell differentiation	1.2162e-11	7.18887e-11	2.24902e-11	STAT3/JAG1/NOTCH1/PDGFRA/TGFB2/GATA4/NSUN2/SOX9/ABL1/PRKDC/SOX5/EIF2AK2/NFE2L2/YAP1/MIR146A/HSPA9/CDK6/ITCH/GSK3B/REST/CDK12	21
BP	GO:0048469	cell maturation	1.22518e-11	7.23471e-11	2.26337e-11	BRCA2/RET/CDKN1C/PPARG/RB1/GATA2/SOX10/ERCC2/GATA3/CFTR/CTNNB1/G6PD/GJA1/HOXB13/HIF1A/KDM1A/PRKACA/BTK/VEGFA/EDN1/CEBPA/RUNX2/EPO/BCL2/PPP2R1A/TYMS/LRRK2/KDR/FOXO3/TRIP13/EDNRA/EPAS1/PGR/SPINK1/PTK2B/IL15/FOXA1	37
BP	GO:0090596	sensory organ morphogenesis	1.30161e-11	7.67832e-11	2.40215e-11	FBN1/NF1/KCNQ1/FGFR2/GLI3/STAT3/JAG1/NOTCH2/GATA2/GATA3/CTNNB1/FASLG/TWIST1/SOD1/WNT5A/TBX3/TFAP2A/MAPK1/BMP4/DVL1/HIF1A/FGF10/FGF8/SOX9/VEGFA/SOX11/EDN1/FGF9/YY1/BCL2/NTRK2/MAPK3/TUG1/HDAC1/FGF2/KDR/BCR/RARB/BAX/WNT1/PROM1/EDNRA/HDAC2/PAX8/DLL1/BMP7	46
BP	GO:0034698	response to gonadotropin	1.37503e-11	8.10333e-11	2.53511e-11	WT1/NOTCH1/GJB2/CYP1B1/GATA1/SRD5A2/MYC/EDN1/ITGA3/PLAT/SRD5A1/EDNRA/PAX8/SLC5A5/CCNA2	15
BP	GO:0110149	regulation of biomineralization	1.38705e-11	8.16602e-11	2.55473e-11	BMPR1A/NOTCH1/SMAD3/TGFB3/GATA1/CFTR/BCOR/TWIST1/TGFB1/GJA1/GREM1/TFAP2A/CYP27B1/BMP4/HIF1A/BMP2/NOS3/SOX9/PTH/BMPR2/ACVR1/ALOX5/BMP6/DDR2/BMP7/ISG15/PTK2B	27
BP	GO:0071346	cellular response to interferon-gamma	1.38946e-11	8.17205e-11	2.55661e-11	TP53/PPARG/WAS/TNF/FASLG/STAT1/WNT5A/JAK2/ARG1/IFNG/CDC42/MYC/TLR4/CCL2/EDN1/GAPDH/NR1H2/CLDN1/SOCS1/GSN/NOS2/JAK1/TLR2/CCL5/IL12RB1/VIM/RPS6KB1/CASP1/IRF1	29
BP	GO:0008631	intrinsic apoptotic signaling pathway in response to oxidative stress	1.39556e-11	8.19976e-11	2.56528e-11	INS/AKT1/CYP1B1/PRKCD/SOD1/JAK2/HIF1A/PRKN/SIRT1/BCL2/GPX1/NFE2L2/PARP1/SOD2/HSPB1/FBXW7/DIABLO/PDK1	18
BP	GO:0010675	regulation of cellular carbohydrate metabolic process	1.44216e-11	8.46517e-11	2.64831e-11	TP53/STK11/INS/INSR/STAT3/EP300/AKT1/ADIPOQ/LEP/IGF1/IGF2/LEPR/POMC/AKT2/PPARA/IRS1/PRKN/SIRT1/PTH/USP7/HDAC4/IRS2/SRC/FOXO1/NCOR1/GSK3B/MIR210/MIR107/PDK1/KAT2B/MIR15B/MIR195/PTK2B	33
BP	GO:0043367	CD4-positive, alpha-beta T cell differentiation	1.46717e-11	8.59491e-11	2.6889e-11	STAT3/RUNX1/MTOR/IL6/GATA3/FOXP3/IFNG/MIR21/FOXP1/HLA-DRB1/JAK3/IL18/IL4/IL2/SOCS1/IL6R/HMGB1/MALT1/IL12RB1/RARA/STAT6/BCL6/MYB/IRF4	24
BP	GO:1901983	regulation of protein acetylation	1.46717e-11	8.59491e-11	2.6889e-11	BRCA1/FLCN/SMAD4/GATA2/SMARCB1/GATA3/KMT2A/FOXP3/TWIST1/IL1B/SIRT1/MIR34A/CTCF/DDX3X/CTBP1/PRKAA1/MAPK3/KAT5/SNAI2/CHEK1/GSK3B/MUC1/SOX4/HDAC2	24
BP	GO:0060391	positive regulation of SMAD protein signal transduction	1.50155e-11	8.78754e-11	2.74917e-11	SMAD4/BMPR1A/PPARG/TGFBR1/TGFB3/TGFB1/JAK2/BMP4/BMP2/BMPR2/PARP1/BMP6	12
BP	GO:0043467	regulation of generation of precursor metabolites and energy	1.50449e-11	8.79607e-11	2.75183e-11	TP53/FLCN/PIK3CA/INS/INSR/STAT3/EP300/AKT1/IGF1/TNF/IGF2/POMC/AKT2/IFNG/PPARA/IRS1/HIF1A/MYC/PTH/HDAC4/PRKAA1/IL4/IRS2/NCOR1/NOS2/RHOA/GSK3B/MIR210/CDK1/MIR15B/MIR195	31
BP	GO:0033344	cholesterol efflux	1.56131e-11	9.11923e-11	2.85294e-11	PTCH1/PPARG/APOE/ADIPOQ/APOB/ABCA1/CAV1/SHH/EGF/SIRT1/MIR33A/NR1H2/MIR27A/NFKBIA/LRP1/MIR27B/MIR26A1/MIR144/RXRA/MIR128-1/MIR148A/MIR130B	22
BP	GO:0010614	negative regulation of cardiac muscle hypertrophy	1.62585e-11	9.47741e-11	2.96499e-11	SMAD4/LMNA/NOTCH1/PPARG/TNFRSF1A/SMAD3/G6PD/PPARA/MIR21/YY1/FOXO1/MIR145/TNFRSF1B/MIR199A1/MIR214/MIR25	16
BP	GO:0051354	negative regulation of oxidoreductase activity	1.62585e-11	9.47741e-11	2.96499e-11	INS/H19/CAV1/CYP27B1/MIR21/PRKN/NFKB1/MIR378A/LRRK2/MIR132/MIR27B/IL13/HDAC6/MIR26A1/OXA1L/MIR130B	16
BP	GO:0002639	positive regulation of immunoglobulin production	1.67829e-11	9.77346e-11	3.05761e-11	MSH2/MLH1/IL6/IL10/TGFB1/NSD2/CD40/GPI/TFRC/PTPRC/IL4/IL2/IL13/IL5/CD28/XBP1/TP53BP1/STAT6/TLR9	19
BP	GO:0032623	interleukin-2 production	1.72716e-11	1.00383e-10	3.14045e-11	RUNX1/PLCG2/GATA3/FOXP3/STAT5B/IL1B/ABL1/TNFAIP3/PTPRC/IL1A/KAT5/CD4/MALT1/CARD11/MAP3K7/CD28/EZR/TRAF6/CD34/HAVCR2/IRF4	21
BP	GO:0032663	regulation of interleukin-2 production	1.72716e-11	1.00383e-10	3.14045e-11	RUNX1/PLCG2/GATA3/FOXP3/STAT5B/IL1B/ABL1/TNFAIP3/PTPRC/IL1A/KAT5/CD4/MALT1/CARD11/MAP3K7/CD28/EZR/TRAF6/CD34/HAVCR2/IRF4	21
BP	GO:0006304	DNA modification	1.7387e-11	1.00954e-10	3.15832e-11	BRCA1/ATRX/WT1/PIK3CA/MUTYH/DNMT3B/DNMT1/DNMT3A/CYP1B1/MTRR/GATA3/KMT2A/NTHL1/EZH2/FTO/CYP1A1/MYC/USP7/TET2/CTCF/PPM1D/PARP1/MIR29C/MIR29A/MBD4/FOS/MGMT/OGG1/MIR29B1	29
BP	GO:0001541	ovarian follicle development	1.78226e-11	1.03382e-10	3.23427e-11	ATM/SMAD4/KIT/CTNNA1/SOD1/ESR1/MYC/GNRH1/VEGFA/EIF2B5/KITLG/MMP2/FANCG/BCL2/SRC/KDR/BAX/FOXO3/MMP14/BCL2L1	20
BP	GO:0006312	mitotic recombination	1.79223e-11	1.03654e-10	3.24281e-11	BRCA2/MSH2/MLH1/RAD50/MSH3/MRE11/ERCC4/RAD51C/ERCC2/RAD51D/ERCC1/RAD51/XRCC1/XRCC3	14
BP	GO:0030878	thyroid gland development	1.79223e-11	1.03654e-10	3.24281e-11	RAF1/SMAD3/MAP2K1/SHH/MAPK1/FGF10/FGF8/NKX2-1/EDN1/MAPK3/FOXE1/TG/EDNRA/PAX8	14
BP	GO:0071378	cellular response to growth hormone stimulus	1.79223e-11	1.03654e-10	3.24281e-11	STAT3/PIK3R1/STAT5B/GHRL/JAK2/MYC/JAK3/GDF15/TYK2/JAK1/PTK2/STAT6/LYN/STAT5A	14
BP	GO:0061333	renal tubule morphogenesis	1.81473e-11	1.04853e-10	3.28031e-11	PTCH1/WT1/SMAD4/GLI3/HNF1B/GPC3/GATA3/CTNNB1/GREM1/SHH/BMP4/BMP2/MYC/FGF8/SOX9/VEGFA/SMO/LAMA5/BCL2/PBX1/FGF2/WNT1/PAX8	23
BP	GO:0050852	T cell receptor signaling pathway	1.82362e-11	1.05264e-10	3.29316e-11	STK11/PIK3CA/HRAS/PLCG2/PIK3CD/GATA3/FOXP3/ADA/CTLA4/ITK/MAPK1/HLA-DRB1/IKBKG/ABL1/EIF2B5/CD8A/HLA-DQB1/PTPRC/IKBKB/HLA-A/MALT1/CARD11/MAP3K7/CD28/PLCG1/EZR/RELA/TRAF6/BCL10/LGALS3	30
BP	GO:0061042	vascular wound healing	1.92908e-11	1.11134e-10	3.47681e-11	GATA2/TNF/CXCR4/SERPINE1/MIR34A/VEGFA/TNFAIP3/KDR/ALOX5/MIR451A/MIR200B/XBP1/CD34	13
BP	GO:1903798	regulation of production of miRNAs involved in gene silencing by miRNA	1.92908e-11	1.11134e-10	3.47681e-11	TP53/EGFR/MAP2K1/IL6/TNF/MAP2K2/TERT/MYCN/TGFB1/ESR1/BMP4/NCOR1/RIPK1	13
BP	GO:0032508	DNA duplex unwinding	1.97999e-11	1.13955e-10	3.56508e-11	ATRX/BLM/NBN/RECQL4/WRN/RAD50/BRIP1/MRE11/RTEL1/POT1/ERCC2/ERCC3/FANCM/RECQL/DDX3X/RAD51/MCM4/CHD1/TOP2A/HMGA1/RECQL5/RAD54L/MCM7/XRCC5/XRCC6	25
BP	GO:0002698	negative regulation of immune effector process	2.00832e-11	1.15473e-10	3.61256e-11	INS/TNF/TGFB3/TGFB2/FOXP3/IL10/HFE/TGFB1/CD46/ARG1/HLA-B/HMOX1/RPS19/JAK3/IL7R/PTPRC/AHR/IL4/IL2/HLA-A/BCR/CD59/CD55/IFNB1/HAVCR2/BCL6/IFNA2/LGALS3	28
BP	GO:0090677	reversible differentiation	2.07425e-11	1.19148e-10	3.72753e-11	DNMT1/FGF9/MIR140/PDGFB/SOD2/MIR145/MIR221/MIR214/MIR18A/MIR182	10
BP	GO:0003143	embryonic heart tube morphogenesis	2.15552e-11	1.23696e-10	3.86982e-11	NOTCH1/SUFU/TGFBR2/NOTCH2/SMAD3/RYR2/GJA1/FOLR1/SHH/WNT5A/TBX3/HIF1A/GATA4/ENG/FGF8/SMO/TBX20/YAP1/FOXH1/ACVR1/DLL1/STIL	22
BP	GO:0045581	negative regulation of T cell differentiation	2.1712e-11	1.24234e-10	3.88663e-11	GLI3/RUNX1/FOXP3/CTLA4/SHH/BMP4/MIR21/JAK3/IL4/IL2/ERBB2/SOCS1/HMGB1/IFNB1/BCL6/MIR30B/IFNA2/IRF1	18
BP	GO:0048701	embryonic cranial skeleton morphogenesis	2.1712e-11	1.24234e-10	3.88663e-11	FGFR2/GLI3/MED12/PDGFRA/TGFBR2/SMAD3/TGFBR1/TGFB3/SETD2/TWIST1/TFAP2A/MTHFD1/BMP4/SMAD2/FGF8/RUNX2/PAX5/MMP14	18
BP	GO:0048806	genitalia development	2.1712e-11	1.24234e-10	3.88663e-11	WT1/PTPN11/AR/PDGFRA/CYP19A1/TP63/CTNNB1/SHH/WNT5A/ESR1/TBX3/SRD5A2/FGF10/FGF8/HOXA13/BAX/SRD5A1/BMP6	18
BP	GO:0051924	regulation of calcium ion transport	2.28139e-11	1.30412e-10	4.07993e-11	CASR/PDGFRB/CACNA2D1/PLCG2/ACE/CTNNB1/RYR2/G6PD/CAV1/DMD/MYLK/CXCR4/EGF/MIR21/NOS3/CCL2/PRKACA/MIR34A/ABL1/JAK3/YWHAE/PIK3CG/EPO/BCL2/PTGS2/CD4/PRKD1/PDGFB/MIR200C/RHOA/BAX/CD19/CCL5/IL13/MIR93/PLCG1/CXCL10/LYN/SPINK1/CXCL12/MIR424/PTK2B/LGALS3/TLR9	44
BP	GO:0000280	nuclear division	2.29185e-11	1.30884e-10	4.09467e-11	ATM/BRCA2/APC/MLH1/ATRX/RAD50/BRIP1/INS/INSR/CHEK2/CDKN1C/SMC1A/MRE11/RB1/BUB1B/ERCC4/RAD51C/PDGFRB/DIS3L2/IGF1/TNF/RAD51D/SMC3/CDKN1B/IGF2/RAD21/IL1B/WNT5A/BMP4/NAA10/FANCD2/EGF/CDC42/FANCM/FANCA/FGF8/EDN1/HOXA13/PPP2R1A/RAD51/CALR/IL1A/SLX4/STAG2/PDGFB/RHOA/CHEK1/MLH3/TRIP13/RAD51B/BUB3/CD28/PLK1/TOP2A/BMP7/BUB1/MAD1L1/TOP2B/BECN1/ABRAXAS1/RAD54L/XRCC3/TGFA	63
BP	GO:0005996	monosaccharide metabolic process	2.4158e-11	1.37829e-10	4.31196e-11	TP53/KCNQ1/STK11/PIK3CA/SLC2A1/INS/INSR/EP300/AKT1/ADIPOQ/LEP/IGF1/TNF/G6PD/IGF2/GHRL/LEPR/POMC/AKT2/PPARA/IRS1/MYC/PRKN/ALDOA/SIRT1/PTH/GPI/USP7/GAPDH/PPARD/PRKAA1/IRS2/SRC/FOXO1/GSK3B/ENO2/HK2/MIR210/MAPK14/MIR107/PDK1/KAT2B/MIR15B/ENO1/MIR195	45
BP	GO:0032720	negative regulation of tumor necrosis factor production	2.44957e-11	1.39621e-10	4.36801e-11	DICER1/ADIPOQ/IGF1/FOXP3/IL10/TWIST1/GHRL/POMC/TLR4/TNFAIP3/GSTP1/MIR140/IL4/MIR132/MIR130A/MC1R/RARA/MIR204/CD34/MIR125B1/HAVCR2/MIR149/MIR195	23
BP	GO:0034390	smooth muscle cell apoptotic process	2.52395e-11	1.43583e-10	4.49198e-11	DNMT1/CDKN2A/PPARG/IGF1/IFNG/MIR21/SIRT1/EDN1/MIR17/MIR140/SOD2/LRP6/MIR210/MIR24-1/MIR92A1	15
BP	GO:0034391	regulation of smooth muscle cell apoptotic process	2.52395e-11	1.43583e-10	4.49198e-11	DNMT1/CDKN2A/PPARG/IGF1/IFNG/MIR21/SIRT1/EDN1/MIR17/MIR140/SOD2/LRP6/MIR210/MIR24-1/MIR92A1	15
BP	GO:0048010	vascular endothelial growth factor receptor signaling pathway	2.57565e-11	1.46102e-10	4.57077e-11	IL1B/HIF1A/FGF10/VEGFA/ITGB3/FGF9/SRC/PRKD1/KDR/VTN/HSPB1/MIR200C/PTK2/FLT4/MIR10A/MAPK14/MIR10B/FLT1/VEGFC/PTK2B	20
BP	GO:0060135	maternal process involved in female pregnancy	2.57565e-11	1.46102e-10	4.57077e-11	AR/MEN1/AKT1/GJB2/GHRL/ESR1/CYP27B1/ARG1/VDR/ITGA3/PPARD/PTGS2/BMPR2/SPP1/PGR/CTSB/ANGPT2/EPOR/HAVCR2/BSG	20
BP	GO:0090303	positive regulation of wound healing	2.57565e-11	1.46102e-10	4.57077e-11	HRAS/MTOR/MYLK/CXCR4/SERPINE1/CD36/PLG/NFE2L2/F3/CLDN1/VTN/MIR451A/MIR29A/RREB1/PTK2/MIR221/THBS1/XBP1/HBEGF/ITGB1	20
BP	GO:0070664	negative regulation of leukocyte proliferation	2.58403e-11	1.46437e-10	4.58125e-11	ATM/PRKAR1A/CRP/FOXP3/IL10/CTLA4/GREM1/SHH/ARG1/BMP4/HLA-DRB1/BTK/SOX11/IL2RA/TNFAIP3/GSTP1/IL2/ERBB2/CASP3/ITCH/CD274/IDO1/MAD1L1/LYN/HAVCR2	25
BP	GO:0007431	salivary gland development	2.77213e-11	1.56795e-10	4.90531e-11	FGFR2/EGFR/TNF/TGFB3/TGFB2/TGFB1/SHH/CDC42/FGF10/FGF8/LAMA5/HGF/SNAI2/BMP7/FGF7/TGM2	16
BP	GO:0045066	regulatory T cell differentiation	2.77213e-11	1.56795e-10	4.90531e-11	FOXP3/CTLA4/CD46/IFNG/FANCD2/MIR21/FANCA/HLA-DRB1/IL2/SOCS1/DROSHA/FOXO3/CD28/BCL6/MIR30B/IRF1	16
BP	GO:0060560	developmental growth involved in morphogenesis	2.97987e-11	1.68384e-10	5.26786e-11	STK11/FGFR2/MED12/NOTCH1/TGFBR2/APOE/HNF1B/L1CAM/CTNNB1/BDNF/SHH/WNT5A/ESR1/MAPT/EXT1/CXCR4/BMP4/DVL1/MAGI2/FGF10/PRKN/SOX9/VEGFA/EDN1/ABL1/FN1/NGF/YAP1/BMPR2/SPP1/GSK3B/HSP90AA1/DCC/EDNRA/HDAC6/CSF1/MACF1/KDM5B/ITGB1/MIR195/CXCL12/WNT3	42
BP	GO:0019217	regulation of fatty acid metabolic process	3.35853e-11	1.896e-10	5.9316e-11	BRCA1/INS/AKT1/PPARG/ADIPOQ/TWIST1/CAV1/IL1B/AKT2/PPARA/ABCB11/IRS1/SIRT1/SOX9/PPARD/MIR33A/NR1H2/PTGS2/MIR132/IRS2/NCOR1/MIR204/PDK1/MIR182/MIR96	25
BP	GO:0014823	response to activity	3.40392e-11	1.91795e-10	6.00029e-11	STK11/PIK3CA/CBL/ADIPOQ/LEP/IL6/TNF/IL10/RYR2/CXCR4/HIF1A/CAT/EDN1/PPARD/MMP2/PRKAA1/SOD2/SRD5A1/BMP6/CDK1/ANGPT2	21
BP	GO:0042093	T-helper cell differentiation	3.40392e-11	1.91795e-10	6.00029e-11	STAT3/MTOR/IL6/GATA3/FOXP3/MIR21/FOXP1/HLA-DRB1/JAK3/IL18/IL4/IL2/IL6R/HMGB1/MALT1/IL12RB1/RARA/STAT6/BCL6/MYB/IRF4	21
BP	GO:0003171	atrioventricular valve development	3.52715e-11	1.9836e-10	6.20566e-11	SMAD4/BMPR1A/NOTCH1/TGFBR2/TGFB2/TWIST1/BMP2/GATA4/MDM2/TBX20/BMPR2/ACVR1/SOX4/MDM4	14
BP	GO:1904046	negative regulation of vascular endothelial growth factor production	3.52715e-11	1.9836e-10	6.20566e-11	MIR34A/MIR17/MIR125A/MIR140/MIR378A/MIR146A/MIR16-1/MIR93/MIR15A/MIR20A/MIR199A1/MIR107/MIR15B/MIR195	14
BP	GO:1902894	negative regulation of miRNA transcription	3.86373e-11	2.17082e-10	6.79137e-11	PPARG/TGFB1/PPARA/BMP4/SOX9/PPARD/YY1/PDGFB/REST/RARA/POU5F1/RELA	12
BP	GO:0010907	positive regulation of glucose metabolic process	4.12585e-11	2.3093e-10	7.22461e-11	STK11/INS/INSR/AKT1/IGF1/IGF2/AKT2/PPARA/IRS1/SIRT1/PTH/IRS2/SRC/FOXO1/MIR210/MIR107/KAT2B	17
BP	GO:0030890	positive regulation of B cell proliferation	4.12585e-11	2.3093e-10	7.22461e-11	ADA/CD40/TLR4/TFRC/PTPRC/BCL2/IL4/IL2/IRS2/CDKN1A/CARD11/IL13/MIF/IL5/IL7/BCL6/TLR9	17
BP	GO:0050999	regulation of nitric-oxide synthase activity	4.12585e-11	2.3093e-10	7.22461e-11	INS/AKT1/APOE/EGFR/LEP/DHFR/TNF/TERT/CAV1/IL1B/HIF1A/IL1A/PIK3CB/MIR132/MIR27B/MIR26A1/PTK2B	17
BP	GO:0060412	ventricular septum morphogenesis	4.12585e-11	2.3093e-10	7.22461e-11	FGFR2/SMAD4/BMPR1A/NOTCH1/TGFBR2/TGFBR1/TGFB2/WNT5A/NSD2/TBX3/BMP4/NOS3/SOX11/BMPR2/ACVR1/ROBO1/SOX4	17
BP	GO:0010906	regulation of glucose metabolic process	4.15264e-11	2.3221e-10	7.26464e-11	TP53/STK11/INS/INSR/EP300/AKT1/ADIPOQ/LEP/IGF1/IGF2/LEPR/POMC/AKT2/PPARA/IRS1/PRKN/SIRT1/PTH/USP7/IRS2/SRC/FOXO1/GSK3B/MIR210/MIR107/PDK1/KAT2B/MIR15B/MIR195	29
BP	GO:0002053	positive regulation of mesenchymal cell proliferation	4.20516e-11	2.34924e-10	7.34955e-11	FGFR2/BMPR1A/TGFBR2/CTNNB1/STAT1/SHH/WNT5A/MYC/SOX9/SMO/FGF9/IRS2/KDR	13
BP	GO:0006898	receptor-mediated endocytosis	4.24147e-11	2.36728e-10	7.406e-11	CUBN/INSR/CBL/TGFBR2/APOE/ADIPOQ/PLCG2/LDLR/HFE/CAV1/GREM1/FOLR1/PCSK9/MAGI2/SERPINE1/EGF/TF/VEGFA/HNRNPK/MIR17/CXCL8/ITGB3/CD36/TFRC/B2M/MIR27A/IL4/PIK3CB/CLU/LRP1/MIR27B/RAC1/VTN/LRP6/SELE/SYK/IGF2R/GRB2/DLL1/EZR/MIR199A1/CXCR2/ITGB1	43
BP	GO:0033627	cell adhesion mediated by integrin	4.48402e-11	2.5003e-10	7.82213e-11	FBN1/PTPN11/RET/CYP1B1/TGFB2/ADA/EXT1/SERPINE1/ITGA3/ITGB3/PIK3CG/DPP4/VTN/ICAM1/SNAI2/ADAM17/PTK2/MUC1/CCL5/SYK/PLAU/LYN/ITGB4/ITGB1	24
BP	GO:0003230	cardiac atrium development	4.6266e-11	2.57251e-10	8.04806e-11	NOTCH1/NOTCH2/TGFB2/WNT5A/NSD2/BMP2/GATA4/ENG/IGF1R/SMO/MDM2/TBX20/BMPR2/ACVR1/SOX4/MDM4	16
BP	GO:0014741	negative regulation of muscle hypertrophy	4.6266e-11	2.57251e-10	8.04806e-11	SMAD4/LMNA/NOTCH1/PPARG/TNFRSF1A/SMAD3/G6PD/PPARA/MIR21/YY1/FOXO1/MIR145/TNFRSF1B/MIR199A1/MIR214/MIR25	16
BP	GO:0048009	insulin-like growth factor receptor signaling pathway	4.6266e-11	2.57251e-10	8.04806e-11	TSC2/AR/AKT1/PIK3R1/IGF1/IRS1/BMP2/EIF2AK3/IGF1R/CDH3/IGFBP1/IGFBP3/MIR29C/WNT1/IGF2R/IGFBP2	16
BP	GO:0034605	cellular response to heat	4.72664e-11	2.62566e-10	8.21434e-11	ATM/NF1/CREBBP/EP300/MTOR/ATR/MAPT/HMOX1/SIRT1/PRKACA/YWHAE/IL1A/PTGS2/GSK3B/STUB1/HSP90AA1/THBS1/HDAC2/CXCL10/LYN/CD34	21
BP	GO:0090066	regulation of anatomical structure size	4.80861e-11	2.66869e-10	8.34894e-11	PTEN/PIK3CA/INS/TSC1/RET/CASR/SLC12A3/WAS/APOE/RASA1/MTOR/LEP/HNF1B/TNF/CRP/ACE/L1CAM/AKT3/CAV1/BDNF/ACTA2/EXT2/CPS1/PRKCD/SOD1/ASXL1/WNT5A/MAPT/EXT1/MIR21/NOS3/KDM1A/VEGFA/EDN1/ABL1/PPARD/MMP2/AGTR1/IL7R/GPX1/PTGS2/FN1/NGF/CSF3/BMPR2/LRRK2/RAC1/SOD2/GSN/SPP1/RHOA/GSK3B/CREB1/CALCA/DCC/EDNRA/GRB2/EZR/MIR214/RPTOR/MACF1/CXCL12/WNT3/MSN/MIR92A1/PTK2B	66
BP	GO:0048705	skeletal system morphogenesis	4.82035e-11	2.67269e-10	8.36146e-11	COL3A1/FGFR2/FGFR1/AXIN2/GLI3/MED12/PDGFRA/COL1A1/TGFBR2/FGFR3/SMAD3/TGFBR1/WWOX/TGFB3/CTNNB1/SETD2/TWIST1/EXT2/GREM1/TFAP2A/EXT1/MTHFD1/BMP4/SMAD2/FGF8/SOX9/SOX11/RUNX2/MMP2/SOX5/BMPR2/RARB/BMP6/PAX5/MMP14/MAPK14/CCN2/RARA/BMP7/FGF4/PCGF2	41
BP	GO:0071675	regulation of mononuclear cell migration	4.94782e-11	2.7408e-10	8.57453e-11	AKT1/TNF/GREM1/WNT5A/MAPK1/SERPINE1/CCL2/CALR/IL4/FADD/MAPK3/CSF1R/HMGB1/RHOA/ADAM17/PTK2/CCL5/THBS1/CSF1/CXCL10/C3AR1/AGER/LYN/CXCL12/MSN/ADAM10/PTK2B/LGALS3	28
BP	GO:0034341	response to interferon-gamma	5.00702e-11	2.77099e-10	8.66899e-11	TP53/PPARG/WAS/TNF/FASLG/STAT1/WNT5A/JAK2/CYP27B1/ARG1/IFNG/CDC42/CD40/MYC/TLR4/CCL2/EDN1/GAPDH/NR1H2/CLDN1/SOCS1/GSN/NOS2/JAK1/TLR2/CCL5/IL12RB1/VIM/RPS6KB1/CASP1/IRF1	31
BP	GO:0018210	peptidyl-threonine modification	5.12982e-11	2.83629e-10	8.87328e-11	STK11/AKT1/TGFBR2/MTOR/TGFBR1/SPRED1/TGFB1/PRKCD/WNT5A/MAPK1/EGF/PRKACA/CSNK2A1/PRKDC/BCL2/LRRK2/PRKD1/ACVR1/CHEK1/GSK3B/MAPK8/PRKCA/PLK1/MIR15A/CDK1/BMP7/RPTOR/AXIN1/S1PR2	29
BP	GO:0048839	inner ear development	5.36036e-11	2.96099e-10	9.26339e-11	KCNQ1/PTPN11/FGFR2/GLI3/JAG1/NOTCH1/PHOX2B/GJB2/GATA2/PDGFRB/TGFB3/GATA3/CDKN1B/TGFB2/SOX2/MAF/SOD1/SHH/WNT5A/TBX3/TFAP2A/BMP4/DVL1/BMP2/FGF10/FGF8/SOX9/CEBPA/FGF9/HOXA13/BCR/WNT1/GABRB2/PAX8/DLL1/ADAM10/CCNA2	37
BP	GO:0019058	viral life cycle	5.4037e-11	2.98214e-10	9.32956e-11	INSR/NOTCH1/APOE/EGFR/ADAR/SMARCB1/TNF/LDLR/CAV1/CD46/CXCR4/PPARA/CDC42/PRKN/HLA-DRB1/CCL2/CXCL8/ITGB3/TFRC/DDX3X/AGTR1/CTBP1/BCL2/EIF2AK2/HMGA2/CD4/CLDN1/MIR130A/ITCH/ICAM1/GSN/CD55/MIR221/CCL5/IFNB1/HSPA8/CCR5/MIR222/CD28/RPSA/CTSB/TOP2A/CDK1/ISG15/TOP2B/ITGB1/ANPEP/IFNA2/MIR141/BSG	50
BP	GO:0030198	extracellular matrix organization	5.48948e-11	3.02665e-10	9.46881e-11	NF1/WT1/COL3A1/NOTCH1/PDGFRA/COL1A1/RUNX1/RB1/TNFRSF1A/SMAD3/CYP1B1/TGFBR1/IL6/TNF/ERCC2/TGFB2/COL18A1/TGFB1/CAV1/GREM1/MYH11/EXT1/BMP2/ENG/ELANE/SOX9/LOX/ABL1/TNFRSF11B/MMP2/MMP9/PLG/DPP4/LRP1/SPINT2/MMP1/DDR2/ADAMTS3/TNFRSF1B/NFKB2/MMP14/PXDN/MMP3/CCN2/PRSS1/FGFR4/ITGB1/ADAM10/MIR29B1	49
BP	GO:0042886	amide transport	5.5135e-11	3.03705e-10	9.50136e-11	PTPN11/INS/CASR/RAF1/LEP/HNF1B/IL6/TNF/HNF4A/CFTR/HFE/ABCA1/HNF1A/GJA1/GHRL/FOLR1/IL1B/SLC19A1/JAK2/IFNG/IRS1/HIF1A/SLC16A1/GLUL/SMAD2/ABCB1/IL1RN/PRKN/HLA-DRB1/EDN1/TCF7L2/PPARD/KISS1/TNFSF11/IRS2/ALOX5/NOS2/ABCC4/REST/CCL5/ABCC1/ABCG2/SOX4/PAX8/HTR2C/CHGA/SPINK1	47
BP	GO:0002690	positive regulation of leukocyte chemotaxis	5.60642e-11	3.08536e-10	9.65248e-11	IL6/WNT5A/MAPK1/SERPINE1/VEGFA/EDN1/CXCL8/CALR/IL4/MAPK3/RAC1/CSF1R/IL6R/HMGB1/ADAM17/PTK2/CCL5/THBS1/CSF1/CXCL10/C3AR1/CXCL12/VEGFC/ADAM10/PTK2B	25
BP	GO:0001570	vasculogenesis	5.83485e-11	3.20808e-10	1.00364e-10	WT1/NOTCH1/TGFBR2/RASA1/PDGFRB/SPRED1/CTNNB1/SETD2/RRAS/TGFB1/CAV1/XDH/SHH/ENG/VEGFA/SMO/HOXA13/TBX20/NTRK2/YAP1/KDR/FBXW7/CD34	23
BP	GO:0002676	regulation of chronic inflammatory response	5.85932e-11	3.21256e-10	1.00504e-10	CYP19A1/TNF/FOXP3/IL10/TNFAIP3/IL4/CCL5/IDO1/LTA	9
BP	GO:0060397	growth hormone receptor signaling pathway via JAK-STAT	5.85932e-11	3.21256e-10	1.00504e-10	STAT3/STAT5B/JAK2/JAK3/TYK2/JAK1/STAT6/LYN/STAT5A	9
BP	GO:0072203	cell proliferation involved in metanephros development	5.85932e-11	3.21256e-10	1.00504e-10	PTCH1/WT1/PDGFRB/GPC3/STAT1/SHH/MYC/BMP7/EGR1	9
BP	GO:0008016	regulation of heart contraction	6.0725e-11	3.32636e-10	1.04064e-10	KCNH2/KCNQ1/AKAP9/CACNA2D1/TNF/DSP/TGFB2/ADA/RYR2/CAV1/GJA1/JAK2/DMD/GATA4/NOS3/PKP2/TNNT2/PRKACA/EDN1/YWHAE/MDM2/PIK3CG/JUP/TPM1/DSG2/IL2/DSC2/MIR200C/CALCA/CTNNA3/EDNRA/MIR26A1/EPAS1/CHGA/CCN2/HBEGF/MIR19A/MIR92A1/MIR30E	39
BP	GO:0032609	interferon-gamma production	6.15606e-11	3.36589e-10	1.05301e-10	HRAS/TNF/GATA3/FOXP3/IL10/IL1B/WNT5A/JAK2/HSPD1/TLR4/HLA-DRB1/ABL1/IL18/FADD/IL2/HLA-A/HMGB1/TYK2/IL1R1/CD274/IL12RB1/LTA/RARA/MIR24-1/ISG15/HAVCR2/DDIT3/TLR9	28
BP	GO:0032649	regulation of interferon-gamma production	6.15606e-11	3.36589e-10	1.05301e-10	HRAS/TNF/GATA3/FOXP3/IL10/IL1B/WNT5A/JAK2/HSPD1/TLR4/HLA-DRB1/ABL1/IL18/FADD/IL2/HLA-A/HMGB1/TYK2/IL1R1/CD274/IL12RB1/LTA/RARA/MIR24-1/ISG15/HAVCR2/DDIT3/TLR9	28
BP	GO:0043062	extracellular structure organization	6.17715e-11	3.37429e-10	1.05564e-10	NF1/WT1/COL3A1/NOTCH1/PDGFRA/COL1A1/RUNX1/RB1/TNFRSF1A/SMAD3/CYP1B1/TGFBR1/IL6/TNF/ERCC2/TGFB2/COL18A1/TGFB1/CAV1/GREM1/MYH11/EXT1/BMP2/ENG/ELANE/SOX9/LOX/ABL1/TNFRSF11B/MMP2/MMP9/PLG/DPP4/LRP1/SPINT2/MMP1/DDR2/ADAMTS3/TNFRSF1B/NFKB2/MMP14/PXDN/MMP3/CCN2/PRSS1/FGFR4/ITGB1/ADAM10/MIR29B1	49
BP	GO:0015833	peptide transport	6.3625e-11	3.47233e-10	1.08631e-10	PTPN11/INS/CASR/RAF1/LEP/HNF1B/IL6/TNF/HNF4A/CFTR/HFE/ABCA1/HNF1A/GJA1/GHRL/IL1B/JAK2/IFNG/IRS1/HIF1A/SLC16A1/GLUL/SMAD2/IL1RN/PRKN/HLA-DRB1/EDN1/TCF7L2/PPARD/KISS1/TNFSF11/IRS2/ALOX5/NOS2/ABCC4/REST/CCL5/ABCC1/SOX4/PAX8/HTR2C/CHGA/SPINK1	43
BP	GO:0010712	regulation of collagen metabolic process	6.46278e-11	3.5173e-10	1.10038e-10	RUNX1/PDGFRB/IL6/TGFB3/TGFB1/BMP4/ENG/PPARD/MIR29A/MIR145/VIM/HDAC2/CCN2/ITGB1/MIR149/MIR92A1/MIR29B1	17
BP	GO:0014002	astrocyte development	6.46278e-11	3.5173e-10	1.10038e-10	NF1/KRAS/IL6/TNF/LDLR/IL1B/MAPT/IFNG/TLR4/SMO/EIF2B5/LRP1/CDK6/MIR142/VIM/DLL1/AGER	17
BP	GO:0035019	somatic stem cell population maintenance	6.46278e-11	3.5173e-10	1.10038e-10	KIT/RAF1/GATA2/TP63/HNF1B/LIG4/SOX2/FGF10/MYC/SOX9/YAP1/MIR145/REST/SOX4/PAX8/POU5F1/BMP7	17
BP	GO:1901224	positive regulation of NIK/NF-kappaB signaling	6.51798e-11	3.54408e-10	1.10876e-10	EP300/EGFR/TNF/GREM1/IL1B/TLR4/CD27/EDN1/DDX3X/CALR/IL18/EIF2AK2/ACTN4/RHOA/TLR2/RELA/AGER/TRAF6/MIR182/HAVCR2/TLR9	21
BP	GO:0072109	glomerular mesangium development	6.61101e-11	3.59135e-10	1.12355e-10	WT1/NOTCH1/PDGFRB/ACTA2/BMP4/MIR125A/PDGFB/IL6R/BMP7/CD34/EGR1	11
BP	GO:0002360	T cell lineage commitment	6.68449e-11	3.62793e-10	1.13499e-10	TP53/STAT3/MTOR/IL6/FOXP3/SHH/PRKDC/BCL2/IL6R/RHOA/IL12RB1/STAT6/IL7/IRF4	14
BP	GO:0045861	negative regulation of proteolysis	6.83696e-11	3.70728e-10	1.15981e-10	TP53/INS/SUFU/AKT1/RAF1/TNF/GPC3/IL10/HFE/RAG1/SERPINA1/SHH/XIAP/SERPINE1/CD27/RPL5/VEGFA/GPI/USP7/MIR17/RPL11/CSNK2A1/GAPDH/MIR126/DDX3X/MMP9/NR1H2/GPX1/PTGS2/PLAT/NGF/HGF/LRRK2/LRP1/SRC/VTN/MIR29C/SERPINF1/SPINT2/TIMP1/WNT1/THBS1/HDAC6/FHIT/CAST/MIRLET7B/CTSB/MIR24-1/MIR199A1/SPINK1/CD44/MIR195/MIR29B1	53
BP	GO:0032611	interleukin-1 beta production	7.23274e-11	3.91111e-10	1.22358e-10	STAT3/SMAD3/IGF1/IL6/TNF/GHRL/WNT5A/JAK2/IFNG/CASP8/FOXP1/TLR4/TNFAIP3/CD36/GSTP1/IL17A/MIR132/MIR27B/MYD88/HSPB1/MALT1/MIR144/MIR204/AGER/CASP1/EGR1/MIR195	27
BP	GO:0032651	regulation of interleukin-1 beta production	7.23274e-11	3.91111e-10	1.22358e-10	STAT3/SMAD3/IGF1/IL6/TNF/GHRL/WNT5A/JAK2/IFNG/CASP8/FOXP1/TLR4/TNFAIP3/CD36/GSTP1/IL17A/MIR132/MIR27B/MYD88/HSPB1/MALT1/MIR144/MIR204/AGER/CASP1/EGR1/MIR195	27
BP	GO:2000779	regulation of double-strand break repair	7.23274e-11	3.91111e-10	1.22358e-10	ERCC6/WAS/ACTB/RTEL1/POT1/SETD2/TWIST1/NSD2/KDM1A/RBBP8/FANCB/PRKDC/WRAP53/RAD51/HMGA2/KAT5/TRIP12/PARP1/FUS/CHEK1/MIR221/MGMT/TRRAP/TP53BP1/FOXM1/RECQL5/OGG1	27
BP	GO:0045088	regulation of innate immune response	7.36044e-11	3.97652e-10	1.24405e-10	CREBBP/PTPN11/INS/EP300/PPARG/APOE/ADAR/LEP/PLCG2/STAT5B/WNT5A/XIAP/ARG1/HLA-B/MIR21/CASP8/TLR4/RPS19/TNFAIP3/PRKDC/NR1H2/IKBKB/FADD/NFE2L2/SRC/HLA-A/SOCS1/HMGB1/HSP90AA1/MAP3K7/CCL5/SYK/IFNB1/LYN/ISG15/TRAF6/HAVCR2/PAK1/IRF1/XRCC5/XRCC6	41
BP	GO:0010862	positive regulation of pathway-restricted SMAD protein phosphorylation	7.55836e-11	4.0748e-10	1.27479e-10	SMAD4/BMPR1A/PPARG/TGFBR2/TGFBR1/TGFB3/TGFB2/HFE/TGFB1/BMP4/BMP2/ENG/BMPR2/ACVR1/GDF15/BMP6/LEFTY2/BMP7	18
BP	GO:0035094	response to nicotine	7.55836e-11	4.0748e-10	1.27479e-10	KCNQ1/TNF/PPARA/MAPK1/HMOX1/IGF1R/EDN1/MMP2/NFKB1/B2M/BCL2/GPX1/NTRK1/CASP3/VCAM1/IL13/HDAC2/RELA	18
BP	GO:0032965	regulation of collagen biosynthetic process	7.56995e-11	4.0748e-10	1.27479e-10	RUNX1/PDGFRB/IL6/TGFB3/TGFB1/BMP4/ENG/PPARD/MIR29A/MIR145/VIM/HDAC2/CCN2/MIR149/MIR92A1/MIR29B1	16
BP	GO:1904037	positive regulation of epithelial cell apoptotic process	7.56995e-11	4.0748e-10	1.27479e-10	CD40LG/IL6/H19/FASLG/JAK2/CD40/CCL2/MIR125A/MIR132/GSN/FOXO3/THBS1/AKR1C3/PLCG1/MIR24-1/MIR15A	16
BP	GO:0070304	positive regulation of stress-activated protein kinase signaling cascade	7.66122e-11	4.12017e-10	1.28899e-10	HRAS/LEP/TNF/TGFB2/XDH/IL1B/WNT5A/XIAP/BMP4/CDC42/BMP2/TLR4/CD27/VEGFA/EIF2AK2/IL1A/TNFSF11/MYD88/HMGB1/RIPK1/FLT4/FGF19/CCN2/AGER/LYN/TRAF6/TRAF3/AXIN1/PTK2B/TLR9	30
BP	GO:0055013	cardiac muscle cell development	7.71392e-11	4.14474e-10	1.29667e-10	SMAD4/LMNA/BMPR1A/PDGFRA/MTOR/PDGFRB/IGF1/G6PD/MYH11/TBX3/PPARA/BMP4/GATA4/VEGFA/EDN1/ACTC1/YY1/MIR23A/MIR24-1/MIR199A1/CDK1/MIR19A/MIR195	23
BP	GO:0045229	external encapsulating structure organization	7.80739e-11	4.18922e-10	1.31059e-10	NF1/WT1/COL3A1/NOTCH1/PDGFRA/COL1A1/RUNX1/RB1/TNFRSF1A/SMAD3/CYP1B1/TGFBR1/IL6/TNF/ERCC2/TGFB2/COL18A1/TGFB1/CAV1/GREM1/MYH11/EXT1/BMP2/ENG/ELANE/SOX9/LOX/ABL1/TNFRSF11B/MMP2/MMP9/PLG/DPP4/LRP1/SPINT2/MMP1/DDR2/ADAMTS3/TNFRSF1B/NFKB2/MMP14/PXDN/MMP3/CCN2/PRSS1/FGFR4/ITGB1/ADAM10/MIR29B1	49
BP	GO:0045736	negative regulation of cyclin-dependent protein serine/threonine kinase activity	7.81798e-11	4.18922e-10	1.31059e-10	PTEN/APC/MEN1/CDKN1C/CDKN2A/CDKN1B/CEBPA/TNFAIP3/CDKN2B/CASP3/CDKN1A/PLK1/MIR15A/KAT2B/CDKN2C	15
BP	GO:1904030	negative regulation of cyclin-dependent protein kinase activity	7.81798e-11	4.18922e-10	1.31059e-10	PTEN/APC/MEN1/CDKN1C/CDKN2A/CDKN1B/CEBPA/TNFAIP3/CDKN2B/CASP3/CDKN1A/PLK1/MIR15A/KAT2B/CDKN2C	15
BP	GO:0002429	immune response-activating cell surface receptor signaling pathway	7.91714e-11	4.23466e-10	1.32481e-10	CREBBP/STK11/PIK3CA/HRAS/EP300/PLCG2/PIK3CD/GATA3/FOXP3/ADA/CTLA4/PRKCD/ITK/MAPK1/FOXP1/HLA-DRB1/MIR34A/IKBKG/BTK/ABL1/EIF2B5/CD8A/HLA-DQB1/PTPRC/BCL2/IKBKB/SRC/HLA-A/CD79A/MALT1/BAX/CD19/CARD11/PTK2/MAP3K7/SYK/CD28/PLCG1/EZR/RELA/C3AR1/LYN/MIR18A/TRAF6/MIR19A/BCL10/PAK1/LGALS3	48
BP	GO:0002757	immune response-activating signal transduction	7.91714e-11	4.23466e-10	1.32481e-10	CREBBP/STK11/PIK3CA/HRAS/EP300/PLCG2/PIK3CD/GATA3/FOXP3/ADA/CTLA4/PRKCD/ITK/MAPK1/FOXP1/HLA-DRB1/MIR34A/IKBKG/BTK/ABL1/EIF2B5/CD8A/HLA-DQB1/PTPRC/BCL2/IKBKB/SRC/HLA-A/CD79A/MALT1/BAX/CD19/CARD11/PTK2/MAP3K7/SYK/CD28/PLCG1/EZR/RELA/C3AR1/LYN/MIR18A/TRAF6/MIR19A/BCL10/PAK1/LGALS3	48
BP	GO:0009650	UV protection	8.52695e-11	4.55259e-10	1.42427e-10	ERCC4/ERCC2/ERCC5/ERCC3/CAT/ERCC1/XPA/GPX1/MC1R/FEN1	10
BP	GO:0010623	programmed cell death involved in cell development	8.52695e-11	4.55259e-10	1.42427e-10	KIT/FASLG/IL1B/KITLG/PRKDC/BCL2/IL1A/NTRK1/FGF2/BAX	10
BP	GO:0051302	regulation of cell division	8.57391e-11	4.57353e-10	1.43082e-10	BRCA2/PTCH1/BLM/FLCN/FGFR2/TP63/TGFB3/TGFB2/SETD2/IGF2/TGFB1/IL1B/SHH/CDC42/CAT/IGF1R/MYC/FGF8/VEGFA/FGF9/FGF3/IL1A/FGF2/PDGFB/RHOA/MIR145/PIK3C3/DLL1/PLK1/POU5F1/FGF7/BECN1/VEGFC/FGF4/BCL2L1/TGFA	36
BP	GO:0003181	atrioventricular valve morphogenesis	8.69582e-11	4.63019e-10	1.44855e-10	SMAD4/BMPR1A/NOTCH1/TGFBR2/TGFB2/TWIST1/BMP2/GATA4/MDM2/BMPR2/ACVR1/SOX4/MDM4	13
BP	GO:2001026	regulation of endothelial cell chemotaxis	8.69582e-11	4.63019e-10	1.44855e-10	FGFR1/MET/NOTCH1/VEGFA/FGF2/PRKD1/KDR/HSPB1/MIR16-1/THBS1/MIR149/FGF4/MIR424	13
BP	GO:0060193	positive regulation of lipase activity	8.92832e-11	4.74971e-10	1.48594e-10	FGFR2/FGFR1/HRAS/PDGFRA/KIT/EGFR/FGFR3/PDGFRB/ESR1/ITK/GNAQ/PTH/AGTR1/NR1H2/FGF2/RHOA/SELE/CCL5/EDNRA/FLT1/MIR182	21
BP	GO:0072503	cellular divalent inorganic cation homeostasis	8.97915e-11	4.77245e-10	1.49305e-10	CASR/PDGFRA/RYR1/APOE/GATA2/SMAD3/CACNA2D1/PLCG2/GATA1/ATP7B/RYR2/FASLG/CAV1/GHRL/WNT5A/ESR1/JAK2/DMD/CXCR4/VDR/CD40/ELANE/PKHD1/PRKACA/PTH/EDN1/ABL1/CD36/JAK3/YWHAE/PIK3CG/AGTR1/PTPRC/EPO/BCL2/CALR/KISS1/IL2/PIK3CB/FGF2/PRKD1/HMGB1/MIR200C/CD55/LRP6/CALCA/BAX/CD19/CCL5/EDNRA/IL13/MIR93/CCR5/HTR2C/PLCG1/CXCL10/MIR199A1/C3AR1/LYN/CXCR2/SPINK1/DDIT3/CXCL12/HSP90B1/PTK2B/TGM2	66
BP	GO:1903209	positive regulation of oxidative stress-induced cell death	9.15728e-11	4.86275e-10	1.5213e-10	TNF/SOD1/TLR4/MIR34A/ABL1/MIR17/FBXW7/REST/FOXO3/RIPK1/HDAC6/MMP3	12
BP	GO:0001708	cell fate specification	9.21748e-11	4.88593e-10	1.52855e-10	APC/PTCH1/GLI3/AR/BMPR1A/NOTCH1/SUFU/HNF1B/GLI2/CTNNB1/SOX2/PTCH2/SHH/WNT5A/TBX3/SOX9/SMO/HOXA13/TBX20/FGF2/DLL1/MIAT/POU5F1/ITGB1/FOXA1	25
BP	GO:0014020	primary neural tube formation	9.21748e-11	4.88593e-10	1.52855e-10	PTCH1/TSC2/TSC1/MED12/SUFU/MTHFR/TGFB2/SETD2/TWIST1/TGFB1/FOLR1/WNT5A/MTHFD1/BMP4/DVL1/HIF1A/PRKACA/ABL1/CASP3/SPINT2/RARA/BMP7/STIL/TRAF6/BCL10	25
BP	GO:0048706	embryonic skeletal system development	9.53151e-11	5.04785e-10	1.57921e-10	FGFR2/GLI3/MED12/PDGFRA/COL1A1/TGFBR2/SMAD3/TGFBR1/TGFB3/CTNNB1/SETD2/TWIST1/SHH/WNT5A/TFAP2A/EXT1/MTHFD1/BMP4/SMAD2/FGF8/SOX11/RUNX2/FGF9/PBX1/PAX5/EDNRA/MMP14/BMP7/PCGF2	29
BP	GO:0021543	pallium development	9.57825e-11	5.06806e-10	1.58553e-10	PTEN/NF1/COL3A1/SLC2A1/TSC1/GLI3/ALK/EGFR/NF2/CTNNB1/EZH2/HIF1A/SRD5A2/IGF1R/FGF8/KDM1A/SMO/EIF2B5/YWHAE/NTRK2/FOXP2/HDAC1/XRCC1/CDK6/CASP3/CDH2/RHOA/ROBO1/GSK3B/BAX/SRD5A1/PAX5/RARA/H2AX	34
BP	GO:0045732	positive regulation of protein catabolic process	9.7147e-11	5.13566e-10	1.60668e-10	PTEN/APC/AKT1/BARD1/APOE/TNF/LDLR/GPC3/CDKN1B/CAV1/PCSK9/IL1B/WNT5A/IFNG/DVL1/EGF/PRKN/SOX9/CEBPA/CSNK2A1/TNFAIP3/MDM2/NFE2L2/LRRK2/CLU/LRP1/FOXO1/ITCH/FBXW7/GSK3B/STUB1/HSP90AA1/PTK2/TNFRSF1B/AMER1/PLK1/EZR/MSN/AXIN1/PTK2B/KEAP1	41
BP	GO:0002437	inflammatory response to antigenic stimulus	9.85839e-11	5.20696e-10	1.62899e-10	NOTCH1/NOTCH2/TNF/GATA3/IL10/EXT1/IL1RN/ELANE/HLA-DRB1/BTK/IL2RA/RHBDF2/GPX1/SRC/HMGB1/SYK/CD28/PLCG1/MAPK14/LTA/LYN/MIR19A	22
BP	GO:0050871	positive regulation of B cell activation	9.92958e-11	5.23987e-10	1.63928e-10	MSH2/MLH1/IL6/ADA/IL10/STAT5B/TGFB1/NSD2/CD40/TLR4/CD27/BTK/TFRC/PTPRC/BCL2/IL4/IL2/IRS2/CDKN1A/CARD11/SYK/IL13/MIF/MMP14/IL5/CD28/XBP1/TP53BP1/STAT6/IL7/BCL6/TLR9	32
BP	GO:0002712	regulation of B cell mediated immunity	1.03172e-10	5.42503e-10	1.69721e-10	MSH2/MLH1/TNF/FOXP3/IL10/TGFB1/CD46/NSD2/CD40/BTK/TFRC/PTPRC/IL4/IL2/CD55/CD28/LTA/TP53BP1/STAT6/BCL6	20
BP	GO:0002889	regulation of immunoglobulin mediated immune response	1.03172e-10	5.42503e-10	1.69721e-10	MSH2/MLH1/TNF/FOXP3/IL10/TGFB1/CD46/NSD2/CD40/BTK/TFRC/PTPRC/IL4/IL2/CD55/CD28/LTA/TP53BP1/STAT6/BCL6	20
BP	GO:0035904	aorta development	1.03172e-10	5.42503e-10	1.69721e-10	COL3A1/JAG1/BMPR1A/NOTCH1/SUFU/LEP/PDGFRB/TGFB2/MYLK/ENG/FGF8/LOX/LRP1/FOXH1/ROBO1/MIR145/EDNRA/SOX4/MIR143/MIR29B1	20
BP	GO:0060393	regulation of pathway-restricted SMAD protein phosphorylation	1.03172e-10	5.42503e-10	1.69721e-10	SMAD4/BMPR1A/PPARG/TGFBR2/TGFBR1/TGFB3/TGFB2/HFE/TGFB1/GREM1/BMP4/BMP2/ENG/BMPR2/LRP1/ACVR1/GDF15/BMP6/LEFTY2/BMP7	20
BP	GO:0002269	leukocyte activation involved in inflammatory response	1.11844e-10	5.86535e-10	1.83496e-10	ATM/IL6/TNF/LDLR/JAK2/MAPT/IFNG/PTPRC/IL4/LRRK2/CLU/MYD88/MIR142/TLR2/JUN/IL13/AGER/MIR128-1	18
BP	GO:0043370	regulation of CD4-positive, alpha-beta T cell differentiation	1.11844e-10	5.86535e-10	1.83496e-10	RUNX1/GATA3/FOXP3/IFNG/MIR21/HLA-DRB1/JAK3/IL18/IL4/IL2/SOCS1/HMGB1/MALT1/IL12RB1/RARA/BCL6/MYB/IRF4	18
BP	GO:1902041	regulation of extrinsic apoptotic signaling pathway via death domain receptors	1.11844e-10	5.86535e-10	1.83496e-10	PTEN/BRCA1/RAF1/SERPINE1/HMOX1/NOS3/TNFAIP3/DDX3X/GPX1/HGF/ICAM1/GSK3B/MIR221/STK4/THBS1/MIR222/LGALS3/BCL2L1	18
BP	GO:0003229	ventricular cardiac muscle tissue development	1.11969e-10	5.86671e-10	1.83539e-10	FGFR2/SMAD4/BMPR1A/NOTCH1/TGFBR1/DSP/TGFB2/RYR2/TGFB1/TBX3/MYBPC3/ENG/PKP2/TNNT2/TPM1/DSG2/FOXH1/EDNRA/NRG1	19
BP	GO:0071326	cellular response to monosaccharide stimulus	1.13193e-10	5.92555e-10	1.8538e-10	SMARCA4/PIK3CA/SMAD4/CASR/MEN1/RAF1/LEP/SMARCB1/CFTR/ACE/GHRL/HIF1A/GATA4/IGF1R/HLA-DRB1/PRKACA/PPARD/PRKAA1/GPX1/MIR146A/IRS2/ICAM1/FOXO3/SERPINF1/MIR16-1/SOX4/MIR15A/XBP1/MIR320A/AGER	30
BP	GO:0002790	peptide secretion	1.19156e-10	6.23223e-10	1.94974e-10	PTPN11/INS/CASR/RAF1/LEP/HNF1B/IL6/TNF/HNF4A/CFTR/HFE/ABCA1/HNF1A/GHRL/IL1B/JAK2/IFNG/IRS1/HIF1A/SLC16A1/GLUL/SMAD2/IL1RN/PRKN/HLA-DRB1/EDN1/TCF7L2/PPARD/KISS1/TNFSF11/IRS2/ALOX5/NOS2/REST/CCL5/SOX4/PAX8/HTR2C/CHGA/SPINK1	40
BP	GO:0032885	regulation of polysaccharide biosynthetic process	1.21592e-10	6.35397e-10	1.98783e-10	INS/INSR/AKT1/IGF1/IGF2/TGFB1/AKT2/IRS1/EGF/PTH/NFKB1/IRS2/PDGFB/GSK3B/MIR15B/MIR195	16
BP	GO:0002068	glandular epithelial cell development	1.2246e-10	6.38242e-10	1.99673e-10	AKT1/HNF4A/WNT5A/BMP4/SMO/FASN/CDK6/CDH2/GSK3B/RARB/BMP6/RHEB/DLL1/RARA	14
BP	GO:0010575	positive regulation of vascular endothelial growth factor production	1.2246e-10	6.38242e-10	1.99673e-10	BRCA1/CYP1B1/IL6/TGFB1/IL1B/HIF1A/GATA4/EIF2AK3/IL6ST/IL1A/PTGS2/MIR132/FLT4/C3AR1	14
BP	GO:0032369	negative regulation of lipid transport	1.2246e-10	6.38242e-10	1.99673e-10	PTPN11/AKT1/PCSK9/AKT2/MIR34A/MIR17/ITGB3/MIR33A/NR1H2/NFKB1/IRS2/MIR27B/THBS1/MIR144	14
BP	GO:0060191	regulation of lipase activity	1.2764e-10	6.64651e-10	2.07935e-10	FGFR2/FGFR1/HRAS/PDGFRA/KIT/EGFR/FGFR3/PDGFRB/ESR1/ITK/GNAQ/PTH/ABL1/AGTR1/NR1H2/LRP1/FGF2/RHOA/HDAC9/SELE/CCL5/EDNRA/FLT1/MIR182	24
BP	GO:0061045	negative regulation of wound healing	1.31354e-10	6.8339e-10	2.13797e-10	PTEN/PDGFRA/APOE/SMAD3/TNF/PRKCD/SERPINE1/NOS3/MIR34A/EDN1/PLG/PLAT/FGF2/PDGFB/ALOX5/VTN/MIR200B/SH2B3/THBS1/MIR15B/PLAU/CD34	22
BP	GO:0034405	response to fluid shear stress	1.32545e-10	6.87765e-10	2.15166e-10	AKT1/PDGFRB/TGFB3/ACE/ABCA1/NOS3/MIR126/MMP2/PTGS2/NFE2L2/SRC/CSF2/HDAC3/MIR92A1/PTK2B	15
BP	GO:0070232	regulation of T cell apoptotic process	1.32545e-10	6.87765e-10	2.15166e-10	TP53/ADA/RAG1/WNT5A/BMP4/HIF1A/CD27/JAK3/IL7R/FADD/PDCD1/CCL5/CD274/IDO1/LGALS3	15
BP	GO:2000352	negative regulation of endothelial cell apoptotic process	1.32545e-10	6.87765e-10	2.15166e-10	GATA2/GATA3/TERT/SERPINE1/ABL1/TNFAIP3/MIR126/IL4/NFE2L2/KDR/ICAM1/TEK/IL13/MIR30B/MIR30E	15
BP	GO:0032409	regulation of transporter activity	1.42269e-10	7.37577e-10	2.3075e-10	KCNQ1/INS/PPARG/ACTB/ADIPOQ/AKAP9/CACNA2D1/PLCG2/CFTR/KMT2A/RYR2/TWIST1/CAV1/SLMAP/PRKCD/PCSK9/DMD/IFNG/ABCB1/CCL2/PRKACA/MIR34A/EDN1/MIR17/YWHAE/MIR33A/MMP9/EPO/BCL2/ACTN4/SLC6A9/MIR451A/MIR30D/MIR200C/RIPK1/EDNRA/MIR93/MIR26A1/MIR24-1/RXRA/MIR192/MIR9-1/MIR128-1/ITGB1/SGK1/PTK2B/MIR29B1/TLR9	48
BP	GO:2001022	positive regulation of response to DNA damage stimulus	1.42395e-10	7.3758e-10	2.30751e-10	ATM/BRCA1/ERCC6/WAS/ACTB/EGFR/ATR/SPRED1/PRKCD/FGF10/MYC/SIRT1/RBBP8/FANCB/PRKDC/WRAP53/HMGA2/KAT5/PCNA/XRCC1/PARP1/HMGB1/FUS/HIC1/MGMT/TRRAP/FOXM1/H2AX/ABRAXAS1	29
BP	GO:0032881	regulation of polysaccharide metabolic process	1.51843e-10	7.85142e-10	2.4563e-10	INS/INSR/AKT1/IGF1/IGF2/TGFB1/POMC/AKT2/IRS1/EGF/PTH/NFKB1/IRS2/PDGFB/GSK3B/MIR15B/MIR195	17
BP	GO:2000273	positive regulation of signaling receptor activity	1.51843e-10	7.85142e-10	2.4563e-10	IL10/HFE/GREM1/JAK2/IFNG/HIF1A/EGF/CCL2/EDN1/HDAC1/FBXW7/ADAM17/HDAC6/HDAC2/HBEGF/ITGB1/TGFA	17
BP	GO:1903320	regulation of protein modification by small protein conjugation or removal	1.53737e-10	7.94242e-10	2.48477e-10	PTEN/BRCA1/AKT1/BUB1B/TGFBR1/CTNNB1/CAV1/XIAP/HIF1A/FANCM/FANCI/PRKN/KDM1A/RPL5/ABL1/RPL11/TNFAIP3/HDAC4/SQSTM1/DDX3X/LRRK2/TRIP12/ITCH/RPS20/FBXW7/MALT1/STUB1/HSP90AA1/SOX4/BUB3/AMER1/HSPA5/EPAS1/PLK1/RELA/ISG15/TRAF6/EGR1/BCL10/U2AF2/HDAC3/AXIN1	42
BP	GO:0048588	developmental cell growth	1.57369e-10	8.12294e-10	2.54125e-10	KMT2D/STK11/TGFBR2/APOE/IGF1/L1CAM/CTNNB1/G6PD/BDNF/WNT5A/MAPT/EXT1/CXCR4/PPARA/DVL1/GATA4/PRKN/SOX9/VEGFA/EDN1/ABL1/YY1/FN1/NGF/BMPR2/SPP1/GSK3B/HSP90AA1/DCC/EDNRA/MIR23A/HDAC6/MIR24-1/MIR199A1/MIR19A/MACF1/ITGB1/MIR195/CXCL12/WNT3	40
BP	GO:0007131	reciprocal meiotic recombination	1.59042e-10	8.19499e-10	2.56379e-10	ATM/MLH1/RAD50/BRIP1/MRE11/ERCC4/RAD51C/RAD51D/RAD21/FANCD2/FANCM/RAD51/SLX4/MLH3/TRIP13/RAD51B/TOP2A/TOP2B/RAD54L	19
BP	GO:0140527	reciprocal homologous recombination	1.59042e-10	8.19499e-10	2.56379e-10	ATM/MLH1/RAD50/BRIP1/MRE11/ERCC4/RAD51C/RAD51D/RAD21/FANCD2/FANCM/RAD51/SLX4/MLH3/TRIP13/RAD51B/TOP2A/TOP2B/RAD54L	19
BP	GO:0032330	regulation of chondrocyte differentiation	1.63695e-10	8.42004e-10	2.6342e-10	PTPN11/AXIN2/GLI3/SMAD3/TGFBR1/CTNNB1/MAF/GREM1/BMP4/SOX9/PTH/RUNX2/SOX5/SNAI2/RARB/PTHLH/BMP6/CCN2	18
BP	GO:0045778	positive regulation of ossification	1.63695e-10	8.42004e-10	2.6342e-10	PTPN11/BMPR1A/SMAD3/TGFB3/TGFB2/TGFB1/WNT5A/TFAP2A/BMP4/BMP2/PTH/SOX11/BMPR2/ACVR1/ALOX5/BMP6/BMP7/ISG15	18
BP	GO:0060606	tube closure	1.64105e-10	8.43379e-10	2.6385e-10	PTCH1/TSC2/TSC1/MED12/SUFU/MTHFR/TGFB2/SETD2/TWIST1/TGFB1/FOLR1/WNT5A/MTHFD1/BMP4/DVL1/FGF10/PRKACA/ABL1/CASP3/SPINT2/RARA/STIL/TRAF6/BCL10	24
BP	GO:0042698	ovulation cycle	1.64353e-10	8.43919e-10	2.64018e-10	PDGFRA/LEP/CYP1B1/TGFB3/TGFB2/STAT5B/ESR1/NOS3/IGF1R/SIRT1/MMP2/KISS1/AFP/PCNA/SRC/CASP3/FOXO3/SERPINF1/HSPA5/PGR/EGR1	21
BP	GO:0060396	growth hormone receptor signaling pathway	1.71706e-10	8.80906e-10	2.7559e-10	STAT3/PIK3R1/STAT5B/GHRL/JAK2/JAK3/GDF15/TYK2/JAK1/PTK2/STAT6/LYN/STAT5A	13
BP	GO:0007093	mitotic cell cycle checkpoint signaling	1.73461e-10	8.88366e-10	2.77924e-10	ATM/APC/TP53/BRCA1/MSH2/BLM/NBN/CHEK2/MRE11/BUB1B/CDKN1B/FANCD2/CCND1/PRKDC/XPC/MDM2/HMGA2/CHEK1/CDKN1A/TRIP13/MUC1/RINT1/BUB3/PLK1/CDK1/BUB1/MAD1L1/ABRAXAS1/XRCC3	29
BP	GO:0030168	platelet activation	1.73461e-10	8.88366e-10	2.77924e-10	COL3A1/PIK3CA/PDGFRA/ACTB/APOE/CD40LG/GNAS/IL6/PLCG2/GATA1/PRKCD/JAK2/NOS3/CD40/TLR4/MPL/ITGB3/IL6ST/PIK3CG/FN1/PIK3CB/SRC/PDGFB/HSPB1/SH2B3/SYK/PRKCA/MAPK14/LYN	29
BP	GO:0002544	chronic inflammatory response	1.77632e-10	9.0737e-10	2.83869e-10	CYP19A1/TNF/FOXP3/IL10/TNFAIP3/IL4/CCL5/VCAM1/THBS1/IDO1/LTA	11
BP	GO:0051770	positive regulation of nitric-oxide synthase biosynthetic process	1.77632e-10	9.0737e-10	2.83869e-10	STAT1/JAK2/IFNG/TLR4/CCL2/JAK3/NAMPT/LRRK2/KDR/TLR2/TLR9	11
BP	GO:0060252	positive regulation of glial cell proliferation	1.77632e-10	9.0737e-10	2.83869e-10	IL6/TNF/IL1B/MYC/MIR221/PLAG1/MIR222/LTA/LYN/MIR125B1/E2F1	11
BP	GO:0071322	cellular response to carbohydrate stimulus	1.85857e-10	9.48561e-10	2.96756e-10	SMARCA4/PIK3CA/SMAD4/CASR/MEN1/RAF1/LEP/SMARCB1/CFTR/ACE/GHRL/HIF1A/GATA4/IGF1R/MYC/HLA-DRB1/PRKACA/PPARD/PRKAA1/GPX1/MIR146A/IRS2/ICAM1/FOXO3/SERPINF1/MIR16-1/SOX4/MIR15A/XBP1/MIR320A/AGER	31
BP	GO:0016233	telomere capping	1.91969e-10	9.78909e-10	3.0625e-10	ATM/NBN/RAD50/MRE11/RTEL1/POT1/ERCC4/CTC1/MAPK1/TINF2/ERCC1/USP7/PRKDC/MAPK3/XRCC1/ACD	16
BP	GO:0019724	B cell mediated immunity	1.92838e-10	9.82492e-10	3.07371e-10	MSH6/MSH2/MLH1/NBN/CD40LG/TNF/CRP/LIG4/FOXP3/IL10/TGFB1/CD46/PRKCD/NSD2/HSPD1/CD40/ERCC1/HLA-DRB1/CD27/BTK/TFRC/HLA-DQB1/PTPRC/B2M/IL4/IL2/CLU/MYD88/CD55/CD19/CD70/CD28/LTA/TP53BP1/STAT6/EXO1/HLA-DQA1/BCL10/BCL6	39
BP	GO:0001885	endothelial cell development	1.9712e-10	1.00258e-09	3.13655e-10	MET/TNFRSF1A/TNF/FOXP3/COL18A1/IL1B/VEGFA/FASN/HOXA13/GPX1/IKBKB/CLDN1/MYD88/ICAM1/EDNRA/EZR/PECAM1/TJP1/MSN/S1PR2	20
BP	GO:0045670	regulation of osteoclast differentiation	1.9712e-10	1.00258e-09	3.13655e-10	FBN1/NF1/MITF/NOTCH2/MTOR/PIK3R1/TNF/CTNNB1/IFNG/TLR4/IL4/IL17A/TNFSF11/FBXW7/CREB1/FOS/TFE3/CSF1/TRAF6/ESRRA	20
BP	GO:0002902	regulation of B cell apoptotic process	2.02568e-10	1.0294e-09	3.22046e-10	PTEN/ADA/IL10/FOXP1/BTK/IL2/IRS2/BAX/MIF/LYN/BCL10/BCL6	12
BP	GO:0002224	toll-like receptor signaling pathway	2.16342e-10	1.09751e-09	3.43353e-10	PLCG2/TNF/CAV1/ESR1/HSPD1/CD40/TLR4/BTK/MIR17/TNFAIP3/CD36/DDX3X/MIR140/NFKBIA/MIR146A/MYD88/HMGB1/TLR2/MAP3K7/LYN/TRAF6/MIR19A/BCL10/HAVCR2/TRAF3/IRF1/TLR9/IRF4	28
BP	GO:0097237	cellular response to toxic substance	2.16342e-10	1.09751e-09	3.43353e-10	APOE/FANCC/DHFR/TNF/H19/ALB/SOD1/CAT/MIR21/NOS3/PRKN/MPO/GSTM1/CD36/GSTP1/GSTT1/GPX1/PTGS2/NFE2L2/NQO1/SOD2/ABCG2/TXN/PXDN/PTGS1/BMP7/ALDH1A1/TXNRD1	28
BP	GO:0060045	positive regulation of cardiac muscle cell proliferation	2.17582e-10	1.10096e-09	3.44433e-10	FGFR2/BMPR1A/NOTCH1/FGF9/TBX20/YAP1/FGF2/GLI1/ERBB4/MIR222/MAPK14/MIR199A1/CDK1/MIR204	14
BP	GO:0070498	interleukin-1-mediated signaling pathway	2.17582e-10	1.10096e-09	3.44433e-10	IL6/IL1B/MIR21/IL1RN/MIR27A/IKBKB/MAPK3/MIR146A/MYD88/MAP3K7/IL1R1/RELA/TRAF6/EGR1	14
BP	GO:1990776	response to angiotensin	2.17582e-10	1.10096e-09	3.44433e-10	COL3A1/BRIP1/CAV1/PRKCD/IGF1R/MYC/AGTR1/NFKB1/PTGS2/NFE2L2/SRC/MIR145/MIR143/RELA	14
BP	GO:0001569	branching involved in blood vessel morphogenesis	2.19759e-10	1.11008e-09	3.47285e-10	TGFBR2/CTNNB1/SHH/ENG/FGF8/VEGFA/EDN1/ABL1/TBX20/ACVR1/KDR/MIR16-1/STK4/EDNRA/MIR15B	15
BP	GO:0032205	negative regulation of telomere maintenance	2.19759e-10	1.11008e-09	3.47285e-10	ATM/NBN/RAD50/RTEL1/POT1/ERCC4/CTC1/TINF2/ERCC1/SLX4/SRC/XRCC1/PARP1/ACD/HNRNPA1	15
BP	GO:0030072	peptide hormone secretion	2.21795e-10	1.1194e-09	3.50202e-10	PTPN11/INS/CASR/RAF1/LEP/HNF1B/IL6/TNF/HNF4A/CFTR/HFE/HNF1A/GHRL/IL1B/JAK2/IFNG/IRS1/HIF1A/SLC16A1/GLUL/SMAD2/IL1RN/PRKN/HLA-DRB1/EDN1/TCF7L2/PPARD/KISS1/TNFSF11/IRS2/ALOX5/NOS2/REST/CCL5/SOX4/PAX8/HTR2C/CHGA/SPINK1	39
BP	GO:0046889	positive regulation of lipid biosynthetic process	2.2486e-10	1.1339e-09	3.54739e-10	INS/AKT1/APOE/MTOR/TNF/LDLR/PRKCD/IL1B/IFNG/PPARA/IGF1R/NR1H2/PRKAA1/IL1A/PTGS2/CREB1/BMP6/SIRT3/HULC/HTR2C/MIR182/MIR96/MIR29B1	23
BP	GO:0031018	endocrine pancreas development	2.28127e-10	1.14841e-09	3.59279e-10	MEN1/AKT1/IL6/HNF4A/WNT5A/BMP4/EIF2AK3/SOX9/SMO/IL6R/CDK6/CDH2/GSK3B/BMP6/RHEB/SOX4/DLL1	17
BP	GO:0046677	response to antibiotic	2.28127e-10	1.14841e-09	3.59279e-10	TP53/GJB2/CBL/CDKN1B/EZH2/SOD1/JAK2/CASP8/CYP1A1/KDM1A/MDM2/CASP3/JAK1/SRD5A1/HSP90AA1/HSPA5/KDM5B	17
BP	GO:0032206	positive regulation of telomere maintenance	2.371e-10	1.19155e-09	3.72776e-10	ATM/ATRX/NBN/RAD50/MRE11/RTEL1/POT1/ATR/CTNNB1/DKC1/MAPK1/ERCC1/MAPK3/SLX4/HNRNPA2B1/ACD/HNRNPA1/XRCC5	18
BP	GO:0038093	Fc receptor signaling pathway	2.371e-10	1.19155e-09	3.72776e-10	KIT/PLCG2/PRKCD/BTK/ABL1/PTPRC/IKBKB/SRC/MAP3K1/MAPK10/PTK2/MAP3K7/SYK/MAPK8/PLCG1/LYN/TRAF6/PAK1	18
BP	GO:0032874	positive regulation of stress-activated MAPK cascade	2.55731e-10	1.283e-09	4.01384e-10	HRAS/LEP/TNF/TGFB2/XDH/IL1B/WNT5A/XIAP/BMP4/CDC42/BMP2/TLR4/CD27/VEGFA/EIF2AK2/IL1A/TNFSF11/MYD88/HMGB1/RIPK1/FLT4/FGF19/CCN2/AGER/TRAF6/TRAF3/AXIN1/PTK2B/TLR9	29
BP	GO:0071333	cellular response to glucose stimulus	2.55731e-10	1.283e-09	4.01384e-10	SMARCA4/PIK3CA/SMAD4/CASR/MEN1/RAF1/SMARCB1/CFTR/ACE/GHRL/HIF1A/GATA4/IGF1R/HLA-DRB1/PRKACA/PPARD/PRKAA1/GPX1/MIR146A/IRS2/ICAM1/FOXO3/SERPINF1/MIR16-1/SOX4/MIR15A/XBP1/MIR320A/AGER	29
BP	GO:0046683	response to organophosphorus	2.6448e-10	1.32577e-09	4.14763e-10	KCNQ1/WT1/COL1A1/ADIPOQ/AKAP9/CYP1B1/GATA1/CFTR/STAT1/CPS1/SOD1/IL1B/TYR/KDM1A/PIK3CG/AHR/PTGS2/PLAT/TYMS/FOS/SRD5A1/HSPA5/SLC5A5/EZR/SDC1/HSP90B1/PTK2B/BSG	28
BP	GO:0030858	positive regulation of epithelial cell differentiation	2.69601e-10	1.35029e-09	4.22436e-10	PTCH1/NOTCH1/CTNNB1/PTCH2/CYP27B1/BMP4/SERPINE1/MIR21/VDR/SOX9/MIR34A/FGF2/CDKN2B/MIR200C/BMP6/PROM1/IL13/MIR150/PAX8/MIR125B1	20
BP	GO:1901722	regulation of cell proliferation involved in kidney development	2.83128e-10	1.41564e-09	4.4288e-10	WT1/FLCN/GATA3/BMP4/MYC/MIR125A/PDGFB/IL6R/BMP7/EGR1	10
BP	GO:1905203	regulation of connective tissue replacement	2.83128e-10	1.41564e-09	4.4288e-10	PPARG/RUNX1/MIR34A/MIR17/MIR16-1/MIR34C/MIR199A1/MIR214/MIR15B/MIR195	10
BP	GO:0034763	negative regulation of transmembrane transport	2.89869e-10	1.44689e-09	4.52658e-10	KCNH2/AKT1/LEP/TNF/ACE/TWIST1/CAV1/PCSK9/IL1B/AKT2/MYC/MIR34A/YWHAE/MMP9/EPO/IRS2/SLC6A9/MIR451A/MIR30D/MIR200C/THBS1/MIR93/MIR26A1/MIR143/MIR24-1/MIR192/MIR9-1/MIR107/MIR29B1/TLR9	30
BP	GO:0040029	regulation of gene expression, epigenetic	2.89869e-10	1.44689e-09	4.52658e-10	BRCA1/KMT2D/KCNQ1/PIK3CA/EP300/CDKN1C/DNMT1/RB1/DNMT3A/ARID1B/EZH2/IGF2/ARID1A/KDM1A/SIRT1/HDAC4/CTCF/PPM1D/CTBP1/GPX1/HMGA2/HDAC1/H3-3A/SUZ12/CHEK1/RLIM/HDAC6/XIST/KAT2B/AXIN1	30
BP	GO:0006801	superoxide metabolic process	2.9535e-10	1.47301e-09	4.60829e-10	FANCC/DHFR/H19/CRP/TGFB1/PRKCD/SOD1/MAPT/MIR21/NOS3/MPO/EDN1/CD36/GSTP1/NFE2L2/NQO1/MIR27B/SOD2/NOS2/SYK/BMP7	21
BP	GO:0051048	negative regulation of secretion	2.95988e-10	1.47494e-09	4.61433e-10	NF1/PTPN11/INS/NOTCH1/APOE/ADIPOQ/TNFRSF1A/LEP/TNF/ACE/ADA/GJA1/GHRL/IL1B/IRS1/EGF/HMOX1/PRKN/EDN1/HMGCR/MIR33A/ERBB3/RHBDF2/MIR146A/BCR/REST/MIR93/TNFRSF1B/CHGA/MIR199A1/MIR19A/NRG1/MIR29B1	33
BP	GO:0072332	intrinsic apoptotic signaling pathway by p53 class mediator	3.01231e-10	1.49981e-09	4.69212e-10	BRCA2/TP53/STK11/CHEK2/EP300/TP63/WWOX/MIR21/MYC/PRKN/KDM1A/SIRT1/HNRNPK/MDM2/BCL2/CDKN1A/BAX/MUC1/MIF/FHIT/CD44/E2F1	22
BP	GO:0001755	neural crest cell migration	3.12841e-10	1.55368e-09	4.86066e-10	RET/PHOX2B/SOX10/TWIST1/FOLR1/SHH/BMP4/HIF1A/CDC42/SMO/EDN1/KITLG/LAMA5/FN1/ACVR1/ERBB4/FGF19/EDNRA/BMP7	19
BP	GO:0002711	positive regulation of T cell mediated immunity	3.12841e-10	1.55368e-09	4.86066e-10	IL6/GATA3/FOXP3/IL1B/HLA-B/HSPD1/HLA-DRB1/PTPRC/B2M/IL18/IL4/FADD/HLA-A/CD55/MALT1/MAP3K7/IL1R1/IL12RB1/TRAF6	19
BP	GO:0035825	homologous recombination	3.12841e-10	1.55368e-09	4.86066e-10	ATM/MLH1/RAD50/BRIP1/MRE11/ERCC4/RAD51C/RAD51D/RAD21/FANCD2/FANCM/RAD51/SLX4/MLH3/TRIP13/RAD51B/TOP2A/TOP2B/RAD54L	19
BP	GO:0090263	positive regulation of canonical Wnt signaling pathway	3.19741e-10	1.58661e-09	4.9637e-10	FGFR2/COL1A1/EGFR/SMAD3/ZEB2/GPC3/TGFB1/CAV1/XIAP/TBL1XR1/EGF/FGF10/FGF9/DDX3X/CDH3/JUP/NFKB1/YAP1/LRRK2/FGF2/SRC/MIR145/MIR26A1/SOX4/AMER1/MIR29B1	26
BP	GO:0033598	mammary gland epithelial cell proliferation	3.25489e-10	1.61243e-09	5.04445e-10	BRCA2/GATA3/WNT5A/ESR1/MAPK1/CCND1/GPX1/TNFSF11/ROBO1/RREB1/BAX/STAT6/KDM5B	13
BP	GO:1903588	negative regulation of blood vessel endothelial cell proliferation involved in sprouting angiogenesis	3.25489e-10	1.61243e-09	5.04445e-10	MIR29C/MIR16-1/MIR483/THBS1/MIR26A1/MIR222/MIR342/MIR24-1/MIR15A/MIR15B/MIR149/MIR193A/MIR424	13
BP	GO:0001774	microglial cell activation	3.38515e-10	1.66995e-09	5.22441e-10	ATM/IL6/TNF/LDLR/JAK2/MAPT/IFNG/PTPRC/IL4/LRRK2/CLU/MIR142/TLR2/JUN/IL13/AGER/MIR128-1	17
BP	GO:0045601	regulation of endothelial cell differentiation	3.38515e-10	1.66995e-09	5.22441e-10	JAG1/NOTCH1/TNFRSF1A/TNF/CTNNB1/XDH/IL1B/BMP4/MIR21/MIR34A/VEGFA/IKBKB/MIR200C/BMP6/MIR150/MIR10A/S1PR2	17
BP	GO:0045646	regulation of erythrocyte differentiation	3.38515e-10	1.66995e-09	5.22441e-10	STAT3/GATA2/GATA1/STAT5B/STAT1/HIF1A/PRKDC/B2M/HSPA9/CDK6/FOXO3/MIR221/MIR222/MAPK14/ETS1/LYN/ISG15	17
BP	GO:0055010	ventricular cardiac muscle tissue morphogenesis	3.38515e-10	1.66995e-09	5.22441e-10	FGFR2/SMAD4/BMPR1A/NOTCH1/TGFBR1/DSP/TGFB2/RYR2/TGFB1/MYBPC3/ENG/PKP2/TNNT2/TPM1/FOXH1/EDNRA/NRG1	17
BP	GO:2000378	negative regulation of reactive oxygen species metabolic process	3.38515e-10	1.66995e-09	5.22441e-10	TP53/BRCA1/INS/H19/G6PD/TFAP2A/PPARA/HIF1A/MIR21/PRKN/BCL2/BCR/RHOA/HDAC6/HK2/MMP3/BECN1	17
BP	GO:0048260	positive regulation of receptor-mediated endocytosis	3.40028e-10	1.67601e-09	5.24337e-10	INSR/CBL/PLCG2/HFE/GREM1/PCSK9/MAGI2/SERPINE1/EGF/TF/VEGFA/HNRNPK/B2M/IL4/CLU/VTN/SELE/SYK	18
BP	GO:0010975	regulation of neuron projection development	3.5172e-10	1.7322e-09	5.41916e-10	PTEN/STK11/TSC1/RET/ALK/EP300/AKT1/APOE/MAP2K1/GATA3/L1CAM/EZH2/BDNF/WNT5A/MAPT/DVL1/MAGI2/IGF1R/KDM1A/VEGFA/ABL1/ITGA3/B2M/EPO/FN1/NTRK2/NTRK1/NGF/NFE2L2/BMPR2/HGF/LRRK2/PRKD1/SPP1/CDH2/MIR200C/RHOA/ROBO1/GSK3B/CUX1/SERPINF1/DCC/MIR221/MIR210/MIR133B/VIM/MIR222/HSPA5/HDAC2/BMP7/LYN/PTPRD/MACF1/CXCL12/WNT3/CTNNA2/PTK2B/PAK1/TIAM1	59
BP	GO:0034329	cell junction assembly	3.53422e-10	1.73913e-09	5.44083e-10	PTEN/APC/FLCN/CDH1/TSC1/GJB2/ACTB/CTNNA1/SMAD3/TNF/ACE/CTNNB1/CAV1/BDNF/GJA1/GREM1/GHRL/IL1B/WNT5A/DVL1/CDC42/PKP2/PRKACA/VEGFA/ABL1/JUP/BCL2/FN1/IKBKB/NTRK2/NTRK1/IL17A/CLDN1/SRC/RAC1/KDR/BCR/CDH2/MIR142/SNAI2/RHOA/TEK/TLR2/PTK2/ERBB4/THBS2/CTNND1/THBS1/GABRB2/MMP14/PRKCA/PTPRD/PECAM1/MACF1/ITGB4/TJP1/NRG1/PTK2B	58
BP	GO:0035909	aorta morphogenesis	3.56929e-10	1.75493e-09	5.49026e-10	COL3A1/JAG1/BMPR1A/NOTCH1/PDGFRB/TGFB2/MYLK/ENG/FGF8/LRP1/FOXH1/MIR145/SOX4/MIR143/MIR29B1	15
BP	GO:0019932	second-messenger-mediated signaling	3.64361e-10	1.78997e-09	5.5999e-10	INS/APOE/EGFR/MTOR/IGF1/PLCG2/TNF/ADA/RYR2/DMD/MAPT/POMC/CXCR4/NOS3/EIF2AK3/SOX9/PRKACA/BTK/VEGFA/EDN1/CXCL8/CD36/AGTR1/PTPRC/ERBB3/PPP2R1A/PRKAA1/AHR/PPP2CA/CD4/LRRK2/TNFSF11/KDR/NOS2/GSK3B/SELE/VCAM1/SYK/THBS1/CCR5/HTR2C/PLCG1/CAMTA1/CXCR2/SPINK1/NRG1/PTK2B	47
BP	GO:0010517	regulation of phospholipase activity	3.66268e-10	1.79487e-09	5.6152e-10	FGFR2/FGFR1/HRAS/PDGFRA/KIT/EGFR/FGFR3/PDGFRB/ESR1/ITK/GNAQ/PTH/ABL1/AGTR1/LRP1/FGF2/SELE/CCL5/EDNRA/FLT1	20
BP	GO:0060389	pathway-restricted SMAD protein phosphorylation	3.66268e-10	1.79487e-09	5.6152e-10	SMAD4/BMPR1A/PPARG/TGFBR2/TGFBR1/TGFB3/TGFB2/HFE/TGFB1/GREM1/BMP4/BMP2/ENG/BMPR2/LRP1/ACVR1/GDF15/BMP6/LEFTY2/BMP7	20
BP	GO:1902808	positive regulation of cell cycle G1/S phase transition	3.66268e-10	1.79487e-09	5.6152e-10	AKT1/EGFR/PLCG2/CDC73/TERT/EZH2/CYP1A1/FGF10/CCND2/CCND1/DDX3X/MDM2/MIR29A/ADAM17/GLI1/MIR221/MIR222/MIR214/RPTOR/STIL	20
BP	GO:0071331	cellular response to hexose stimulus	3.73848e-10	1.82793e-09	5.71866e-10	SMARCA4/PIK3CA/SMAD4/CASR/MEN1/RAF1/SMARCB1/CFTR/ACE/GHRL/HIF1A/GATA4/IGF1R/HLA-DRB1/PRKACA/PPARD/PRKAA1/GPX1/MIR146A/IRS2/ICAM1/FOXO3/SERPINF1/MIR16-1/SOX4/MIR15A/XBP1/MIR320A/AGER	29
BP	GO:0001892	embryonic placenta development	3.73945e-10	1.82793e-09	5.71866e-10	FGFR2/CDKN1C/AKT1/EGFR/GATA2/MAP2K1/SETD2/IL10/IGF2/MAPK1/HIF1A/CASP8/CEBPA/PLG/PDGFB/CSF2/SPINT2/STK4/GRB2/EPAS1/NCOA1/BMP7/SOCS3	23
BP	GO:0009791	post-embryonic development	3.73945e-10	1.82793e-09	5.71866e-10	ATM/FBN1/ATRX/FGFR2/MTOR/TGFBR1/APOB/ERCC2/GATA3/JAK2/CYP1A2/BMP4/SMAD2/ERCC1/VEGFA/ABL1/BCL2/SOD2/KDR/AGO2/BAX/IGF2R/KDM5B	23
BP	GO:1902042	negative regulation of extrinsic apoptotic signaling pathway via death domain receptors	3.75981e-10	1.83637e-09	5.74504e-10	BRCA1/RAF1/SERPINE1/HMOX1/NOS3/TNFAIP3/DDX3X/GPX1/HGF/ICAM1/GSK3B/MIR221/MIR222/BCL2L1	14
BP	GO:0051480	regulation of cytosolic calcium ion concentration	3.91713e-10	1.91162e-09	5.98048e-10	PDGFRA/RYR1/GATA2/SMAD3/CACNA2D1/PLCG2/GATA1/RYR2/FASLG/CAV1/GHRL/WNT5A/ESR1/JAK2/DMD/CXCR4/PRKACA/EDN1/ABL1/CD36/JAK3/YWHAE/PIK3CG/AGTR1/PTPRC/EPO/BCL2/KISS1/IL2/FGF2/PRKD1/HMGB1/MIR200C/CD55/LRP6/CALCA/BAX/CD19/EDNRA/IL13/MIR93/CCR5/HTR2C/PLCG1/CXCL10/MIR199A1/C3AR1/LYN/CXCR2/SPINK1/DDIT3/PTK2B	52
BP	GO:0032732	positive regulation of interleukin-1 production	3.92568e-10	1.91421e-09	5.98859e-10	STAT3/SMAD3/IL6/TNF/WNT5A/JAK2/IFNG/CASP8/TLR4/CD36/IL17A/MYD88/HMGB1/HSPB1/MALT1/HDAC2/MIR144/AGER/CASP1/EGR1/HAVCR2	21
BP	GO:0048259	regulation of receptor-mediated endocytosis	3.96322e-10	1.93092e-09	6.04086e-10	INSR/CBL/ADIPOQ/PLCG2/HFE/GREM1/PCSK9/MAGI2/SERPINE1/EGF/TF/VEGFA/HNRNPK/MIR17/ITGB3/B2M/MIR27A/IL4/PIK3CB/CLU/MIR27B/RAC1/VTN/SELE/SYK/MIR199A1	26
BP	GO:0046578	regulation of Ras protein signal transduction	4.07814e-10	1.98528e-09	6.2109e-10	NF1/FLCN/COL3A1/LZTR1/KRAS/MET/NOTCH1/CBL/APOE/RASA1/RAF1/NOTCH2/PDGFRB/IGF1/TGFB2/ABCA1/FGF10/ABL1/ITGA3/RASA2/SQSTM1/KITLG/PIK3CG/EPO/NTRK1/NGF/PIK3CB/RAC1/BCR/ROBO1/CSF1/FOXM1/ITGB1/BCL6/NRG1	35
BP	GO:0061351	neural precursor cell proliferation	4.16567e-10	2.02622e-09	6.33899e-10	TP53/NF1/FGFR2/GLI3/NOTCH1/GATA2/SOX10/CTNNA1/NF2/CTNNB1/SHH/WNT5A/HIF1A/EGF/FGF8/KDM1A/VEGFA/SMO/SOX5/LRRK2/FGF2/FOXO1/CDH2/RHOA/FOXO3/GLI1/SPINT2/WNT1/LYN/VEGFC	30
BP	GO:0050851	antigen receptor-mediated signaling pathway	4.19547e-10	2.03806e-09	6.37604e-10	STK11/PIK3CA/HRAS/PLCG2/PIK3CD/GATA3/FOXP3/ADA/CTLA4/ITK/MAPK1/FOXP1/HLA-DRB1/MIR34A/IKBKG/BTK/ABL1/EIF2B5/CD8A/HLA-DQB1/PTPRC/BCL2/IKBKB/HLA-A/CD79A/MALT1/BAX/CD19/CARD11/MAP3K7/SYK/CD28/PLCG1/EZR/RELA/LYN/MIR18A/TRAF6/MIR19A/BCL10/LGALS3	41
BP	GO:0007204	positive regulation of cytosolic calcium ion concentration	4.19692e-10	2.03806e-09	6.37604e-10	PDGFRA/RYR1/GATA2/CACNA2D1/PLCG2/GATA1/RYR2/FASLG/CAV1/GHRL/ESR1/JAK2/DMD/CXCR4/PRKACA/EDN1/ABL1/CD36/JAK3/PIK3CG/AGTR1/PTPRC/EPO/BCL2/KISS1/IL2/FGF2/PRKD1/HMGB1/MIR200C/CD55/LRP6/CALCA/BAX/CD19/EDNRA/IL13/MIR93/CCR5/HTR2C/PLCG1/CXCL10/MIR199A1/C3AR1/LYN/CXCR2/SPINK1/DDIT3/PTK2B	49
BP	GO:0010888	negative regulation of lipid storage	4.225e-10	2.04833e-09	6.40815e-10	PPARG/LEP/IL6/TNF/CRP/ABCA1/PPARA/ITGB3/PPARD/NR1H2/NFKBIA/MIR146A	12
BP	GO:1901032	negative regulation of response to reactive oxygen species	4.225e-10	2.04833e-09	6.40815e-10	MET/H19/IL10/PYCR1/MIR21/MIR17/NFE2L2/HGF/LRRK2/TXN/MIRLET7B/MIR92A1	12
BP	GO:0042982	amyloid precursor protein metabolic process	4.31746e-10	2.09143e-09	6.54301e-10	APOE/IGF1/TNF/IFNG/MIR17/NTRK2/CLU/AGO2/MIR29C/CASP3/MIR29A/ADAM17/MIR31/MIR144/MIR24-1/MIR20A/MIR107/SP1/RELA/MIR15B/AGER/LYN/ADAM10/MIR29B1	24
BP	GO:0097284	hepatocyte apoptotic process	4.33173e-10	2.09663e-09	6.55927e-10	RB1/DNMT3A/H19/PPARA/IGF1R/PIK3CG/PRKAA1/GSN/STK4/KRT18/BCL2L1	11
BP	GO:0031670	cellular response to nutrient	4.56373e-10	2.2053e-09	6.89925e-10	BRIP1/CASR/COL1A1/LEP/FOLR1/CYP27B1/HMOX1/VDR/CYP24A1/CDKN2B/SNAI2/NCOA1/RXRA/XBP1/MIR125B1/IL15	16
BP	GO:0031952	regulation of protein autophosphorylation	4.56373e-10	2.2053e-09	6.89925e-10	NBN/RAD50/INS/MRE11/ADIPOQ/ACE/CAV1/GREM1/ENG/VEGFA/DDX3X/PTPRC/SRC/PDGFB/JUN/VEGFC	16
BP	GO:0031058	positive regulation of histone modification	4.7067e-10	2.27253e-09	7.10957e-10	ATM/TP53/BRCA1/SMAD4/LMNA/DNMT3B/DNMT1/SMARCB1/GATA3/KMT2A/CTNNB1/FOXP3/IL1B/KDM1A/SIRT1/BRD4/VEGFA/CTBP1/MAPK3/LRRK2/PRKD1/SNAI2/MUC1/BCL6/MYB	25
BP	GO:0016064	immunoglobulin mediated immune response	4.73792e-10	2.28574e-09	7.15089e-10	MSH6/MSH2/MLH1/NBN/CD40LG/TNF/CRP/LIG4/FOXP3/IL10/TGFB1/CD46/PRKCD/NSD2/HSPD1/CD40/ERCC1/HLA-DRB1/CD27/BTK/TFRC/HLA-DQB1/PTPRC/B2M/IL4/IL2/CLU/MYD88/CD55/CD19/CD28/LTA/TP53BP1/STAT6/EXO1/HLA-DQA1/BCL10/BCL6	38
BP	GO:0006937	regulation of muscle contraction	4.81363e-10	2.32037e-09	7.25923e-10	KCNQ1/KIT/AKAP9/DSP/ADA/RYR2/CAV1/GHRL/SOD1/DMD/MYBPC3/MIR21/GATA4/PKP2/TNNT2/PRKACA/EDN1/PIK3CG/JUP/TPM1/DSG2/PTGS2/DSC2/MIR200C/RHOA/CALCA/MIR145/CTNNA3/CHGA/MIR143/CCN2/ENO1/MIR30E	33
BP	GO:0071347	cellular response to interleukin-1	4.89879e-10	2.35949e-09	7.38163e-10	IL6/IL1B/HIF1A/MIR21/CD40/MYC/IL1RN/SOX9/CCL2/EDN1/CXCL8/YY1/MMP2/NFKB1/MIR27A/IKBKB/MAPK3/IL17A/MIR146A/MYD88/MAP3K7/CCL5/IL1R1/RELA/TRAF6/EGR1	26
BP	GO:0044773	mitotic DNA damage checkpoint signaling	5.11272e-10	2.46052e-09	7.6977e-10	ATM/TP53/BRCA1/MSH2/BLM/NBN/CHEK2/MRE11/CDKN1B/FANCD2/CCND1/PRKDC/XPC/MDM2/HMGA2/CHEK1/CDKN1A/MUC1/RINT1/PLK1/CDK1/ABRAXAS1	22
BP	GO:0051321	meiotic cell cycle	5.52573e-10	2.65712e-09	8.31275e-10	ATM/BRCA2/MSH6/MLH1/ATRX/NBN/RAD50/BRIP1/INSR/SMC1A/MRE11/BUB1B/ERCC4/RAD51C/RAD51D/SMC3/RAD21/XRCC2/WNT5A/FANCD2/FANCM/ERCC1/FANCA/NSUN2/RBBP8/EDN1/PPP2R1A/RAD51/CALR/PPP2CA/SLX4/MLH3/TRIP13/EDNRA/RAD51B/BUB3/PLK1/TOP2A/BUB1/EXO1/TOP2B/H2AX/RAD54L	43
BP	GO:0010092	specification of animal organ identity	5.68745e-10	2.73266e-09	8.54908e-10	FGFR2/AXIN2/GLI3/AR/CTNNB1/WNT5A/EXT1/BMP4/BMP2/FGF10/FGF8/FGF2/FOXH1/ROBO1/PAX8	15
BP	GO:0006936	muscle contraction	5.69368e-10	2.73343e-09	8.55149e-10	KCNH2/KCNQ1/PIK3CA/RYR1/KIT/AKAP9/MTOR/CACNA2D1/TNF/DSP/ADA/RYR2/CAV1/ACTA2/GJA1/GHRL/SLMAP/SOD1/MYH11/TBX3/DMD/MYLK/CXCR4/MYBPC3/MIR21/GATA4/PKP2/ALDOA/TNNT2/PRKACA/EDN1/PIK3CG/JUP/TBX20/TPM1/DSG2/PTGS2/DSC2/GSN/MIR200C/RHOA/CALCA/MIR145/CTNNA3/EDNRA/CHGA/MIR143/CCN2/RPS6KB1/ENO1/MIR30E	51
BP	GO:0002719	negative regulation of cytokine production involved in immune response	5.94977e-10	2.84481e-09	8.89994e-10	TNF/TGFB3/TGFB2/FOXP3/IL10/HFE/TGFB1/ARG1/HMOX1/JAK3/IFNB1/BCL6/IFNA2	13
BP	GO:0046426	negative regulation of receptor signaling pathway via JAK-STAT	5.94977e-10	2.84481e-09	8.89994e-10	VHL/NF2/CAV1/MIR125A/PPP2R1A/PPP2CA/MIR146A/SOCS1/SH2B3/MIRLET7E/MIR9-1/PTPRD/SOCS3	13
BP	GO:0071425	hematopoietic stem cell proliferation	5.94977e-10	2.84481e-09	8.89994e-10	RUNX1/ACE/WNT5A/CTC1/KITLG/ETV6/MECOM/EIF2AK2/THPO/WNT1/MIR221/MIR222/CD34	13
[truncated: 3,795 more rows]
