# Supplementary material for: The metabolic syndrome-cancer axis: global research trends and clinical landscapes
Source: Front Endocrinol (Lausanne). 2026 Jun 22;17:1799202. doi: 10.3389/fendo.2026.1799202 (PMC13343530; doi:10.3389/fendo.2026.1799202)
Supplement: Supplementary file 7 [file Table6.xlsx]

## Sheet: Table S6
Table S6. Detailed results of the DO enrichment analysis.
ONTOLOGY	ID	Description	pvalue	p.adjust	qvalue	geneID	Count
DO	DOID:3459	breast carcinoma	3.5795e-111	4.3992e-108	7.34738e-109	ATM/BRCA2/PTEN/TP53/MSH6/BRCA1/MSH2/MLH1/KMT2D/DICER1/WT1/PTPN11/STK11/NBN/FGFR2/CDH1/SMAD4/SLC2A1/POLE/RAD50/BRIP1/VHL/CHEK2/AR/STAT3/DNMT3B/KRAS/EP300/MET/AKT1/CDKN2A/PDGFRA/MTHFR/FAS/PPARG/MRE11/KIT/RB1/EGFR/BUB1B/CD40LG/FGFR3/PDGFRB/CTNNA1/TYMP/DNMT3A/CYP19A1/CYP1B1/TP63/TGFBR1/NF2/GNAS/IGF1/IL6/CYP2D6/TNF/ZEB2/H19/CRP/COMT/CDKN1B/CTNNB1/CYP17A1/TERT/ATP7B/EZH2/CDK4/STAT5B/IGF2/FASLG/SOX2/TWI…	238
DO	DOID:4960	bone marrow cancer	1.57496e-109	9.67815e-107	1.61641e-107	TP53/NF1/BAP1/CREBBP/WT1/PTPN11/PIK3CA/FGFR1/SLC2A1/VHL/BRAF/STAT3/JAG1/HRAS/CASR/KRAS/MET/NOTCH1/AKT1/DNMT1/CDKN2A/PDGFRA/MTHFR/FAS/CBL/PPARG/COL1A1/RUNX1/KIT/TGFBR2/APOE/CD40LG/NOTCH2/GATA2/FGFR3/MTOR/PDGFRB/DNMT3A/CYP1B1/IGF1/IL6/CYP2D6/TNF/ERCC2/WWOX/NRAS/MTRR/LIG4/MTR/ALB/GATA1/CDKN1B/ACE/CYP3A4/CTNNB1/TERT/EZH2/IL10/HFE/CYP2C19/FASLG/LDHA/COL18A1/CASP10/TGFB1/CTLA4/BDNF/HNF1A/MAF/CD46/IL1B/…	213
DO	DOID:0070004	myeloid neoplasm	2.56921e-106	8.41292e-104	1.4051e-104	TP53/NF1/WT1/PTPN11/PIK3CA/FGFR1/SLC2A1/VHL/BRAF/STAT3/JAG1/HRAS/CASR/KRAS/MET/NOTCH1/AKT1/DNMT1/CDKN2A/MTHFR/CBL/PPARG/COL1A1/RUNX1/KIT/TGFBR2/APOE/CD40LG/NOTCH2/GATA2/FGFR3/MTOR/PDGFRB/CYP1B1/IGF1/IL6/CYP2D6/TNF/ERCC2/WWOX/NRAS/MTRR/LIG4/MTR/ALB/GATA1/CDKN1B/ACE/CYP3A4/CTNNB1/TERT/EZH2/IL10/HFE/CYP2C19/FASLG/LDHA/COL18A1/CASP10/TGFB1/CTLA4/BDNF/HNF1A/MAF/CD46/IL1B/ASXL1/NSD2/JAK2/IDH2/EPHX1/CXC…	202
DO	DOID:0060084	cell type benign neoplasm	2.73813e-106	8.41292e-104	1.4051e-104	PTEN/APC/TP53/BRCA1/MSH2/NF1/MLH1/TSC2/KCNH2/WT1/PTPN11/FGFR2/CDH1/PIK3CA/SLC2A1/POLE/FH/INS/TSC1/BRAF/RET/AR/STAT3/MUTYH/CASR/DNMT3B/KRAS/MET/MEN1/NOTCH1/AKT1/CDKN2A/PDGFRA/MTHFR/FAS/PPARG/COL1A1/MRE11/RB1/EGFR/RAF1/TNFRSF1A/MTOR/LEP/SOX10/CTNNA1/SMAD3/CYP19A1/TP63/TGFBR1/NF2/GNAS/IGF1/IL6/TNF/ERCC2/CRP/COMT/CDC73/GPC3/MTR/TGFB3/TCF4/CDKN1B/ACE/L1CAM/AIP/CTNNB1/CYP17A1/TERT/EZH2/CDK4/IL10/IGF2/F…	230
DO	DOID:4450	renal cell carcinoma	3.16539e-103	7.78053e-101	1.29948e-101	PTEN/APC/TP53/MSH2/MLH1/TSC2/WT1/FLCN/NBN/FGFR2/CDH1/PIK3CA/FGFR1/SMAD4/SLC2A1/SDHB/VHL/INSR/MITF/AR/STAT3/JAG1/KRAS/EP300/MET/NOTCH1/AKT1/CDKN2A/PDGFRA/MTHFR/FAS/PPARG/KIT/TGFBR2/APOE/RB1/EGFR/CD40LG/NOTCH2/ADIPOQ/TNFRSF1A/GATA2/KDM6A/MTOR/LEP/PDGFRB/CTNNA1/TYMP/PIK3R1/SMARCB1/TP63/NF2/HNF1B/MAP2K1/IGF1/IL6/TNF/CRP/COMT/EPCAM/GATA1/CDKN1B/ACE/L1CAM/CTNNB1/SETD2/TERT/EZH2/CDK4/FASLG/COL18A1/AKT3/…	225
DO	DOID:0060100	musculoskeletal system cancer	3.36611e-102	6.89491e-100	1.15156e-100	ATM/BRCA2/PTEN/TP53/FBN1/MSH6/BRCA1/MSH2/MLH1/PTCH1/BAP1/SMARCA4/WT1/PTPN11/FGFR2/CDH1/FGFR1/RECQL4/SMAD4/SLC2A1/FH/MED12/CHEK2/AR/STAT3/HRAS/KRAS/MET/NOTCH1/AKT1/CDKN2A/PDGFRA/MTHFR/FAS/CBL/PPARG/COL1A1/KIT/RB1/EGFR/BUB1B/TNFRSF1A/FGFR3/KDM6A/MTOR/PDGFRB/SMARCB1/TGFBR1/NF2/ATR/MAP2K1/DHFR/IGF1/IL6/TNF/ERCC2/WWOX/MAP2K2/CDKN1B/CYP3A4/CTNNB1/SETD2/TERT/EZH2/CDK4/IGF2/MYCN/SOX2/TGFB1/CAV1/ACTA2/EXT…	223
DO	DOID:10534	stomach cancer	4.76532e-99	8.36654e-97	1.39735e-97	ATM/PTEN/APC/TP53/BRCA1/MSH2/MLH1/PTCH1/KMT2D/BLM/DICER1/KCNH2/PTPN11/FGFR2/CDH1/PIK3CA/SMAD4/SLC2A1/POLE/RAD50/LZTR1/AR/STAT3/MUTYH/SDHD/DNMT3B/KRAS/MET/CDKN2A/MTHFR/FAS/PPARG/RUNX1/MRE11/RB1/EGFR/RAF1/POT1/ADAR/KDM6A/MTOR/LEP/DNMT3A/SMAD3/IL6/PLCG2/ERCC2/CDC73/ALB/CDKN1B/ACE/CTNNB1/SETD2/TERT/ATP7B/EZH2/IL10/BCOR/FASLG/SOX2/CASP10/TGFB1/XDH/ARID1A/SOD1/IL1B/SHH/WNT5A/TBX3/JAK2/IDH2/LEPR/CXCR4/M…	207
DO	DOID:0060085	organ system benign neoplasm	1.59787e-98	2.45472e-96	4.09979e-97	APC/TP53/BRCA1/PTCH1/TSC2/SMARCA4/DICER1/WT1/FLCN/PTPN11/SDHA/FGFR2/PIK3CA/FGFR1/WRN/SMAD4/SLC2A1/AXIN2/FH/LZTR1/SDHB/INS/LMNA/VHL/BRAF/RET/AR/STAT3/SDHD/HRAS/KRAS/MET/MEN1/NOTCH1/CDKN1C/AKT1/CDKN2A/PDGFRA/MTHFR/FAS/COL1A1/KIT/RB1/RASA1/EGFR/RAF1/ADIPOQ/TNFRSF1A/SDHC/MTOR/LEP/PDGFRB/TYMP/CYP19A1/SMARCB1/TP63/NF2/MAP2K1/IGF1/IL6/APOB/ERCC2/H19/MAP2K2/CRP/COMT/EPCAM/TGFB3/ALB/CDKN1B/L1CAM/CTNNB1/CY…	209
DO	DOID:2394	ovarian cancer	6.67315e-91	9.11256e-89	1.52195e-89	BRCA2/PTEN/APC/TP53/MSH6/BRCA1/PMS2/WT1/STK11/NBN/FGFR2/CDH1/PIK3CA/SMAD4/SLC2A1/POLE/UGT1A1/STAT3/JAG1/HRAS/BMPR1A/KRAS/MET/NOTCH1/AKT1/CDKN2A/BARD1/FAS/PPARG/KIT/EGFR/POT1/TNFRSF1A/TYMP/CYP19A1/MAP2K1/IGF1/IL6/APOB/TNF/ERCC2/WWOX/H19/COMT/GPC3/EPCAM/CDKN1B/L1CAM/TGFB2/CTNNB1/TERT/ATP7B/CDK4/FOXP3/IL10/HFE/IGF2/FASLG/AKT3/TGFB1/CAV1/FOLR1/ARID1A/ABCC2/XRCC2/DPYD/ESR1/TBX3/XIAP/CXCR4/AKT2/VCAN/MA…	205
DO	DOID:2237	hepatitis	2.14961e-88	2.64187e-86	4.41235e-87	PTEN/TP53/MLH1/DICER1/PIK3CA/AR/STAT3/JAG1/HRAS/KRAS/DNMT1/CDKN2A/MTHFR/FAS/CBL/PPARG/COL1A1/APOE/RB1/EGFR/RAF1/ADIPOQ/TNFRSF1A/MTOR/LEP/DNMT3A/SMAD3/ATR/IGF1/IL6/CYP2D6/TNF/LDLR/GPC3/ALB/HNF4A/CDKN1B/ACE/CTNNB1/TERT/ATP7B/FOXP3/IL10/HFE/IGF2/FASLG/TGFB1/STAT1/CTLA4/HNF1A/MAF/ABCC2/SERPINA1/IL1B/WNT5A/GUSB/ESR1/EPHX1/POMC/CXCR4/ARG1/IFNG/PPARA/PRF1/MAPK1/ABCB11/IRS1/HLA-B/HIF1A/HSPD1/HMOX1/MIR21/…	205
DO	DOID:201	connective tissue cancer	6.38273e-88	7.13125e-86	1.19104e-86	ATM/BRCA2/PTEN/TP53/FBN1/MSH6/MSH2/MLH1/PTCH1/BAP1/WT1/FGFR2/CDH1/RECQL4/SMAD4/SLC2A1/CHEK2/AR/STAT3/MET/NOTCH1/AKT1/CDKN2A/PDGFRA/MTHFR/FAS/CBL/PPARG/COL1A1/KIT/RB1/EGFR/TNFRSF1A/FGFR3/KDM6A/MTOR/PDGFRB/SMARCB1/TGFBR1/NF2/ATR/DHFR/IGF1/IL6/TNF/ERCC2/WWOX/MAP2K2/CDKN1B/CYP3A4/CTNNB1/SETD2/TERT/EZH2/CDK4/IGF2/MYCN/SOX2/CAV1/ACTA2/EXT2/FOLR1/PRKCD/IL1B/WNT5A/SLC19A1/ESR1/EXT1/CXCR4/MAPK1/HIF1A/CDC4…	190
DO	DOID:8692	myeloid leukemia	3.01206e-87	3.08485e-85	5.1522e-86	TP53/NF1/MLH1/CREBBP/KCNH2/WT1/PTPN11/CDH1/FGFR1/SMAD4/UGT1A1/NSD1/DNMT3B/KRAS/AKT1/DNMT1/CDKN2A/PDGFRA/MTHFR/FAS/CBL/RUNX1/KIT/RB1/RAF1/GATA2/FGFR3/FANCC/LEP/DNMT3A/IGF1/IL6/CYP2D6/ERCC2/NRAS/MTRR/GATA1/CDKN1B/ACE/KMT2A/TERT/EZH2/IL10/IGF2/FASLG/RAG1/TGFB1/CTLA4/CAV1/ABCC2/IL1B/ASXL1/MYH11/XIAP/JAK2/IDH2/LEPR/EPHX1/CXCR4/IFNG/HMOX1/CASP8/CYP1A1/NOS3/ABCB1/IGF1R/CD40/MYC/IL1RN/ERCC1/FANCA/IDH1/CC…	161
DO	DOID:1542	head and neck carcinoma	1.19092e-85	1.09271e-83	1.825e-84	TP53/BRCA1/MSH2/MLH1/DICER1/WT1/STK11/NBN/CDH1/PIK3CA/SLC2A1/BRAF/CHEK2/AR/STAT3/MUTYH/DNMT3B/MET/NOTCH1/AKT1/CDKN2A/MTHFR/FAS/GJB2/APOE/RB1/EGFR/RAF1/ERCC4/ADIPOQ/FANCC/MTOR/CYP1B1/TP63/GNAS/IGF1/IL6/TNF/ERCC2/MTRR/CDC73/MTR/CDKN1B/CTNNB1/TERT/SMARCA2/IL10/STAT5B/FASLG/LDHA/SOX2/COL18A1/TGFB1/STAT1/CAV1/GJA1/TFAP2A/ALDH2/EPHX1/CXCR4/IFNG/HIF1A/SERPINE1/EGF/CDC42/FANCM/HSPD1/MIR21/CASP8/SMAD2/CYP…	155
DO	DOID:11934	head and neck cancer	1.24475e-85	1.09271e-83	1.825e-84	TP53/BRCA1/MSH2/MLH1/DICER1/WT1/STK11/NBN/CDH1/PIK3CA/SLC2A1/BRAF/UGT1A1/CHEK2/AR/STAT3/JAG1/MUTYH/DNMT3B/MET/NOTCH1/AKT1/CDKN2A/MTHFR/FAS/GJB2/APOE/RB1/EGFR/RAF1/ERCC4/ADIPOQ/FANCC/MTOR/CYP1B1/TP63/GNAS/IGF1/IL6/TNF/ERCC2/MTRR/CDC73/MTR/CDKN1B/CTNNB1/TERT/SMARCA2/IL10/STAT5B/FASLG/LDHA/SOX2/COL18A1/TGFB1/STAT1/CAV1/GJA1/TFAP2A/ALDH2/EPHX1/CXCR4/IFNG/HIF1A/SERPINE1/EGF/CDC42/FANCM/HSPD1/MIR21/CAS…	157
DO	DOID:657	adenoma	5.31169e-82	4.35204e-80	7.26863e-81	APC/TP53/BRCA1/MSH2/MLH1/KCNH2/WT1/CDH1/SLC2A1/INS/BRAF/RET/AR/STAT3/MUTYH/CASR/DNMT3B/KRAS/MET/MEN1/NOTCH1/AKT1/CDKN2A/PDGFRA/MTHFR/FAS/PPARG/MRE11/RB1/EGFR/MTOR/LEP/CTNNA1/SMAD3/TP63/GNAS/IL6/CRP/CDC73/GPC3/MTR/TCF4/CDKN1B/AIP/CTNNB1/TERT/CDK4/IL10/IGF2/FASLG/TWIST1/CASP10/TGFB1/FTO/HNF1A/GHRL/XRCC2/SHH/MYH11/ESR1/ALDH2/CYP11B1/CYP27B1/LEPR/EPHX1/AMACR/POMC/CXCR4/AIFM1/MAPK1/BMP4/HIF1A/HMOX1/MI…	172
DO	DOID:4607	biliary tract cancer	3.94971e-81	3.03387e-79	5.06706e-80	PTEN/APC/TP53/MSH2/MLH1/PTCH1/BAP1/CDH1/PIK3CA/SMAD4/SLC2A1/AXIN2/RAD50/BRAF/MUTYH/DNMT3B/KRAS/MET/NOTCH1/AKT1/DNMT1/CDKN2A/MTHFR/FAS/PPARG/RUNX1/TGFBR2/APOE/RB1/EGFR/RAF1/BUB1B/MTOR/TYMP/MAP2K1/GNAS/IL6/APOB/TNF/LDLR/WWOX/MAP2K2/EPCAM/ALB/ACE/L1CAM/CYP17A1/TERT/EZH2/FOXP3/IL10/CYP2C19/FASLG/TGFB1/CAV1/ARID1A/ABCC2/SERPINA1/DPYD/ESR1/IDH2/CXCR4/MAPK1/EGF/MIR21/KMT2C/CYP1A1/ABCB1/MYC/TERC/IDH1/GST…	151
DO	DOID:5844	myocardial infarction	9.87033e-81	7.13567e-79	1.19177e-79	PTEN/TP53/COL3A1/WRN/SMAD4/RAD50/UGT1A1/CASR/CDKN1C/AKT1/MTHFR/PPARG/COL1A1/TGFBR2/APOE/CD40LG/ADIPOQ/TNFRSF1A/KDM6A/MTOR/TGFBR1/IGF1/IL6/APOB/TNF/CRP/ALB/CDKN1B/ACE/TGFB2/IL10/HFE/G6PD/CYP2C19/ABCA1/SOX2/TGFB1/CTLA4/FTO/BDNF/GJA1/GHRL/SOD1/PCSK9/IL1B/SHH/PSMB8/ESR1/TBX3/ALDH2/JAK2/MAPT/CYP11B1/EPHX1/CXCR4/CYP1A2/ARG1/IFNG/PPARA/PRF1/VCAN/MAPK1/DVL1/HIF1A/SERPINE1/CAT/HSPD1/HMOX1/CTSD/MIR21/GATA4…	197
DO	DOID:4905	pancreatic carcinoma	1.90024e-80	1.29744e-78	2.16694e-79	PTEN/TP53/BRCA1/MSH2/MLH1/PTCH1/TSC2/CDH1/PIK3CA/WRN/SMAD4/INS/VHL/BRAF/STAT3/HRAS/DNMT3B/KRAS/EP300/MET/MEN1/AKT1/DNMT1/CDKN2A/MTHFR/FAS/PPARG/KIT/TGFBR2/EGFR/RAF1/CD40LG/CTNNA1/TYMP/CYP1B1/MAP2K1/IGF1/IL6/TNF/LIFR/EPCAM/ALB/CDKN1B/CFTR/ACE/L1CAM/CTNNB1/TERT/PIK3R2/CDK4/FOXP3/IL10/FASLG/AKT3/TGFB1/CAV1/SERPINA1/IL1B/SHH/XIAP/CXCR4/AKT2/IFNG/MAPK1/HIF1A/EGF/SMAD2/IGF1R/CD40/MYC/TERC/TLR4/VEGFA/SM…	164
DO	DOID:11054	urinary bladder cancer	1.40906e-79	9.11436e-78	1.52225e-78	PTEN/TP53/MSH6/BRCA1/MSH2/MLH1/PMS2/FGFR2/CDH1/SMAD4/SLC2A1/VHL/CHEK2/HRAS/DNMT3B/KRAS/AKT1/DNMT1/CDKN2A/MTHFR/FAS/MSH3/PPARG/MRE11/KIT/RB1/EGFR/FGFR3/KDM6A/CTNNA1/TYMP/CYP1B1/TP63/TGFBR1/ERCC2/H19/COMT/MTR/CDKN1B/CTNNB1/TERT/EZH2/CDK4/IGF2/FASLG/RRAS/TGFB1/CAV1/XDH/IL1B/LEPR/EPHX1/AMACR/CXCR4/IFNG/PPARA/SERPINE1/CYP1A1/NOS3/MYC/IL1RN/TERC/FANCA/GSTM1/VEGFA/ITGA3/CXCL8/CCND1/TNFRSF11B/XPC/GSTP1/M…	143
DO	DOID:219	colon cancer	1.72308e-79	1.05884e-77	1.76843e-78	ATM/PTEN/APC/TP53/BRCA1/MSH2/NF1/MLH1/KMT2D/CDH1/PIK3CA/SMAD4/AXIN2/POLE/LMNA/BRAF/STAT3/MUTYH/CASR/POLD1/BMPR1A/DNMT3B/KRAS/EP300/MET/AKT1/CDKN2A/MTHFR/FAS/PPARG/RUNX1/MRE11/TGFBR2/EGFR/TNFRSF1A/KDM6A/MTOR/LEP/TYMP/ATR/IGF1/TNF/NRAS/CRP/EPCAM/TGFB3/GATA1/L1CAM/TGFB2/CTNNB1/PIK3R2/EZH2/FOXP3/IL10/FASLG/AKT3/TGFB1/STAT1/CAV1/ARID1A/PRKCD/DPYD/IL1B/SHH/WNT5A/XIAP/JAK2/AIFM1/IFNG/PRF1/MAPK1/BMP4/IRS…	184
DO	DOID:5082	liver cirrhosis	1.86927e-79	1.09397e-77	1.82711e-78	ATM/TP53/FBN1/WT1/CDH1/RAD50/INS/STAT3/HRAS/DNMT1/CDKN2A/MTHFR/FAS/PPARG/COL1A1/TGFBR2/APOE/EGFR/ADAR/ADIPOQ/MTOR/LEP/TYMP/IGF1/IL6/TNF/CRP/GPC3/ALB/HNF4A/ACE/TGFB2/CYP3A4/CTNNB1/TERT/ATP7B/CDK4/FOXP3/IL10/HFE/IGF2/CYP2C19/ABCA1/TGFB1/CTLA4/CAV1/GHRL/ABCC2/SERPINA1/DPYD/IL1B/SHH/NR3C1/ALDH2/JAK2/LEPR/IFNG/ABCB11/SERPINE1/EGF/HMOX1/MIR21/GLS/ENG/CYP1A1/VDR/NOS3/MIR122/IGF1R/MYC/IL1RN/CCND2/TLR4/HL…	172
DO	DOID:9538	multiple myeloma	6.98015e-79	3.89936e-77	6.51258e-78	TP53/WT1/PIK3CA/VHL/BRAF/STAT3/JAG1/HRAS/CASR/KRAS/MET/NOTCH1/AKT1/DNMT1/CDKN2A/MTHFR/CBL/PPARG/COL1A1/RUNX1/KIT/TGFBR2/APOE/CD40LG/NOTCH2/GATA2/FGFR3/MTOR/CYP1B1/IGF1/IL6/CYP2D6/TNF/ERCC2/WWOX/NRAS/MTRR/LIG4/MTR/ALB/CDKN1B/ACE/CYP3A4/CTNNB1/TERT/IL10/HFE/CYP2C19/FASLG/COL18A1/CASP10/TGFB1/CTLA4/BDNF/HNF1A/MAF/CD46/IL1B/NSD2/JAK2/EPHX1/CXCR4/IFNG/MAPK1/HLA-B/CYLD/BMP2/CASP8/SMAD2/ENG/CYP1A1/ABCB1…	158
DO	DOID:5041	esophageal cancer	1.20519e-76	6.4399e-75	1.07557e-75	ATM/BRCA2/PTEN/TP53/BRCA1/MSH2/MLH1/PTCH1/KMT2D/WT1/AR/STAT3/DNMT3B/KRAS/MET/NOTCH1/CDKN1C/CDKN2A/MTHFR/FAS/PPARG/RUNX1/TGFBR2/RB1/EGFR/KDM6A/CTNNA1/CYP19A1/CYP1B1/IGF1/WWOX/EPCAM/CDKN1B/TERT/ATP7B/EZH2/IL10/IGF2/TGFB1/CAV1/CD46/GHRL/ARID1A/XIAP/JAK2/IDH2/CXCR4/HLA-B/SERPINE1/HMOX1/MIR21/KMT2C/CASP8/CYP1A1/FOXP1/VDR/NOS3/MYC/ERCC1/FANCA/HLA-DRB1/CCL2/GSTM1/VEGFA/SMO/ABL1/CXCL8/TNFAIP3/TET2/MIR155…	143
DO	DOID:184	bone cancer	9.63253e-76	4.93266e-74	8.23835e-75	ATM/BRCA2/TP53/FBN1/MSH6/MSH2/PTCH1/WT1/FGFR2/RECQL4/SMAD4/SLC2A1/CHEK2/AR/STAT3/MET/NOTCH1/AKT1/CDKN2A/PDGFRA/MTHFR/FAS/CBL/PPARG/COL1A1/KIT/RB1/EGFR/FGFR3/MTOR/PDGFRB/TGFBR1/NF2/ATR/DHFR/IGF1/IL6/TNF/ERCC2/WWOX/MAP2K2/CDKN1B/CYP3A4/CTNNB1/TERT/EZH2/CDK4/IGF2/CAV1/ACTA2/EXT2/FOLR1/PRKCD/WNT5A/SLC19A1/ESR1/EXT1/CXCR4/MAPK1/HIF1A/BMP2/CASP8/SMAD2/VDR/ABCB1/ERCC1/IDH1/SOX9/PTH/GSTM1/VEGFA/SMO/IL2RA…	151
DO	DOID:229	female reproductive system disease	1.40314e-75	6.89783e-74	1.15205e-74	PTEN/WT1/FGFR2/INS/LMNA/INSR/AR/ERCC6/DNMT3B/KRAS/AKT1/DNMT1/CDKN2A/PDGFRA/MTHFR/FAS/PPARG/RUNX1/RB1/RASA1/CD40LG/ADIPOQ/LEP/PDGFRB/PIK3R1/DNMT3A/CYP19A1/TP63/IGF1/IL6/TNF/H19/MTRR/CRP/COMT/CDKN1B/CFTR/ACE/L1CAM/CTNNB1/CYP17A1/EZH2/FOXP3/IL10/HFE/IGF2/FASLG/ABCA1/TGFB1/FTO/GHRL/XRCC2/IL1B/NR3C1/SLC19A1/ESR1/CYP11B1/LEPR/POMC/AKT2/IFNG/MTHFD1/IRS1/SERPINE1/FANCM/CAT/SRD5A2/HMOX1/MIR21/SHBG/CYP1A1/…	184
DO	DOID:5683	hereditary breast ovarian cancer syndrome	1.00014e-74	4.7276e-73	7.89587e-74	ATM/BRCA2/PTEN/TP53/BRCA1/MLH1/PMS2/BAP1/BLM/CREBBP/NBN/FGFR2/PIK3CA/RAD50/BRIP1/VHL/PALB2/CHEK2/AR/HRAS/EP300/MEN1/AKT1/CDKN2A/BARD1/MTHFR/COL1A1/SMC1A/MRE11/RB1/EGFR/ERCC4/FGFR3/RAD51C/SMAD3/CYP19A1/CYP1B1/TP63/ATR/IGF1/ERCC2/RAD51D/COMT/ERCC5/GATA3/CDKN1B/CYP17A1/TERT/EZH2/IGF2/TWIST1/CASP10/TGFB1/STAT1/CAV1/ESR1/CXCR4/CYP1A2/IFNG/MAPK1/ACACA/HIF1A/FANCD2/CASP8/ABCB1/IGF1R/MYC/ERCC1/GSTM1/RBBP…	132
DO	DOID:2152	ovary epithelial cancer	1.42878e-72	6.50359e-71	1.08621e-71	BRCA2/PTEN/TP53/BRCA1/WT1/STK11/CDH1/PIK3CA/SLC2A1/STAT3/JAG1/HRAS/BMPR1A/NOTCH1/AKT1/CDKN2A/FAS/PPARG/KIT/EGFR/TNFRSF1A/TYMP/MAP2K1/IL6/TNF/ERCC2/WWOX/H19/GPC3/EPCAM/CDKN1B/L1CAM/TGFB2/CTNNB1/TERT/ATP7B/CDK4/FOXP3/IL10/HFE/IGF2/FASLG/TGFB1/CAV1/FOLR1/ARID1A/ABCC2/XRCC2/DPYD/ESR1/XIAP/CXCR4/AKT2/VCAN/MAPK1/NOTCH3/ERCC3/ABCB11/HIF1A/SERPINE1/EGF/BMP2/MIR21/SMAD2/ENG/VDR/ABCB1/MYC/ERCC1/HLA-DRB1/GS…	161
DO	DOID:0080639	bone sarcoma	8.95219e-72	3.92937e-70	6.56269e-71	ATM/BRCA2/TP53/FBN1/MSH6/MSH2/PTCH1/WT1/FGFR2/RECQL4/SMAD4/SLC2A1/CHEK2/STAT3/MET/NOTCH1/AKT1/CDKN2A/PDGFRA/MTHFR/FAS/CBL/PPARG/COL1A1/KIT/RB1/EGFR/FGFR3/MTOR/TGFBR1/NF2/ATR/DHFR/IGF1/IL6/TNF/ERCC2/WWOX/MAP2K2/CDKN1B/CYP3A4/CTNNB1/TERT/EZH2/CDK4/IGF2/CAV1/ACTA2/EXT2/FOLR1/PRKCD/WNT5A/SLC19A1/ESR1/EXT1/CXCR4/MAPK1/HIF1A/BMP2/CASP8/SMAD2/VDR/ABCB1/ERCC1/IDH1/SOX9/PTH/GSTM1/VEGFA/SMO/CXCL8/HDAC4/ITG…	144
DO	DOID:3070	high grade glioma	1.64808e-69	6.98446e-68	1.16652e-68	ATM/BRCA2/PTEN/TP53/NF1/ATRX/WT1/PTPN11/FGFR2/FGFR1/POLE/LZTR1/INSR/BRAF/STAT3/HRAS/KRAS/MET/MEN1/CDKN1C/AKT1/CDKN2A/MTHFR/FAS/MRE11/KIT/RB1/EGFR/RAF1/POT1/ADAR/NOTCH2/FGFR3/MTOR/PDGFRB/PIK3R1/SMARCB1/NF2/ATR/MAP2K1/IGF1/IL6/TNF/ERCC2/MAP2K2/NRAS/MTRR/LIG4/MTR/PIK3CD/CDKN1B/L1CAM/EZH2/CDK4/IL10/IGF2/FASLG/AKT3/CAV1/GJA1/WNT5A/IDH2/AKT2/IFNG/SERPINE1/EGF/MIR21/CASP8/SMAD2/NOS3/ABCB1/IGF1R/MYC/ERCC…	160
DO	DOID:5295	intestinal disease	3.1066e-69	1.27267e-67	2.12557e-68	PTEN/APC/TP53/MSH2/MLH1/TSC2/STK11/FGFR2/SLC2A1/AXIN2/INSR/UGT1A1/RET/STAT3/MUTYH/BMPR1A/CDKN2A/MTHFR/FAS/MSH3/PHOX2B/PPARG/COL1A1/KIT/EGFR/CD40LG/ADIPOQ/TNFRSF1A/LEP/SOX10/IL6/TNF/ZEB2/MTRR/CRP/COMT/MTR/EPCAM/CDKN1B/CFTR/ACE/L1CAM/CTNNB1/NTHL1/FOXP3/IL10/HFE/IGF2/FASLG/COL18A1/TGFB1/CTLA4/BDNF/GHRL/SERPINA1/IL1B/SHH/MYH11/JAK2/LEPR/CXCR4/ARG1/IFNG/PRF1/MAPK1/ABCB11/HLA-B/SERPINE1/EGF/CAT/HMOX1/M…	176
DO	DOID:1107	esophageal carcinoma	3.34655e-69	1.32674e-67	2.21588e-68	ATM/BRCA2/TP53/BRCA1/MSH2/MLH1/PTCH1/KMT2D/WT1/STAT3/DNMT3B/KRAS/MET/NOTCH1/CDKN2A/MTHFR/FAS/PPARG/RUNX1/EGFR/KDM6A/CYP19A1/CYP1B1/WWOX/EPCAM/CDKN1B/TERT/ATP7B/EZH2/IL10/TGFB1/CAV1/CD46/GHRL/ARID1A/XIAP/JAK2/IDH2/CXCR4/HLA-B/SERPINE1/MIR21/KMT2C/CASP8/CYP1A1/FOXP1/VDR/NOS3/MYC/ERCC1/FANCA/HLA-DRB1/CCL2/GSTM1/VEGFA/SMO/ABL1/CXCL8/TNFAIP3/TET2/XPA/RUNX2/CCND1/XPC/GSTP1/MDM2/MMP2/MMP9/GSTT1/CYP24A1/…	126
DO	DOID:2151	malignant ovarian surface epithelial-stromal neoplasm	6.65643e-69	2.47902e-67	4.14036e-68	BRCA2/PTEN/TP53/BRCA1/WT1/STK11/CDH1/PIK3CA/SLC2A1/STAT3/JAG1/HRAS/BMPR1A/NOTCH1/AKT1/CDKN2A/FAS/PPARG/KIT/EGFR/TNFRSF1A/TYMP/MAP2K1/IL6/TNF/ERCC2/WWOX/GPC3/EPCAM/CDKN1B/L1CAM/TGFB2/CTNNB1/TERT/ATP7B/CDK4/FOXP3/IL10/HFE/IGF2/FASLG/TGFB1/CAV1/FOLR1/ARID1A/ABCC2/XRCC2/DPYD/ESR1/XIAP/CXCR4/AKT2/VCAN/MAPK1/NOTCH3/ERCC3/ABCB11/HIF1A/SERPINE1/EGF/BMP2/MIR21/SMAD2/ENG/VDR/ABCB1/MYC/ERCC1/HLA-DRB1/VEGFA/…	153
DO	DOID:4001	ovarian carcinoma	6.65643e-69	2.47902e-67	4.14036e-68	BRCA2/PTEN/TP53/BRCA1/WT1/STK11/CDH1/PIK3CA/SLC2A1/STAT3/JAG1/HRAS/BMPR1A/NOTCH1/AKT1/CDKN2A/FAS/PPARG/KIT/EGFR/TNFRSF1A/TYMP/MAP2K1/IL6/TNF/ERCC2/WWOX/GPC3/EPCAM/CDKN1B/L1CAM/TGFB2/CTNNB1/TERT/ATP7B/CDK4/FOXP3/IL10/HFE/IGF2/FASLG/TGFB1/CAV1/FOLR1/ARID1A/ABCC2/XRCC2/DPYD/ESR1/XIAP/CXCR4/AKT2/VCAN/MAPK1/NOTCH3/ERCC3/ABCB11/HIF1A/SERPINE1/EGF/BMP2/MIR21/SMAD2/ENG/VDR/ABCB1/MYC/ERCC1/HLA-DRB1/VEGFA/…	153
DO	DOID:3910	lung adenocarcinoma	7.18948e-69	2.59879e-67	4.3404e-68	BRCA2/PTEN/TP53/BRCA1/MSH2/PTCH1/ATRX/DICER1/STK11/CDH1/PIK3CA/AXIN2/BRAF/DNMT3B/KRAS/ALK/MET/MEN1/NOTCH1/DNMT1/CDKN2A/FAS/GJB2/RUNX1/TGFBR2/APOE/EGFR/MTOR/TYMP/PIK3R1/CYP1B1/TP63/MAP2K1/IL6/ERCC2/NRAS/CDC73/CTNNB1/SETD2/TERT/EZH2/CDK4/TGFB1/CAV1/ARID1A/ESR1/JAK2/IDH2/CXCR4/CYP1A2/MAPK1/HIF1A/EGF/HMOX1/KMT2C/FOXP1/IGF1R/MYC/ERCC1/IDH1/CCND2/NKX2-1/SOX9/GSTM1/BTK/VEGFA/CXCL8/CCND1/FGF9/PPM1D/XPC/I…	138
DO	DOID:9119	acute myeloid leukemia	6.23908e-68	2.19081e-66	3.65901e-67	TP53/NF1/MLH1/CREBBP/KCNH2/WT1/PTPN11/CDH1/FGFR1/NSD1/DNMT3B/KRAS/DNMT1/CDKN2A/MTHFR/FAS/CBL/RUNX1/KIT/RB1/RAF1/GATA2/FANCC/LEP/DNMT3A/IGF1/IL6/CYP2D6/ERCC2/NRAS/MTRR/GATA1/CDKN1B/KMT2A/TERT/EZH2/IL10/RAG1/CTLA4/CAV1/IL1B/ASXL1/MYH11/XIAP/JAK2/IDH2/LEPR/EPHX1/CXCR4/HMOX1/CASP8/CYP1A1/NOS3/IGF1R/MYC/ERCC1/FANCA/IDH1/CCL2/MPO/GSTM1/VEGFA/GPI/ABL1/CEBPA/CXCL8/TET2/MIR155/ITGB3/JAK3/KITLG/CCND1/GSTP1…	124
DO	DOID:12603	acute leukemia	1.45299e-66	4.96036e-65	8.28461e-66	BRCA2/PTEN/TP53/MLH1/CREBBP/WT1/NBN/KRAS/NOTCH1/DNMT1/CDKN2A/PDGFRA/MTHFR/FAS/RUNX1/RB1/EGFR/KDM6A/DNMT3A/DHFR/IL6/CYP2D6/ERCC2/ZEB2/NRAS/MTRR/LIG4/MTR/GATA1/CDKN1B/KMT2A/CTNNB1/TERT/EZH2/FOXP3/IL10/HFE/TGFB1/CD46/GJA1/ABCC2/DPYD/SHH/SLC19A1/JAK2/EPHX1/CXCR4/IFNG/NOTCH3/SERPINE1/CASP8/ENG/CYP1A1/NOS3/ABCB1/MYC/ERCC1/HLA-DRB1/CCL2/RPL5/MPO/GSTM1/VEGFA/GPI/ABL1/CYP3A5/CEBPA/RPL11/CXCL8/HDAC4/CTCF/J…	129
DO	DOID:2994	germ cell cancer	6.74704e-66	2.24111e-64	3.74303e-65	ATM/APC/TP53/MSH2/MLH1/PMS2/SMARCA4/BLM/KCNH2/KCNQ1/WT1/NBN/CDH1/WRN/SMAD4/SLC2A1/PALB2/INSR/BRAF/RET/CHEK2/MITF/AR/MUTYH/HRAS/KRAS/MET/MEN1/NOTCH1/CDKN1C/CBS/DNMT1/CDKN2A/BARD1/PDGFRA/MTHFR/FAS/PHOX2B/KIT/APOE/RB1/EGFR/LEP/TYMP/PIK3R1/SMAD3/ATR/IGF1/IL6/H19/CDC73/GPC3/MTR/EPCAM/CDKN1B/CTNNB1/TERT/IL10/IGF2/FASLG/SOX2/CASP10/CAV1/GJA1/SHH/XIAP/IFNG/BMP4/IRS1/SERPINE1/SLC16A1/CAT/MIR21/CASP8/SMAD2…	177
DO	DOID:4606	bile duct cancer	1.33031e-64	4.3025e-63	7.18588e-64	PTEN/APC/TP53/MSH2/BAP1/CDH1/PIK3CA/SMAD4/BRAF/MUTYH/DNMT3B/KRAS/MET/NOTCH1/AKT1/DNMT1/CDKN2A/MTHFR/FAS/PPARG/RUNX1/TGFBR2/APOE/EGFR/MTOR/TYMP/MAP2K1/GNAS/IL6/APOB/LDLR/WWOX/MAP2K2/ALB/L1CAM/TERT/EZH2/FOXP3/FASLG/TGFB1/CAV1/ARID1A/ABCC2/SERPINA1/ESR1/IDH2/CXCR4/MIR21/KMT2C/TERC/IDH1/GSTM1/VEGFA/TNFAIP3/MIR155/CCND1/GSTP1/MDM2/PPARD/MMP2/PIK3CG/MMP9/EPO/BCL2/CYCS/PTGS2/NGF/RNF43/MAPK3/HGF/AFP/NQO1…	119
DO	DOID:4897	bile duct carcinoma	8.24457e-64	2.5981e-62	4.33925e-63	PTEN/APC/TP53/MSH2/BAP1/CDH1/PIK3CA/SMAD4/BRAF/MUTYH/DNMT3B/KRAS/MET/NOTCH1/AKT1/DNMT1/CDKN2A/MTHFR/FAS/PPARG/RUNX1/TGFBR2/APOE/EGFR/MTOR/TYMP/MAP2K1/GNAS/IL6/APOB/LDLR/WWOX/MAP2K2/ALB/L1CAM/TERT/EZH2/FOXP3/FASLG/TGFB1/CAV1/ARID1A/ABCC2/SERPINA1/ESR1/IDH2/CXCR4/MIR21/KMT2C/TERC/IDH1/GSTM1/VEGFA/TNFAIP3/MIR155/CCND1/GSTP1/MDM2/PPARD/MMP2/PIK3CG/MMP9/EPO/BCL2/CYCS/PTGS2/NGF/RNF43/MAPK3/HGF/AFP/NQO1…	118
DO	DOID:3347	osteosarcoma	9.05752e-64	2.78292e-62	4.64794e-63	ATM/BRCA2/TP53/FBN1/MSH6/MSH2/WT1/FGFR2/RECQL4/SMAD4/SLC2A1/CHEK2/STAT3/MET/NOTCH1/AKT1/CDKN2A/PDGFRA/MTHFR/FAS/CBL/COL1A1/KIT/RB1/EGFR/MTOR/TGFBR1/NF2/ATR/DHFR/IGF1/TNF/ERCC2/WWOX/MAP2K2/CDKN1B/CYP3A4/CTNNB1/EZH2/IGF2/CAV1/ACTA2/FOLR1/WNT5A/SLC19A1/ESR1/CXCR4/MAPK1/HIF1A/BMP2/CASP8/SMAD2/VDR/ERCC1/IDH1/PTH/GSTM1/VEGFA/SMO/CXCL8/ITGB3/CD36/RUNX2/SQSTM1/TNFRSF11B/GSTP1/MDM2/YY1/MMP2/MMP9/GSTT1/NFK…	125
DO	DOID:1192	peripheral nervous system neoplasm	5.47465e-63	1.64106e-61	2.74084e-62	ATM/PTEN/TP53/NF1/PTCH1/DICER1/KCNH2/NBN/PIK3CA/SLC2A1/SDHB/VHL/RET/STAT3/NSD1/ALK/NOTCH1/CDKN1C/AKT1/CDKN2A/BARD1/PHOX2B/KIT/RB1/EGFR/MTOR/LEP/PIK3R1/CYP19A1/NF2/GNAS/IGF1/IL6/TNF/COMT/GPC3/ARID1B/PIK3CD/CDKN1B/L1CAM/CTNNB1/TERT/CDK4/IGF2/MYCN/BDNF/ARID1A/PRKCD/SOD1/IL1B/SHH/TFAP2A/MAPT/CXCR4/AIFM1/IFNG/MAPK1/BMP4/HIF1A/EGF/BMP2/HSPD1/HMOX1/CTSD/MIR21/CASP8/NOS3/ABCB1/IGF1R/MYC/TLR4/KDM1A/SIRT1/…	167
DO	DOID:2355	anemia	8.55305e-62	2.50278e-60	4.18006e-61	ATM/BRCA2/APC/TP53/BRCA1/ATRX/BLM/WT1/NBN/SLC2A1/BRIP1/INS/PALB2/UGT1A1/MTHFR/FAS/CBL/COL1A1/RUNX1/KIT/APOE/CD40LG/ERCC4/TNFRSF1A/GATA2/FANCC/RAD51C/MTOR/LEP/ATR/DHFR/IGF1/IL6/APOB/TNF/ARID1B/ALB/GATA1/GATA3/ACE/CYP3A4/TERT/FOXP3/IL10/HFE/G6PD/FASLG/SBDS/TGFB1/DKC1/CTLA4/XRCC2/IL1B/ASXL1/JAK2/EPHX1/CYP1A2/IFNG/PRF1/HLA-B/FANCD2/CDC42/FANCM/CYP1A1/VDR/TINF2/IGF1R/TF/FANCI/TERC/RMRP/ERCC1/FANCA/TLR…	145
DO	DOID:2349	arteriosclerosis	9.04465e-62	2.58509e-60	4.31752e-61	TP53/CDH1/INS/LMNA/UGT1A1/AR/CASR/MET/CDKN1C/AKT1/CDKN2A/MTHFR/FAS/PPARG/TGFBR2/APOE/CD40LG/ADIPOQ/TNFRSF1A/LEP/CYP19A1/IGF1/IL6/APOB/TNF/LDLR/CRP/ALB/ACE/TERT/FOXP3/IL10/CYP2C19/FASLG/ABCA1/TGFB1/CAV1/ACTA2/HNF1A/XDH/GHRL/SOD1/PCSK9/SERPINA1/IL1B/WNT5A/ESR1/ALDH2/JAK2/LEPR/IFNG/PPARA/SERPINE1/EGF/CAT/HSPD1/HMOX1/MIR21/NOS3/IGF1R/CD40/IL1RN/ELANE/TLR4/SIRT1/CCL2/TNNT2/PTH/MPO/LOX/VEGFA/IL2RA/EDN1…	166
DO	DOID:363	uterine cancer	1.67935e-61	4.69073e-60	7.83428e-61	ATM/BRCA2/PTEN/APC/TP53/MSH6/MSH2/MLH1/WT1/STK11/CDH1/SMAD4/SLC2A1/AXIN2/POLE/SDHB/BRAF/UGT1A1/AR/MUTYH/SDHD/HRAS/KRAS/MET/NOTCH1/CDKN2A/PDGFRA/MTHFR/FAS/MSH3/RUNX1/MRE11/KIT/RB1/TNFRSF1A/SDHC/LEP/PDGFRB/TYMP/PIK3R1/SMAD3/CYP19A1/IL6/H19/COMT/PIK3CD/CDKN1B/L1CAM/CTNNB1/IL10/ARID1A/WNT5A/LEPR/HOXB13/AKT2/CYP1A2/MAPK1/EGF/MIR21/SMAD2/SHBG/CYP1A1/NOS3/MYC/STS/MALAT1/CCND1/MDM2/MMP2/MMP9/JUP/BCL2/IGF…	119
DO	DOID:4896	bile duct adenocarcinoma	1.8254e-61	4.877e-60	8.14539e-61	PTEN/APC/TP53/MSH2/BAP1/CDH1/PIK3CA/SMAD4/BRAF/MUTYH/DNMT3B/KRAS/MET/NOTCH1/AKT1/DNMT1/CDKN2A/MTHFR/FAS/PPARG/RUNX1/TGFBR2/EGFR/MTOR/TYMP/MAP2K1/GNAS/IL6/WWOX/MAP2K2/ALB/L1CAM/TERT/EZH2/FOXP3/FASLG/TGFB1/CAV1/ARID1A/ABCC2/SERPINA1/IDH2/CXCR4/MIR21/KMT2C/TERC/IDH1/GSTM1/VEGFA/TNFAIP3/MIR155/CCND1/GSTP1/MDM2/PPARD/MMP2/PIK3CG/MMP9/EPO/BCL2/CYCS/PTGS2/NGF/RNF43/MAPK3/HGF/AFP/NQO1/ERBB2/MME/NAT2/FGF2…	113
DO	DOID:4947	cholangiocarcinoma	1.8254e-61	4.877e-60	8.14539e-61	PTEN/APC/TP53/MSH2/BAP1/CDH1/PIK3CA/SMAD4/BRAF/MUTYH/DNMT3B/KRAS/MET/NOTCH1/AKT1/DNMT1/CDKN2A/MTHFR/FAS/PPARG/RUNX1/TGFBR2/EGFR/MTOR/TYMP/MAP2K1/GNAS/IL6/WWOX/MAP2K2/ALB/L1CAM/TERT/EZH2/FOXP3/FASLG/TGFB1/CAV1/ARID1A/ABCC2/SERPINA1/IDH2/CXCR4/MIR21/KMT2C/TERC/IDH1/GSTM1/VEGFA/TNFAIP3/MIR155/CCND1/GSTP1/MDM2/PPARD/MMP2/PIK3CG/MMP9/EPO/BCL2/CYCS/PTGS2/NGF/RNF43/MAPK3/HGF/AFP/NQO1/ERBB2/MME/NAT2/FGF2…	113
DO	DOID:9952	acute lymphoblastic leukemia	2.56442e-61	6.70569e-60	1.11996e-60	PTEN/TP53/CREBBP/WT1/NBN/KRAS/NOTCH1/CDKN2A/PDGFRA/MTHFR/FAS/RUNX1/RB1/KDM6A/DNMT3A/DHFR/IL6/CYP2D6/ERCC2/ZEB2/NRAS/MTRR/LIG4/MTR/GATA1/KMT2A/TERT/EZH2/FOXP3/IL10/HFE/TGFB1/CD46/ABCC2/DPYD/SHH/SLC19A1/EPHX1/CXCR4/IFNG/NOTCH3/SERPINE1/CASP8/ENG/CYP1A1/NOS3/ABCB1/MYC/ERCC1/CCL2/RPL5/GSTM1/GPI/ABL1/CYP3A5/CEBPA/RPL11/CXCL8/HDAC4/CTCF/JAK3/CCND1/GSTP1/MDM2/FLT3/HLA-DQB1/GSTT1/BCL2/PBX1/GPX1/CSF3/IKZF…	101
DO	DOID:1380	endometrial cancer	7.48643e-61	1.91684e-59	3.20143e-60	ATM/BRCA2/PTEN/APC/TP53/MSH6/MSH2/MLH1/WT1/STK11/CDH1/SMAD4/SLC2A1/AXIN2/POLE/SDHB/BRAF/UGT1A1/AR/MUTYH/SDHD/HRAS/KRAS/MET/NOTCH1/CDKN2A/PDGFRA/MTHFR/FAS/MSH3/RUNX1/MRE11/KIT/RB1/TNFRSF1A/SDHC/LEP/PDGFRB/TYMP/PIK3R1/SMAD3/CYP19A1/IL6/H19/COMT/PIK3CD/CDKN1B/CTNNB1/IL10/ARID1A/WNT5A/LEPR/HOXB13/AKT2/CYP1A2/MAPK1/EGF/MIR21/SMAD2/SHBG/CYP1A1/NOS3/MYC/STS/MALAT1/CCND1/MDM2/MMP2/MMP9/JUP/BCL2/IGFBP1/KI…	117
DO	DOID:5520	head and neck squamous cell carcinoma	1.63119e-60	4.0913e-59	6.83315e-60	TP53/MSH2/MLH1/DICER1/WT1/STK11/NBN/CDH1/PIK3CA/BRAF/CHEK2/STAT3/DNMT3B/MET/NOTCH1/AKT1/CDKN2A/FAS/RB1/EGFR/RAF1/ADIPOQ/FANCC/MTOR/TP63/IL6/CDC73/CDKN1B/CTNNB1/TERT/SMARCA2/IL10/SOX2/TGFB1/STAT1/CAV1/GJA1/TFAP2A/ALDH2/CXCR4/IFNG/HIF1A/SERPINE1/CDC42/FANCM/MIR21/CASP8/SMAD2/IGF1R/FANCI/MYC/ERCC1/GSTM1/VEGFA/IL2RA/CEBPA/FANCB/MIR155/JAK3/CCND1/IL6ST/GSTP1/MMP2/MTAP/PIK3CG/FANCG/MMP9/GSTT1/NFKB1/ERB…	115
DO	DOID:5517	stomach carcinoma	3.4296e-60	8.42996e-59	1.40794e-59	PTEN/TP53/BRCA1/MLH1/KMT2D/BLM/SMAD4/SLC2A1/POLE/RAD50/STAT3/MUTYH/DNMT3B/KRAS/MET/CDKN2A/MTHFR/PPARG/MRE11/RB1/EGFR/RAF1/MTOR/LEP/IL6/CDC73/ALB/CTNNB1/TERT/ATP7B/IL10/BCOR/FASLG/TGFB1/ARID1A/SOD1/IL1B/MAPK1/HIF1A/CAT/HMOX1/KMT2C/IGF1R/MYC/IL1RN/TERC/CCND2/CYP2A6/CCL2/LOX/SMO/ITGA3/CXCL8/TNFAIP3/ITGB3/CCND1/MMP2/PIK3CG/MMP9/NFKB1/ERBB3/BCL2/MIR27A/IGFBP3/IL18/KISS1/PTGS2/RNF43/MAPK3/TYMS/ERBB2/PC…	113
DO	DOID:2621	autonomic nervous system neoplasm	1.17812e-59	2.78444e-58	4.65047e-59	ATM/PTEN/TP53/PTCH1/DICER1/KCNH2/NBN/PIK3CA/SDHB/VHL/RET/STAT3/NSD1/ALK/NOTCH1/CDKN1C/AKT1/CDKN2A/BARD1/PHOX2B/KIT/RB1/EGFR/MTOR/LEP/PIK3R1/CYP19A1/GNAS/IGF1/IL6/TNF/COMT/GPC3/ARID1B/PIK3CD/CDKN1B/L1CAM/CTNNB1/TERT/CDK4/IGF2/MYCN/BDNF/ARID1A/PRKCD/SOD1/IL1B/SHH/TFAP2A/MAPT/CXCR4/AIFM1/IFNG/MAPK1/HIF1A/EGF/HSPD1/HMOX1/CTSD/MIR21/CASP8/NOS3/ABCB1/IGF1R/MYC/TLR4/KDM1A/SIRT1/CCL2/MIR34A/VEGFA/MALAT1/…	158
DO	DOID:769	neuroblastoma	1.17812e-59	2.78444e-58	4.65047e-59	ATM/PTEN/TP53/PTCH1/DICER1/KCNH2/NBN/PIK3CA/SDHB/VHL/RET/STAT3/NSD1/ALK/NOTCH1/CDKN1C/AKT1/CDKN2A/BARD1/PHOX2B/KIT/RB1/EGFR/MTOR/LEP/PIK3R1/CYP19A1/GNAS/IGF1/IL6/TNF/COMT/GPC3/ARID1B/PIK3CD/CDKN1B/L1CAM/CTNNB1/TERT/CDK4/IGF2/MYCN/BDNF/ARID1A/PRKCD/SOD1/IL1B/SHH/TFAP2A/MAPT/CXCR4/AIFM1/IFNG/MAPK1/HIF1A/EGF/HSPD1/HMOX1/CTSD/MIR21/CASP8/NOS3/ABCB1/IGF1R/MYC/TLR4/KDM1A/SIRT1/CCL2/MIR34A/VEGFA/MALAT1/…	158
DO	DOID:326	ischemia	4.21823e-59	9.78151e-58	1.63367e-58	PTEN/TP53/NF1/KCNH2/STK11/FGFR1/AXIN2/LMNA/VHL/RET/STAT3/ERCC6/EP300/AKT1/MTHFR/FAS/GJB2/CBL/PPARG/COL1A1/RUNX1/KIT/APOE/CD40LG/TNFRSF1A/TYMP/IGF1/APOB/TNF/CRP/CP/ARID1B/ALB/ACE/TERT/IL10/CCNH/G6PD/FASLG/LDHA/TGFB1/CAV1/XDH/GJA1/PRKCD/SOD1/IL1B/SHH/NR3C1/ESR1/XIAP/JAK2/MAPT/CXCR4/AIFM1/AKT2/ARG1/PPARA/HIF1A/SERPINE1/CAT/HMOX1/CASP8/NOS3/ABCB1/IGF1R/CD40/TF/IL1RN/ELANE/ERCC1/TLR4/KDM1A/CCL2/TNNT2/…	174
DO	DOID:3082	interstitial lung disease	4.5743e-59	1.04108e-57	1.73877e-58	CDH1/SMAD4/INS/LMNA/STAT3/EP300/AKT1/CDKN2A/PDGFRA/FAS/PPARG/COL1A1/KIT/TGFBR2/EGFR/TNFRSF1A/TP63/IGF1/IL6/TNF/ACE/CTNNB1/SETD2/TERT/FOXP3/IL10/IGF2/FASLG/COL18A1/TWIST1/TGFB1/STAT1/CTLA4/CAV1/BDNF/PRKCD/SERPINA1/IL1B/NR3C1/EPHX1/CXCR4/ARG1/IFNG/SERPINE1/CAT/HSPD1/HMOX1/MIR21/CASP8/NOS3/IL1RN/ELANE/HLA-DRB1/CCL2/MPO/GSTM1/BRD4/VEGFA/IL2RA/EDN1/CXCL8/CD36/CCND1/IL6ST/GSTP1/YY1/HLA-DQB1/MMP2/MMP9/N…	126
DO	DOID:403	mouth disease	5.31799e-59	1.17954e-57	1.97003e-58	ATM/TP53/NF1/PTPN11/FGFR1/AXIN2/GLI3/STAT3/MET/CDKN2A/MTHFR/PPARG/COL1A1/CD40LG/ADAR/TNFRSF1A/TP63/IL6/TNF/ERCC2/CRP/SMC3/ALB/CFTR/ACE/TERT/FOXP3/IL10/HFE/TGFB1/CTLA4/IL1B/SHH/WNT5A/ESR1/ALDH2/IFNG/PPARA/BMP4/HLA-B/HIF1A/SERPINE1/CAT/BMP2/HSPD1/CYP1A1/VDR/ABCB1/IL1RN/ELANE/TLR4/GNRH1/CCL2/MPO/GSTM1/VEGFA/IL2RA/EDN1/CXCL8/TNFRSF11B/HLA-DQB1/MMP2/AGTR1/MMP9/GSTT1/NFKB1/BCL2/NAMPT/IL18/IL1A/PTGS2/FN…	129
DO	DOID:2043	hepatitis B	5.37465e-59	1.17954e-57	1.97003e-58	PTEN/TP53/UGT1A1/AR/JAG1/KRAS/DNMT1/CDKN2A/MTHFR/FAS/PPARG/APOE/RAF1/ADIPOQ/TNFRSF1A/DNMT3A/SMAD3/ATR/IL6/TNF/HNF4A/CTNNB1/TERT/FOXP3/IL10/HFE/IGF2/FASLG/TGFB1/STAT1/CTLA4/HNF1A/IL1B/WNT5A/ESR1/CYP27B1/CXCR4/IFNG/PRF1/MAPK1/IRS1/HIF1A/HSPD1/HMOX1/VDR/MIR122/MYC/CCND2/TLR4/HLA-DRB1/CCL2/MPL/MIR155/GSTP1/DDX3X/HLA-DQB1/MMP2/MMP9/NFKB1/BCL2/IL18/EIF2AK2/PTGS2/IL4/NFE2L2/MAPK3/NFKBIA/NPM1/IL17A/IL2/I…	118
DO	DOID:688	embryonal cancer	1.29912e-58	2.80109e-57	4.67828e-58	ATM/MSH2/MLH1/PMS2/SMARCA4/BLM/KCNH2/WT1/NBN/WRN/SMAD4/SLC2A1/PALB2/RET/CHEK2/MITF/AR/MUTYH/KRAS/MET/MEN1/NOTCH1/CDKN1C/CBS/DNMT1/CDKN2A/BARD1/MTHFR/FAS/PHOX2B/KIT/APOE/RB1/EGFR/LEP/PIK3R1/SMAD3/ATR/IGF1/IL6/CDC73/MTR/EPCAM/CDKN1B/IL10/IGF2/FASLG/SOX2/CASP10/CAV1/SHH/XIAP/IFNG/BMP4/IRS1/SERPINE1/SLC16A1/CAT/MIR21/CASP8/SMAD2/IGF1R/MYC/CCND2/FGF8/RPL5/IL2RA/ITGA3/RPL11/CXCL8/ITGB3/RECQL/JAK3/RUNX2…	155
DO	DOID:4074	pancreatic adenocarcinoma	2.53798e-58	5.37789e-57	8.98196e-58	PTEN/TP53/BRCA1/CDH1/WRN/SMAD4/VHL/BRAF/STAT3/HRAS/KRAS/EP300/MET/MEN1/AKT1/CDKN2A/MTHFR/FAS/KIT/EGFR/RAF1/CD40LG/TYMP/CYP1B1/MAP2K1/IGF1/IL6/TNF/EPCAM/CDKN1B/CFTR/L1CAM/PIK3R2/CDK4/AKT3/TGFB1/CAV1/IL1B/SHH/XIAP/CXCR4/AKT2/MAPK1/HIF1A/SMAD2/IGF1R/CD40/TLR4/FASN/ITGA3/MIR155/CCND1/MDM2/MTAP/PIK3CG/AGTR1/MMP9/GSTT1/NFKB1/BCL2/NAMPT/RAD51/CALR/IL1A/PTGS2/IKBKB/NTRK1/PLAT/NGF/HMGA2/HGF/F3/NQO1/ERBB2/…	111
DO	DOID:0060071	pre-malignant neoplasm	1.33792e-57	2.78697e-56	4.65469e-57	ATM/BRCA2/PTEN/TP53/BRCA1/MSH2/MLH1/CDH1/SMAD4/GLI3/INSR/AR/STAT3/SDHD/KRAS/SUFU/AKT1/CDKN2A/PDGFRA/FAS/RB1/CTNNA1/TYMP/SMAD3/CYP19A1/TP63/IGF1/CDKN1B/ACE/CTNNB1/TERT/CDK4/FASLG/TGFB1/CAV1/CD46/IL1B/SHH/ESR1/XIAP/AMACR/HOXB13/HIF1A/MIR21/CASP8/TERC/CCND2/FGF8/HLA-DRB1/GSTM1/VEGFA/SMO/CCND1/PPM1D/GSTP1/MMP2/MMP9/GSTT1/ERBB3/BCL2/IGFBP3/PTGS2/FANCF/NFKBIA/ERBB2/PCNA/LRP1/HDAC1/SRC/XRCC1/CDKN2B/SOCS…	101
DO	DOID:1936	atherosclerosis	5.22466e-57	1.07018e-55	1.78738e-56	TP53/CDH1/INS/AR/CASR/CDKN1C/AKT1/CDKN2A/MTHFR/FAS/PPARG/APOE/CD40LG/ADIPOQ/TNFRSF1A/LEP/CYP19A1/IGF1/IL6/APOB/TNF/LDLR/CRP/ALB/ACE/TERT/FOXP3/IL10/CYP2C19/FASLG/ABCA1/TGFB1/CAV1/ACTA2/HNF1A/XDH/GHRL/SOD1/PCSK9/IL1B/WNT5A/ESR1/ALDH2/JAK2/LEPR/PPARA/SERPINE1/EGF/CAT/HSPD1/HMOX1/MIR21/NOS3/IGF1R/CD40/IL1RN/ELANE/TLR4/SIRT1/CCL2/TNNT2/PTH/MPO/VEGFA/IL2RA/EDN1/HMGCR/MIR155/ITGB3/CD36/TNFRSF11B/IL6ST/…	150
DO	DOID:2348	arteriosclerotic cardiovascular disease	8.07628e-57	1.62717e-55	2.71764e-56	TP53/CDH1/INS/AR/CASR/CDKN1C/AKT1/CDKN2A/MTHFR/FAS/PPARG/APOE/CD40LG/ADIPOQ/TNFRSF1A/LEP/CYP19A1/IGF1/IL6/APOB/TNF/LDLR/CRP/ALB/ACE/TERT/FOXP3/IL10/CYP2C19/FASLG/ABCA1/TGFB1/CAV1/ACTA2/HNF1A/XDH/GHRL/SOD1/PCSK9/IL1B/WNT5A/ESR1/ALDH2/JAK2/LEPR/PPARA/SERPINE1/EGF/CAT/HSPD1/HMOX1/MIR21/NOS3/IGF1R/CD40/IL1RN/ELANE/TLR4/SIRT1/CCL2/TNNT2/PTH/MPO/VEGFA/IL2RA/EDN1/HMGCR/MIR155/ITGB3/CD36/TNFRSF11B/IL6ST/…	150
DO	DOID:6713	cerebrovascular disease	3.19287e-56	6.32909e-55	1.05706e-55	PTEN/DICER1/SLC2A1/LMNA/ERCC6/PDGFRA/MTHFR/PPARG/RUNX1/ACTB/APOE/CD40LG/ADIPOQ/TNFRSF1A/MTOR/LEP/PDGFRB/DNMT3A/IGF1/IL6/APOB/TNF/LDLR/CRP/EPCAM/ALB/ACE/IL10/HFE/G6PD/IGF2/FASLG/TGFB1/BDNF/ACTA2/XDH/GHRL/SOD1/IL1B/SHH/NR3C1/ESR1/ALDH2/MAPT/AIFM1/VCAN/MAPK1/NOTCH3/HIF1A/SERPINE1/CDC42/HSPD1/HMOX1/MIR21/ENG/CYP1A1/NOS3/CD40/IL1RN/ELANE/TLR4/SIRT1/CCL2/MPO/GSTM1/LOX/VEGFA/SMO/ACTC1/PRL/HDAC4/GAPDH/TN…	143
DO	DOID:1781	thyroid gland cancer	6.46903e-56	1.26197e-54	2.1077e-55	ATM/PTEN/APC/TP53/MLH1/KMT2D/CDH1/PIK3CA/SMAD4/SDHB/VHL/BRAF/RET/SDHD/HRAS/KRAS/MET/CDKN1C/AKT1/CDKN2A/PRKAR1A/MTHFR/FAS/PPARG/KIT/RB1/EGFR/SDHC/MTOR/LEP/TP63/IGF1/NRAS/TGFB3/CDKN1B/CTNNB1/TERT/EZH2/IL10/TGFB1/SERPINA1/WNT5A/ESR1/XIAP/LEPR/CXCR4/MAPK1/HIF1A/EGF/CAT/MIR21/TF/MYC/NKX2-1/CCL2/GSTM1/BRD4/VEGFA/RUNX2/CCND1/TFRC/MDM2/MMP2/MMP9/GSTT1/NFKB1/BCL2/PTGS2/FN1/NTRK1/IL4/FOXE1/CLDN1/ERBB2/MIR1…	121
DO	DOID:1074	kidney failure	3.20236e-55	6.14954e-54	1.02707e-54	PTEN/COL3A1/SLC2A1/INSR/AR/CASR/MET/MTHFR/FAS/PPARG/COL1A1/APOE/RB1/HPRT1/EGFR/CD40LG/ADIPOQ/TNFRSF1A/MTOR/LEP/HNF1B/IL6/APOB/TNF/CRP/COMT/ALB/CDKN1B/ACE/L1CAM/TERT/ADA/IL10/TGFB1/CTLA4/XDH/GHRL/ABCC2/IL1B/SHH/NR3C1/SLC19A1/ESR1/ALDH2/CYP27B1/LEPR/ARG1/PPARA/IRS1/HIF1A/SERPINE1/EGF/CAT/HMOX1/CYP1A1/NOS3/ABCB1/IGF1R/CD40/MYC/IL1RN/ERCC1/TLR4/SIRT1/CCL2/PTH/MPO/GSTM1/VEGFA/EDN1/HMGCR/CYP3A5/ITGB3/R…	147
DO	DOID:3083	chronic obstructive pulmonary disease	5.0648e-55	9.57637e-54	1.59941e-54	PTEN/FBN1/FLCN/SMAD4/MET/CDKN2A/FAS/PPARG/COL1A1/EGFR/ADIPOQ/TNFRSF1A/LEP/SMAD3/CYP1B1/IL6/TNF/CRP/ALB/PIK3CD/CFTR/ACE/ADA/IL10/FASLG/TGFB1/STAT1/CTLA4/XDH/SOD1/SERPINA1/IL1B/NR3C1/LEPR/EPHX1/CYP1A2/IFNG/HIF1A/SERPINE1/CAT/HMOX1/CASP8/CYP1A1/NOS3/CD40/IL1RN/ELANE/TLR4/SIRT1/CCL2/TNNT2/MPO/GSTM1/VEGFA/SMO/EDN1/CXCL8/CD8A/TNFRSF11B/GSTP1/MMP2/MMP9/GSTT1/NFKB1/ERBB3/EPO/BCL2/IL18/IL1A/PTGS2/NTRK1/IL…	134
DO	DOID:2320	obstructive lung disease	8.21669e-55	1.53005e-53	2.55543e-54	PTEN/FBN1/FLCN/SMAD4/MET/CDKN2A/FAS/PPARG/COL1A1/EGFR/ADIPOQ/TNFRSF1A/LEP/SMAD3/CYP1B1/IL6/TNF/CRP/ALB/PIK3CD/CFTR/ACE/ADA/IL10/FASLG/TGFB1/STAT1/CTLA4/XDH/SOD1/SERPINA1/IL1B/NR3C1/LEPR/EPHX1/CYP1A2/IFNG/HIF1A/SERPINE1/CAT/HMOX1/CASP8/CYP1A1/NOS3/CD40/IL1RN/ELANE/TLR4/SIRT1/CCL2/TNNT2/MPO/GSTM1/VEGFA/SMO/EDN1/CXCL8/CD8A/TNFRSF11B/GSTP1/MMP2/MMP9/GSTT1/NFKB1/ERBB3/EPO/BCL2/IL18/IL1A/PTGS2/NTRK1/IL…	134
DO	DOID:1520	colon carcinoma	1.74508e-54	3.20105e-53	5.34629e-54	PTEN/APC/TP53/MLH1/KMT2D/CDH1/PIK3CA/SMAD4/AXIN2/LMNA/BRAF/STAT3/MUTYH/CASR/DNMT3B/KRAS/EP300/MET/AKT1/FAS/RUNX1/TGFBR2/EGFR/TNFRSF1A/KDM6A/TYMP/TNF/NRAS/EPCAM/GATA1/TGFB2/CTNNB1/FOXP3/FASLG/TGFB1/STAT1/CAV1/PRKCD/DPYD/IL1B/SHH/XIAP/JAK2/IFNG/PRF1/MAPK1/HIF1A/HSPD1/HMOX1/CASP8/CYP1A1/VDR/ABCB1/MYC/TLR4/SIRT1/SOX9/LOX/VEGFA/CXCL8/TET2/MIR155/JAK3/CCND1/MDM2/MTAP/NFKB1/CTBP1/CYP24A1/BCL2/IGFBP3/CAL…	112
DO	DOID:4766	embryoma	3.4532e-54	6.24114e-53	1.04237e-53	ATM/MSH2/MLH1/PMS2/SMARCA4/BLM/KCNH2/WT1/NBN/WRN/SMAD4/SLC2A1/PALB2/RET/MITF/AR/MUTYH/KRAS/MET/MEN1/CDKN1C/CBS/CDKN2A/BARD1/MTHFR/FAS/PHOX2B/KIT/APOE/RB1/LEP/PIK3R1/SMAD3/ATR/IGF1/IL6/CDC73/MTR/EPCAM/CDKN1B/IL10/IGF2/FASLG/CASP10/CAV1/SHH/XIAP/IFNG/BMP4/IRS1/SERPINE1/SLC16A1/CAT/MIR21/CASP8/SMAD2/IGF1R/MYC/RPL5/IL2RA/ITGA3/RPL11/CXCL8/ITGB3/RECQL/JAK3/RUNX2/SQSTM1/CCND1/XPC/IL6ST/MDM2/MMP2/PIK3CG…	144
DO	DOID:1115	sarcoma	5.72425e-54	1.01958e-52	1.70287e-53	PTEN/APC/TP53/MSH2/MLH1/ATRX/WT1/FGFR2/CDH1/FGFR1/WRN/SLC2A1/BRAF/JAG1/HRAS/MET/CDKN2A/PDGFRA/MTHFR/KIT/RB1/EGFR/MTOR/PDGFRB/SMARCB1/IGF1/IL6/TNF/CDKN1B/KMT2A/CTNNB1/TERT/IGF2/MYCN/SOX2/CAV1/IL1B/TFAP2A/ALDH2/MAPT/CXCR4/HIF1A/SERPINE1/MIR21/CASP8/ENG/ABCB1/IGF1R/MYC/CCL2/VEGFA/CXCL8/MALAT1/CCND1/MDM2/MMP2/PIK3CG/MMP9/NFKB1/ERBB3/BCL2/IGFBP3/RAD51/PTGS2/IL4/NPM1/TNFSF11/CLDN1/ERBB2/LRP1/PDGFB/RAC1…	108
DO	DOID:104	bacterial infectious disease	9.92423e-54	1.74241e-52	2.91011e-53	TP53/SMARCA4/GLI3/STAT3/CASR/AKT1/PPARG/APOE/EGFR/RAF1/CD40LG/ADIPOQ/TNFRSF1A/LEP/IGF1/IL6/APOB/TNF/GLI2/NRAS/CRP/CFTR/ACE/SMARCA2/FOXP3/ADA/IL10/CYP2C19/FASLG/TGFB1/STAT1/CTLA4/MAF/GHRL/IL1B/SHH/PSMB8/CXCR4/IFNG/PRF1/MAPK1/HLA-B/SERPINE1/HSPD1/HMOX1/VDR/ABCB1/TF/IL1RN/ELANE/TLR4/PRKN/HLA-DRB1/CD27/CCL2/GSTM1/VEGFA/SMO/IL2RA/CXCL8/MIR155/CD36/TNFRSF11B/HLA-DQB1/PIK3CG/MMP9/GSTT1/NFKB1/BCL2/IL18/I…	145
DO	DOID:10952	nephritis	1.02674e-53	1.77727e-52	2.96833e-53	FBN1/WT1/COL3A1/FGFR1/EP300/MET/CDKN2A/MTHFR/FAS/PPARG/WAS/COL1A1/KIT/TGFBR2/APOE/CD40LG/TNFRSF1A/MTOR/SMAD3/IL6/TNF/CRP/MTR/GATA3/CDKN1B/ACE/IL10/FASLG/ABCA1/TGFB1/CTLA4/CD46/XDH/GREM1/IL1B/SHH/NR3C1/IFNG/PRF1/SERPINE1/EGF/CASP8/SMAD2/NOS3/IGF1R/CD40/TF/IL1RN/CCND2/HLA-DRB1/CCL2/MPO/VEGFA/IL2RA/EDN1/ITGA3/ITGB3/KITLG/TNFRSF11B/HLA-DQB1/MMP2/MIR125A/AGTR1/MMP9/IGFBP1/IGFBP3/IL18/PLG/IL1A/PTGS2/FN…	133
DO	DOID:3963	thyroid gland carcinoma	4.39736e-53	7.50605e-52	1.25363e-52	ATM/PTEN/APC/TP53/MLH1/KMT2D/CDH1/PIK3CA/SDHB/VHL/BRAF/RET/SDHD/HRAS/KRAS/MET/CDKN1C/AKT1/CDKN2A/PRKAR1A/MTHFR/FAS/PPARG/KIT/RB1/EGFR/SDHC/MTOR/LEP/IGF1/NRAS/TGFB3/CDKN1B/CTNNB1/TERT/EZH2/TGFB1/SERPINA1/WNT5A/ESR1/XIAP/LEPR/CXCR4/HIF1A/EGF/CAT/MIR21/TF/MYC/NKX2-1/CCL2/GSTM1/BRD4/VEGFA/RUNX2/CCND1/TFRC/MDM2/MMP2/MMP9/GSTT1/NFKB1/BCL2/PTGS2/FN1/NTRK1/FOXE1/CLDN1/ERBB2/MIR146A/LRP1/HDAC1/XRCC1/KDR/I…	114
DO	DOID:6432	pulmonary hypertension	1.80303e-52	3.03551e-51	5.0698e-52	PTEN/FGFR1/SMAD4/CASR/BMPR1A/PPARG/COL1A1/TGFBR2/APOE/EGFR/CD40LG/MTOR/TGFBR1/IL6/TNF/CRP/CDKN1B/ACE/TERT/IL10/ABCA1/TWIST1/TGFB1/CAV1/GJA1/CPS1/GREM1/SOD1/SERPINA1/IL1B/ESR1/CXCR4/ARG1/MAPK1/NOTCH3/HLA-B/HIF1A/SERPINE1/BMP2/HMOX1/MIR21/GATA4/CYP1A1/NOS3/EIF2AK3/CD40/MYC/IL1RN/CCL2/VEGFA/EDN1/HMGCR/HDAC4/MIR125A/AGTR1/MMP9/EPO/BCL2/NAMPT/EIF2AK2/PTGS2/CSF3/MAPK3/BMPR2/F3/PCNA/CLU/HDAC1/FGF2/THPO/…	110
DO	DOID:3770	pulmonary fibrosis	9.03184e-51	1.48597e-49	2.48182e-50	CDH1/SMAD4/LMNA/STAT3/EP300/AKT1/CDKN2A/PDGFRA/FAS/PPARG/COL1A1/TGFBR2/EGFR/TP63/IGF1/IL6/TNF/ACE/CTNNB1/SETD2/TERT/IGF2/FASLG/COL18A1/TWIST1/TGFB1/STAT1/CAV1/BDNF/PRKCD/IL1B/CXCR4/IFNG/SERPINE1/CAT/HSPD1/HMOX1/MIR21/IL1RN/ELANE/HLA-DRB1/CCL2/BRD4/VEGFA/IL2RA/EDN1/CXCL8/CD36/CCND1/IL6ST/GSTP1/YY1/MMP2/MMP9/NFKB1/ERBB3/IGFBP3/IL18/IL1A/PTGS2/NTRK2/NGF/IL4/NFE2L2/MIR30A/IL17A/HGF/F3/ERBB2/PARP1/SOC…	103
DO	DOID:4362	cervical cancer	9.06817e-51	1.48597e-49	2.48182e-50	PTEN/TP53/BRCA1/MSH2/MLH1/WT1/PTPN11/STK11/NBN/CDH1/SMAD4/SLC2A1/BRIP1/INS/HRAS/KRAS/MET/AKT1/CDKN2A/PDGFRA/MTHFR/FAS/RB1/EGFR/RAF1/ADAR/FGFR3/TYMP/SMAD3/TP63/IL6/TNF/ERCC2/H19/NRAS/ERCC5/CDKN1B/KMT2A/FOXP3/IL10/AKT3/CTLA4/IL1B/HOXB13/CXCR4/MAPK1/HLA-B/MIR21/SMAD2/CD40/MYC/FANCA/PRKN/HLA-DRB1/GSTM1/USP7/CCND1/TFRC/IL6ST/HLA-DQB1/MMP2/MTAP/PIK3CG/MMP9/GSTT1/NFKB1/BCL2/PTGS2/MAPK3/CD4/XRCC1/RAC1/CD…	100
DO	DOID:1883	hepatitis C	1.78955e-50	2.89389e-49	4.83327e-50	TP53/DICER1/PIK3CA/STAT3/HRAS/CDKN2A/MTHFR/FAS/PPARG/APOE/RB1/EGFR/ADIPOQ/MTOR/LEP/IGF1/IL6/CYP2D6/TNF/LDLR/GPC3/CDKN1B/ACE/TERT/FOXP3/IL10/HFE/IGF2/FASLG/TGFB1/STAT1/CTLA4/MAF/SERPINA1/IL1B/EPHX1/IFNG/PPARA/MAPK1/IRS1/HLA-B/HMOX1/MIR21/CASP8/ENG/CYP1A1/EIF2AK3/MIR122/MYC/IL1RN/TLR4/HLA-DRB1/CD27/CCL2/VEGFA/MPL/FASN/CXCL8/DDX3X/MDM2/HLA-DQB1/MMP9/NFKB1/PTPRC/NAMPT/IL18/EIF2AK2/IL1A/PTGS2/IL4/NFE2…	118
DO	DOID:10286	prostate carcinoma	4.02952e-50	6.43153e-49	1.07417e-49	ATM/BRCA2/PTEN/TP53/MSH2/BRIP1/INSR/BRAF/AR/STAT3/KRAS/MET/AKT1/PDGFRA/MTHFR/PPARG/COL1A1/EGFR/RAF1/BUB1B/ADIPOQ/TYMP/CYP19A1/MAP2K1/IGF1/COMT/CDKN1B/EZH2/RAD21/AKT3/STAT1/CAV1/ESR1/AMACR/AKT2/MAPK1/BMP4/EGF/BMP2/CASP8/IGF1R/MYC/ERCC1/VEGFA/SQSTM1/GSTP1/MMP2/ETV6/NFKB1/BCL2/PTGS2/IKBKB/MAPK3/NFKBIA/GNRHR/HGF/F3/PIK3CB/ERBB2/CLU/FGF2/SRC/XRCC1/SOD2/KDR/CHD1/SPP1/BAX/JUN/PTK2/MIR221/MAPK8/MIF/MMP14…	98
DO	DOID:9452	fatty liver disease	6.17833e-50	9.73483e-49	1.62588e-49	PTEN/FGFR1/SMAD4/INS/LMNA/INSR/STAT3/MET/MTHFR/FAS/PPARG/COL1A1/ACTB/APOE/CD40LG/ADIPOQ/LEP/IGF1/IL6/APOB/TNF/LDLR/CRP/ALB/EZH2/IL10/HFE/G6PD/ABCA1/TGFB1/CPS1/GHRL/ABCC2/PRKCD/SOD1/SERPINA1/IL1B/SHH/ALDH2/JAK2/LEPR/PPARA/ACACA/IRS1/SERPINE1/CAT/HMOX1/MIR21/VDR/ABCB1/IGF1R/AHCY/IL1RN/TLR4/SIRT1/CCL2/MIR34A/IKBKG/GSTM1/VEGFA/HMGCR/FASN/MIR155/TCF7L2/TNFRSF11B/TFRC/GSTP1/AGTR1/GSTT1/NFKB1/NAMPT/IL18…	111
DO	DOID:0050338	primary bacterial infectious disease	8.22123e-50	1.27897e-48	2.1361e-49	TP53/GLI3/AKT1/PPARG/APOE/EGFR/RAF1/CD40LG/ADIPOQ/TNFRSF1A/LEP/IGF1/IL6/APOB/TNF/GLI2/CRP/CFTR/ACE/FOXP3/ADA/IL10/CYP2C19/FASLG/TGFB1/CTLA4/MAF/GHRL/IL1B/SHH/PSMB8/CXCR4/IFNG/PRF1/HLA-B/SERPINE1/HSPD1/VDR/ABCB1/TF/IL1RN/TLR4/PRKN/HLA-DRB1/CD27/CCL2/GSTM1/VEGFA/SMO/IL2RA/CXCL8/MIR155/CD36/TNFRSF11B/HLA-DQB1/MMP9/GSTT1/NFKB1/BCL2/IL18/IL1A/PTGS2/IL4/NFE2L2/NFKBIA/MIR30A/IL17A/IL2/NAT2/HLA-A/SOCS1/A…	126
DO	DOID:1036	chronic leukemia	1.05548e-49	1.62148e-48	2.70814e-49	ATM/PTEN/TP53/WT1/CDH1/PIK3CA/WRN/VHL/AR/STAT3/AKT1/CDKN2A/CBL/RUNX1/KIT/CD40LG/ADIPOQ/GATA2/FGFR3/KDM6A/IL6/TNF/ALB/CDKN1B/ACE/CTNNB1/TERT/EZH2/STAT5B/MYCN/AKT3/STAT1/CTLA4/ASXL1/JAK2/CXCR4/AKT2/HLA-B/CDC42/MIR21/ENG/CD40/MYC/IL1RN/HLA-DRB1/MIR34A/MPO/VEGFA/HNRNPK/ABL1/MIR17/TNFAIP3/TET2/SQSTM1/KITLG/CCND1/XPC/TFRC/HLA-DQB1/GSTT1/NFKB1/PTPRC/B2M/EPO/BCL2/PRKAA1/RAD51/IL1A/MAPK3/FGF2/HLA-A/XRCC1/…	110
DO	DOID:0060122	integumentary system cancer	1.16383e-49	1.74432e-48	2.91331e-49	BRCA2/TP53/MSH2/MLH1/PTCH1/BAP1/FGFR2/PIK3CA/SLC2A1/STAT3/DNMT3B/MET/AKT1/CDKN2A/MSH3/RASA1/EGFR/FGFR3/TGFBR1/IGF1/IL6/ERCC2/CDKN1B/CTNNB1/TERT/SMARCA2/MYCN/CTLA4/PTCH2/SHH/TYR/AKT2/BMP4/HIF1A/FANCD2/BMP2/SMAD2/VDR/IGF1R/CD40/MYC/FANCA/CCL2/IKBKG/GSTM1/SMO/CXCL8/CTCF/XPA/CCND1/MMP2/MMP9/GSTT1/PTGS2/PCNA/XRCC1/CDKN2B/SOD2/CASP3/ICAM1/CHUK/CDKN1A/BAX/WNT1/MMP1/MUC1/CCL5/MC1R/THBS1/MMP14/POLH/MAPK14…	85
DO	DOID:4159	skin cancer	1.16383e-49	1.74432e-48	2.91331e-49	BRCA2/TP53/MSH2/MLH1/PTCH1/BAP1/FGFR2/PIK3CA/SLC2A1/STAT3/DNMT3B/MET/AKT1/CDKN2A/MSH3/RASA1/EGFR/FGFR3/TGFBR1/IGF1/IL6/ERCC2/CDKN1B/CTNNB1/TERT/SMARCA2/MYCN/CTLA4/PTCH2/SHH/TYR/AKT2/BMP4/HIF1A/FANCD2/BMP2/SMAD2/VDR/IGF1R/CD40/MYC/FANCA/CCL2/IKBKG/GSTM1/SMO/CXCL8/CTCF/XPA/CCND1/MMP2/MMP9/GSTT1/PTGS2/PCNA/XRCC1/CDKN2B/SOD2/CASP3/ICAM1/CHUK/CDKN1A/BAX/WNT1/MMP1/MUC1/CCL5/MC1R/THBS1/MMP14/POLH/MAPK14…	85
DO	DOID:3620	central nervous system cancer	1.23629e-49	1.8306e-48	3.0574e-49	ATM/BRCA2/PTEN/APC/TP53/MSH2/NF1/PTCH1/TSC2/CDH1/INS/VHL/BRAF/MET/NOTCH1/SUFU/CBS/CDKN2A/PDGFRA/MTHFR/FAS/RB1/EGFR/NOTCH2/SMARCB1/NF2/MTRR/MTR/L1CAM/CTNNB1/TERT/IL10/SMARCE1/IGF2/MYCN/RAD21/FASLG/CAV1/PTCH2/SHH/MAPT/IFNG/NOTCH3/BMP4/HIF1A/CAT/CASP8/ENG/MYC/STS/GSTM1/BTK/VEGFA/SMO/GPSM2/FASN/ITGA3/GAPDH/CCND1/YWHAE/MMP2/MMP9/GSTT1/ETV6/MEG3/BCL2/PTGS2/NTRK2/NTRK1/FADD/YAP1/DPP4/HGF/F3/ERBB2/PCNA/P…	100
DO	DOID:8947	diabetic retinopathy	7.52286e-49	1.10067e-47	1.83829e-48	PTEN/INS/HRAS/EP300/AKT1/MTHFR/PPARG/KIT/APOE/EGFR/ADIPOQ/PDGFRB/IGF1/IL6/APOB/TNF/CRP/ACE/IL10/HFE/CASP10/BDNF/SOD1/IL1B/IFNG/BMP4/HLA-B/HIF1A/SERPINE1/CAT/MIR21/ENG/VDR/NOS3/IGF1R/TLR4/HLA-DRB1/KDM1A/CCL2/GSTM1/LOX/VEGFA/EDN1/CXCL8/ITGB3/GAPDH/KITLG/HLA-DQB1/MMP2/PIK3CG/MMP9/GSTT1/NFKB1/EPO/IGFBP3/IL18/IL1A/NGF/NFE2L2/HGF/F3/CLDN1/CLU/MME/FGF2/PDGFB/SOD2/IL6R/VTN/CD59/CASP3/ICAM1/SERPINF1/SELE/…	90
DO	DOID:2462	retinal vascular disease	1.61398e-48	2.33363e-47	3.89754e-48	PTEN/INS/HRAS/EP300/AKT1/MTHFR/PPARG/KIT/APOE/EGFR/ADIPOQ/PDGFRB/IGF1/IL6/APOB/TNF/CRP/ACE/CTNNB1/IL10/HFE/CASP10/BDNF/SOD1/IL1B/IFNG/BMP4/HLA-B/HIF1A/SERPINE1/CAT/MIR21/ENG/VDR/NOS3/IGF1R/TLR4/HLA-DRB1/KDM1A/CCL2/GSTM1/LOX/VEGFA/EDN1/CXCL8/ITGB3/GAPDH/KITLG/HLA-DQB1/MMP2/PIK3CG/MMP9/GSTT1/NFKB1/EPO/IGFBP3/IL18/IL1A/NGF/NFE2L2/HGF/F3/CLDN1/CLU/MME/FGF2/PDGFB/SOD2/KDR/IL6R/VTN/CD59/CASP3/ICAM1/SER…	92
DO	DOID:12449	aplastic anemia	2.51382e-48	3.59242e-47	5.99993e-48	ATM/BRCA2/TP53/BRCA1/BLM/WT1/NBN/BRIP1/PALB2/FAS/KIT/CD40LG/ERCC4/GATA2/FANCC/RAD51C/MTOR/ATR/TNF/GATA1/GATA3/CYP3A4/TERT/FOXP3/IL10/HFE/FASLG/SBDS/TGFB1/DKC1/CTLA4/XRCC2/JAK2/EPHX1/IFNG/PRF1/HLA-B/FANCD2/CYP1A1/TINF2/FANCI/TERC/RMRP/FANCA/RPS19/HLA-DRB1/RPL5/GSTM1/RPL11/FANCB/ITGB3/KITLG/GSTP1/HLA-DQB1/FANCG/GSTT1/FANCL/EPO/RAD51/CALR/FANCE/FANCF/NQO1/SLX4/THPO/HLA-A/HSPA9/CD59/CSF3R/NOS2/CD55/C…	82
DO	DOID:10591	pre-eclampsia	5.9461e-48	8.39972e-47	1.40289e-47	AR/CDKN1C/MTHFR/FAS/PPARG/APOE/CD40LG/NOTCH2/ADIPOQ/LEP/IGF1/IL6/TNF/ERCC2/CRP/CP/COMT/TGFB3/ALB/CFTR/ACE/CYP17A1/ADA/IL10/IGF2/FASLG/TGFB1/CTLA4/CD46/XDH/SOD1/SERPINA1/ESR1/TFAP2A/LEPR/EPHX1/POMC/ARG1/IFNG/VCAN/MAPK1/HIF1A/SERPINE1/CAT/HMOX1/ENG/NOS3/CD40/IL1RN/TLR4/CCL2/GSTM1/VEGFA/EDN1/CXCL8/MIR155/TNFRSF11B/IL6ST/GSTP1/PPARD/HLA-DQB1/MMP2/AGTR1/MMP9/GSTT1/NR1H2/IGFBP1/NAMPT/CALR/IL18/GPX1/KIS…	127
DO	DOID:9741	biliary tract disease	5.19459e-47	7.25472e-46	1.21166e-46	ATM/PTEN/TP53/CDH1/UGT1A1/JAG1/CDKN2A/FAS/GJB2/PPARG/COL1A1/APOE/POT1/ADIPOQ/PDGFRB/NF2/IGF1/IL6/TNF/GLI2/NRAS/CP/ALB/CFTR/ACE/G6PD/ABCA1/RRAS/TGFB1/CTLA4/HNF1A/XDH/ABCC2/SERPINA1/SHH/ESR1/ARG1/MAPK1/ABCB11/HIF1A/CAT/HMOX1/SHBG/ENG/VDR/NOS3/ABCB1/HLA-DRB1/CCL2/GSTM1/VEGFA/EDN1/CYP3A5/CXCL8/MIR155/GSTP1/HLA-DQB1/MMP2/PRKAA1/IL18/IL1A/IL4/NFE2L2/GNRHR/HGF/F3/NQO1/CLDN1/PCNA/MME/FGF2/PDGFB/HMGB1/ICA…	99
DO	DOID:8719	in situ carcinoma	5.51381e-47	7.61401e-46	1.27167e-46	ATM/BRCA2/PTEN/TP53/BRCA1/MSH2/MLH1/CDH1/SMAD4/AR/STAT3/KRAS/AKT1/CDKN2A/PDGFRA/RB1/CTNNA1/TYMP/CYP19A1/TP63/IGF1/CDKN1B/CTNNB1/TERT/CDK4/FASLG/CAV1/CD46/IL1B/ESR1/XIAP/AMACR/HOXB13/HIF1A/MIR21/TERC/CCND2/FGF8/HLA-DRB1/VEGFA/CCND1/GSTP1/MMP2/MMP9/ERBB3/BCL2/IGFBP3/PTGS2/FANCF/ERBB2/PCNA/LRP1/HDAC1/SRC/XRCC1/CDKN2B/SOCS1/CSF1R/ALOX5/ESR2/RARB/CDKN1A/PTK2/ERBB4/PDCD1/CD274/HDAC6/AKR1C3/IGF2R/HDAC2/…	83
DO	DOID:612	primary immunodeficiency disease	1.0293e-46	1.40557e-45	2.34753e-46	ATM/TP53/NBN/CDH1/UGT1A1/STAT3/DNMT3B/MET/PRKAR1A/FAS/WAS/APOE/CD40LG/ADAR/TNFRSF1A/GATA2/PIK3R1/ATR/IL6/PLCG2/TNF/LIG4/EPCAM/PIK3CD/KMT2A/FOXP3/ADA/IL10/FASLG/RAG1/SBDS/STAT1/CTLA4/CAV1/CD46/SERPINA1/XIAP/JAK2/CXCR4/IFNG/ITK/PRF1/SETBP1/BMP2/GLS/CASP8/VDR/ABCB1/CD40/MYC/RMRP/TLR4/HLA-DRB1/CD27/IKBKG/BTK/IL2RA/ABL1/TNFAIP3/TET2/JAK3/TCF7L2/PRKDC/TNFRSF11B/TFRC/IL6ST/DDX3X/YY1/HLA-DQB1/PIK3CG/IL7R…	134
DO	DOID:289	endometriosis	1.46279e-46	1.9746e-45	3.29791e-46	WT1/FGFR2/AR/DNMT3B/KRAS/DNMT1/CDKN2A/RUNX1/RB1/LEP/DNMT3A/CYP19A1/IGF1/IL6/TNF/L1CAM/CTNNB1/EZH2/FOXP3/IL10/FASLG/IL1B/ESR1/LEPR/IFNG/CAT/CYP1A1/IL1RN/STS/HLA-DRB1/CCL2/VEGFA/CXCL8/CD36/CCND1/MMP2/MMP9/BCL2/IGFBP1/IGFBP3/IL18/IL1A/PTGS2/IL4/NFKBIA/IL17A/XRCC4/XRCC1/KDR/IL6R/ICAM1/BAX/SERPINF1/PTK2/MMP1/CCL5/IL1R1/TNFRSF1B/IL12RB1/CSF1/MIF/MMP14/HDAC2/MMP3/LTA/PGR/PLK1/TNC/RELA/PLAU/LYN/CXCR2/EGR…	78
DO	DOID:3388	periodontal disease	1.47814e-46	1.9746e-45	3.29791e-46	MET/CDKN2A/PPARG/COL1A1/CD40LG/IL6/TNF/CRP/SMC3/ACE/TERT/FOXP3/IL10/TGFB1/CTLA4/IL1B/ESR1/ALDH2/IFNG/PPARA/HLA-B/SERPINE1/CYP1A1/VDR/ABCB1/IL1RN/ELANE/TLR4/GNRH1/CCL2/MPO/GSTM1/VEGFA/IL2RA/EDN1/CXCL8/TNFRSF11B/HLA-DQB1/MMP2/AGTR1/MMP9/GSTT1/NFKB1/NAMPT/IL18/IL1A/PTGS2/NTRK1/PLAT/IL4/IL17A/IL2/HGF/TNFSF11/CLDN1/ODC1/MME/NAT2/FGF2/HLA-A/CDKN2B/CASP3/HMGB1/NOS2/TLR2/REST/SELE/TIMP1/PDCD1/MMP1/CCL5/P…	91
DO	DOID:4138	bile duct disease	1.53548e-46	2.02915e-45	3.38901e-46	ATM/PTEN/TP53/CDH1/UGT1A1/JAG1/CDKN2A/FAS/GJB2/PPARG/COL1A1/APOE/POT1/ADIPOQ/PDGFRB/NF2/IGF1/IL6/TNF/GLI2/NRAS/CP/ALB/CFTR/ACE/G6PD/ABCA1/RRAS/TGFB1/CTLA4/HNF1A/XDH/ABCC2/SERPINA1/SHH/ESR1/ARG1/MAPK1/ABCB11/HIF1A/CAT/HMOX1/SHBG/ENG/VDR/NOS3/ABCB1/HLA-DRB1/CCL2/GSTM1/VEGFA/EDN1/CYP3A5/CXCL8/MIR155/GSTP1/HLA-DQB1/MMP2/PRKAA1/IL18/IL1A/IL4/NFE2L2/GNRHR/HGF/F3/NQO1/CLDN1/PCNA/MME/PDGFB/HMGB1/ICAM1/SP…	98
DO	DOID:8618	oral cavity cancer	1.56064e-46	2.04046e-45	3.4079e-46	ATM/PTEN/TP53/KMT2D/DICER1/CDH1/SLC2A1/AXIN2/DNMT3B/MET/DNMT1/CDKN2A/MTHFR/KIT/EGFR/BUB1B/FGFR3/TP63/IL6/CDC73/CDKN1B/CTNNB1/TERT/EZH2/IL10/RAD21/CXCR4/MAPK1/SERPINE1/CTSD/CYP1A1/CCL2/GSTM1/ABL1/TET2/MIR155/GAPDH/CCND1/GSTP1/MDM2/FLT3/CDH3/MMP2/MMP9/GSTT1/CYP24A1/BCL2/CALR/PTGS2/NTRK1/NGF/MAPK3/IL2/XRCC4/ERBB2/PCNA/FGF2/KDR/SNAI2/GSK3B/CDKN1A/ERBB4/PDCD1/MIR221/MUC1/CTNND1/DDR2/SOX4/MIR222/PLCG1/…	82
DO	DOID:0060116	sensory system cancer	1.63264e-46	2.09012e-45	3.49084e-46	ATM/BRCA2/TP53/NF1/BAP1/KCNH2/WT1/NBN/PIK3CA/LMNA/VHL/BRAF/CHEK2/AR/HRAS/BMPR1A/CDKN1C/AKT1/CDKN2A/MTHFR/FAS/KIT/TGFBR2/RB1/RAF1/SMARCB1/IGF1/CRP/MTR/EPCAM/GATA1/CDKN1B/TERT/CDK4/MYCN/IL1B/WNT5A/SLC19A1/TFAP2A/IFNG/MAPK1/BMP4/IRS1/HLA-B/HIF1A/SERPINE1/CASP8/ABCB1/MYC/VEGFA/RUNX2/KITLG/CCND1/MDM2/MMP2/NFKB1/BCL2/IGFBP3/NTRK2/NTRK1/MAPK3/BMPR2/HMGA2/TYMS/ERBB2/PCNA/CLU/HDAC1/KDR/CDK6/CASP3/ICAM1/NO…	87
DO	DOID:2174	ocular cancer	1.63264e-46	2.09012e-45	3.49084e-46	ATM/BRCA2/TP53/NF1/BAP1/KCNH2/WT1/NBN/PIK3CA/LMNA/VHL/BRAF/CHEK2/AR/HRAS/BMPR1A/CDKN1C/AKT1/CDKN2A/MTHFR/FAS/KIT/TGFBR2/RB1/RAF1/SMARCB1/IGF1/CRP/MTR/EPCAM/GATA1/CDKN1B/TERT/CDK4/MYCN/IL1B/WNT5A/SLC19A1/TFAP2A/IFNG/MAPK1/BMP4/IRS1/HLA-B/HIF1A/SERPINE1/CASP8/ABCB1/MYC/VEGFA/RUNX2/KITLG/CCND1/MDM2/MMP2/NFKB1/BCL2/IGFBP3/NTRK2/NTRK1/MAPK3/BMPR2/HMGA2/TYMS/ERBB2/PCNA/CLU/HDAC1/KDR/CDK6/CASP3/ICAM1/NO…	87
DO	DOID:2316	brain ischemia	2.67107e-46	3.38427e-45	5.65229e-46	PTEN/NF1/FGFR1/AXIN2/LMNA/RET/STAT3/ERCC6/EP300/AKT1/FAS/CBL/PPARG/APOE/TNFRSF1A/IGF1/TNF/CRP/CP/TERT/IL10/CCNH/G6PD/FASLG/TGFB1/CAV1/GJA1/PRKCD/SOD1/IL1B/NR3C1/ESR1/JAK2/MAPT/AIFM1/HIF1A/SERPINE1/CAT/HMOX1/CASP8/NOS3/ABCB1/IGF1R/IL1RN/ELANE/ERCC1/TLR4/KDM1A/CCL2/PRKACA/VEGFA/EDN1/PRL/CEBPA/MIR155/ITGB3/IL6ST/MDM2/MMP2/AGTR1/MMP9/NFKB1/EPO/BCL2/NAMPT/IL18/PTGS2/IKBKB/PLAT/CSF3/FADD/IL17A/NQO1/PCN…	127
DO	DOID:0060058	lymphoma	4.79739e-45	6.01632e-44	1.00482e-44	ATM/TP53/MLH1/DICER1/NBN/RAD50/MET/CDKN2A/MTHFR/FAS/MRE11/CD40LG/PIK3R1/IL6/MTRR/CDKN1B/KMT2A/TERT/EZH2/IL10/CASP10/CTLA4/IL1B/JAK2/EPHX1/CXCR4/PRF1/HIF1A/MIR21/FOXP1/ABCB1/CD40/MYC/IL1RN/GSTM1/BTK/CXCL8/MIR155/CCND1/IL6ST/GSTP1/MDM2/HLA-DQB1/MMP2/PIK3CG/MMP9/GSTT1/BCL2/CALR/IL18/GPX1/PTGS2/IL4/NFKBIA/CD4/CLU/CDKN2B/SOD2/MYD88/BCR/CASP3/ICAM1/MALT1/BAX/JUN/CARD11/SELE/PDCD1/PAX5/IL13/MGMT/CD274/A…	89
DO	DOID:1398	parasitic infectious disease	2.80205e-44	3.4785e-43	5.80967e-44	MET/CBS/FAS/COL1A1/APOE/HPRT1/CD40LG/TNFRSF1A/GNAS/IL6/TNF/CRP/ACE/FOXP3/ADA/IL10/G6PD/CYP2C19/FASLG/COL18A1/TGFB1/CTLA4/SOD1/IL1B/SLC19A1/IFNG/MAPK1/HLA-B/CAT/HMOX1/ENG/CYP1A1/FOXP1/NOS3/ABCB1/IL1RN/TLR4/HLA-DRB1/CCL2/GSTM1/VEGFA/IL2RA/EDN1/CXCL8/CD36/GSTP1/MDM2/HLA-DQB1/MMP2/GSTT1/EPO/BCL2/IL18/PTGS2/NTRK1/IL4/NFE2L2/MAPK3/NFKBIA/IL17A/IL2/F3/MYD88/CASP3/ICAM1/NOS2/CSF2/TLR2/BAX/MMP1/CCL5/IL13/…	99
DO	DOID:6000	congestive heart failure	5.35335e-44	6.57927e-43	1.09885e-43	TP53/KCNH2/KCNQ1/SLC2A1/LMNA/UGT1A1/CHEK2/EP300/DNMT1/FAS/CBL/PPARG/APOE/CD40LG/ADIPOQ/TNFRSF1A/MTOR/LEP/IGF1/IL6/CYP2D6/TNF/CRP/ALB/ACE/IL10/RYR2/HFE/FASLG/TGFB1/STAT1/CAV1/GJA1/GHRL/SOD1/NR3C1/CYP11B1/CYP27B1/LEPR/POMC/IFNG/MYBPC3/HLA-B/HIF1A/CAT/HSPD1/HMOX1/MIR21/ENG/FOXP1/NOS3/GNAQ/TLR4/CCL2/TNNT2/PRKACA/MIR34A/PTH/MPO/LOX/VEGFA/EDN1/CEBPA/HDAC4/TNFRSF11B/IL6ST/YY1/MMP2/AGTR1/MMP9/EPO/BCL2/IG…	132
DO	DOID:3748	esophagus squamous cell carcinoma	9.41207e-44	1.14529e-42	1.91282e-43	ATM/BRCA2/TP53/BRCA1/MSH2/MLH1/PTCH1/KMT2D/WT1/DNMT3B/KRAS/CDKN2A/MTHFR/FAS/RUNX1/EGFR/KDM6A/CYP1B1/WWOX/TERT/EZH2/IL10/CAV1/JAK2/IDH2/CXCR4/SERPINE1/KMT2C/CYP1A1/ERCC1/FANCA/GSTM1/CXCL8/TNFAIP3/TET2/XPA/RUNX2/CCND1/XPC/GSTP1/MDM2/MMP2/MMP9/GSTT1/CYP24A1/BCL2/WRAP53/PBX1/CALR/IL18/KISS1/PTGS2/DPP4/XRCC1/CDKN2B/SOCS1/SHMT1/RHOA/MBD4/SPEN/RARB/CDKN1A/BAX/MAP3K1/BMP6/SELE/DCC/ERBB4/MIR31/MGMT/MMP14/…	81
DO	DOID:2921	glomerulonephritis	1.53929e-43	1.85469e-42	3.09764e-43	FBN1/WT1/COL3A1/FGFR1/EP300/MTHFR/FAS/PPARG/WAS/COL1A1/KIT/TGFBR2/APOE/CD40LG/TNFRSF1A/MTOR/SMAD3/IL6/TNF/CRP/MTR/CDKN1B/ACE/IL10/ABCA1/TGFB1/CTLA4/CD46/IL1B/SHH/NR3C1/IFNG/PRF1/SERPINE1/EGF/SMAD2/IGF1R/CD40/TF/IL1RN/HLA-DRB1/CCL2/MPO/VEGFA/EDN1/ITGA3/ITGB3/KITLG/TNFRSF11B/HLA-DQB1/MMP2/MIR125A/AGTR1/MMP9/IGFBP1/IGFBP3/IL18/PLG/IL1A/FN1/NGF/IL4/ACTN4/NQO1/CLU/MME/PDGFB/SOD2/CSF1R/CD59/ICAM1/SPP1/…	106
DO	DOID:399	tuberculosis	4.13495e-43	4.93384e-42	8.24032e-43	TP53/AKT1/PPARG/APOE/EGFR/RAF1/CD40LG/ADIPOQ/IL6/TNF/CRP/ACE/FOXP3/ADA/IL10/CYP2C19/FASLG/TGFB1/CTLA4/MAF/IL1B/CXCR4/IFNG/PRF1/HLA-B/VDR/ABCB1/TF/IL1RN/TLR4/PRKN/HLA-DRB1/CD27/CCL2/GSTM1/IL2RA/CXCL8/CD36/HLA-DQB1/MMP9/GSTT1/NFKB1/BCL2/IL18/IL1A/IL4/NFE2L2/NFKBIA/MIR30A/IL17A/IL2/NAT2/HLA-A/SOCS1/ALOX5/IL6R/ICAM1/SPP1/NOS2/CREB1/CALCA/TLR2/JUN/PDCD1/MMP1/IFNA1/CCL5/IL13/CD274/PIK3C3/TNFRSF1B/IL12R…	96
DO	DOID:9455	lipid storage disease	6.36661e-43	7.52362e-42	1.25657e-42	PTEN/FGFR1/SMAD4/INS/LMNA/INSR/STAT3/MET/MTHFR/FAS/PPARG/COL1A1/ACTB/APOE/CD40LG/ADIPOQ/LEP/IGF1/IL6/APOB/TNF/LDLR/CRP/ALB/ACE/EZH2/IL10/HFE/G6PD/ABCA1/SBDS/TGFB1/CPS1/GHRL/ABCC2/PRKCD/SOD1/SERPINA1/IL1B/SHH/ALDH2/JAK2/LEPR/PPARA/ACACA/IRS1/SERPINE1/CAT/TPP1/HMOX1/CTSD/MIR21/VDR/NOS3/ABCB1/IGF1R/AHCY/IL1RN/TLR4/SIRT1/CCL2/MIR34A/IKBKG/GSTM1/VEGFA/HMGCR/FASN/MIR155/TCF7L2/TNFRSF11B/TFRC/GSTP1/AGTR…	120
DO	DOID:8398	osteoarthritis	6.48361e-43	7.58891e-42	1.26747e-42	FGFR1/SLC2A1/INS/JAG1/BMPR1A/NOTCH1/CDKN2A/FAS/PPARG/COL1A1/TGFBR2/ADIPOQ/LEP/PIK3R1/SMAD3/CYP19A1/TGFBR1/IGF1/IL6/APOB/TNF/CRP/ACE/IL10/HFE/IGF2/FASLG/TGFB1/CAV1/MAF/PRKCD/SERPINA1/IL1B/ESR1/POMC/MAPK1/BMP4/HIF1A/SERPINE1/BMP2/HMOX1/ENG/VDR/IGF1R/IL1RN/SIRT1/SOX9/MIR34A/VEGFA/EDN1/CXCL8/TNFAIP3/CD36/MALAT1/TNFRSF11B/MMP2/MMP9/NFKB1/B2M/BCL2/IGFBP3/NAMPT/IL1A/PTGS2/FN1/IKBKB/MAPK3/IL17A/TNFSF11/M…	106
DO	DOID:3454	brain infarction	1.84046e-42	2.1339e-41	3.56396e-42	DICER1/SLC2A1/ERCC6/PDGFRA/MTHFR/RUNX1/APOE/ADIPOQ/TNFRSF1A/MTOR/PDGFRB/DNMT3A/IL6/APOB/TNF/LDLR/CRP/EPCAM/ALB/ACE/IGF2/TGFB1/BDNF/GHRL/SOD1/IL1B/SHH/NR3C1/ALDH2/MAPT/AIFM1/MAPK1/HIF1A/SERPINE1/HMOX1/MIR21/CYP1A1/NOS3/CD40/IL1RN/ELANE/TLR4/SIRT1/CCL2/MPO/GSTM1/VEGFA/SMO/HDAC4/GAPDH/TNFRSF11B/MMP9/IL7R/NFKB1/EPO/BCL2/IGFBP3/NAMPT/IL18/PLAT/IL4/CSF3/FADD/NFE2L2/MAPK3/NFKBIA/MIR30A/HGF/F3/NQO1/FGF2/…	100
DO	DOID:1100	ovarian disease	6.47156e-42	7.43323e-41	1.24147e-41	PTEN/INS/LMNA/INSR/AR/ERCC6/KRAS/AKT1/MTHFR/PPARG/RASA1/CD40LG/ADIPOQ/LEP/PIK3R1/CYP19A1/TP63/IGF1/IL6/TNF/H19/CRP/COMT/CDKN1B/ACE/CYP17A1/IL10/HFE/IGF2/ABCA1/FTO/GHRL/XRCC2/IL1B/NR3C1/ESR1/CYP11B1/LEPR/POMC/AKT2/IRS1/SERPINE1/FANCM/SRD5A2/HMOX1/SHBG/CYP1A1/VDR/NOS3/IL1RN/FANCA/GNAQ/STS/PTH/GSTM1/VEGFA/HMGCR/PRL/CXCL8/ITGB3/CD36/KITLG/TCF7L2/TNFRSF11B/IL6ST/GSTP1/MMP2/MMP9/GSTT1/BCL2/IGFBP1/NAMPT…	109
DO	DOID:2893	cervix carcinoma	1.95904e-41	2.22932e-40	3.72333e-41	PTEN/TP53/MSH2/MLH1/WT1/STK11/NBN/CDH1/SMAD4/SLC2A1/BRIP1/INS/KRAS/MET/AKT1/CDKN2A/MTHFR/FAS/RB1/EGFR/RAF1/ADAR/FGFR3/TYMP/SMAD3/TP63/IL6/ERCC2/H19/ERCC5/CDKN1B/FOXP3/AKT3/CTLA4/CXCR4/MAPK1/MIR21/SMAD2/CD40/MYC/HLA-DRB1/GSTM1/USP7/CCND1/TFRC/IL6ST/HLA-DQB1/MMP2/MTAP/PIK3CG/MMP9/GSTT1/NFKB1/BCL2/PTGS2/MAPK3/CD4/XRCC1/RAC1/CDKN2B/SOD2/CSF1R/CDKN1A/BAX/FOS/JUN/PTK2/MMP1/MGMT/MMP14/CD28/MMP3/PTGS1/FG…	78
DO	DOID:127	leiomyoma	2.41541e-41	2.72343e-40	4.54858e-41	PTEN/TP53/TSC2/FH/AR/KRAS/CDKN2A/PPARG/COL1A1/EGFR/TNFRSF1A/CYP19A1/TGFBR1/IGF1/IL6/TNF/ERCC2/COMT/TGFB3/CDKN1B/ACE/L1CAM/CYP17A1/TERT/EZH2/IGF2/FASLG/TGFB1/CAV1/IL1B/SHH/ESR1/VCAN/EGF/MIR21/CYP1A1/NOS3/IGF1R/MYC/MPO/GSTM1/VEGFA/XPA/CCND1/MMP2/BCL2/MAPK3/HMGA2/XRCC4/PCNA/FGF2/PDGFB/XRCC1/PARP1/FOXO1/ESR2/CDKN1A/PTHLH/BAX/PTK2/MIR221/MUC1/PGR/RXRA/PLAU/FGF7/CD34/PECAM1/EGR1/CD44/OGG1/BCL2L1	72
DO	DOID:1575	rheumatic disease	2.55746e-41	2.80636e-40	4.68708e-41	PTEN/FBN1/COL3A1/WRN/LMNA/INSR/HRAS/EP300/MET/AKT1/PDGFRA/FAS/COL1A1/TGFBR2/ADIPOQ/PDGFRB/SMAD3/TGFBR1/IGF1/IL6/CYP2D6/TNF/CRP/ACE/IL10/TGFB1/CTLA4/CAV1/BDNF/SOD1/IL1B/ESR1/JAK2/CXCR4/IFNG/MAPK1/SERPINE1/CASP8/SMAD2/ENG/NOS3/CD40/IL1RN/TLR4/HLA-DRB1/CCL2/GSTM1/VEGFA/EDN1/ABL1/TNFAIP3/MMP2/AGTR1/MMP9/PTPRC/IGFBP3/IL1A/PTGS2/NGF/IL4/MAPK3/DPP4/IL17A/IL2/HGF/CLU/NAT2/FGF2/PDGFB/PARP1/KDR/CASP3/HMGB1…	103
DO	DOID:418	systemic scleroderma	2.55746e-41	2.80636e-40	4.68708e-41	PTEN/FBN1/COL3A1/WRN/LMNA/INSR/HRAS/EP300/MET/AKT1/PDGFRA/FAS/COL1A1/TGFBR2/ADIPOQ/PDGFRB/SMAD3/TGFBR1/IGF1/IL6/CYP2D6/TNF/CRP/ACE/IL10/TGFB1/CTLA4/CAV1/BDNF/SOD1/IL1B/ESR1/JAK2/CXCR4/IFNG/MAPK1/SERPINE1/CASP8/SMAD2/ENG/NOS3/CD40/IL1RN/TLR4/HLA-DRB1/CCL2/GSTM1/VEGFA/EDN1/ABL1/TNFAIP3/MMP2/AGTR1/MMP9/PTPRC/IGFBP3/IL1A/PTGS2/NGF/IL4/MAPK3/DPP4/IL17A/IL2/HGF/CLU/NAT2/FGF2/PDGFB/PARP1/KDR/CASP3/HMGB1…	103
DO	DOID:419	scleroderma	2.55746e-41	2.80636e-40	4.68708e-41	PTEN/FBN1/COL3A1/WRN/LMNA/INSR/HRAS/EP300/MET/AKT1/PDGFRA/FAS/COL1A1/TGFBR2/ADIPOQ/PDGFRB/SMAD3/TGFBR1/IGF1/IL6/CYP2D6/TNF/CRP/ACE/IL10/TGFB1/CTLA4/CAV1/BDNF/SOD1/IL1B/ESR1/JAK2/CXCR4/IFNG/MAPK1/SERPINE1/CASP8/SMAD2/ENG/NOS3/CD40/IL1RN/TLR4/HLA-DRB1/CCL2/GSTM1/VEGFA/EDN1/ABL1/TNFAIP3/MMP2/AGTR1/MMP9/PTPRC/IGFBP3/IL1A/PTGS2/NGF/IL4/MAPK3/DPP4/IL17A/IL2/HGF/CLU/NAT2/FGF2/PDGFB/PARP1/KDR/CASP3/HMGB1…	103
DO	DOID:4989	pancreatitis	2.86103e-41	3.11168e-40	5.19702e-41	CASR/KRAS/MET/CDKN2A/MTHFR/PPARG/KIT/ADIPOQ/TNFRSF1A/LEP/IL6/TNF/NRAS/CRP/CFTR/ACE/IL10/TGFB1/CTLA4/CD46/XDH/SOD1/SERPINA1/IL1B/ALDH2/LEPR/ARG1/IFNG/SERPINE1/EGF/ENG/CYP1A1/TF/IL1RN/TLR4/HLA-DRB1/CCL2/MPO/GSTM1/VEGFA/SMO/IL2RA/EDN1/CXCL8/MIR155/GSTP1/MDM2/HLA-DQB1/MMP2/MMP9/GSTT1/IL18/PTGS2/NFKBIA/IL17A/CD4/F3/PDGFB/SOD2/CD59/CASP3/HMGB1/ICAM1/SPP1/HSPB1/NOS2/CALCA/TLR2/ADH1B/SELE/CCL5/VCAM1/EDNR…	90
DO	DOID:1040	chronic lymphocytic leukemia	8.41526e-41	9.07224e-40	1.51521e-40	ATM/PTEN/TP53/MLH1/CHEK2/STAT3/DNMT3B/AKT1/CDKN2A/MTHFR/FAS/CD40LG/NOTCH2/SMARCB1/TP63/GNAS/IL6/TNF/CDKN1B/TERT/CDK4/FASLG/COL18A1/TGFB1/STAT1/PRKCD/IL1B/JAK2/DMD/CXCR4/IFNG/SERPINE1/MIR21/FOXP1/CD40/MYC/IL1RN/CCL2/MIR34A/GSTM1/VEGFA/CXCL8/TNFAIP3/MIR155/JAK3/CCND1/NT5E/TFRC/GSTP1/MDM2/LAMA5/PIK3CG/MMP9/GSTT1/B2M/EPO/BCL2/RAD51/GPX1/EIF2AK2/PTGS2/IKBKB/PLAT/IL4/NFE2L2/DPP4/CD4/IL2/TNFSF11/MME/FGF…	101
DO	DOID:0060005	autoimmune disease of endocrine system	1.19394e-40	1.27596e-39	2.13106e-40	TP53/INS/DNMT1/MTHFR/FAS/GJB2/PPARG/CD40LG/ADIPOQ/GNAS/IGF1/IL6/TNF/FOXP3/IL10/FASLG/CTLA4/GJA1/IL1B/CYP27B1/IFNG/PPARA/HLA-B/SERPINE1/CAT/CASP8/CYP1A1/VDR/IGF1R/CD40/NKX2-1/HLA-DRB1/CCL2/VEGFA/IL2RA/EDN1/CXCL8/TSHR/ITGB3/GSTP1/HLA-DQB1/NFKB1/PTPRC/BCL2/IL18/IL1A/PTGS2/IL4/IL17A/IL2/HLA-A/XRCC1/IL6R/ICAM1/TG/ESR2/BAX/SELE/CCL5/IL13/CD274/TNFRSF1B/CCR5/HLA-C/CXCL10/LTA/SLC5A5/IL3/HLA-DQA1/TNFRSF9/…	72
DO	DOID:26	pancreas disease	1.5577e-40	1.65036e-39	2.75637e-40	CASR/KRAS/MET/CDKN2A/MTHFR/PPARG/KIT/ADIPOQ/TNFRSF1A/LEP/HNF1B/IL6/TNF/NRAS/CRP/CFTR/ACE/IL10/TGFB1/CTLA4/CD46/XDH/SOD1/SERPINA1/IL1B/ALDH2/LEPR/ARG1/IFNG/SERPINE1/EGF/ENG/CYP1A1/TF/IL1RN/TLR4/HLA-DRB1/CCL2/MPO/GSTM1/VEGFA/SMO/IL2RA/EDN1/CXCL8/MIR155/GSTP1/MDM2/HLA-DQB1/MMP2/MMP9/GSTT1/IL18/PTGS2/NFKBIA/IL17A/CD4/F3/PDGFB/SOD2/CD59/CASP3/HMGB1/ICAM1/SPP1/HSPB1/NOS2/CALCA/TLR2/ADH1B/SELE/CCL5/VCAM…	92
DO	DOID:3069	malignant astrocytoma	2.30408e-40	2.42027e-39	4.04225e-40	ATM/TP53/NF1/ATRX/WT1/PTPN11/POLE/LZTR1/BRAF/STAT3/HRAS/KRAS/CDKN1C/AKT1/CDKN2A/MTHFR/FAS/MRE11/KIT/RB1/ADAR/PDGFRB/PIK3R1/IL6/MAP2K2/NRAS/MTR/PIK3CD/CDKN1B/L1CAM/EZH2/CDK4/IGF2/AKT3/AKT2/EGF/MIR21/IGF1R/MYC/IDH1/STS/CCL2/RPL5/GSTM1/CXCL8/CCND1/GSTP1/MDM2/MMP2/MMP9/BCL2/NAMPT/PTGS2/NFKBIA/PIK3CB/PDGFB/KDR/CDK6/CASP3/ICAM1/RHOA/CDKN1A/BAX/PTK2/MMP1/MIR221/PROM1/IFNB1/MGMT/MIF/MIR222/IGFBP2/MMP3/CT…	87
DO	DOID:3211	lysosomal storage disease	4.20143e-40	4.3759e-39	7.30846e-40	PTEN/FGFR1/SMAD4/INS/LMNA/INSR/MITF/STAT3/MET/MTHFR/FAS/PPARG/COL1A1/ACTB/APOE/CD40LG/ADIPOQ/LEP/IGF1/IL6/APOB/TNF/LDLR/CRP/ALB/ACE/EZH2/IL10/HFE/G6PD/ABCA1/SBDS/TGFB1/CPS1/GHRL/ABCC2/PRKCD/SOD1/SERPINA1/IL1B/SHH/GUSB/ALDH2/JAK2/LEPR/PPARA/ACACA/IRS1/SERPINE1/CAT/GNE/TPP1/HMOX1/CTSD/MIR21/VDR/NOS3/ABCB1/IGF1R/AHCY/IL1RN/TLR4/SIRT1/CCL2/MIR34A/IKBKG/GSTM1/VEGFA/HMGCR/FASN/MIR155/TCF7L2/TNFRSF11B/T…	125
DO	DOID:1176	bronchial disease	1.15819e-39	1.19615e-38	1.99776e-39	CDH1/MTHFR/FAS/EGFR/FANCC/LEP/IL6/CYP2D6/TNF/CRP/GATA3/CFTR/ACE/FOXP3/ADA/IL10/TGFB1/STAT1/CTLA4/BDNF/MAF/XDH/SOD1/SERPINA1/IL1B/NR3C1/MYLK/EPHX1/ARG1/IFNG/ITK/PRF1/HLA-B/SERPINE1/CAT/HSPD1/HMOX1/SMAD2/CYP1A1/VDR/NOS3/ABCB1/CD40/IL1RN/TLR4/HLA-DRB1/CCL2/MPO/GSTM1/VEGFA/IL2RA/EDN1/HMGCR/CXCL8/ITGB3/GSTP1/LAMA5/HLA-DQB1/MMP2/PIK3CG/AGTR1/MMP9/GSTT1/BCL2/IL18/EIF2AK2/IL1A/PTGS2/NTRK1/NGF/IL4/CSF3/NF…	124
DO	DOID:12361	Graves' disease	2.28318e-39	2.33836e-38	3.90545e-39	TP53/DNMT1/MTHFR/FAS/PPARG/CD40LG/ADIPOQ/GNAS/IGF1/IL6/TNF/FOXP3/IL10/FASLG/CTLA4/IL1B/CYP27B1/IFNG/PPARA/HLA-B/SERPINE1/CAT/CASP8/CYP1A1/VDR/IGF1R/CD40/HLA-DRB1/VEGFA/IL2RA/EDN1/CXCL8/TSHR/ITGB3/GSTP1/HLA-DQB1/NFKB1/PTPRC/BCL2/IL18/IL1A/IL17A/IL2/HLA-A/XRCC1/IL6R/ICAM1/TG/ESR2/BAX/SELE/CCL5/IL13/CD274/TNFRSF1B/CCR5/HLA-C/CXCL10/LTA/SLC5A5/IL3/HLA-DQA1/TNFRSF9/OGG1/IRF1	65
DO	DOID:824	periodontitis	2.31684e-39	2.35322e-38	3.93027e-39	MET/CDKN2A/PPARG/COL1A1/CD40LG/IL6/TNF/CRP/SMC3/ACE/FOXP3/IL10/TGFB1/CTLA4/IL1B/ESR1/ALDH2/IFNG/PPARA/HLA-B/SERPINE1/CYP1A1/VDR/IL1RN/ELANE/TLR4/GNRH1/CCL2/MPO/GSTM1/VEGFA/IL2RA/CXCL8/TNFRSF11B/HLA-DQB1/MMP2/AGTR1/MMP9/GSTT1/NFKB1/NAMPT/IL18/IL1A/PTGS2/NTRK1/PLAT/IL4/IL17A/IL2/TNFSF11/CLDN1/ODC1/MME/FGF2/HLA-A/CDKN2B/CASP3/HMGB1/NOS2/TLR2/SELE/TIMP1/PDCD1/MMP1/CCL5/PROM1/VCAM1/IL13/CD274/CSF1/CCR…	78
DO	DOID:2789	parasitic protozoa infectious disease	3.69875e-39	3.72603e-38	6.22308e-39	MET/CBS/FAS/COL1A1/APOE/HPRT1/CD40LG/TNFRSF1A/GNAS/IL6/TNF/CRP/ACE/FOXP3/ADA/IL10/G6PD/CYP2C19/FASLG/COL18A1/TGFB1/CTLA4/SOD1/IL1B/SLC19A1/IFNG/HLA-B/CAT/HMOX1/ENG/NOS3/ABCB1/IL1RN/TLR4/HLA-DRB1/CCL2/GSTM1/VEGFA/IL2RA/EDN1/CXCL8/CD36/GSTP1/HLA-DQB1/MMP2/GSTT1/EPO/IL18/PTGS2/NTRK1/IL4/NFE2L2/NFKBIA/IL17A/IL2/MYD88/ICAM1/NOS2/CSF2/TLR2/BAX/MMP1/CCL5/IL13/TNFRSF1B/CCR5/MIF/HSPA4/VIM/IL5/CAST/CXCL10/…	86
DO	DOID:2841	asthma	4.16971e-39	4.16632e-38	6.95844e-39	CDH1/MTHFR/FAS/EGFR/FANCC/LEP/IL6/CYP2D6/TNF/CRP/GATA3/CFTR/ACE/FOXP3/ADA/IL10/TGFB1/STAT1/CTLA4/BDNF/MAF/XDH/SOD1/SERPINA1/IL1B/NR3C1/MYLK/EPHX1/ARG1/IFNG/ITK/PRF1/HLA-B/SERPINE1/CAT/HSPD1/HMOX1/SMAD2/VDR/NOS3/ABCB1/CD40/IL1RN/TLR4/HLA-DRB1/CCL2/MPO/GSTM1/VEGFA/IL2RA/EDN1/HMGCR/CXCL8/ITGB3/GSTP1/LAMA5/HLA-DQB1/MMP2/PIK3CG/AGTR1/MMP9/GSTT1/BCL2/IL18/IL1A/PTGS2/NTRK1/NGF/IL4/CSF3/NFE2L2/NFKBIA/BMP…	121
DO	DOID:50	thyroid gland disease	4.52481e-39	4.48467e-38	7.49014e-39	PTCH1/DICER1/STK11/FGFR1/SLC2A1/INS/BRAF/UGT1A1/RET/HRAS/KRAS/MET/MEN1/MTHFR/FAS/COL1A1/KIT/APOE/ADIPOQ/LEP/CYP19A1/GNAS/IGF1/IL6/TNF/NRAS/CP/ALB/L1CAM/FOXP3/IL10/G6PD/FASLG/TGFB1/CTLA4/CAV1/BDNF/SOD1/SHH/CYP27B1/IFNG/HLA-B/SERPINE1/CAT/HMOX1/CASP8/VDR/NOS3/ABCB1/IGF1R/NKX2-1/HLA-DRB1/TNNT2/VEGFA/EDN1/TSHR/RUNX2/CCND1/TNFRSF11B/HLA-DQB1/PTPRC/BCL2/IGFBP1/IGFBP3/NAMPT/IL18/GPX1/PTGS2/NGF/IL4/HGF/F…	99
DO	DOID:0060056	hypersensitivity reaction disease	5.46869e-39	5.37681e-38	8.98016e-39	COL3A1/KRAS/MET/FAS/PPARG/COL1A1/IGF1/IL6/TNF/NRAS/CRP/CP/CFTR/ACE/FOXP3/ADA/FASLG/CASP10/TGFB1/STAT1/CTLA4/BDNF/GREM1/PRKCD/IL1B/NR3C1/IFNG/HLA-B/CAT/HMOX1/CASP8/VDR/ABCB1/TF/IL1RN/TLR4/HLA-DRB1/CCL2/BTK/VEGFA/HLA-DQB1/AGTR1/MMP9/IL7R/IL18/IL1A/PTGS2/NTRK1/PLAT/NGF/CSF3/FADD/NFKBIA/HGF/KDR/SPP1/NOS2/TYK2/TLR2/CDKN1A/SELE/TIMP1/MUC1/CCL5/TNFRSF1B/CCR5/MIF/IL5/CXCL10/LTA/TNC/AGER/FLT1/HLA-DQA1/EGR…	79
DO	DOID:341	peripheral vascular disease	7.41571e-39	7.23326e-38	1.20807e-38	ATM/TP53/NBN/SMAD4/STAT3/AKT1/CDKN2A/MTHFR/FAS/CD40LG/MTOR/ATR/IGF1/IL6/TNF/CRP/ACE/TERT/IL10/HFE/FASLG/SOD1/IL1B/TYR/JAK2/HIF1A/SERPINE1/CAT/ENG/NOS3/IL1RN/TERC/HLA-DRB1/CCL2/VEGFA/EDN1/PRKDC/TNFRSF11B/MDM2/MMP2/EPO/BCL2/IGFBP1/GPX1/FN1/PLAT/BMPR2/HGF/F3/FGF2/SOD2/ICAM1/NOS2/CDKN1A/BAX/SERPINF1/SELE/VCAM1/MMP14/CD28/MMP3/MAPK14/AGER/H2AX/CXCL12/SPARC/PTK2B/E2F1	68
DO	DOID:8552	chronic myeloid leukemia	9.59648e-39	9.28667e-38	1.55103e-38	SMAD4/DNMT3B/AKT1/DNMT1/CDKN2A/MTHFR/FAS/CBL/RUNX1/KIT/FGFR3/DNMT3A/ERCC2/CDKN1B/ACE/TERT/EZH2/IL10/FASLG/TGFB1/ABCC2/IL1B/JAK2/CYP1A1/ABCB1/CD40/IL1RN/VEGFA/ABL1/CYP3A5/MIR17/CD36/CCND1/MDM2/HLA-DQB1/PIK3CG/BCL2/GPX1/NQO1/MME/XRCC1/BCR/CDKN1A/IFNA1/MUC1/SH2B3/ABCG2/MIR150/RPS6KB1/LYN/PECAM1/HLA-DQA1/STAT5A/E2F1/SOCS3/BCL2L1	56
DO	DOID:4045	muscle cancer	1.64302e-38	1.57755e-37	2.63477e-38	ATM/TP53/BRCA1/MSH2/MLH1/SMARCA4/PTPN11/CDH1/FGFR1/FH/MED12/HRAS/KRAS/MET/AKT1/CDKN2A/PDGFRA/KIT/RB1/EGFR/BUB1B/FGFR3/MAP2K1/MAP2K2/CTNNB1/TERT/IGF2/TGFB1/DMD/CXCR4/BMP4/ABCB1/IGF1R/MYC/VEGFA/CSNK2A1/CCND1/MDM2/CDH3/MMP2/JUP/NFKB1/BCL2/IL4/HMGA2/FOXO1/SNAI2/TSPAN31/MIR29A/CDKN1A/GLI1/MIR221/PAX5/TFE3/CSF1/MAPK8/MIR222/TOP2A/EZR/NCOA1/ANGPT2/CD163/KAT2B/AGER/FLT1/CXCL12/LGALS3/BCL2L1	68
DO	DOID:0050589	inflammatory bowel disease	2.0465e-38	1.94973e-37	3.25637e-38	MSH2/MLH1/UGT1A1/STAT3/CDKN2A/MTHFR/FAS/COL1A1/EGFR/CD40LG/ADIPOQ/TNFRSF1A/IL6/TNF/MTRR/CRP/MTR/CDKN1B/IL10/HFE/IGF2/FASLG/COL18A1/TGFB1/SERPINA1/IL1B/JAK2/LEPR/CXCR4/ARG1/IFNG/PRF1/HLA-B/SERPINE1/CAT/HMOX1/MIR21/NOS3/ABCB1/IGF1R/CD40/IL1RN/TLR4/CCL2/GSTM1/VEGFA/IL2RA/CXCL8/TNFAIP3/MIR155/HERC2/HLA-DQB1/GSTT1/B2M/CYP24A1/IGFBP3/NAMPT/IL18/GPX1/PTGS2/IKBKB/NTRK2/NTRK1/IL4/IL17A/IL2/LRRK2/CLDN1/PDG…	105
DO	DOID:3717	gastric adenocarcinoma	2.74786e-38	2.59779e-37	4.33873e-38	PTEN/TP53/KMT2D/SMAD4/POLE/STAT3/CDKN2A/PPARG/EGFR/RAF1/MTOR/LEP/IL6/ALB/CTNNB1/TERT/TGFB1/ARID1A/SOD1/IL1B/MAPK1/HIF1A/CAT/HMOX1/IGF1R/MYC/IL1RN/TERC/CYP2A6/SMO/CXCL8/CCND1/MMP2/NFKB1/BCL2/MIR27A/IGFBP3/PTGS2/RNF43/MAPK3/ERBB2/PCNA/XRCC1/KDR/IL6R/CASP3/SPP1/HSPB1/NOS2/ESR2/BAX/JUN/GLI1/PTK2/PROM1/MGMT/HK2/MIF/CDK12/MMP3/MAPK14/TOP2A/MIR20A/HPGD/HLA-DQA1/CD44/XPO1/IRF1/TGFA	69
DO	DOID:2671	transitional cell carcinoma	4.23362e-38	3.97185e-37	6.63364e-38	APC/TP53/MSH2/FGFR2/SMAD4/RAD50/HRAS/KRAS/CDKN2A/MTHFR/FAS/EGFR/FGFR3/CTNNA1/TYMP/TP63/NRAS/CDKN1B/CTNNB1/TERT/CDK4/FASLG/SOX2/CAV1/TERC/CCND2/GSTM1/BRD4/CCND1/TFRC/MMP2/GSTT1/ERBB3/BCL2/IGFBP3/KISS1/PTGS2/ERBB2/NAT2/FGF2/XRCC1/CDKN2B/KDR/CASP3/TIMP1/ERBB4/MMP14/CTSB/POU5F1/CDK1/ANGPT2/PLAU/SPINK1/CD44/OGG1/PAK1/BCL2L1/BSG	58
DO	DOID:3526	cerebral infarction	8.18109e-38	7.6171e-37	1.27218e-37	DICER1/SLC2A1/ERCC6/PDGFRA/MTHFR/RUNX1/APOE/TNFRSF1A/MTOR/PDGFRB/DNMT3A/IL6/APOB/TNF/LDLR/CRP/EPCAM/ALB/ACE/TGFB1/BDNF/GHRL/SOD1/IL1B/SHH/NR3C1/MAPT/AIFM1/MAPK1/HIF1A/SERPINE1/HMOX1/MIR21/CYP1A1/NOS3/IL1RN/ELANE/TLR4/SIRT1/GSTM1/VEGFA/SMO/HDAC4/GAPDH/TNFRSF11B/MMP9/IL7R/NFKB1/EPO/BCL2/IGFBP3/NAMPT/IL18/PLAT/IL4/CSF3/FADD/NFE2L2/MAPK3/NFKBIA/MIR30A/HGF/F3/NQO1/FGF2/PARP1/MIR223/CASP3/HMGB1/ICAM1/N…	90
DO	DOID:865	vasculitis	1.88452e-37	1.74141e-36	2.90844e-37	STAT3/JAG1/FAS/CD40LG/ADIPOQ/TNFRSF1A/LEP/IL6/TNF/CRP/ACE/IL10/TGFB1/CTLA4/SOD1/IL1B/IFNG/HLA-B/HIF1A/SERPINE1/CAT/HSPD1/HMOX1/CYP1A1/VDR/NOS3/ABCB1/CD40/IL1RN/TLR4/HLA-DRB1/CCL2/MPO/IKBKG/GSTM1/VEGFA/EDN1/CXCL8/TNFAIP3/MIR155/ITGB3/GSTP1/HLA-DQB1/MMP2/MMP9/GSTT1/IL18/IL1A/IL4/NFKBIA/IL17A/IL2/NAT2/FGF2/HLA-A/SOD2/VTN/ICAM1/NOS2/CSF2/ESR2/TLR2/SELE/TNFRSF1B/CCR5/MIF/HSPA4/VIM/IL5/CAST/MMP3/DLL1/A…	78
DO	DOID:0050700	cardiomyopathy	2.44702e-37	2.24432e-36	3.74838e-37	TP53/SMARCA4/DICER1/KCNH2/KCNQ1/PTPN11/SDHA/WRN/AXIN2/LZTR1/LMNA/BRAF/AR/STAT3/JAG1/SDHD/HRAS/CASR/KRAS/EP300/DNMT1/FAS/PPARG/ACTB/APOE/EGFR/RAF1/CD40LG/ADIPOQ/AKAP9/IGF1/IL6/TNF/NRAS/CRP/TGFB3/ACE/DSP/IL10/RYR2/HFE/CYP2C19/COL18A1/TGFB1/CTLA4/CAV1/CD46/XDH/GJA1/PRKCD/IL1B/ESR1/TFAP2A/DMD/CYP11B1/LEPR/AIFM1/IFNG/MYBPC3/HLA-B/SERPINE1/CAT/CASP8/CYP1A1/NOS3/PKP2/IGF1R/CD40/GNAQ/PRKN/CCL2/TNNT2/RPL5…	142
DO	DOID:3068	glioblastoma	5.28928e-37	4.8152e-36	8.04218e-37	ATM/TP53/ATRX/WT1/PTPN11/POLE/LZTR1/STAT3/HRAS/KRAS/CDKN1C/CDKN2A/MTHFR/FAS/KIT/RB1/PDGFRB/PIK3R1/MAP2K2/NRAS/MTR/PIK3CD/CDKN1B/L1CAM/EZH2/CDK4/IGF2/AKT3/EGF/MIR21/IGF1R/MYC/IDH1/STS/CCL2/RPL5/CXCL8/CCND1/MDM2/MMP2/MMP9/BCL2/NAMPT/PTGS2/NFKBIA/PIK3CB/PDGFB/KDR/CDK6/CASP3/RHOA/CDKN1A/BAX/PTK2/MIR221/PROM1/MGMT/MIF/MIR222/IGFBP2/CTSB/PTGS1/RPS6KB1/TNC/PLAU/BECN1/CXCL12/STAT5A/E2F1/CDKN2C/LGALS3	71
DO	DOID:2154	nephroblastoma	6.19264e-37	5.59614e-36	9.34648e-37	BRCA2/TP53/WT1/CDH1/SLC2A1/VHL/RET/AR/STAT3/KRAS/MET/CDKN2A/MTHFR/KIT/GATA2/CYP19A1/DIS3L2/H19/GPC3/GATA1/HNF4A/CDKN1B/CTNNB1/TERT/CDK4/IGF2/STAT1/ESR1/HIF1A/ABCB1/IGF1R/MYC/TERC/CCND2/SOX9/CTCF/FLT3/JUP/BCL2/PTGS2/HGF/ERBB2/PCNA/HLA-A/FBXW7/CDKN1A/REST/HSP90AA1/SERPINF1/IGF2R/AMER1/PAX8/CCN2/TOP2A/NUP98/BMP7/SP1/EPOR/FLT1/CXCR2/EGR1/CD44/VEGFC/S1PR2/PAK1/BCL2L1	66
DO	DOID:9744	type 1 diabetes mellitus	7.35066e-37	6.59413e-36	1.10133e-36	SLC2A1/INS/UGT1A1/DNMT3B/MTHFR/FAS/CBL/APOE/EGFR/CD40LG/ADIPOQ/IGF1/IL6/APOB/TNF/CRP/CP/ACE/CDK4/FOXP3/IL10/G6PD/IGF2/FASLG/TGFB1/CTLA4/HNF1A/SOD1/IL1B/ALDH2/CYP27B1/IFNG/PRF1/EIF2AK3/CD40/TF/IL1RN/TLR4/HLA-DRB1/CCL2/PTH/GSTM1/IL2RA/EDN1/CXCL8/MIR155/YY1/HLA-DQB1/MMP9/GSTT1/PTPRC/IGFBP1/IGFBP3/IL18/IL1A/PLAT/IL4/IL2/MIR146A/HDAC1/SOD2/CASP3/ICAM1/NOS2/TLR2/SERPINF1/SELE/TIMP1/CCL5/VCAM1/IL1R1/IL1…	87
DO	DOID:784	chronic kidney disease	7.44083e-37	6.62665e-36	1.10676e-36	COL3A1/INSR/CASR/MTHFR/PPARG/COL1A1/APOE/CD40LG/ADIPOQ/TNFRSF1A/MTOR/LEP/IL6/APOB/TNF/CRP/ALB/ACE/TERT/ADA/IL10/TGFB1/CTLA4/XDH/GHRL/ABCC2/IL1B/SHH/NR3C1/SLC19A1/ESR1/LEPR/PPARA/IRS1/HIF1A/SERPINE1/CAT/CYP1A1/NOS3/ABCB1/CD40/IL1RN/TLR4/CCL2/PTH/MPO/GSTM1/EDN1/HMGCR/CYP3A5/ITGB3/TNFRSF11B/MMP2/PVT1/AGTR1/GSTT1/EPO/BCL2/IL18/GPX1/IL1A/FN1/NGF/IL4/NFE2L2/HGF/NQO1/TNFSF11/CLU/NAT2/ICAM1/TLR2/SELE/ABC…	92
DO	DOID:3121	gallbladder cancer	8.48206e-37	7.49961e-36	1.25256e-36	APC/TP53/MSH2/MLH1/PTCH1/SLC2A1/AXIN2/RAD50/CDKN2A/FAS/APOE/RB1/EGFR/RAF1/BUB1B/TYMP/APOB/TNF/EPCAM/ACE/L1CAM/CYP17A1/TERT/IL10/FASLG/DPYD/MAPK1/EGF/CYP1A1/ABCB1/MYC/GSTM1/VEGFA/MIR155/CCND1/MMP2/PIK3CG/CALR/PTGS2/MAPK3/ERBB2/XRCC1/NOS2/ESR2/GLI1/MUC1/DDR2/MGMT/ABCG2/CCR5/FHIT/TOP2A/CDK1/CD34/TJP1/VEGFC/KEAP1/TGFA	58
DO	DOID:526	human immunodeficiency virus infectious disease	8.90732e-37	7.81935e-36	1.30596e-36	ATM/TP53/MLH1/BLM/CDH1/FAS/CD40LG/TNFRSF1A/LEP/SMARCB1/IL6/TNF/ERCC2/CRP/CYP3A4/FOXP3/IL10/G6PD/IGF2/FASLG/TGFB1/CAV1/SERPINA1/NR3C1/ESR1/LEPR/CXCR4/IFNG/ITK/PRF1/HLA-B/CASP8/VDR/ABCB1/CD40/IDH1/HLA-DRB1/CD27/SIRT1/CCL2/MPL/IL2RA/CXCL8/HLA-DQB1/IL7R/PTPRC/B2M/BCL2/IL18/PTGS2/IL4/DPP4/CD4/IL2/F3/PCNA/LRP1/MME/HLA-A/XRCC1/SOCS1/SOD2/ICAM1/HSPB1/SNAI2/GSK3B/BAX/PDCD1/IFNA1/CCL5/VCAM1/CD274/TNFRSF1B/…	94
DO	DOID:0050624	gastrointestinal system benign neoplasm	2.18856e-36	1.90761e-35	3.18603e-36	TP53/BRCA1/PTCH1/TSC2/PTPN11/PIK3CA/SMAD4/AXIN2/INS/BRAF/AR/KRAS/MET/NOTCH1/CDKN2A/PDGFRA/MTHFR/COL1A1/RAF1/TNFRSF1A/TYMP/MAP2K1/IL6/APOB/MAP2K2/CRP/ALB/TERT/EZH2/IL10/FASLG/TGFB1/HNF1A/HIF1A/CCND2/GSTM1/LOX/VEGFA/HNRNPK/TET2/CCND1/GSTP1/MDM2/MTAP/CYP24A1/BCL2/WRAP53/PTGS2/IL4/HMGA2/HGF/PIK3CB/NQO1/ERBB2/RAC1/CDKN1A/FOS/JUN/CHKA/MUC1/MAPK8/HSPA4/PLAG1/CD44/H2AX/CXCL12/CCNA2/BCL2L1/TGFA	69
DO	DOID:11612	polycystic ovary syndrome	6.17561e-36	5.34494e-35	8.92693e-36	PTEN/INS/LMNA/INSR/AR/KRAS/AKT1/MTHFR/PPARG/RASA1/CD40LG/ADIPOQ/LEP/PIK3R1/CYP19A1/IGF1/IL6/TNF/CRP/COMT/ACE/CYP17A1/IL10/HFE/IGF2/FTO/GHRL/IL1B/NR3C1/ESR1/CYP11B1/LEPR/POMC/AKT2/IRS1/SERPINE1/SRD5A2/HMOX1/SHBG/CYP1A1/VDR/NOS3/IL1RN/GNAQ/STS/PTH/GSTM1/VEGFA/HMGCR/ITGB3/CD36/TCF7L2/TNFRSF11B/IL6ST/MMP2/MMP9/GSTT1/BCL2/IGFBP1/NAMPT/IL18/KISS1/IL1A/PLAT/GNRHR/IRS2/ACVR1/FOXO1/NCOR1/GSK3B/CCK/ESR2/SE…	85
DO	DOID:4645	retinal cancer	6.27958e-36	5.39693e-35	9.01375e-36	ATM/TP53/KCNH2/WT1/NBN/PIK3CA/LMNA/VHL/CHEK2/AR/HRAS/BMPR1A/CDKN1C/AKT1/CDKN2A/MTHFR/FAS/TGFBR2/RB1/RAF1/SMARCB1/IGF1/MTR/EPCAM/GATA1/CDKN1B/TERT/CDK4/MYCN/IL1B/SLC19A1/TFAP2A/MAPK1/BMP4/IRS1/HIF1A/CASP8/ABCB1/MYC/VEGFA/RUNX2/CCND1/MDM2/NFKB1/IGFBP3/NTRK2/NTRK1/MAPK3/BMPR2/HMGA2/TYMS/ERBB2/CLU/HDAC1/CDK6/CASP3/NOS2/CDKN1A/SERPINF1/WNT1/MGMT/ABCC1/PLK1/CDK1/MDM4/H2AX/E2F1/CCNA2	68
DO	DOID:0080005	bone remodeling disease	7.80088e-36	6.65783e-35	1.11197e-35	MITF/AR/MTHFR/COL1A1/RUNX1/KIT/APOE/RAF1/LEP/CYP19A1/CYP1B1/MAP2K1/IGF1/IL6/TNF/ACE/KMT2A/CYP3A4/CYP17A1/IGF2/TWIST1/TGFB1/STAT1/EXT2/GJA1/IL1B/ESR1/EXT1/CYP27B1/LEPR/POMC/CXCR4/ALDH7A1/MAPK1/IRS1/GNE/BMP2/SHBG/CYP1A1/VDR/ABCB1/IGF1R/CD40/MYC/IL1RN/SIRT1/CCL2/PTH/MPL/ITGB3/RUNX2/SQSTM1/CCND1/TNFRSF11B/GSTP1/MMP9/BCL2/IGFBP3/IL1A/MAPK3/HGF/TNFSF11/PCNA/IRS2/FGF2/SOD2/ICAM1/LRP6/CALCA/ESR2/PTHLH/BA…	88
DO	DOID:1414	ovarian dysfunction	2.24688e-35	1.90443e-34	3.18071e-35	PTEN/INS/LMNA/INSR/AR/KRAS/AKT1/MTHFR/PPARG/RASA1/CD40LG/ADIPOQ/LEP/PIK3R1/CYP19A1/TP63/IGF1/IL6/TNF/CRP/COMT/ACE/CYP17A1/IL10/HFE/IGF2/ABCA1/FTO/GHRL/IL1B/NR3C1/ESR1/CYP11B1/LEPR/POMC/AKT2/IRS1/SERPINE1/SRD5A2/HMOX1/SHBG/CYP1A1/VDR/NOS3/IL1RN/GNAQ/STS/PTH/GSTM1/VEGFA/HMGCR/ITGB3/CD36/TCF7L2/TNFRSF11B/IL6ST/MMP2/MMP9/GSTT1/BCL2/IGFBP1/NAMPT/IL18/KISS1/IL1A/PLAT/GNRHR/IRS2/ACVR1/FOXO1/NCOR1/GSK3B/…	87
DO	DOID:2916	hypersensitivity reaction type IV disease	6.4098e-35	5.39565e-34	9.01162e-35	COL3A1/KRAS/FAS/PPARG/COL1A1/IL6/TNF/NRAS/CRP/CFTR/ACE/FOXP3/ADA/FASLG/CASP10/TGFB1/STAT1/CTLA4/BDNF/GREM1/PRKCD/IL1B/NR3C1/IFNG/HLA-B/HMOX1/CASP8/VDR/ABCB1/TF/IL1RN/TLR4/HLA-DRB1/CCL2/VEGFA/HLA-DQB1/AGTR1/IL7R/IL18/IL1A/PTGS2/NTRK1/NGF/FADD/NFKBIA/KDR/SPP1/NOS2/TYK2/TLR2/CDKN1A/SELE/TIMP1/MUC1/CCL5/TNFRSF1B/CCR5/MIF/CXCL10/LTA/TNC/AGER/FLT1/HLA-DQA1/EGR1/HAVCR2/IL15/IFNA2/TLR9	69
DO	DOID:783	end stage renal disease	9.36815e-35	7.83229e-34	1.30812e-34	COL3A1/CASR/MTHFR/PPARG/COL1A1/APOE/CD40LG/ADIPOQ/TNFRSF1A/MTOR/LEP/IL6/APOB/TNF/CRP/ALB/ACE/ADA/IL10/TGFB1/CTLA4/GHRL/ABCC2/IL1B/NR3C1/SLC19A1/ESR1/IRS1/SERPINE1/CAT/CYP1A1/NOS3/ABCB1/CD40/IL1RN/TLR4/CCL2/PTH/MPO/GSTM1/EDN1/HMGCR/CYP3A5/ITGB3/TNFRSF11B/MMP2/PVT1/AGTR1/GSTT1/EPO/BCL2/IL1A/FN1/NGF/IL4/NAT2/ICAM1/TLR2/SELE/ABCC3/MMP1/CCL5/TNFRSF1B/CSF1/CCR5/LCN2/MMP3/CHGA/RELA/AGER/PLAU/EPOR/CXCR2/…	76
DO	DOID:768	retinoblastoma	2.06548e-34	1.70368e-33	2.84542e-34	ATM/TP53/KCNH2/WT1/NBN/PIK3CA/LMNA/CHEK2/AR/HRAS/BMPR1A/CDKN1C/AKT1/CDKN2A/MTHFR/FAS/TGFBR2/RB1/RAF1/SMARCB1/IGF1/MTR/EPCAM/GATA1/CDKN1B/TERT/CDK4/MYCN/IL1B/SLC19A1/TFAP2A/MAPK1/BMP4/IRS1/HIF1A/CASP8/ABCB1/MYC/VEGFA/RUNX2/CCND1/MDM2/NFKB1/IGFBP3/NTRK2/NTRK1/MAPK3/BMPR2/HMGA2/TYMS/ERBB2/HDAC1/CDK6/CASP3/NOS2/CDKN1A/SERPINF1/WNT1/MGMT/ABCC1/PLK1/CDK1/MDM4/H2AX/E2F1/CCNA2	66
DO	DOID:771	retinal cell cancer	2.06548e-34	1.70368e-33	2.84542e-34	ATM/TP53/KCNH2/WT1/NBN/PIK3CA/LMNA/CHEK2/AR/HRAS/BMPR1A/CDKN1C/AKT1/CDKN2A/MTHFR/FAS/TGFBR2/RB1/RAF1/SMARCB1/IGF1/MTR/EPCAM/GATA1/CDKN1B/TERT/CDK4/MYCN/IL1B/SLC19A1/TFAP2A/MAPK1/BMP4/IRS1/HIF1A/CASP8/ABCB1/MYC/VEGFA/RUNX2/CCND1/MDM2/NFKB1/IGFBP3/NTRK2/NTRK1/MAPK3/BMPR2/HMGA2/TYMS/ERBB2/HDAC1/CDK6/CASP3/NOS2/CDKN1A/SERPINF1/WNT1/MGMT/ABCC1/PLK1/CDK1/MDM4/H2AX/E2F1/CCNA2	66
DO	DOID:3451	skin carcinoma	2.58602e-34	2.11881e-33	3.53876e-34	TP53/PTCH1/BAP1/PIK3CA/SLC2A1/AKT1/CDKN2A/MSH3/RASA1/FGFR3/TGFBR1/IGF1/IL6/ERCC2/CTNNB1/TERT/SMARCA2/MYCN/CTLA4/PTCH2/SHH/AKT2/BMP4/BMP2/VDR/IGF1R/IKBKG/SMO/CXCL8/CTCF/XPA/CCND1/MMP2/MMP9/PTGS2/XRCC1/CDKN1A/WNT1/MMP1/MUC1/CCL5/MC1R/THBS1/MMP14/POLH/PTPRD/CD44/CXCL12/OGG1/XRCC3/BCL2L1/XRCC5/XRCC6	53
DO	DOID:750	peptic ulcer disease	3.74036e-34	3.04431e-33	5.08449e-34	TP53/STAT3/FAS/PPARG/IL6/TNF/CRP/CFTR/ADA/IL10/CYP2C19/FASLG/LDHA/COL18A1/TGFB1/GHRL/IL1B/MAPK1/HIF1A/CAT/HMOX1/NOS3/IL1RN/HLA-DRB1/MPO/VEGFA/EDN1/CXCL8/ITGB3/TFRC/HLA-DQB1/MMP2/MMP9/BCL2/PTGS2/NFE2L2/SST/MAPK3/IL17A/IL2/FGF2/CASP3/NOS2/TEK/TLR2/SELE/TIMP1/GAST/MIF/ATP4A/MMP3/LTA/PTGS1/POU5F1/HPGD/ANGPT2/PLAU/KLK3/BCL2L1	59
DO	DOID:9408	acute myocardial infarction	5.09514e-34	4.11969e-33	6.88055e-34	PTEN/TP53/MTHFR/PPARG/CD40LG/ADIPOQ/IGF1/IL6/TNF/CRP/ALB/ACE/IL10/HFE/CYP2C19/SOX2/TGFB1/IL1B/JAK2/IFNG/PRF1/HIF1A/SERPINE1/HMOX1/MIR21/ENG/NOS3/ELANE/TLR4/CCL2/TNNT2/MPO/GSTM1/VEGFA/EDN1/HMGCR/MIR155/ITGB3/TNFRSF11B/MMP2/MMP9/EPO/GPX1/IL1A/PTGS2/FN1/F3/MIR146A/KDR/MIR223/CASP3/GSK3B/CALCA/PROM1/CCR5/MMP14/HSPA4/MMP3/ANXA5/PECAM1/KRT18	61
DO	DOID:76	stomach disease	6.03305e-34	4.84616e-33	8.09388e-34	PTEN/TP53/MSH2/MLH1/PTPN11/COL3A1/CDH1/FAS/RB1/TNF/TERT/ADA/IL10/CYP2C19/FASLG/TGFB1/XDH/GHRL/SOD1/IL1B/SHH/JAK2/IL1RN/TLR4/HLA-DRB1/CCL2/PTH/MPO/GSTM1/ABL1/CXCL8/MIR155/HLA-DQB1/MMP9/NFKB1/B2M/IL1A/PTGS2/SST/NFKBIA/IL2/MIR146A/ALOX5/CALCA/TLR2/SELE/MUC1/MGMT/GAST/MIF/ATP4A/PTGS1/POU5F1/MIR203A/OGG1/TGFA	56
DO	DOID:3525	middle cerebral artery infarction	1.02364e-33	8.16918e-33	1.36439e-33	DICER1/SLC2A1/ERCC6/PDGFRA/RUNX1/APOE/TNFRSF1A/MTOR/PDGFRB/DNMT3A/IL6/TNF/CRP/EPCAM/ALB/ACE/TGFB1/BDNF/GHRL/SOD1/IL1B/SHH/MAPT/AIFM1/MAPK1/HIF1A/SERPINE1/HMOX1/IL1RN/ELANE/SIRT1/VEGFA/SMO/HDAC4/GAPDH/MMP9/IL7R/EPO/BCL2/NAMPT/PLAT/IL4/CSF3/FADD/NFE2L2/MAPK3/NFKBIA/NQO1/PARP1/CASP3/HMGB1/NOS2/GSK3B/HDAC9/BAX/SERPINF1/IL13/HSPA4/IL5/CXCL10/MIR107/AGER/EGR1/BECN1/OGG1/NRG1/IRF4	67
DO	DOID:1247	blood coagulation disease	1.52937e-33	1.21265e-32	2.02532e-33	PTPN11/BRIP1/AR/JAG1/DNMT3B/MET/NOTCH1/MTHFR/FAS/WAS/RUNX1/CD40LG/NOTCH2/LEP/IGF1/IL6/TNF/CRP/CP/GATA1/CTNNB1/IL10/HFE/FASLG/LDHA/TGFB1/CTLA4/CD46/IL1B/ASXL1/JAK2/IDH2/CXCR4/IFNG/PRF1/NOTCH3/HLA-B/SERPINE1/CAT/HMOX1/NOS3/AHCY/IL1RN/ELANE/GNAQ/IDH1/TLR4/HLA-DRB1/CCL2/VEGFA/MPL/EDN1/ABL1/CXCL8/TET2/ITGB3/CD36/HLA-DQB1/MMP9/ETV6/EPO/CALR/IL18/CYCS/PLG/PLAT/IL4/IL17A/HGF/F3/FGF2/THPO/SRC/HLA-A/BCR/CA…	93
DO	DOID:5679	retinal disease	2.50082e-33	1.97019e-32	3.29055e-33	PTEN/FGFR1/INS/HRAS/EP300/AKT1/MTHFR/FAS/PPARG/SMC1A/KIT/APOE/EGFR/ADIPOQ/PDGFRB/IGF1/IL6/APOB/TNF/WWOX/CRP/SMC3/ACE/CTNNB1/IL10/HFE/CASP10/BDNF/SOD1/IL1B/JAK2/AIFM1/IFNG/BMP4/HLA-B/HIF1A/SERPINE1/CAT/MIR21/CASP8/ENG/VDR/NOS3/IGF1R/TLR4/HLA-DRB1/KDM1A/CCL2/GSTM1/LOX/VEGFA/EDN1/CXCL8/CSNK2A1/ITGB3/GAPDH/KITLG/HLA-DQB1/MMP2/PIK3CG/MMP9/GSTT1/NFKB1/EPO/IGFBP3/IL18/IL1A/NTRK1/NGF/NFE2L2/SST/YAP1/HGF/…	114
DO	DOID:11476	osteoporosis	2.78135e-33	2.16347e-32	3.61335e-33	AR/MTHFR/COL1A1/KIT/APOE/LEP/CYP19A1/CYP1B1/IGF1/IL6/TNF/ACE/CYP3A4/CYP17A1/IGF2/TWIST1/TGFB1/STAT1/IL1B/ESR1/CYP27B1/LEPR/POMC/CXCR4/ALDH7A1/MAPK1/IRS1/BMP2/SHBG/CYP1A1/VDR/ABCB1/IGF1R/CD40/MYC/IL1RN/SIRT1/PTH/RUNX2/TNFRSF11B/GSTP1/MMP9/BCL2/IGFBP3/IL1A/MAPK3/HGF/TNFSF11/PCNA/IRS2/SOD2/ICAM1/LRP6/CALCA/ESR2/PTHLH/BAX/WNT1/TNFRSF11A/THBS1/TNFRSF1B/MAPK14/BMP7/AGER/TRAF6/CD44/SPARC/PTK2B/IL15	69
DO	DOID:2871	endometrial carcinoma	2.78135e-33	2.16347e-32	3.61335e-33	ATM/APC/TP53/MSH2/MLH1/WT1/SMAD4/AXIN2/POLE/BRAF/AR/MUTYH/HRAS/KRAS/MET/CDKN2A/MTHFR/FAS/MSH3/RB1/LEP/PIK3R1/IL6/H19/CDKN1B/ARID1A/WNT5A/LEPR/HOXB13/MAPK1/SHBG/NOS3/MYC/STS/CCND1/MDM2/MMP2/MMP9/JUP/BCL2/KISS1/IL1A/PTGS2/MAPK3/PCNA/MME/CD55/GSK3B/RARB/JUN/FOXO3/TIMP1/PTK2/MUC1/MGMT/MMP14/GRB2/PRKCA/CXCL10/PTGS1/NCOA1/ANGPT2/FGF7/SDC1/HDAC3/HSD17B1/SPARC/IRF1/BSG	69
DO	DOID:0060180	colitis	3.81105e-33	2.94577e-32	4.91992e-33	MSH2/MLH1/STAT3/CDKN2A/MTHFR/FAS/COL1A1/ADIPOQ/IL6/TNF/MTRR/MTR/CDKN1B/IL10/IGF2/FASLG/COL18A1/SERPINA1/IL1B/JAK2/LEPR/CXCR4/ARG1/IFNG/HLA-B/SERPINE1/CAT/HMOX1/NOS3/ABCB1/IGF1R/CD40/IL1RN/TLR4/CCL2/GSTM1/VEGFA/CXCL8/TNFAIP3/MIR155/HERC2/HLA-DQB1/GSTT1/CYP24A1/NAMPT/GPX1/PTGS2/IKBKB/NTRK2/NTRK1/IL4/IL17A/KDR/ICAM1/NOS2/CHUK/RHOA/ESR2/CDKN1A/BMP6/MMP1/MIR31/VCAM1/IL13/IDO1/MIF/HSPA4/IL5/MMP3/CXCL10…	78
DO	DOID:4971	myelofibrosis	4.47988e-33	3.44111e-32	5.74722e-33	TP53/SLC2A1/RUNX1/KIT/TNF/ERCC2/GATA1/EZH2/HFE/LDHA/TGFB1/ASXL1/JAK2/IDH2/CXCR4/CDC42/ENG/ERCC1/IDH1/PTH/VEGFA/MPL/CXCL8/TET2/TNFRSF11B/FLT3/ETV6/CALR/FN1/NPM1/HMGA2/FGF2/PDGFB/RARB/BMP6/SH2B3/THBS1/MMP14/BMP7/LYN/CXCR2/CD34/CXCL12/IL15/SOCS3/MYB	46
DO	DOID:0080011	bone resorption disease	5.07364e-33	3.87299e-32	6.46852e-33	AR/MTHFR/COL1A1/KIT/APOE/LEP/CYP19A1/CYP1B1/IGF1/IL6/TNF/ACE/CYP3A4/CYP17A1/IGF2/TWIST1/TGFB1/STAT1/IL1B/ESR1/CYP27B1/LEPR/POMC/CXCR4/ALDH7A1/MAPK1/IRS1/BMP2/SHBG/CYP1A1/VDR/ABCB1/IGF1R/CD40/MYC/IL1RN/SIRT1/PTH/RUNX2/TNFRSF11B/GSTP1/MMP9/BCL2/IGFBP3/IL1A/MAPK3/HGF/TNFSF11/PCNA/IRS2/SOD2/ICAM1/LRP6/CALCA/ESR2/PTHLH/BAX/WNT1/TNFRSF11A/THBS1/TNFRSF1B/MAPK14/BMP7/AGER/TRAF6/CD44/SPARC/PTK2B/IL15	69
DO	DOID:0080524	thyroid gland adenocarcinoma	1.01805e-32	7.67597e-32	1.28201e-32	ATM/PTEN/TP53/MLH1/KMT2D/CDH1/PIK3CA/BRAF/RET/HRAS/KRAS/MET/CDKN2A/PRKAR1A/PPARG/RB1/EGFR/LEP/NRAS/CDKN1B/CTNNB1/TGFB1/SERPINA1/XIAP/LEPR/CXCR4/HIF1A/EGF/CAT/MIR21/TF/MYC/NKX2-1/CCL2/GSTM1/BRD4/VEGFA/RUNX2/CCND1/TFRC/MMP9/GSTT1/PTGS2/FN1/NTRK1/FOXE1/CLDN1/ERBB2/MIR146A/MIR146B/SPP1/TG/TEK/CDKN1A/MINPP1/TIMP1/PTK2/MIR221/MUC1/THBS1/MAPK8/TXN/PAX8/RXRA/ANGPT2/PLAU/BCL6/VEGFC/LGALS3/TGFA	70
DO	DOID:0080525	differentiated thyroid gland carcinoma	1.01805e-32	7.67597e-32	1.28201e-32	ATM/PTEN/TP53/MLH1/KMT2D/CDH1/PIK3CA/BRAF/RET/HRAS/KRAS/MET/CDKN2A/PRKAR1A/PPARG/RB1/EGFR/LEP/NRAS/CDKN1B/CTNNB1/TGFB1/SERPINA1/XIAP/LEPR/CXCR4/HIF1A/EGF/CAT/MIR21/TF/MYC/NKX2-1/CCL2/GSTM1/BRD4/VEGFA/RUNX2/CCND1/TFRC/MMP9/GSTT1/PTGS2/FN1/NTRK1/FOXE1/CLDN1/ERBB2/MIR146A/MIR146B/SPP1/TG/TEK/CDKN1A/MINPP1/TIMP1/PTK2/MIR221/MUC1/THBS1/MAPK8/TXN/PAX8/RXRA/ANGPT2/PLAU/BCL6/VEGFC/LGALS3/TGFA	70
DO	DOID:1686	glaucoma	1.91358e-32	1.43402e-31	2.39505e-32	TP53/FBN1/PTPN11/FGFR2/CDH1/MTHFR/FAS/APOE/ADIPOQ/TNFRSF1A/CYP1B1/IL6/TNF/LDLR/CRP/CDKN1B/ADA/IL10/FASLG/COL18A1/TGFB1/CAV1/BDNF/XDH/GJA1/GREM1/SOD1/IL1B/ESR1/TYR/SERPINE1/CAT/HSPD1/NOS3/IL1RN/CCND2/TLR4/HLA-DRB1/GSTM1/VEGFA/EDN1/SQSTM1/HLA-DQB1/MMP9/GSTT1/NFKB1/EPO/BCL2/IL1A/NTRK2/NTRK1/NGF/IL2/HGF/CLU/CDKN2B/SOD2/CASP3/ESR2/TLR2/CDKN1A/BAX/MMP1/EDNRA/CCR5/TXN/HSPA4/HSPA5/MMP3/CDKN2B-AS1/PTGS1/E…	76
DO	DOID:552	pneumonia	3.32054e-32	2.4733e-31	4.13082e-32	ATM/TP53/COL3A1/CDKN2A/COL1A1/APOE/TNFRSF1A/MTOR/IL6/TNF/CRP/ALB/ACE/ADA/IL10/TGFB1/BDNF/SERPINA1/IL1B/SHH/MYLK/CXCR4/IFNG/SERPINE1/CAT/HMOX1/CYP1A1/VDR/IL1RN/ELANE/CCL2/MPO/VEGFA/EDN1/CXCL8/ITGB3/CCND1/IL6ST/MMP2/AGTR1/MMP9/IGFBP3/IL18/IL1A/PTGS2/IKBKB/PLAT/IL4/CSF3/NFKBIA/IL17A/HMGB1/ICAM1/SPP1/RHOA/CALCA/TLR2/PDCD1/MMP1/MUC1/CCL5/IL13/CD274/TNFRSF1B/MIF/TXN/IL5/MIR20A/CD163/TNC/PLAU/PECAM1/CXC…	75
DO	DOID:520	aortic disease	1.05705e-31	7.82598e-31	1.30707e-31	FBN1/SMAD4/MTHFR/PPARG/ACTB/TGFBR2/APOE/ADIPOQ/LEP/TGFBR1/IL6/APOB/CRP/ACE/IL10/FASLG/ACTA2/PRKCD/IL1B/MYH11/MYLK/IFNG/PRF1/SERPINE1/HMOX1/NOS3/HLA-DRB1/CCL2/LOX/IL2RA/ACTC1/CXCL8/HDAC4/TNFRSF11B/MMP2/AGTR1/MMP9/PTGS2/FN1/PLAT/SOD2/CD59/CASP3/HSPB1/NOS2/CSF2/ADAM17/TIMP1/MMP1/VCAM1/MAPK8/CCR5/MIF/MMP14/MMP3/CXCL10/AGER/HLA-DQA1/EGR1/CD44/ITGB1/ADAM10	62
DO	DOID:3213	demyelinating disease	4.00448e-31	2.94701e-30	4.92199e-31	JAG1/FAS/COL1A1/APOE/CD40LG/ADIPOQ/TNFRSF1A/LEP/IL6/TNF/CRP/ACE/IL10/HFE/IGF2/FASLG/CTLA4/CAV1/BDNF/CD46/IL1B/SHH/NR3C1/XIAP/MAPT/CYP27B1/LEPR/IFNG/PRF1/HLA-B/SERPINE1/CAT/HMOX1/VDR/CD40/MYC/IL1RN/TLR4/PRKN/HLA-DRB1/CCL2/MPO/GSTM1/IL2RA/EDN1/CXCL8/EIF2B5/CD36/GAPDH/GSTP1/HLA-DQB1/MMP9/GSTT1/IL7R/PTPRC/IGFBP3/IL18/PTGS2/PLAT/IL4/IL17A/CD4/IL2/HDAC1/HLA-A/IL6R/HMGB1/ICAM1/SPP1/RHOA/GLI1/TIMP1/PDCD1…	95
DO	DOID:13580	cholestasis	4.56493e-31	3.33946e-30	5.57745e-31	PTEN/TP53/JAG1/GJB2/COL1A1/APOE/ADIPOQ/PDGFRB/IGF1/IL6/GLI2/CP/ALB/CFTR/ACE/G6PD/ABCA1/RRAS/TGFB1/HNF1A/XDH/ABCC2/SERPINA1/SHH/ESR1/ARG1/MAPK1/ABCB11/HIF1A/CAT/HMOX1/SHBG/ENG/NOS3/ABCB1/HLA-DRB1/CCL2/GSTM1/VEGFA/EDN1/CYP3A5/CXCL8/MIR155/GSTP1/HLA-DQB1/MMP2/PRKAA1/IL18/IL1A/IL4/NFE2L2/F3/NQO1/PCNA/MME/PDGFB/HMGB1/ICAM1/SPP1/ABCC4/ESR2/MIR145/SELE/ABCC3/SPINT2/TIMP1/FGF19/CXCL10/CCN2/HLA-DQA1/CD44/…	73
DO	DOID:4195	hyperglycemia	6.35547e-31	4.62182e-30	7.71919e-31	PTEN/PTCH1/SLC2A1/INS/INSR/AKT1/MTHFR/CBL/PPARG/CD40LG/ADIPOQ/TNFRSF1A/LEP/HNF1B/IGF1/IL6/TNF/CRP/ACE/PIK3R2/ADA/HFE/LDHA/TGFB1/FTO/HNF1A/XDH/PRKCD/SOD1/IL1B/LEPR/AKT2/PPARA/MAPK1/HIF1A/SERPINE1/HSPD1/HMOX1/NOS3/TF/MYC/IL1RN/TLR4/SIRT1/SMO/EDN1/FASN/CXCL8/CD36/TCF7L2/PPARD/MMP9/NFKB1/NAMPT/IL18/GPX1/CYCS/IL1A/PTGS2/IL4/DPP4/FOXO1/KDR/CD59/ICAM1/NOS2/TLR2/SELE/CCL5/TNFRSF1B/GRB2/EPAS1/RELA/AGER/HL…	79
DO	DOID:2377	multiple sclerosis	6.42326e-31	4.64364e-30	7.75564e-31	JAG1/FAS/COL1A1/APOE/CD40LG/ADIPOQ/TNFRSF1A/LEP/IL6/TNF/CRP/ACE/IL10/HFE/IGF2/FASLG/CTLA4/CAV1/BDNF/CD46/IL1B/SHH/NR3C1/XIAP/MAPT/CYP27B1/LEPR/IFNG/PRF1/HLA-B/SERPINE1/CAT/HMOX1/VDR/CD40/IL1RN/TLR4/PRKN/HLA-DRB1/CCL2/MPO/GSTM1/IL2RA/EDN1/CXCL8/EIF2B5/CD36/GAPDH/GSTP1/HLA-DQB1/MMP9/GSTT1/IL7R/PTPRC/IGFBP3/IL18/PLAT/IL4/IL17A/CD4/IL2/HDAC1/HLA-A/IL6R/HMGB1/ICAM1/SPP1/RHOA/GLI1/TIMP1/PDCD1/CCL5/KIF1…	92
DO	DOID:2723	dermatitis	1.33678e-30	9.60759e-30	1.60463e-30	PIK3CA/DNMT1/PPARG/COL1A1/APOE/FGFR3/SMAD3/IL6/TNF/ALB/FOXP3/IL10/TGFB1/CTLA4/BDNF/CD46/IL1B/IFNG/PPARA/HLA-B/CAT/HSPD1/HMOX1/MIR21/CASP8/SMAD2/VDR/CD40/IL1RN/TLR4/GSTM1/VEGFA/IL2RA/MIR155/SQSTM1/KITLG/IL6ST/GSTP1/LAMA5/MMP2/MMP9/GSTT1/IL7R/IGFBP3/IL18/IL1A/IKBKB/NTRK1/NGF/IL4/NFKBIA/IL17A/IL2/CLDN1/MIR146A/KRT14/NAT2/FGF2/XRCC1/KDR/CASP3/ITCH/CSF2/CALCA/TLR2/CDKN1A/ADAM17/SELE/TIMP1/MMP1/CCL5/IL…	92
DO	DOID:224	transient cerebral ischemia	1.40004e-30	1.00038e-29	1.6708e-30	PTEN/NF1/FGFR1/AXIN2/LMNA/STAT3/ERCC6/EP300/FAS/CBL/PPARG/APOE/TNFRSF1A/IGF1/TNF/CRP/TERT/IL10/CCNH/G6PD/CAV1/GJA1/SOD1/IL1B/ESR1/JAK2/AIFM1/HIF1A/SERPINE1/CASP8/NOS3/IL1RN/ELANE/ERCC1/KDM1A/CCL2/PRL/CEBPA/MIR155/ITGB3/MDM2/MMP2/MMP9/NFKB1/EPO/BCL2/NAMPT/IKBKB/PLAT/CSF3/FADD/NQO1/PCNA/XRCC1/PARP1/SOCS1/SOD2/MIR223/CASP3/ICAM1/HNRNPA2B1/EED/HSPB1/JAK1/CREB1/ESR2/BAX/SERPINF1/CHKA/HSPA8/LCN2/HSPA5/…	82
DO	DOID:9500	leukocyte disease	2.54911e-30	1.8109e-29	3.02449e-30	NBN/RECQL4/UGT1A1/STAT3/KRAS/PDGFRA/FAS/WAS/KIT/TNFRSF1A/IL6/TNF/NRAS/CFTR/ACE/KMT2A/IL10/TGFB1/BDNF/ABCC2/IL1B/ASXL1/JAK2/CXCR4/IFNG/MYC/IL1RN/ELANE/ERCC1/TLR4/GSTM1/VEGFA/IL2RA/CEBPA/CXCL8/TET2/CD8A/KITLG/HLA-DQB1/MMP2/PIK3CG/GSTT1/BCL2/PLAT/CSF3/CD4/IL2/FGF2/CSF1R/CSF3R/CSF2/SERPINF1/CCL5/IL13/IL5/CD28/IL7/MIR25/DCK/IL15/E2F1/BCL2L1	62
DO	DOID:0060060	non-Hodgkin lymphoma	3.21345e-30	2.25895e-29	3.77281e-30	TP53/MLH1/DICER1/MET/CDKN2A/MTHFR/FAS/CD40LG/IL6/MTRR/KMT2A/TERT/EZH2/IL10/CASP10/CTLA4/EPHX1/CXCR4/PRF1/HIF1A/MIR21/FOXP1/ABCB1/CD40/MYC/GSTM1/BTK/CCND1/IL6ST/GSTP1/HLA-DQB1/GSTT1/BCL2/CALR/IL18/GPX1/IL4/NFKBIA/CD4/CLU/CDKN2B/SOD2/MYD88/BCR/ICAM1/MALT1/BAX/CARD11/PAX5/CD274/ABCG2/IGF2R/HLA-DQA1/BCL10/MIR23B/BCL6/RAD54L/S1PR2/BCL2L1/IRF4	60
DO	DOID:4029	gastritis	3.22351e-30	2.25895e-29	3.77281e-30	TP53/MSH2/MLH1/PTPN11/CDH1/FAS/RB1/TNF/TERT/ADA/IL10/CYP2C19/FASLG/TGFB1/GHRL/IL1B/SHH/JAK2/IL1RN/TLR4/HLA-DRB1/CCL2/PTH/GSTM1/ABL1/CXCL8/MIR155/HLA-DQB1/MMP9/NFKB1/B2M/IL1A/PTGS2/SST/NFKBIA/IL2/MIR146A/ALOX5/TLR2/SELE/MUC1/MGMT/GAST/MIF/ATP4A/PTGS1/POU5F1/MIR203A/OGG1/TGFA	50
DO	DOID:3744	cervical squamous cell carcinoma	3.23494e-30	2.25895e-29	3.77281e-30	TP53/MSH2/MLH1/WT1/NBN/CDH1/SMAD4/SLC2A1/BRIP1/MET/CDKN2A/FAS/RB1/RAF1/ADAR/FGFR3/TYMP/SMAD3/TP63/IL6/ERCC2/ERCC5/CDKN1B/FOXP3/AKT3/CTLA4/MIR21/SMAD2/CD40/MYC/HLA-DRB1/CCND1/IL6ST/HLA-DQB1/MMP2/MTAP/PIK3CG/MMP9/NFKB1/BCL2/CD4/XRCC1/RAC1/CDKN2B/SOD2/CSF1R/CDKN1A/BAX/FOS/MMP1/CD28/MMP3/FGF7/SOCS3	54
DO	DOID:3969	thyroid gland papillary carcinoma	9.64563e-30	6.69745e-29	1.11858e-29	ATM/PTEN/TP53/MLH1/KMT2D/CDH1/PIK3CA/BRAF/RET/HRAS/KRAS/MET/CDKN2A/PPARG/RB1/EGFR/LEP/NRAS/CDKN1B/CTNNB1/SERPINA1/XIAP/LEPR/CXCR4/HIF1A/CAT/MIR21/TF/MYC/NKX2-1/CCL2/GSTM1/BRD4/VEGFA/RUNX2/CCND1/TFRC/GSTT1/PTGS2/FN1/NTRK1/FOXE1/CLDN1/ERBB2/MIR146A/MIR146B/SPP1/TG/TEK/CDKN1A/MINPP1/MIR221/MUC1/MAPK8/TXN/PAX8/RXRA/ANGPT2/PLAU/BCL6/VEGFC/LGALS3/TGFA	63
DO	DOID:0080599	Coronavirus infectious disease	1.17641e-29	8.12253e-29	1.3566e-29	RB1/EGFR/IGF1/IL6/TNF/CRP/ALB/ACE/IL10/TGFB1/STAT1/IL1B/POMC/IFNG/HLA-B/SERPINE1/ELANE/HLA-DRB1/CCL2/TNNT2/BTK/VEGFA/IL2RA/PRL/CXCL8/CD8A/MMP2/AGTR1/GSTT1/IL18/PLG/PLAT/IL4/CSF3/DPP4/IL17A/CD4/IL2/HGF/F3/FGF2/PDGFB/MYD88/CASP3/CSF2/CALCA/TLR2/SELE/MMP1/CCL5/IFNB1/IL1R1/IL13/THBS1/IL12RB1/CSF1/CCR5/LCN2/HLA-C/CXCL10/ANGPT2/IL7/FGF7/PECAM1/ANPEP/LGALS3/BCL2L1	67
DO	DOID:5409	lung small cell carcinoma	1.51125e-29	1.03761e-28	1.73299e-29	ATM/TP53/KMT2D/ATRX/AXIN2/RET/DNMT3B/KRAS/MET/NOTCH1/CDKN2A/MTHFR/KIT/RB1/KDM6A/MTOR/PIK3R1/ERCC2/GPC3/CDKN1B/CAV1/NR3C1/CXCR4/MAX/CASP8/ABCB1/ERCC1/MPO/VEGFA/CXCL8/CCND1/MMP2/MMP9/CYP24A1/BCL2/PTGS2/ERBB2/XRCC1/CSF1R/ICAM1/RHOA/ABCC4/CALCA/RARB/CDKN1A/PTK2/DIABLO/IGFBP2/PLAU/CD44/ITGB1/KRT18/CXCL12/E2F1/FOXA1/LGALS3	56
DO	DOID:13241	Behcet's disease	1.74911e-29	1.18765e-28	1.98358e-29	STAT3/FAS/CD40LG/ADIPOQ/TNFRSF1A/LEP/IL6/TNF/CRP/ACE/IL10/TGFB1/CTLA4/SOD1/IL1B/IFNG/HLA-B/SERPINE1/CAT/HMOX1/CYP1A1/VDR/NOS3/ABCB1/IL1RN/TLR4/HLA-DRB1/CCL2/IKBKG/GSTM1/VEGFA/EDN1/CXCL8/MIR155/GSTP1/HLA-DQB1/MMP2/MMP9/GSTT1/IL18/IL1A/IL4/NFKBIA/IL17A/IL2/NAT2/HLA-A/SOD2/ICAM1/TLR2/TNFRSF1B/CCR5/HSPA4/VIM/ENO1/CXCL12/IL15/IRF1/TLR9	59
DO	DOID:3627	aortic aneurysm	1.74911e-29	1.18765e-28	1.98358e-29	FBN1/MTHFR/PPARG/ACTB/TGFBR2/APOE/ADIPOQ/LEP/TGFBR1/IL6/APOB/CRP/ACE/IL10/FASLG/ACTA2/PRKCD/IL1B/MYH11/MYLK/IFNG/PRF1/SERPINE1/HMOX1/NOS3/HLA-DRB1/CCL2/LOX/IL2RA/ACTC1/CXCL8/HDAC4/TNFRSF11B/MMP2/AGTR1/MMP9/PTGS2/FN1/PLAT/SOD2/CD59/CASP3/HSPB1/NOS2/CSF2/ADAM17/TIMP1/MMP1/MAPK8/CCR5/MIF/MMP14/MMP3/CXCL10/HLA-DQA1/EGR1/CD44/ITGB1/ADAM10	59
DO	DOID:12894	Sjogren's syndrome	2.65323e-29	1.78187e-28	2.97601e-29	STAT3/FAS/APOE/CD40LG/ADIPOQ/CYP19A1/IL6/TNF/CRP/FOXP3/IL10/FASLG/TGFB1/STAT1/CTLA4/BDNF/XDH/IL1B/IFNG/EGF/HMOX1/CASP8/CYP1A1/NOS3/IL1RN/HLA-DRB1/IL2RA/HLA-DQB1/MMP9/IL18/NGF/IL4/NFKBIA/IL17A/IL2/HGF/HMGB1/ICAM1/MALT1/JUN/IFNA1/MUC1/IFNB1/IL13/THBS1/TNFRSF1B/CD70/CCR5/TXN/VIM/CAST/MMP3/LTA/IL7/AGER/HLA-DQA1/E2F1/TLR9	58
DO	DOID:3021	acute kidney failure	2.65323e-29	1.78187e-28	2.97601e-29	AR/MET/FAS/PPARG/RB1/EGFR/TNFRSF1A/MTOR/IL6/TNF/CRP/CDKN1B/ACE/L1CAM/IL10/XDH/IL1B/CYP27B1/ARG1/HIF1A/EGF/HMOX1/NOS3/IGF1R/IL1RN/TLR4/SIRT1/MPO/IL6ST/GSTP1/B2M/EPO/BCL2/PTGS2/FN1/PLAT/NFE2L2/NQO1/CLU/PARP1/ALOX5/IL6R/ICAM1/TEK/BAX/TNFRSF1B/HSPA8/LCN2/EPAS1/BMP7/AGER/HBEGF/CASP1/DDIT3/HDAC3/LGALS3/BCL2L1/TGFA	58
DO	DOID:4043	skeletal muscle cancer	3.23797e-29	2.16275e-28	3.61215e-29	ATM/TP53/MSH2/MLH1/SMARCA4/PTPN11/CDH1/FGFR1/HRAS/KRAS/MET/AKT1/CDKN2A/PDGFRA/EGFR/BUB1B/FGFR3/MAP2K1/MAP2K2/CTNNB1/TERT/IGF2/TGFB1/DMD/CXCR4/BMP4/IGF1R/VEGFA/CSNK2A1/MDM2/CDH3/JUP/NFKB1/IL4/HMGA2/FOXO1/TSPAN31/MIR29A/CDKN1A/GLI1/PAX5/TFE3/MAPK8/MIR222/EZR/NCOA1/ANGPT2/KAT2B/AGER/CXCL12/BCL2L1	51
DO	DOID:3498	pancreatic ductal adenocarcinoma	4.46844e-29	2.96849e-28	4.95787e-29	TP53/CDH1/SMAD4/VHL/STAT3/HRAS/KRAS/EP300/MET/MEN1/AKT1/EGFR/CD40LG/TYMP/CYP1B1/IL6/TNF/EPCAM/L1CAM/PIK3R2/CDK4/TGFB1/CAV1/SHH/XIAP/AKT2/HIF1A/SMAD2/CD40/FASN/ITGA3/MIR155/CCND1/PIK3CG/AGTR1/MMP9/CALR/PLAT/HMGA2/HGF/F3/NQO1/ERBB2/PKM/HDAC1/PRKD1/RAC1/CD59/RHOA/JAK1/GLI1/SYK/HSPA8/MMP14/HDAC2/PLAU/HMGA1/E2F1/TGM2/SOCS3/MIR196A1	61
DO	DOID:4914	esophagus adenocarcinoma	7.40035e-29	4.8898e-28	8.16677e-29	KRAS/MET/FAS/PPARG/CYP19A1/EPCAM/TGFB1/GHRL/ARID1A/MIR21/CASP8/FOXP1/VDR/NOS3/MYC/ERCC1/GSTM1/SMO/ABL1/MMP2/MMP9/GSTT1/CYP24A1/BCL2/IGFBP3/PTGS2/XRCC1/SOD2/KDR/MMP1/MUC1/MGMT/MMP14/HSPA5/MMP3/CTSB/PTGS1/BECN1/CCNA2/FOXA1	40
DO	DOID:299	adenocarcinoma	9.32609e-29	6.12928e-28	1.02369e-28	PTEN/APC/MLH1/CDH1/SMAD4/MITF/KRAS/MEN1/NOTCH1/CDKN2A/MTHFR/KIT/TGFBR2/RB1/EGFR/NOTCH2/MTOR/LEP/IGF1/GPC3/EPCAM/CDKN1B/IL10/SOX2/CAV1/SOD1/IL1B/XIAP/NOTCH3/HIF1A/CAT/HMOX1/GSTM1/VEGFA/ITGA3/TUBB3/CCND1/XPC/MMP2/MMP9/BCL2/PTGS2/CLDN1/ERBB2/PCNA/CDKN2B/SOD2/SHMT1/CASP3/HSPB1/RHOA/GSK3B/MBD4/CDKN1A/BAX/JUN/SELE/MMP1/MUC1/ABCC1/ANGPT2/PLAU/ITGB1/KRT18/KEAP1/LGALS3/NAT1	67
DO	DOID:11335	sarcoidosis	1.12272e-28	7.33946e-28	1.22581e-28	COL3A1/FAS/PPARG/COL1A1/IL6/TNF/CRP/CFTR/ACE/FOXP3/ADA/TGFB1/STAT1/CTLA4/BDNF/GREM1/IL1B/NR3C1/IFNG/HLA-B/HMOX1/VDR/TF/IL1RN/TLR4/HLA-DRB1/CCL2/VEGFA/HLA-DQB1/AGTR1/IL7R/IL18/PTGS2/NTRK1/NGF/NFKBIA/KDR/SPP1/NOS2/TYK2/TLR2/CDKN1A/SELE/MUC1/CCL5/TNFRSF1B/CCR5/MIF/CXCL10/LTA/TNC/AGER/FLT1/HLA-DQA1/EGR1/HAVCR2/IL15/IFNA2/TLR9	59
DO	DOID:0080208	non-alcoholic fatty liver disease	1.28776e-28	8.37384e-28	1.39857e-28	SMAD4/INSR/STAT3/MTHFR/COL1A1/ACTB/APOE/ADIPOQ/LEP/IGF1/IL6/TNF/EZH2/IL10/HFE/G6PD/ABCC2/SOD1/IL1B/ALDH2/JAK2/LEPR/IRS1/SERPINE1/MIR21/VDR/ABCB1/IGF1R/AHCY/IL1RN/TLR4/SIRT1/CCL2/MIR34A/HMGCR/MIR155/TFRC/NFKB1/IL18/NFE2L2/NQO1/CLDN1/IRS2/SOD2/FOXO1/MIR223/SIRT3/SERPINF1/ABCC3/MIR221/CCL5/IL13/MAPK8/MIR222/CXCL10/MIR20A/CD163/KRT18/IFNA2/TLR9	60
DO	DOID:8991	cervix uteri carcinoma in situ	1.86252e-28	1.19845e-27	2.00161e-28	PTEN/BRCA1/MSH2/MLH1/CDH1/STAT3/CDKN2A/RB1/CTNNA1/TP63/CDKN1B/TERT/CDK4/FASLG/CD46/IL1B/XIAP/MIR21/TERC/HLA-DRB1/VEGFA/CCND1/MMP2/BCL2/IGFBP3/PTGS2/HDAC1/CDKN2B/CSF1R/CDKN1A/PDCD1/CD274/HDAC6/HDAC2/TOP2A/RELA/TLR9	37
DO	DOID:9108	uterus carcinoma in situ	1.86252e-28	1.19845e-27	2.00161e-28	PTEN/BRCA1/MSH2/MLH1/CDH1/STAT3/CDKN2A/RB1/CTNNA1/TP63/CDKN1B/TERT/CDK4/FASLG/CD46/IL1B/XIAP/MIR21/TERC/HLA-DRB1/VEGFA/CCND1/MMP2/BCL2/IGFBP3/PTGS2/HDAC1/CDKN2B/CSF1R/CDKN1A/PDCD1/CD274/HDAC6/HDAC2/TOP2A/RELA/TLR9	37
DO	DOID:1485	cystic fibrosis	2.31713e-28	1.48321e-27	2.4772e-28	FAS/COL1A1/CD40LG/TNFRSF1A/LEP/IGF1/IL6/TNF/CFTR/IL10/HFE/FASLG/TGFB1/STAT1/SERPINA1/IL1B/NR3C1/IFNG/PPARA/HIF1A/HSPD1/HMOX1/CYP1A1/VDR/NOS3/ABCB1/TF/IL1RN/ELANE/TLR4/CCL2/MPO/GSTM1/EDN1/CXCL8/MIR155/TCF7L2/MIR126/GSTP1/MMP9/GSTT1/NFKB1/IGFBP3/IL18/IL1A/PTGS2/IL4/NFE2L2/IL17A/IL6R/ICAM1/CSF3R/NOS2/ABCC4/STUB1/TLR2/BAX/TIMP1/MUC1/EDNRA/IL13/MIF/TXN/LTA/PTGS1/PRSS1/PLA2G2A/ANXA5/SP1/AGER/PLAU/SPINK…	75
DO	DOID:9074	systemic lupus erythematosus	2.40463e-28	1.53124e-27	2.55742e-28	EP300/DNMT1/FAS/PPARG/APOE/CD40LG/ADAR/TNFRSF1A/TNF/LDLR/CRP/MTR/ADA/IL10/FASLG/CTLA4/CD46/SOD1/IL1B/IFNG/PRF1/CAT/HSPD1/CYP1A1/CD40/IL1RN/HLA-DRB1/CCL2/GSTM1/IL2RA/ITGB3/HLA-DQB1/MMP9/PTPRC/BCL2/IL18/IL4/IL17A/CD4/IL2/CLU/NAT2/SOD2/KDR/CASP3/ICAM1/JAK1/CALCA/ESR2/CDKN1A/JUN/SELE/PTK2/PDCD1/MMP1/IFNA1/CCL5/VCAM1/IFNB1/IL13/TNFRSF1B/CCR5/MIF/LCN2/VIM/IL5/CAST/RXRA/AGER/LYN/EPOR/CXCR2/ITGB1/BECN1/C…	77
DO	DOID:12365	malaria	2.52579e-28	1.6001e-27	2.67243e-28	MET/CBS/APOE/HPRT1/CD40LG/TNFRSF1A/GNAS/IL6/TNF/CRP/ACE/FOXP3/IL10/G6PD/CYP2C19/COL18A1/CTLA4/IL1B/SLC19A1/IFNG/HLA-B/HMOX1/ENG/NOS3/ABCB1/IL1RN/TLR4/HLA-DRB1/GSTM1/VEGFA/IL2RA/EDN1/CD36/GSTP1/HLA-DQB1/GSTT1/EPO/IL18/PTGS2/IL4/IL2/MYD88/ICAM1/NOS2/TLR2/MMP1/CCL5/IL13/TNFRSF1B/MIF/CAST/CXCL10/LTA/IL3/ANGPT2/CD163/EPOR/FLT1/NRG1/IRF1/TLR9	61
DO	DOID:13636	Fanconi anemia	3.16937e-28	1.99752e-27	3.33618e-28	ATM/BRCA2/BRCA1/BLM/NBN/BRIP1/PALB2/ERCC4/FANCC/RAD51C/ATR/TNF/IL10/XRCC2/IFNG/PRF1/FANCD2/FANCI/FANCA/GSTM1/FANCB/FANCG/GSTT1/FANCL/RAD51/FANCE/FANCF/SLX4/BAX/HSP90AA1/FAN1/XPO1/UBE2T	33
DO	DOID:8857	lupus erythematosus	4.38359e-28	2.74869e-27	4.59076e-28	EP300/DNMT1/FAS/PPARG/APOE/CD40LG/ADAR/TNFRSF1A/IL6/TNF/LDLR/CRP/MTR/ADA/IL10/FASLG/CTLA4/CD46/SOD1/IL1B/IFNG/PRF1/CAT/HSPD1/CYP1A1/CD40/IL1RN/HLA-DRB1/CCL2/GSTM1/IL2RA/ITGB3/HLA-DQB1/MMP9/PTPRC/BCL2/IL18/IL4/IL17A/CD4/IL2/CLU/NAT2/SOD2/KDR/CASP3/ICAM1/JAK1/CALCA/ESR2/CDKN1A/JUN/SELE/PTK2/PDCD1/MMP1/IFNA1/CCL5/VCAM1/IFNB1/IL13/TNFRSF1B/CCR5/MIF/LCN2/VIM/IL5/CAST/RXRA/AGER/LYN/EPOR/CXCR2/ITGB1/BEC…	78
DO	DOID:345	uterine disease	5.4877e-28	3.42354e-27	5.71788e-28	DNMT3B/DNMT1/CDKN2A/PDGFRA/MTHFR/FAS/RB1/LEP/PDGFRB/DNMT3A/CYP19A1/IGF1/IL6/TNF/MTRR/IL10/TGFB1/SLC19A1/MTHFD1/SERPINE1/CAT/MIR21/NOS3/IL1RN/CCL2/VEGFA/EDN1/CXCL8/MALAT1/CCND1/MDM2/MMP2/AGTR1/MMP9/EPO/IL1A/PTGS2/F3/AFP/PDGFB/SOD2/KDR/CASP3/TEK/CDKN1A/SELE/LTA/ANGPT2/AGER	49
DO	DOID:12236	primary biliary cholangitis	7.27226e-28	4.51394e-27	7.53902e-28	ATM/STAT3/FAS/COL1A1/TGFBR2/LEP/TNF/ACE/FOXP3/IL10/ABCA1/TGFB1/CTLA4/CAV1/ABCC2/NR3C1/JAK2/LEPR/IFNG/ABCB11/HMOX1/MIR21/VDR/TLR4/HLA-DRB1/CD27/VEGFA/IL2RA/CXCL8/TNFRSF11B/GSTP1/HLA-DQB1/MMP2/MMP9/IL7R/FN1/IL4/HGF/SOD2/MIR223/ICAM1/NOS2/CHUK/ABCC4/TLR2/CDKN1A/CCL5/RBFOX1/IL12RB1/ABCC1/ALPP/IDO1/MMP3/CXCL10/CCN2/RPS6KB1/HLA-DQA1/KRT18/ICOS/TLR9	60
DO	DOID:1205	allergic disease	7.92294e-28	4.89311e-27	8.1723e-28	BRCA2/TP53/BRCA1/PTPN11/FGFR1/WRN/STAT3/MTHFR/CYP1B1/TNF/GATA3/ACE/IL10/TGFB1/SOD1/NR3C1/ESR1/JAK2/IFNG/HLA-B/VDR/NOS3/TLR4/HLA-DRB1/CCL2/GSTM1/MPL/ITGB3/CD8A/GSTP1/HLA-DQB1/GSTT1/IL18/AHR/EIF2AK2/NTRK2/IL4/NPM1/DPP4/IL17A/IL2/HLA-A/ACVR1/ICAM1/NOS2/CSF2/TYK2/GSK3B/TEK/CALCA/TLR2/ADH1B/PDCD1/IL13/HDAC6/ABCG2/MIF/IL5/HLA-C/LTA/AGER/HLA-DQA1/STAT5A/SOCS3	64
DO	DOID:75	lymphatic system disease	2.09254e-27	1.28587e-26	2.14761e-27	TP53/BRAF/ALK/MET/CD40LG/ADIPOQ/PIK3R1/TNF/CRP/ACE/FOXP3/IL10/TGFB1/ACTA2/IL1B/JAK2/PRF1/HLA-B/HMOX1/CASP8/CD40/IL1RN/TLR4/HLA-DRB1/CCL2/VEGFA/KITLG/FLT3/AGTR1/MMP9/IL18/IL4/FADD/IL17A/HGF/CLU/HLA-A/SOCS1/KDR/CASP3/HMGB1/EPHB4/NOS2/FOXO3/TIMP1/FLT4/MMP1/ADAMTS3/CCR5/MIF/HLA-C/MMP3/ANGPT2/CD163/AGER/FLT1/PECAM1/VEGFC/SOCS3	59
DO	DOID:0060036	intrinsic cardiomyopathy	2.74185e-27	1.67648e-26	2.8e-27	TP53/SMARCA4/DICER1/KCNH2/KCNQ1/PTPN11/SDHA/WRN/AXIN2/LZTR1/LMNA/AR/STAT3/JAG1/SDHD/DNMT1/FAS/ACTB/APOE/EGFR/RAF1/CD40LG/ADIPOQ/AKAP9/IGF1/IL6/TNF/CRP/TGFB3/ACE/DSP/IL10/RYR2/HFE/CYP2C19/TGFB1/CTLA4/CAV1/CD46/GJA1/PRKCD/IL1B/ESR1/TFAP2A/DMD/LEPR/AIFM1/IFNG/MYBPC3/SERPINE1/CAT/CASP8/CYP1A1/NOS3/PKP2/IGF1R/CD40/GNAQ/CCL2/TNNT2/RPL5/EDN1/ACTC1/CD36/TNFRSF11B/YWHAE/HLA-DQB1/MMP2/AGTR1/MMP9/JUP/NFKB1/…	111
DO	DOID:0060119	pharynx cancer	3.90994e-27	2.37887e-26	3.9731e-27	ATM/TP53/BRCA1/STAT3/MET/CDKN2A/FGFR3/KDM6A/ATR/IL6/CDKN1B/TERT/EZH2/IL10/ARID1A/WNT5A/JAK2/CXCR4/IFNG/KMT2C/MYC/CCND2/CCL2/GSTM1/VEGFA/CXCL8/TNFAIP3/TET2/MIR155/CCND1/MDM2/MMP2/ERBB3/BCL2/WRAP53/CALR/MIR132/SRC/XRCC1/KDR/CSF1R/CASP3/SPEN/CDKN1A/MMP1/DDR2/ABCC1/MIR222/MAPK14/FGFR4/CD163/FLT1	52
DO	DOID:7693	abdominal aortic aneurysm	4.21978e-27	2.55474e-26	4.26683e-27	MTHFR/PPARG/TGFBR2/APOE/ADIPOQ/LEP/TGFBR1/IL6/APOB/CRP/ACE/IL10/FASLG/PRKCD/IL1B/MYH11/IFNG/PRF1/SERPINE1/HMOX1/NOS3/HLA-DRB1/CCL2/LOX/IL2RA/CXCL8/TNFRSF11B/MMP2/AGTR1/MMP9/PTGS2/PLAT/SOD2/CD59/CASP3/NOS2/CSF2/TIMP1/MMP1/MAPK8/CCR5/MIF/MMP14/MMP3/HLA-DQA1/EGR1/CD44	47
DO	DOID:14330	Parkinson's disease	8.06961e-27	4.86154e-26	8.11958e-27	ATM/TP53/PTCH1/TSC2/SDHA/AXIN2/INS/INSR/RET/AKT1/CDKN2A/MTHFR/FAS/APOE/RB1/EGFR/LEP/IGF1/CYP2D6/TNF/WWOX/MTRR/CRP/CP/COMT/MTR/ACE/IL10/HFE/IGF2/FASLG/AKT3/BDNF/PTCH2/SOD1/IL1B/ESR1/XIAP/MAPT/EPHX1/AKT2/IFNG/EGF/HSPD1/HMOX1/MIR21/CYP1A1/VDR/ABCB1/IGF1R/TF/PRKN/HLA-DRB1/SIRT1/GSTM1/VEGFA/GPI/HMGCR/ABL1/CXCL8/MIR155/SQSTM1/GSTP1/AGTR1/GSTT1/B2M/EPO/PRKAA1/CALR/GPX1/EIF2AK2/IL1A/PTGS2/NTRK2/MIR22/FAD…	114
DO	DOID:974	upper respiratory tract disease	1.25001e-26	7.49396e-26	1.25161e-26	PTCH1/TGFBR2/EGFR/CD40LG/ADIPOQ/LEP/IL6/CYP2D6/TNF/GATA3/CFTR/ACE/FOXP3/IL10/FASLG/TGFB1/CTLA4/BDNF/IL1B/NR3C1/IFNG/ITK/HLA-B/SERPINE1/CDC42/HMOX1/MIR21/NOS3/ABCB1/CD40/IL1RN/TLR4/VEGFA/IL2RA/EDN1/CXCL8/HLA-DQB1/MMP9/NFKB1/BCL2/IGFBP3/IL18/IL1A/NTRK1/NGF/IL4/DPP4/IL17A/IL2/HLA-A/PDGFB/ALOX5/CASP3/ICAM1/NOS2/CALCA/TLR2/JUN/MUC1/CCL5/VCAM1/IL13/MIF/IL5/CD28/HLA-C/PRKCA/CXCL10/LTA/RELA/C3AR1/PLAU/CA…	77
DO	DOID:0050890	synucleinopathy	1.3129e-26	7.8328e-26	1.30821e-26	ATM/TP53/PTCH1/TSC2/SDHA/AXIN2/INS/INSR/RET/AKT1/CDKN2A/MTHFR/FAS/APOE/RB1/EGFR/LEP/IGF1/CYP2D6/TNF/WWOX/MTRR/CRP/CP/COMT/MTR/ACE/IL10/HFE/IGF2/FASLG/AKT3/BDNF/PTCH2/SOD1/IL1B/ESR1/XIAP/MAPT/EPHX1/AKT2/IFNG/EGF/HSPD1/HMOX1/MIR21/CYP1A1/VDR/ABCB1/IGF1R/TF/PRKN/HLA-DRB1/SIRT1/GSTM1/VEGFA/GPI/HMGCR/ABL1/CXCL8/MIR155/SQSTM1/GSTP1/AGTR1/GSTT1/B2M/EPO/PRKAA1/CALR/GPX1/EIF2AK2/IL1A/PTGS2/NTRK2/MIR22/FAD…	117
DO	DOID:1319	brain cancer	1.46937e-26	8.72391e-26	1.45704e-26	ATM/BRCA2/APC/TP53/MSH2/PTCH1/TSC2/BRAF/MET/NOTCH1/SUFU/CDKN2A/PDGFRA/FAS/RB1/NOTCH2/SMARCB1/L1CAM/CTNNB1/IGF2/MYCN/RAD21/FASLG/PTCH2/MAPT/IFNG/NOTCH3/CAT/MYC/STS/GSTM1/VEGFA/SMO/GPSM2/GAPDH/MMP9/GSTT1/BCL2/PTGS2/FADD/RAC1/KDR/CDK6/CASP3/BAX/REST/PROM1/MGMT/MMP14/PRKCA/CXCL12/FOXA1	52
DO	DOID:0050866	oral squamous cell carcinoma	1.67041e-26	9.86985e-26	1.64843e-26	ATM/PTEN/TP53/KMT2D/CDH1/AXIN2/DNMT3B/MET/MTHFR/EGFR/FGFR3/IL6/CDC73/TERT/EZH2/IL10/RAD21/SERPINE1/CYP1A1/CCL2/GSTM1/ABL1/TET2/MIR155/GAPDH/GSTP1/FLT3/CYP24A1/CALR/IL2/ERBB2/GSK3B/CDKN1A/ERBB4/MIR221/CTNND1/DDR2/MIR222/PLCG1/FGFR4/MIR20A/PLAU/H2AX/AXIN1	44
DO	DOID:3247	rhabdomyosarcoma	1.9937e-26	1.17237e-25	1.95805e-26	ATM/TP53/SMARCA4/PTPN11/CDH1/FGFR1/HRAS/KRAS/MET/AKT1/CDKN2A/PDGFRA/EGFR/BUB1B/FGFR3/MAP2K1/MAP2K2/CTNNB1/TERT/IGF2/TGFB1/DMD/CXCR4/BMP4/IGF1R/VEGFA/CSNK2A1/MDM2/CDH3/JUP/NFKB1/IL4/HMGA2/FOXO1/TSPAN31/MIR29A/CDKN1A/GLI1/PAX5/MAPK8/EZR/NCOA1/ANGPT2/KAT2B/AGER/CXCL12/BCL2L1	47
DO	DOID:870	neuropathy	2.51777e-26	1.4735e-25	2.46098e-26	TP53/NF1/FGFR1/LMNA/INSR/JAG1/DNMT1/PDGFRA/MTHFR/FAS/PHOX2B/RYR1/CBL/APOE/EGFR/DOK7/TNFRSF1A/FGFR3/MTOR/PDGFRB/IGF1/IL6/TNF/LDLR/CRP/BSCL2/SCN11A/TGFB3/CDKN1B/ACE/TGFB2/CYP17A1/IL10/IGF2/FASLG/TWIST1/TGFB1/CAV1/BDNF/GHRL/PRKCD/SOD1/IL1B/ALDH2/DMD/EPHX1/AIFM1/IFNG/NOTCH3/BMP4/SERPINE1/CAT/HSPD1/HMOX1/MIR21/CASP8/NOS3/IGF1R/IL1RN/TLR4/STS/HLA-DRB1/CCL2/GSTM1/VEGFA/GPI/EDN1/ITGB3/TUBB3/TNFRSF11B/HLA…	127
DO	DOID:3326	purpura	3.88464e-26	2.26266e-25	3.77902e-26	JAG1/DNMT3B/MET/NOTCH1/FAS/CD40LG/NOTCH2/LEP/IGF1/IL6/CP/FASLG/TGFB1/CTLA4/IL1B/CXCR4/IFNG/PRF1/NOTCH3/HLA-B/CAT/HMOX1/NOS3/AHCY/IL1RN/TLR4/HLA-DRB1/VEGFA/EDN1/ITGB3/MMP9/IL18/IL4/IL17A/HGF/FGF2/THPO/HLA-A/CASP3/MBD4/TLR2/IL13/LTA/DLL1	44
DO	DOID:0080600	COVID-19	4.22469e-26	2.44913e-25	4.09044e-26	IL6/TNF/CRP/ALB/ACE/IL10/IL1B/IFNG/HLA-B/ELANE/CCL2/TNNT2/BTK/VEGFA/IL2RA/CXCL8/CD8A/MMP2/AGTR1/GSTT1/IL18/PLG/IL4/CSF3/IL17A/CD4/IL2/HGF/F3/FGF2/PDGFB/CSF2/CALCA/SELE/MMP1/CCL5/IFNB1/IL1R1/IL13/THBS1/CSF1/LCN2/HLA-C/CXCL10/ANGPT2/IL7/LGALS3	47
DO	DOID:3371	chondrosarcoma	4.51132e-26	2.60301e-25	4.34745e-26	PTCH1/FGFR2/AKT1/CDKN2A/MTHFR/PPARG/RB1/FGFR3/MTOR/IL6/TNF/TERT/CDK4/EXT2/PRKCD/EXT1/CXCR4/MAPK1/HIF1A/BMP2/ABCB1/SOX9/VEGFA/SMO/HDAC4/ITGB3/RUNX2/MMP2/MTAP/PIK3CG/MMP9/ETV6/NFKB1/PTGS2/MAPK3/TNFSF11/PTK2/MMP1/TNFRSF11A/MMP3/TNC/ITGB1/BCL2L1	43
DO	DOID:2957	pulmonary tuberculosis	6.39869e-26	3.65767e-25	6.10891e-26	AKT1/EGFR/ADIPOQ/IL6/TNF/CRP/FOXP3/ADA/IL10/IL1B/IFNG/VDR/ABCB1/IL1RN/TLR4/HLA-DRB1/CCL2/GSTM1/CXCL8/CD36/HLA-DQB1/GSTT1/IL18/IL4/NFKBIA/MIR30A/NAT2/ALOX5/IL6R/NOS2/TLR2/JUN/PDCD1/CCL5/IL13/CD274/IL12RB1/IDO1/CCR5/MIF/CXCL10/LTA/CD163/RELA/HAVCR2/DDIT3/IL15/TLR9	48
DO	DOID:9261	nasopharynx carcinoma	6.39869e-26	3.65767e-25	6.10891e-26	ATM/TP53/BRCA1/STAT3/CDKN2A/ATR/IL6/CDKN1B/TERT/EZH2/IL10/ARID1A/WNT5A/JAK2/CXCR4/IFNG/KMT2C/MYC/CCND2/CCL2/GSTM1/VEGFA/CXCL8/TNFAIP3/TET2/CCND1/MDM2/MMP2/ERBB3/BCL2/WRAP53/CALR/MIR132/SRC/XRCC1/KDR/CSF1R/CASP3/SPEN/CDKN1A/MMP1/DDR2/ABCC1/MIR222/MAPK14/FGFR4/CD163/FLT1	48
DO	DOID:48	male reproductive system disease	8.43549e-26	4.79964e-25	8.01618e-26	BRCA2/TP53/CDH1/SMAD4/AR/DNMT3B/AKT1/MTHFR/FAS/KIT/TGFBR2/EGFR/DNMT3A/CYP19A1/IL6/APOB/TNF/ERCC2/MTRR/BSCL2/CFTR/CDK4/IL10/HFE/FASLG/TGFB1/BDNF/GJA1/XRCC2/IL1B/SLC19A1/ESR1/FANCM/SHBG/CYP1A1/NOS3/IGF1R/MYC/ERCC1/CCND2/DNAH8/FGF8/GNRH1/HLA-DRB1/SIRT1/CCL2/GSTM1/VEGFA/SOX11/EDN1/CXCL8/HDAC4/ITGB3/XPA/KITLG/CCND1/XPC/GSTP1/DDX3X/HLA-DQB1/GSTT1/BCL2/IGFBP3/PTGS2/FADD/GNRHR/NQO1/CLU/FGF2/PDGFB/XRCC1/K…	100
DO	DOID:4948	gallbladder carcinoma	1.05774e-25	5.99062e-25	1.00053e-25	TP53/MSH2/MLH1/PTCH1/SLC2A1/RAD50/CDKN2A/FAS/RB1/EGFR/RAF1/TYMP/TNF/EPCAM/ACE/L1CAM/TERT/IL10/FASLG/MAPK1/ABCB1/MYC/VEGFA/MIR155/CCND1/MMP2/PIK3CG/PTGS2/MAPK3/ERBB2/NOS2/ESR2/MUC1/DDR2/MGMT/ABCG2/FHIT/TOP2A/CDK1/CD34/TJP1/VEGFC/TGFA	43
DO	DOID:576	proteinuria	1.1445e-25	6.45226e-25	1.07763e-25	WT1/CUBN/BRAF/APOE/ADIPOQ/LEP/IL6/APOB/ALB/GATA3/CDKN1B/ACE/ADA/G6PD/ABCA1/TGFB1/STAT1/MAF/SERPINA1/IL1B/NR3C1/PSMB8/EXT1/CYP27B1/LEPR/CXCR4/MAGI2/CAT/HMOX1/ENG/IL1RN/TERC/TLR4/HLA-DRB1/CCL2/GSTM1/VEGFA/EDN1/CXCL8/CD36/TNFRSF11B/GSTP1/HLA-DQB1/AGTR1/GSTT1/B2M/EPO/NAMPT/IL18/GPX1/IL1A/PTGS2/IL4/NFKBIA/ACTN4/IL17A/HGF/F3/CLU/SOD2/ALOX5/VTN/CD59/ICAM1/CD55/CDKN1A/IL1R1/EDNRA/IL13/THBS1/VIM/IL5/CXCL1…	85
DO	DOID:2596	larynx cancer	1.33076e-25	7.46807e-25	1.24729e-25	PTEN/MSH2/MLH1/NBN/CDH1/CDKN2A/RB1/EGFR/IL6/CDC73/CAV1/CXCR4/KMT2C/MYC/GSTM1/VEGFA/CXCL8/MMP2/MMP9/ERBB3/BCL2/WRAP53/PTGS2/ERBB2/PCNA/NAT2/XRCC1/SOCS1/CASP3/CDKN1A/ERBB4/MMP1/THBS2/IL13/PLCG1/RELA/TRAF6/MIR184/CXCL12	39
DO	DOID:3565	meningioma	1.80894e-25	1.00967e-24	1.68631e-25	ATM/PTEN/APC/TP53/CDH1/VHL/SUFU/CBS/CDKN2A/MTHFR/RB1/EGFR/SMARCB1/NF2/MTRR/MTR/TERT/SMARCE1/CAV1/BMP4/CASP8/ENG/STS/VEGFA/FASN/ITGA3/CCND1/YWHAE/MMP2/MMP9/ETV6/MEG3/BCL2/PTGS2/YAP1/DPP4/HGF/F3/ERBB2/PDGFB/CDKN2B/BCR/JAK1/CDKN1A/PLAU/SPARC/ANPEP	47
DO	DOID:11162	respiratory failure	1.81559e-25	1.00967e-24	1.68631e-25	FAS/TNFRSF1A/LEP/IL6/TNF/ACE/ADA/IL10/FASLG/TGFB1/SOD1/IL1B/MYLK/SERPINE1/EGF/CAT/HMOX1/NOS3/IL1RN/ELANE/TLR4/NKX2-1/CCL2/VEGFA/EDN1/CXCL8/MIR155/MMP9/NFKB1/IL18/F3/SOD2/ALOX5/MIR223/ICAM1/NOS2/MUC1/IL13/TNFRSF1B/MIF/HSPA4/EPAS1/CXCL10/LTA/PLA2G2A/ANGPT2/TNC/C3AR1/AGER/PLAU/CD34/IL15	52
DO	DOID:2213	hemorrhagic disease	3.31683e-25	1.83621e-24	3.06677e-25	JAG1/DNMT3B/MET/NOTCH1/FAS/CD40LG/NOTCH2/LEP/IGF1/IL6/CP/FASLG/TGFB1/CTLA4/IL1B/CXCR4/IFNG/PRF1/NOTCH3/HLA-B/CAT/HMOX1/NOS3/AHCY/IL1RN/GNAQ/TLR4/HLA-DRB1/VEGFA/EDN1/ITGB3/MMP9/IL18/IL4/IL17A/HGF/FGF2/THPO/HLA-A/CASP3/MBD4/TLR2/IL13/LTA/DLL1	45
DO	DOID:0050622	reproductive organ benign neoplasm	3.49951e-25	1.92865e-24	3.22117e-25	TP53/TSC2/FH/LMNA/AR/KRAS/CDKN1C/CDKN2A/COL1A1/LEP/CYP19A1/IGF1/IL6/H19/COMT/TGFB3/CDKN1B/L1CAM/CYP17A1/TGFB1/IL1B/ESR1/VCAN/IGF1R/VEGFA/CCND1/MMP2/JUP/BCL2/HMGA2/PCNA/XRCC1/ESR2/PTK2/PGR/TOP2A/CD34/PECAM1/EGR1/BCL2L1	40
DO	DOID:0060031	autoimmune disease of gastrointestinal tract	4.4368e-25	2.4343e-24	4.06568e-25	HRAS/FAS/ADIPOQ/IGF1/IL6/CYP2D6/TNF/TGFB3/FOXP3/ADA/IL10/FASLG/TGFB1/STAT1/CTLA4/GHRL/SOD1/IL1B/POMC/ARG1/IFNG/HLA-B/HIF1A/VDR/TLR4/HLA-DRB1/VEGFA/CXCL8/MIR155/TFRC/HLA-DQB1/GSTT1/NFKB1/PTPRC/BCL2/GPX1/IL4/DPP4/IL17A/IL2/PARP1/CD59/ICAM1/NOS2/RHOA/SELE/PDCD1/MIF/CD28/CCN2/HLA-DQA1/CD44/KRT18/ICOS/IL15/TGM2/IRF1	57
DO	DOID:8577	ulcerative colitis	6.77517e-25	3.70075e-24	6.18086e-25	MLH1/STAT3/CDKN2A/MTHFR/FAS/COL1A1/ADIPOQ/IL6/TNF/MTRR/MTR/CDKN1B/IL10/IGF2/FASLG/COL18A1/IL1B/JAK2/LEPR/CXCR4/IFNG/ABCB1/IGF1R/CD40/IL1RN/GSTM1/VEGFA/CXCL8/TNFAIP3/MIR155/HERC2/HLA-DQB1/GSTT1/CYP24A1/NAMPT/GPX1/PTGS2/IL4/IL17A/KDR/ICAM1/RHOA/ESR2/CDKN1A/MMP1/MIR31/IL13/IDO1/MIF/HSPA4/IL5/MMP3/CXCL10/PTGS1/XBP1/RELA/FGF7/CCNA2/SOCS3	59
DO	DOID:4448	macular degeneration	7.42923e-25	4.04006e-24	6.74756e-25	ERCC6/MTHFR/FAS/APOE/PDGFRB/CTNNA1/IGF1/IL6/TNF/ERCC2/CRP/CDKN1B/ACE/HFE/CD46/SOD1/ESR1/BMP4/HLA-B/HIF1A/SERPINE1/NOS3/IGF1R/TF/TLR4/SIRT1/CCL2/GSTM1/VEGFA/CD36/GSTP1/MMP2/MMP9/GSTT1/NFE2L2/IL17A/NQO1/PDGFB/XRCC1/SOD2/KDR/ICAM1/NOS2/LRP6/TLR2/CDKN1A/BAX/SERPINF1/SELE/TIMP1/PROM1/MIR23A/HSPA8/IGFBP2/ANXA5/FLT1/OGG1	57
DO	DOID:0060086	female reproductive organ benign neoplasm	9.17202e-25	4.96582e-24	8.29373e-25	TP53/TSC2/FH/LMNA/AR/KRAS/CDKN1C/CDKN2A/COL1A1/LEP/CYP19A1/IGF1/IL6/H19/COMT/TGFB3/CDKN1B/L1CAM/CYP17A1/TGFB1/IL1B/ESR1/VCAN/IGF1R/VEGFA/CCND1/MMP2/JUP/BCL2/HMGA2/PCNA/XRCC1/ESR2/PTK2/PGR/CD34/PECAM1/EGR1/BCL2L1	39
DO	DOID:3587	pancreatic ductal carcinoma	9.27149e-25	4.99766e-24	8.34691e-25	TP53/TSC2/SMAD4/INS/VHL/DNMT3B/MET/MEN1/DNMT1/PPARG/TGFBR2/TYMP/ALB/ACE/L1CAM/FASLG/TGFB1/SERPINA1/EGF/IGF1R/CD40/SMO/CCND1/GSTP1/MDM2/MMP2/MMP9/CALR/IL4/MAPK3/ACTN4/HDAC1/FGF2/PMS1/CDK6/CDKN1A/MUC1/CTNND1/MGMT/THBS1/RXRA/PALLD/ANXA5/MCM7	44
DO	DOID:9446	cholangitis	1.49804e-24	8.03969e-24	1.34276e-24	ATM/TP53/CDH1/CDKN2A/FAS/PPARG/POT1/IL6/TNF/NRAS/CFTR/CTLA4/ABCB11/VDR/HLA-DRB1/CCL2/VEGFA/MIR155/HLA-DQB1/GNRHR/HGF/CLDN1/ICAM1/MIR200B/TLR2/CCL5/CCR5/FHIT/CD28/HLA-C/KRT18/ICOS	32
DO	DOID:1564	fungal infectious disease	3.54442e-24	1.89396e-23	3.16322e-24	PTEN/MLH1/STAT3/NOTCH1/CDKN2A/FAS/APOE/TNFRSF1A/IL6/TNF/CRP/COMT/CFTR/FOXP3/IL10/CYP2C19/TGFB1/STAT1/CTLA4/IL1B/IFNG/TLR4/HLA-DRB1/CCL2/CXCL8/HLA-DQB1/MMP9/NFKB1/IL18/PLG/IL1A/IL4/IL17A/CLU/CDKN2B/SOD2/NOS2/CSF2/CALCA/TLR2/PDCD1/IFNA1/MUC1/IL1R1/IL13/TNFRSF1B/MAPK8/DIABLO/MAPK14/CXCL10/AGER/IL15/TLR9	53
DO	DOID:12306	vitiligo	4.08412e-24	2.1729e-23	3.62909e-24	TP53/PDGFRA/FAS/TGFBR2/IL6/TNF/COMT/ACE/FOXP3/IL10/TGFB1/CTLA4/PSMB8/ESR1/TYR/POMC/IFNG/HLA-B/CAT/FOXP1/VDR/IL1RN/TLR4/HLA-DRB1/GSTM1/EDN1/GSTP1/HLA-DQB1/GSTT1/GPX1/IL1A/PTGS2/IL4/NFE2L2/IL17A/CD4/IL2/HGF/HLA-A/SOD2/FBXO11/TLR2/IL13/HLA-C/XBP1/HLA-DQA1	46
DO	DOID:2773	contact dermatitis	5.58729e-24	2.95982e-23	4.94338e-24	DNMT1/PPARG/APOE/SMAD3/TNF/ALB/FOXP3/IL10/TGFB1/CTLA4/BDNF/CD46/IL1B/IFNG/PPARA/HSPD1/HMOX1/MIR21/CASP8/SMAD2/VDR/CD40/TLR4/GSTM1/VEGFA/IL2RA/MIR155/SQSTM1/KITLG/GSTP1/MMP9/GSTT1/IL7R/IL18/IL1A/NTRK1/NGF/IL4/NFKBIA/IL17A/IL2/CLDN1/MIR146A/NAT2/XRCC1/KDR/CASP3/ITCH/CSF2/CALCA/TLR2/CDKN1A/ADAM17/SELE/TIMP1/CCL5/IL13/IL12RB1/CCR5/IL5/MMP3/CXCL10/RELA/PLAU/ALDH1A1/FLT1/MIR125B1/ENO1/IL15/IFNA2/SOCS3/…	72
DO	DOID:2825	nose disease	7.87738e-24	4.15507e-23	6.93964e-24	TGFBR2/EGFR/CD40LG/ADIPOQ/LEP/IL6/CYP2D6/TNF/GATA3/CFTR/ACE/FOXP3/IL10/TGFB1/CTLA4/BDNF/IL1B/NR3C1/IFNG/ITK/HLA-B/SERPINE1/CDC42/HMOX1/MIR21/ABCB1/CD40/IL1RN/TLR4/VEGFA/IL2RA/EDN1/CXCL8/HLA-DQB1/MMP9/NFKB1/BCL2/IL18/NTRK1/NGF/IL4/IL17A/IL2/HLA-A/PDGFB/ICAM1/NOS2/CALCA/TLR2/JUN/MUC1/CCL5/VCAM1/IL13/MIF/IL5/CD28/HLA-C/PRKCA/LTA/RELA/C3AR1/PLAU/CASP1/HLA-DQA1/TLR9	66
DO	DOID:633	myositis	1.03693e-23	5.4461e-23	9.09588e-24	LMNA/MET/FAS/APOE/CD40LG/TNFRSF1A/IL6/TNF/IL10/HFE/IL1B/IFNG/BMP4/HLA-B/HSPD1/CD40/IL1RN/TLR4/HLA-DRB1/CCL2/VEGFA/CXCL8/CD36/SQSTM1/HLA-DQB1/MMP2/MMP9/IL18/IL1A/IL4/IL17A/HGF/CLU/HLA-A/PMS1/ACVR1/SOD2/HMGB1/TLR2/MMP1/IFNA1/IFNB1/THBS1/TNFRSF1B/IL5/CD28/HLA-C/CCN2/AGER/HLA-DQA1/IL15/TGM2/TLR9	53
DO	DOID:8791	breast carcinoma in situ	1.45582e-23	7.61365e-23	1.2716e-23	BRCA2/TP53/BRCA1/AR/RB1/TYMP/TERT/CAV1/HOXB13/HIF1A/CCND2/VEGFA/CCND1/MMP2/MMP9/ERBB3/BCL2/PTGS2/ERBB2/SRC/SOCS1/RARB/CDKN1A/PTK2/ERBB4/AKR1C3/IGF2R/PRKCA/PGR/IL3/TOP2A/RELA/FLT1/STAT5A/SOCS3	35
DO	DOID:0050908	myelodysplastic syndrome	1.59137e-23	8.28725e-23	1.38411e-23	TP53/BAP1/CREBBP/CDKN2A/FAS/GATA2/DNMT3A/TNF/ERCC2/NRAS/MTRR/GATA1/CDKN1B/TERT/EZH2/HFE/FASLG/IL1B/ASXL1/CD40/IDH1/GSTM1/TET2/ITGB3/GSTP1/MDM2/GSTT1/ETV6/NPM1/NQO1/XRCC1/CDKN2B/SF3B1/PRPF8/CSF3R/SRSF2/EGR1	37
DO	DOID:1342	congenital hypoplastic anemia	3.08045e-23	1.5907e-22	2.65674e-23	ATM/BRCA2/BRCA1/BLM/NBN/BRIP1/PALB2/ERCC4/FANCC/RAD51C/ATR/TNF/IL10/SBDS/XRCC2/IFNG/PRF1/FANCD2/FANCI/FANCA/RPS19/RPL5/GSTM1/RPL11/FANCB/FANCG/GSTT1/FANCL/RAD51/FANCE/FANCF/SLX4/THPO/BAX/HSP90AA1/FAN1/RPSA/XPO1/UBE2T	39
DO	DOID:4007	bladder carcinoma	3.08045e-23	1.5907e-22	2.65674e-23	PTEN/TP53/MSH6/FGFR2/DNMT3B/DNMT1/CDKN2A/MSH3/FGFR3/KDM6A/TP63/CDKN1B/EZH2/FASLG/TGFB1/CAV1/CXCR4/PPARA/MYC/VEGFA/CXCL8/CCND1/TNFRSF11B/GSTP1/MDM2/PPARD/JUP/PTGS2/ERBB2/MME/XRCC1/SNAI2/BAX/IL13/VIM/MIR222/IGF2R/MIR19A/VEGFC	39
DO	DOID:12930	dilated cardiomyopathy	3.59414e-23	1.8482e-22	3.0868e-23	TP53/DICER1/PTPN11/SDHA/AXIN2/LMNA/STAT3/JAG1/FAS/APOE/EGFR/RAF1/CD40LG/ADIPOQ/IGF1/IL6/TNF/CRP/ACE/DSP/IL10/RYR2/HFE/CYP2C19/TGFB1/CTLA4/CD46/GJA1/IL1B/ESR1/TFAP2A/DMD/LEPR/AIFM1/IFNG/SERPINE1/CAT/CASP8/CYP1A1/CD40/GNAQ/TNNT2/EDN1/ACTC1/TNFRSF11B/HLA-DQB1/MMP2/AGTR1/MMP9/NFKB1/BCL2/TBX20/TPM1/DSG2/GPX1/ERBB2/SOD2/CASP3/ICAM1/CDH2/ESR2/BAX/CTNNA3/PDCD1/MMP1/EDNRA/TXN/MMP14/MMP3/PRKCA/CHGA/DLL1/RP…	79
DO	DOID:0060095	uterine benign neoplasm	3.9744e-23	2.03522e-22	3.39916e-23	TP53/TSC2/AR/KRAS/CDKN1C/CDKN2A/COL1A1/LEP/CYP19A1/IGF1/IL6/H19/COMT/TGFB3/CDKN1B/L1CAM/CYP17A1/TGFB1/IL1B/ESR1/VCAN/IGF1R/VEGFA/CCND1/MMP2/JUP/BCL2/HMGA2/PCNA/XRCC1/ESR2/PTK2/PGR/CD34/PECAM1/EGR1/BCL2L1	37
DO	DOID:11713	diabetic angiopathy	8.11583e-23	4.13874e-22	6.91237e-23	FAS/CD40LG/IGF1/TNF/ACE/HFE/FASLG/SOD1/SERPINE1/NOS3/IL1RN/HLA-DRB1/CCL2/VEGFA/EPO/IGFBP1/GPX1/FN1/PLAT/F3/SOD2/ICAM1/NOS2/MMP14/CD28/CXCL12/SPARC/PTK2B	28
DO	DOID:8567	Hodgkin's lymphoma	9.63811e-23	4.89473e-22	8.175e-23	ATM/NBN/RAD50/CDKN2A/FAS/MRE11/PIK3R1/IL6/CDKN1B/IL10/IL1B/JAK2/IL1RN/GSTM1/CXCL8/MDM2/MMP2/PIK3CG/MMP9/GSTT1/BCL2/PTGS2/IL4/NFKBIA/BCR/CASP3/ICAM1/BAX/JUN/SELE/PDCD1/IL13/MGMT/DIABLO/SDC1/KLK3/CDKN2C	37
DO	DOID:7166	thyroiditis	1.07212e-22	5.42236e-22	9.05623e-23	PTCH1/INS/BRAF/RET/HRAS/KRAS/MET/FAS/COL1A1/IL6/NRAS/FASLG/TGFB1/CTLA4/CYP27B1/IFNG/HLA-B/CASP8/VDR/NKX2-1/HLA-DRB1/VEGFA/EDN1/HLA-DQB1/PTPRC/IL18/PTGS2/HGF/HLA-A/IL6R/ICAM1/TG/BAX/CXCL10/OGG1	35
DO	DOID:1067	open-angle glaucoma	1.23824e-22	6.23688e-22	1.04166e-22	TP53/CDH1/MTHFR/FAS/APOE/ADIPOQ/CYP1B1/TNF/LDLR/CRP/IL10/FASLG/CAV1/BDNF/SOD1/IL1B/ESR1/SERPINE1/HSPD1/NOS3/IL1RN/TLR4/HLA-DRB1/GSTM1/EDN1/HLA-DQB1/MMP9/GSTT1/EPO/IL1A/NTRK2/IL2/CDKN2B/SOD2/ESR2/TLR2/CDKN1A/MMP1/EDNRA/HSPA4/HSPA5/CDKN2B-AS1/OGG1/SPARC	44
DO	DOID:8850	salivary gland cancer	1.53934e-22	7.72182e-22	1.28967e-22	TP53/DICER1/CDH1/SLC2A1/DNMT1/CDKN2A/KIT/EGFR/TP63/CDKN1B/CTNNB1/TERT/CXCR4/MAPK1/CTSD/MIR155/CCND1/MDM2/CDH3/MMP2/MMP9/BCL2/NTRK1/NGF/MAPK3/XRCC4/PCNA/FGF2/KDR/SNAI2/MUC1/SOX4/PTGS1/EZR/RELA/ADAM10/CCNA2/LGALS3/MYB	39
DO	DOID:0050904	salivary gland carcinoma	1.91041e-22	9.50566e-22	1.5876e-22	TP53/DICER1/CDH1/SLC2A1/DNMT1/CDKN2A/KIT/EGFR/TP63/CDKN1B/CTNNB1/TERT/CXCR4/MAPK1/CTSD/MIR155/CCND1/MDM2/CDH3/MMP2/MMP9/BCL2/NTRK1/NGF/MAPK3/XRCC4/PCNA/FGF2/KDR/SNAI2/MUC1/SOX4/PTGS1/EZR/RELA/ADAM10/LGALS3/MYB	38
DO	DOID:0060115	nervous system benign neoplasm	1.91041e-22	9.50566e-22	1.5876e-22	FGFR1/LZTR1/BRAF/STAT3/KRAS/CDKN2A/PDGFRA/KIT/RB1/EGFR/PDGFRB/SMARCB1/NF2/IGF1/IL6/ERCC2/EPCAM/CDKN1B/TGFB1/CAV1/BDNF/ESR1/BMP4/SERPINE1/BMP2/MIR21/ENG/IGF1R/VEGFA/CCND1/IGFBP3/RAC1/KDR/CDKN1A/FLT1/CD34/PECAM1/CD44	38
DO	DOID:3042	allergic contact dermatitis	3.07301e-22	1.52288e-21	2.54345e-22	DNMT1/PPARG/APOE/SMAD3/TNF/ALB/FOXP3/IL10/TGFB1/CTLA4/BDNF/IL1B/IFNG/PPARA/HSPD1/HMOX1/MIR21/CASP8/SMAD2/VDR/CD40/TLR4/GSTM1/VEGFA/IL2RA/MIR155/SQSTM1/KITLG/GSTP1/MMP9/GSTT1/IL7R/IL18/NTRK1/NGF/IL4/NFKBIA/IL17A/IL2/CLDN1/MIR146A/NAT2/KDR/CASP3/ITCH/CSF2/CALCA/TLR2/CDKN1A/ADAM17/SELE/TIMP1/CCL5/IL13/IL12RB1/CCR5/IL5/MMP3/CXCL10/RELA/PLAU/ALDH1A1/FLT1/MIR125B1/ENO1/IL15/IFNA2/SOCS3/NAT1	69
DO	DOID:11394	adult respiratory distress syndrome	3.3308e-22	1.644e-21	2.74575e-22	FAS/TNFRSF1A/LEP/IL6/TNF/ACE/IL10/FASLG/TGFB1/IL1B/MYLK/SERPINE1/EGF/HMOX1/NOS3/IL1RN/ELANE/VEGFA/EDN1/CXCL8/MIR155/MMP9/NFKB1/F3/SOD2/MIR223/ICAM1/MUC1/TNFRSF1B/MIF/HSPA4/CXCL10/LTA/PLA2G2A/ANGPT2/C3AR1/AGER/PLAU/IL15	39
DO	DOID:5223	infertility	4.75193e-22	2.33605e-21	3.90158e-22	ATM/BRCA2/TP53/BRCA1/MLH1/DICER1/CDH1/LMNA/AR/MTHFR/FAS/LEP/CYP19A1/IL6/APOB/TNF/H19/MTRR/CDKN1B/CFTR/CYP17A1/FOXP3/IL10/HFE/IGF2/TGFB1/BDNF/GHRL/IL1B/SLC19A1/ESR1/SERPINE1/HSPD1/SHBG/CYP1A1/NOS3/ABCB1/IGF1R/TLR4/CCL2/GSTM1/VEGFA/SOX11/ITGB3/XPA/TNFRSF11B/XPC/IL6ST/GSTP1/MMP2/MMP9/GSTT1/FANCL/AHR/IL1A/IL4/IL17A/CSF1R/IL6R/HSPB1/CDH2/ESR2/MLH3/MUC1/CCL5/MIF/IL5/PGR/BUB1/CD44/ITGB1/SGK1/H2AX	73
DO	DOID:13141	uveitis	5.19763e-22	2.54497e-21	4.25052e-22	FAS/TNFRSF1A/IL6/TNF/ACE/IL10/TGFB1/CTLA4/SERPINA1/IL1B/NR3C1/POMC/ARG1/IFNG/HLA-B/IL1RN/TLR4/HLA-DRB1/CCL2/IL6ST/HLA-DQB1/IL18/IL1A/IL17A/IL2/SOD2/IL6R/CD59/ICAM1/NOS2/TLR2/SERPINF1/CCL5/IL13/CCR5/LCN2/CXCL10/CD163/RELA/HLA-DQA1/ICOS/TJP1	42
DO	DOID:13223	uterine fibroid	6.20145e-22	3.02444e-21	5.05131e-22	TP53/TSC2/AR/CDKN2A/COL1A1/LEP/CYP19A1/IGF1/IL6/COMT/TGFB3/CDKN1B/L1CAM/CYP17A1/TGFB1/IL1B/ESR1/VCAN/IGF1R/VEGFA/CCND1/MMP2/BCL2/HMGA2/PCNA/XRCC1/ESR2/PGR/CD34/PECAM1/EGR1/BCL2L1	32
DO	DOID:381	arthropathy	6.43727e-22	3.12704e-21	5.22266e-22	STAT3/FAS/TNFRSF1A/LEP/IL6/CYP2D6/TNF/CRP/ACE/IL10/HFE/CTLA4/IL1B/JAK2/IFNG/BMP4/HLA-B/BMP2/CYP1A1/IL1RN/TLR4/CCL2/VEGFA/TNFRSF11B/MMP2/MMP9/IL18/NFKBIA/IL17A/IL2/TNFSF11/HLA-A/SOD2/NOS2/PDCD1/MMP1/CD274/TNFRSF1B/CSF1/MIF/HSPA5/HLA-C/MMP3/BMP7/IL7/ICOS/SPARC	47
DO	DOID:4079	heart valve disease	6.7533e-22	3.26764e-21	5.45749e-22	FBN1/PTPN11/COL3A1/LMNA/BMPR1A/NOTCH1/MTHFR/APOE/EGFR/IGF1/IL6/APOB/TNF/ACE/IL10/CXCR4/HLA-B/BMP2/VDR/NOS3/IL1RN/HLA-DRB1/PTH/VEGFA/IL2RA/EDN1/MIR155/TSHR/CD36/GAPDH/TNFRSF11B/HLA-DQB1/MMP2/AGTR1/MMP9/TNFSF11/SOCS1/ALOX5/SPP1/ESR2/MMP1/IL1R1/CCN2/AGER/PLAU/HLA-DQA1/EGR1/LGALS3	48
DO	DOID:161	keratosis	7.5157e-22	3.62227e-21	6.04979e-22	TP53/PIK3CA/BRAF/HRAS/CDKN2A/GJB2/FGFR3/TP63/IL6/TNF/DSP/FOXP3/GJA1/IL1B/PPARA/MAPK1/HIF1A/CAT/TLR4/MPO/GSTM1/VEGFA/CCND1/MMP2/MMP9/GSTT1/JUP/RHBDF2/BCL2/IL1A/MAPK3/IL2/HGF/FGF2/CDKN2B/ICAM1/TLR2/CDKN1A/MMP1/IL1R1/RELA	41
DO	DOID:0080199	colorectal carcinoma	1.11871e-21	5.3707e-21	8.96994e-22	BRCA2/TP53/MSH6/BRCA1/NF1/PIK3CA/SMAD4/AXIN2/BRAF/STAT3/DNMT3B/MSH3/RUNX1/RAF1/SMARCB1/IL6/EZH2/RAD21/JAK2/CXCR4/MAPK1/CAT/ABCB1/GSTM1/ITGB3/FLT3/GSTT1/ERBB3/CYP24A1/MAPK3/IL2/TYMS/SRC/XRCC1/KDR/MYD88/CD59/GSK3B/MBD4/FOS/JUN/MAPK8/MAPK14/AGER/CD44/XPO1/BCL2L1	47
DO	DOID:10124	corneal disease	1.124e-21	5.3751e-21	8.97729e-22	TP53/APOE/CYP1B1/IL6/TNF/ERCC2/TGFB3/TCF4/TGFB2/TGFB1/BDNF/SOD1/IL1B/BMP4/CAT/CYP1A1/MIR122/IL1RN/TLR4/GSTM1/VEGFA/XPA/MMP2/MMP9/IL1A/PTGS2/NTRK1/IL17A/HGF/F3/CLU/FGF2/XRCC1/KDR/ICAM1/TLR2/CDKN1A/ADH1B/SERPINF1/SP1/EPOR/FLT1/PECAM1/ITGB1/VEGFC/RAD54L/OGG1/DCN/TLR9/XRCC6	50
DO	DOID:365	bladder disease	1.46886e-21	6.99703e-21	1.16862e-21	TP53/COL3A1/COL1A1/MTOR/CYP19A1/IL6/TNF/CRP/TERT/BDNF/SOD1/IL1B/HIF1A/EGF/CAT/FGF10/NOS3/MPO/GSTP1/IL18/PTGS2/NGF/IL4/CSF3/IL2/PCNA/FGF2/SOD2/KDR/NOS2/CSF2/ESR2/MUC1/VCAM1/CSF1/MIF/LCN2/LTA/HBEGF	39
DO	DOID:13207	proliferative diabetic retinopathy	1.7571e-21	8.27385e-21	1.38187e-21	PPARG/KIT/ADIPOQ/IL6/TNF/SOD1/HIF1A/SERPINE1/CAT/CCL2/LOX/VEGFA/EDN1/KITLG/MMP2/MMP9/NFKB1/EPO/MME/FGF2/PDGFB/IL6R/ICAM1/SERPINF1/SELE/VCAM1/CCN2/SP1/AGER/FLT1/CXCL12/SPARC	32
DO	DOID:2526	prostate adenocarcinoma	1.7571e-21	8.27385e-21	1.38187e-21	INSR/BRAF/AR/KRAS/AKT1/PDGFRA/RAF1/ADIPOQ/MAP2K1/AKT3/STAT1/AKT2/MAPK1/IGF1R/MYC/SQSTM1/MMP2/IKBKB/NFKBIA/PIK3CB/CLU/FGF2/XRCC1/SOD2/KDR/JUN/GRB2/XBP1/BMP7/RELA/ITGB1/XRCC3	32
DO	DOID:866	vein disease	1.7571e-21	8.27385e-21	1.38187e-21	TP53/MTHFR/FAS/IGF1/TNF/ALB/ACE/FASLG/SERPINA1/IL1B/HLA-B/HIF1A/SERPINE1/CAT/HSPD1/HMOX1/GSTM1/VEGFA/NT5E/MMP9/GSTT1/IL1A/PARP1/MIR223/ICAM1/TEK/LRP6/MMP1/CCL5/EPAS1/MMP3/PECAM1	32
DO	DOID:883	parasitic helminthiasis infectious disease	1.81184e-21	8.49905e-21	1.41948e-21	FAS/TNF/IL10/FASLG/CTLA4/IFNG/MAPK1/CYP1A1/FOXP1/TLR4/HLA-DRB1/VEGFA/EDN1/MDM2/HLA-DQB1/BCL2/IL4/MAPK3/IL2/F3/CASP3/ICAM1/CSF2/TLR2/IL13/MAPK8/IL5/MAPK14/CTSB/MIR192/STAT6/HLA-DQA1/KRT18/TLR9	34
DO	DOID:8923	skin melanoma	2.54177e-21	1.18777e-20	1.98377e-21	BRCA2/MSH2/MLH1/STAT3/DNMT3B/MET/CDKN2A/CDKN1B/TYR/HIF1A/FANCD2/VDR/CD40/FANCA/CCL2/GSTM1/CTCF/MMP2/MMP9/GSTT1/PCNA/CDKN2B/CASP3/ICAM1/CDKN1A/BAX/MMP1/LTA/XRCC3	29
DO	DOID:9253	gastrointestinal stromal tumor	2.79838e-21	1.30273e-20	2.17577e-21	NF1/WT1/SDHA/SDHB/SDHD/CDKN2A/KIT/SDHC/NF2/IGF1/L1CAM/SETD2/TERT/IGF2/SHH/KITLG/BCL2/CSF1R/CDKN1A/BAX/MIR221/ABCC1/MIR222	23
DO	DOID:535	sleep disorder	2.85442e-21	1.32381e-20	2.21097e-21	NF1/INSR/CD40LG/ADIPOQ/TNFRSF1A/LEP/IL6/TNF/CRP/ACE/IL10/BDNF/GHRL/IL1B/NR3C1/TFAP2A/LEPR/SERPINE1/HMOX1/NOS3/ABCB1/IGF1R/PRKN/HLA-DRB1/CCL2/EDN1/HLA-DQB1/MMP9/IL18/PTGS2/NTRK1/NGF/IL6R/ICAM1/NOS2/MUC1/CCL5/EDNRA/BMP7/RELA/HLA-DQA1	41
DO	DOID:4483	rhinitis	3.29745e-21	1.52352e-20	2.54453e-21	TGFBR2/EGFR/CD40LG/ADIPOQ/LEP/IL6/CYP2D6/TNF/GATA3/ACE/FOXP3/IL10/TGFB1/CTLA4/BDNF/IL1B/IFNG/ITK/HLA-B/SERPINE1/CDC42/HMOX1/MIR21/ABCB1/CD40/IL1RN/TLR4/VEGFA/IL2RA/EDN1/CXCL8/HLA-DQB1/NFKB1/BCL2/IL18/NTRK1/NGF/IL4/IL17A/IL2/HLA-A/ICAM1/NOS2/CALCA/TLR2/JUN/MUC1/CCL5/VCAM1/IL13/MIF/IL5/CD28/HLA-C/PRKCA/RELA/C3AR1/CASP1/HLA-DQA1/TLR9	60
DO	DOID:9675	pulmonary emphysema	3.87068e-21	1.78167e-20	2.97568e-21	FBN1/MET/CDKN2A/ALB/TGFB1/SERPINA1/EPHX1/IFNG/HMOX1/ELANE/TLR4/CCL2/GSTM1/SMO/GSTP1/MMP2/MMP9/IL18/PTGS2/CSF3/NFE2L2/NFKBIA/NQO1/PCNA/NOS2/BAX/JUN/MMP1/EDNRA/CCR5/MMP14/HDAC2/CXCL10/EGR1/KEAP1	35
DO	DOID:635	acquired immunodeficiency syndrome	4.26609e-21	1.95635e-20	3.26743e-21	TP53/MLH1/BLM/CDH1/FAS/TNFRSF1A/LEP/TNF/ERCC2/CYP3A4/IL10/G6PD/IGF2/FASLG/NR3C1/CXCR4/IFNG/HLA-B/ABCB1/BCL2/IL18/IL4/CD4/PCNA/LRP1/MME/HLA-A/XRCC1/SNAI2/GSK3B/BAX/CCL5/CD274/TNFRSF1B/MAPK8/IDO1/CCR5/HLA-C/CXCL10/NUP98/IL7/CXCL12/TLR9	43
DO	DOID:3192	neurilemmoma	4.36628e-21	1.99486e-20	3.33174e-21	FGFR1/LZTR1/STAT3/CDKN2A/PDGFRA/KIT/RB1/EGFR/PDGFRB/SMARCB1/NF2/IGF1/ERCC2/CDKN1B/TGFB1/CAV1/BDNF/ESR1/BMP4/SERPINE1/BMP2/MIR21/VEGFA/CCND1/IGFBP3/RAC1/KDR/CDKN1A/CD34/PECAM1/CD44	31
DO	DOID:2163	nasal cavity disease	4.82868e-21	2.19795e-20	3.67093e-21	TGFBR2/EGFR/CD40LG/ADIPOQ/LEP/IL6/CYP2D6/TNF/GATA3/ACE/FOXP3/IL10/TGFB1/CTLA4/BDNF/IL1B/IFNG/ITK/HLA-B/SERPINE1/CDC42/HMOX1/MIR21/ABCB1/CD40/IL1RN/TLR4/VEGFA/IL2RA/EDN1/CXCL8/HLA-DQB1/NFKB1/BCL2/IL18/NTRK1/NGF/IL4/IL17A/IL2/HLA-A/ICAM1/NOS2/CALCA/TLR2/JUN/MUC1/CCL5/VCAM1/IL13/MIF/IL5/CD28/HLA-C/PRKCA/RELA/C3AR1/CASP1/HLA-DQA1/TLR9	60
DO	DOID:687	hepatoblastoma	5.55252e-21	2.5181e-20	4.20564e-21	APC/TP53/CDH1/PIK3CA/AXIN2/EP300/AKT1/FAS/GPC3/CDKN1B/CTNNB1/IGF2/FASLG/SHH/HMOX1/MIR21/MIR34A/MPO/SMO/CEBPA/CCND1/MDM2/HGF/AFP/CLDN1/PCNA/GSK3B/PLAG1	28
DO	DOID:0050621	respiratory system benign neoplasm	6.65221e-21	3.00572e-20	5.02005e-21	TP53/SMARCA4/PIK3CA/SLC2A1/AR/KRAS/AKT1/CDKN2A/FAS/EGFR/NF2/FASLG/SOD1/MAPK1/SERPINE1/NKX2-1/MPO/GSTM1/VEGFA/IL2RA/MIR126/MMP9/BCL2/PLAT/IL4/MAPK3/YAP1/IL2/PKM/SRC/XRCC1/CDKN2B/SOD2/KDR/SPP1/CDKN1A/PAX5/MGMT/MMP14/RELA/ITGB1/XRCC6	42
DO	DOID:3458	breast adenocarcinoma	1.04762e-20	4.71622e-20	7.87686e-21	TP53/BRCA1/CDH1/STAT3/RB1/FGFR3/CYP1B1/TP63/TNF/H19/CAV1/MAPK1/SERPINE1/CAT/VDR/ABCB1/EDN1/FASN/SQSTM1/CCND1/TNFRSF11B/KISS1/MAPK3/TNFSF11/ERBB2/FGF2/PTK2/MUC1/TNFRSF11A/PIK3C3/CSF1/MAPK14/RELA/STAT5A	34
DO	DOID:4866	salivary gland adenoid cystic carcinoma	1.0703e-20	4.80074e-20	8.01803e-21	TP53/CDH1/DNMT1/CDKN2A/KIT/TP63/CTNNB1/TERT/CXCR4/MAPK1/CTSD/MIR155/CCND1/MDM2/MMP2/MMP9/BCL2/NTRK1/NGF/MAPK3/XRCC4/PCNA/FGF2/SNAI2/SOX4/EZR/RELA/ADAM10/LGALS3/MYB	30
DO	DOID:0050847	sleep apnea	1.24239e-20	5.53225e-20	9.23976e-21	ADIPOQ/TNFRSF1A/LEP/IL6/TNF/CRP/ACE/IL10/BDNF/GHRL/IL1B/NR3C1/LEPR/SERPINE1/HMOX1/NOS3/ABCB1/CCL2/EDN1/MMP9/IL18/PTGS2/NTRK1/NGF/IL6R/ICAM1/NOS2/MUC1/CCL5/EDNRA/BMP7/RELA	32
DO	DOID:10223	dermatomyositis	1.24239e-20	5.53225e-20	9.23976e-21	MET/FAS/CD40LG/IL6/TNF/IL10/HFE/IL1B/IFNG/HSPD1/CD40/TLR4/HLA-DRB1/CCL2/VEGFA/CD36/MMP2/MMP9/IL18/IL1A/IL4/HGF/PMS1/HMGB1/TLR2/IFNA1/IFNB1/CD28/AGER/IL15/TGM2/TLR9	32
DO	DOID:3480	uveal disease	1.37963e-20	6.09916e-20	1.01866e-20	WT1/FAS/TNFRSF1A/IL6/TNF/ACE/IL10/TGFB1/CTLA4/SERPINA1/IL1B/NR3C1/POMC/ARG1/IFNG/HLA-B/IL1RN/TLR4/HLA-DRB1/CCL2/IL6ST/HLA-DQB1/IL18/IL1A/IL17A/IL2/SOD2/IL6R/CD59/ICAM1/NOS2/TLR2/SERPINF1/CCL5/IL13/CCR5/LCN2/CXCL10/CD163/RELA/HLA-DQA1/ICOS/TJP1	43
DO	DOID:8893	psoriasis	1.37963e-20	6.09916e-20	1.01866e-20	STAT3/APOE/TNFRSF1A/IGF1/TNF/CRP/COMT/ALB/IL10/TGFB1/CTLA4/CAV1/HIF1A/CAT/CYP1A1/VDR/CD40/TLR4/VEGFA/GSTP1/HLA-DQB1/IL18/IL4/IL17A/IL2/CLU/NAT2/SOD2/KDR/ICAM1/TLR2/CDKN1A/IL13/TNFRSF1B/CCR5/HLA-C/EPAS1/CAST/LTA/IL3/AGER/FLT1/HLA-DQA1	43
DO	DOID:6050	esophageal disease	1.58092e-20	6.96398e-20	1.1631e-20	MLH1/LMNA/CDKN2A/FAS/EGFR/CD40LG/IL6/TNF/ERCC2/CYP2C19/SOX2/TGFB1/IL1B/SHH/BMP4/FOXP1/VDR/CCL2/GSTM1/SMO/CXCL8/GSTP1/HLA-DQB1/GSTT1/IGFBP3/CALR/PTGS2/NGF/XRCC1/SOD2/MIR223/HSPB1/CDKN1A/MMP1/CCL5/IL13/IL5/FHIT/CXCR2/PECAM1/HLA-DQA1/BECN1/TJP1/OGG1/IL15/CCNA2	46
DO	DOID:332	amyotrophic lateral sclerosis	1.93785e-20	8.50576e-20	1.4206e-20	FGFR1/RET/AR/STAT3/MET/MTHFR/APOE/TNFRSF1A/SMAD3/IGF1/TNF/CP/TERT/HFE/IGF2/BDNF/SOD1/MAPT/AIFM1/SMAD2/ENG/VDR/IGF1R/TLR4/CCL2/LOX/VEGFA/HDAC4/SQSTM1/GSTP1/MMP2/MMP9/EPO/IGFBP3/EIF2AK2/PTGS2/NFE2L2/IL17A/HGF/LRRK2/FGF2/XRCC1/PARP1/SOD2/KDR/CASP3/HMGB1/FUS/CSF2/GSK3B/TLR2/SERPINF1/TIMP1/ERBB4/MMP1/HNRNPA1/KIF1B/IL13/TNFRSF1B/LCN2/IGF2R/HDAC2/IGFBP2/MAPK14/CHGA/CTSB/RARA/DDIT3/KEAP1/LGALS3/BCL2L1/TX…	72
DO	DOID:8029	sporadic breast cancer	2.36997e-20	1.03609e-19	1.73044e-20	BRCA2/PTEN/TP53/BRCA1/MLH1/NBN/CDKN2A/MTHFR/CYP19A1/COMT/CAV1/ESR1/IFNG/HIF1A/FANCD2/SHBG/VEGFA/GSTP1/GSTT1/GPX1/ODC1/SOD2/KDR/ESR2/RHOBTB2/H2AX	26
DO	DOID:4610	intestinal benign neoplasm	2.37736e-20	1.03609e-19	1.73044e-20	PTCH1/PIK3CA/SMAD4/AXIN2/BRAF/KRAS/NOTCH1/MTHFR/RAF1/TNFRSF1A/MAP2K1/IL6/MAP2K2/CRP/EZH2/HIF1A/CCND2/GSTM1/LOX/VEGFA/HNRNPK/TET2/CCND1/GSTP1/CYP24A1/BCL2/WRAP53/PTGS2/IL4/PIK3CB/RAC1/FOS/JUN/CHKA/MUC1/MAPK8/BCL2L1	37
DO	DOID:12704	ataxia telangiectasia	3.04192e-20	1.31638e-19	2.19857e-20	ATM/TP53/MLH1/PMS2/NBN/STAT3/AKT1/CDKN2A/MRE11/MTOR/ATR/IL6/TERT/TYR/IFNG/HIF1A/TERC/HDAC4/PRKDC/IL2/PMS1/CASP3/CDKN1A/BAX/MAPK14/PLK1/BCL6/H2AX/MCM7/E2F1	30
DO	DOID:2600	laryngeal carcinoma	3.04192e-20	1.31638e-19	2.19857e-20	MSH2/MLH1/CDKN2A/RB1/EGFR/IL6/CDC73/CAV1/CXCR4/KMT2C/MYC/CXCL8/MMP2/MMP9/ERBB3/BCL2/PTGS2/ERBB2/PCNA/NAT2/XRCC1/SOCS1/CASP3/CDKN1A/ERBB4/MMP1/IL13/PLCG1/RELA/TRAF6	30
DO	DOID:1679	cystitis	3.12072e-20	1.34574e-19	2.24761e-20	TP53/MTOR/IL6/TNF/CRP/TERT/BDNF/SOD1/IL1B/EGF/CAT/FGF10/MPO/IL18/PTGS2/NGF/IL4/CSF3/IL2/PCNA/SOD2/KDR/NOS2/CSF2/ESR2/MUC1/VCAM1/CSF1/MIF/LCN2/LTA/HBEGF	32
DO	DOID:4481	allergic rhinitis	3.17374e-20	1.36382e-19	2.27781e-20	TGFBR2/EGFR/CD40LG/ADIPOQ/LEP/IL6/TNF/GATA3/ACE/FOXP3/IL10/TGFB1/CTLA4/IL1B/IFNG/ITK/HLA-B/SERPINE1/HMOX1/MIR21/ABCB1/CD40/TLR4/VEGFA/IL2RA/EDN1/CXCL8/NFKB1/BCL2/IL18/NGF/IL4/IL17A/IL2/HLA-A/ICAM1/NOS2/CALCA/TLR2/JUN/MUC1/CCL5/VCAM1/IL13/IL5/CD28/HLA-C/PRKCA/RELA/TLR9	50
DO	DOID:0060074	ductal carcinoma in situ	3.21638e-20	1.37254e-19	2.29237e-20	BRCA2/TP53/BRCA1/AR/RB1/TYMP/TERT/HOXB13/HIF1A/CCND2/VEGFA/CCND1/MMP2/MMP9/ERBB3/BCL2/PTGS2/ERBB2/SRC/SOCS1/CDKN1A/PTK2/ERBB4/AKR1C3/PRKCA/PGR/TOP2A/RELA/FLT1/STAT5A/SOCS3	31
DO	DOID:2001	neuroma	3.21638e-20	1.37254e-19	2.29237e-20	FGFR1/LZTR1/STAT3/CDKN2A/PDGFRA/KIT/RB1/EGFR/PDGFRB/SMARCB1/NF2/IGF1/ERCC2/CDKN1B/TGFB1/CAV1/BDNF/ESR1/BMP4/SERPINE1/BMP2/MIR21/VEGFA/CCND1/IGFBP3/RAC1/KDR/CDKN1A/CD34/PECAM1/CD44	31
DO	DOID:1602	lymphadenitis	3.36365e-20	1.42549e-19	2.38081e-20	CD40LG/ADIPOQ/TNF/CRP/ACE/FOXP3/IL10/TGFB1/IL1B/PRF1/HLA-B/HMOX1/CD40/TLR4/HLA-DRB1/CCL2/VEGFA/AGTR1/MMP9/IL18/IL4/HGF/CLU/HLA-A/SOCS1/KDR/CASP3/HMGB1/NOS2/TIMP1/MMP1/CCR5/MIF/HLA-C/MMP3/AGER/FLT1/SOCS3	38
DO	DOID:9942	lymph node disease	3.36365e-20	1.42549e-19	2.38081e-20	CD40LG/ADIPOQ/TNF/CRP/ACE/FOXP3/IL10/TGFB1/IL1B/PRF1/HLA-B/HMOX1/CD40/TLR4/HLA-DRB1/CCL2/VEGFA/AGTR1/MMP9/IL18/IL4/HGF/CLU/HLA-A/SOCS1/KDR/CASP3/HMGB1/NOS2/TIMP1/MMP1/CCR5/MIF/HLA-C/MMP3/AGER/FLT1/SOCS3	38
DO	DOID:10316	pneumoconiosis	5.40375e-20	2.27719e-19	3.80327e-20	INS/FAS/TNF/ACE/IL10/FASLG/TGFB1/CTLA4/SERPINA1/IL1B/EPHX1/ARG1/IFNG/CAT/HMOX1/CASP8/IL1RN/HLA-DRB1/GSTM1/CD36/GSTP1/HLA-DQB1/NFKB1/IL1A/ERBB2/SOD2/NOS2/CSF2/PDCD1/CCR5/MMP3/TNC/EGR1/MIR149	34
DO	DOID:11714	gestational diabetes	5.4104e-20	2.27719e-19	3.80327e-20	KCNQ1/SLC2A1/INS/LMNA/INSR/MET/PPARG/ADIPOQ/LEP/IGF1/IL6/TNF/CRP/ADA/IL10/HFE/TGFB1/HNF1A/GHRL/SERPINA1/IL1B/PPARA/SHBG/IGF1R/CCL2/CEBPA/TCF7L2/TNFRSF11B/HLA-DQB1/NFKB1/IGFBP1/IGFBP3/NAMPT/GPX1/PLAT/ICAM1/AGER/FLT1/DDIT3/DCN	40
DO	DOID:3310	atopic dermatitis	5.48073e-20	2.29891e-19	3.83956e-20	DNMT1/PPARG/APOE/SMAD3/TNF/ALB/FOXP3/IL10/TGFB1/CTLA4/BDNF/IL1B/IFNG/PPARA/HSPD1/HMOX1/MIR21/CASP8/SMAD2/VDR/CD40/TLR4/GSTM1/VEGFA/IL2RA/MIR155/SQSTM1/KITLG/GSTP1/GSTT1/IL7R/IL18/NTRK1/NGF/IL4/NFKBIA/IL17A/IL2/CLDN1/MIR146A/NAT2/CASP3/ITCH/CSF2/CALCA/TLR2/CDKN1A/ADAM17/SELE/TIMP1/CCL5/IL13/IL12RB1/CCR5/IL5/CXCL10/RELA/PLAU/ALDH1A1/MIR125B1/ENO1/IL15/IFNA2/SOCS3	64
DO	DOID:4961	bone marrow disease	6.56545e-20	2.74454e-19	4.58383e-20	VHL/KIT/PIK3R1/IGF1/GATA1/ACE/CTNNB1/PIK3R2/JAK2/IDH2/SERPINE1/IDH1/VEGFA/MPL/EDN1/ABL1/TET2/TNFRSF11B/GSTP1/MMP9/ETV6/EPO/HMGA2/HGF/BCR/IFNA1/SH2B3/LCN2/EPAS1/EPOR/STAT5A/SOCS3/BCL2L1	33
DO	DOID:0050848	obstructive sleep apnea	7.54562e-20	3.14358e-19	5.2503e-20	TNFRSF1A/LEP/IL6/TNF/CRP/ACE/IL10/BDNF/GHRL/IL1B/NR3C1/LEPR/SERPINE1/HMOX1/NOS3/ABCB1/CCL2/EDN1/MMP9/PTGS2/NTRK1/NGF/ICAM1/NOS2/MUC1/CCL5/EDNRA/BMP7/RELA	29
DO	DOID:0060091	cardiovascular organ benign neoplasm	8.21232e-20	3.40978e-19	5.69488e-20	TP53/SLC2A1/VHL/AR/KRAS/RASA1/PDGFRB/SMARCB1/IL6/CTNNB1/IGF2/IL1B/HIF1A/ENG/NKX2-1/VEGFA/CCND1/MMP2/MMP9/NFKB1/CLU/MME/PDGFB/KDR/VTN/TEK/FLT4/PAX8/EPAS1/MMP3/VEGFC	31
DO	DOID:9743	diabetic neuropathy	9.03326e-20	3.73801e-19	6.24308e-20	INSR/IGF1/TNF/TGFB3/TGFB2/TGFB1/BDNF/GHRL/PRKCD/IL1B/ALDH2/IFNG/NOS3/TLR4/VEGFA/EDN1/EPO/PTGS2/NTRK1/PLAT/NGF/HGF/LRRK2/TNFSF11/FGF2/PARP1/CASP3/CCL5/VCAM1/TXN/MAPK14/RELA/AGER/BECN1/NRG1	35
DO	DOID:47	prostate disease	1.48422e-19	6.12116e-19	1.02233e-19	CDH1/SMAD4/AR/DNMT3B/EGFR/DNMT3A/CYP19A1/CFTR/CDK4/IL10/IL1B/ESR1/IGF1R/MYC/FGF8/GNRH1/HLA-DRB1/GSTP1/PTGS2/FADD/NQO1/CLU/PDGFB/KDR/SRD5A1/IL13/IL5/IGFBP2/IL3/RELA/CASP1/FGF7/KLK3	33
DO	DOID:9065	leishmaniasis	1.88037e-19	7.72901e-19	1.29087e-19	FAS/COL1A1/TNF/FOXP3/IL10/FASLG/SOD1/IFNG/CAT/HMOX1/TLR4/IL2RA/CXCL8/MMP2/IL4/NFE2L2/IL17A/CSF2/TLR2/CCR5/LTA/CD163/HLA-DQA1/IL15/TLR9	25
DO	DOID:10608	celiac disease	2.15165e-19	8.81461e-19	1.47218e-19	FAS/IGF1/IL6/TNF/TGFB3/FOXP3/ADA/IL10/FASLG/TGFB1/STAT1/CTLA4/GHRL/SOD1/IL1B/IFNG/HIF1A/VDR/TLR4/HLA-DRB1/CXCL8/TFRC/HLA-DQB1/NFKB1/BCL2/GPX1/DPP4/IL17A/IL2/PARP1/CD59/ICAM1/RHOA/SELE/MIF/CD28/CCN2/HLA-DQA1/CD44/ICOS/IL15/TGM2/IRF1	43
DO	DOID:13378	Kawasaki disease	2.69403e-19	1.09273e-18	1.82503e-19	CD40LG/ADIPOQ/TNF/CRP/ACE/FOXP3/IL10/TGFB1/IL1B/PRF1/HLA-B/HMOX1/CD40/TLR4/HLA-DRB1/CCL2/VEGFA/AGTR1/MMP9/IL18/IL4/HGF/CLU/HLA-A/KDR/CASP3/HMGB1/NOS2/TIMP1/MMP1/CCR5/MIF/HLA-C/MMP3/AGER/FLT1	36
DO	DOID:234	colon adenocarcinoma	2.69403e-19	1.09273e-18	1.82503e-19	APC/PIK3CA/STAT3/MUTYH/DNMT3B/KRAS/RUNX1/KDM6A/GATA1/CTNNB1/TGFB1/CAV1/SHH/JAK2/MAPK1/LOX/TET2/MIR155/CCND1/CYP24A1/BCL2/CALR/PTGS2/MAPK3/SRC/RAC1/CSF1R/MYD88/HMGB1/BAX/MGMT/FLT1/ITGB4/VEGFC/STAT5A/FOXA1	36
DO	DOID:707	B-cell lymphoma	2.69403e-19	1.09273e-18	1.82503e-19	TP53/DICER1/MET/MTHFR/CD40LG/IL6/TERT/EZH2/IL10/CXCR4/MIR21/FOXP1/CD40/MYC/GSTM1/BTK/CCND1/IL6ST/GSTP1/HLA-DQB1/GSTT1/BCL2/CALR/NFKBIA/MYD88/ICAM1/BAX/CARD11/PAX5/ABCG2/HLA-DQA1/BCL10/MIR23B/BCL6/BCL2L1/IRF4	36
DO	DOID:8778	Crohn's disease	4.41447e-19	1.78467e-18	2.98069e-19	MLH1/UGT1A1/STAT3/ADIPOQ/TNFRSF1A/IL6/TNF/MTRR/CRP/IL10/HFE/SERPINA1/JAK2/IFNG/PRF1/MIR21/ABCB1/CD40/IL1RN/TLR4/GSTM1/VEGFA/CXCL8/MIR155/HLA-DQB1/GSTT1/IL18/GPX1/PTGS2/IL4/IL17A/LRRK2/CLDN1/KDR/ICAM1/ESR2/TLR2/MMP1/CCL5/IL13/TNFRSF1B/IDO1/MMP3/LTA/XBP1/FGF7/TNFRSF9	47
DO	DOID:53	pituitary gland disease	5.40459e-19	2.17779e-18	3.63726e-19	SMARCA4/SDHA/CDH1/INS/RET/MEN1/CDKN2A/MTHFR/RB1/CTNNA1/GNAS/IGF1/IL6/CDKN1B/AIP/CTNNB1/FASLG/SHH/LEPR/POMC/BMP4/MYC/STS/BTK/VEGFA/PRL/CCND1/MMP9/BCL2/IGFBP3/AHR/PTGS2/ERBB2/PCNA/CLU/KDR/TG/CDKN1A/BAX/CTSB/FGFR4/HPGD/SCG5/CXCL12/KLK3	45
DO	DOID:1168	familial hyperlipidemia	6.57162e-19	2.63938e-18	4.40821e-19	MTHFR/PPARG/APOE/EGFR/CD40LG/ADIPOQ/LEP/IGF1/IL6/APOB/TNF/LDLR/MTRR/CRP/CP/ALB/HNF4A/IL10/ABCA1/TGFB1/XDH/SOD1/PCSK9/ESR1/PPARA/IRS1/SERPINE1/NOS3/ABCB1/CCL2/MPO/CEBPA/CXCL8/CD36/TCF7L2/PPARD/MMP9/NFKB1/NAMPT/FN1/F3/LRP1/CD55/CCL5/VCAM1/CCR5/MMP14/MMP3/PTGS1/SDC1	50
DO	DOID:615	leukopenia	6.725e-19	2.69219e-18	4.4964e-19	NBN/RECQL4/UGT1A1/STAT3/KRAS/FAS/WAS/IL6/TNF/NRAS/IL10/TGFB1/ABCC2/IL1B/CXCR4/IFNG/ELANE/ERCC1/GSTM1/IL2RA/CEBPA/CD8A/HLA-DQB1/GSTT1/BCL2/PLAT/CSF3/CD4/IL2/CSF1R/CSF3R/CSF2/CD28/IL7/DCK/IL15/BCL2L1	37
DO	DOID:0080829	low grade glioma	7.0159e-19	2.79047e-18	4.66054e-19	TP53/NF1/TSC2/PIK3CA/POLE/TSC1/BRAF/KRAS/MEN1/AKT1/CDKN2A/MTHFR/RAF1/MTOR/SOX10/NF2/TERT/MAPK1/SOX9/TUBB3/CCND1/ERBB3/ERBB2/CDKN2B/ERBB4	25
DO	DOID:2226	myeloproliferative neoplasm	7.0159e-19	2.79047e-18	4.66054e-19	MTHFR/CBL/CD40LG/PDGFRB/GATA1/HFE/LDHA/ASXL1/JAK2/ELANE/GSTM1/MPL/TET2/CD36/ETV6/CALR/THPO/BCR/CSF3R/TYK2/SH2B3/VCAM1/EPOR/BCL2L1/MYB	25
DO	DOID:4928	intrahepatic cholangiocarcinoma	7.6155e-19	3.01918e-18	5.04252e-19	PTEN/MSH2/BAP1/SMAD4/BRAF/KRAS/MET/FAS/RUNX1/FOXP3/FASLG/ARID1A/IDH2/MIR21/KMT2C/TERC/IDH1/PIK3CG/NGF/RNF43/AFP/MME/SPP1/SNAI2/MIR200B/HSP90AA1/MIR221/MUC1/PROM1/LCN2/VIM/PRSS1/EZR/BECN1/VEGFC	35
DO	DOID:3829	pituitary adenoma	1.01169e-18	3.98514e-18	6.65584e-19	SDHA/CDH1/RET/MEN1/CDKN2A/RB1/CTNNA1/GNAS/IL6/CDKN1B/AIP/CTNNB1/FASLG/SHH/LEPR/POMC/BMP4/MYC/STS/VEGFA/PRL/CCND1/MMP9/BCL2/AHR/PTGS2/ERBB2/PCNA/CLU/KDR/CDKN1A/BAX/CTSB/FGFR4/HPGD/CXCL12	36
DO	DOID:60009	pituitary gland benign neoplasm	1.01169e-18	3.98514e-18	6.65584e-19	SDHA/CDH1/RET/MEN1/CDKN2A/RB1/CTNNA1/GNAS/IL6/CDKN1B/AIP/CTNNB1/FASLG/SHH/LEPR/POMC/BMP4/MYC/STS/VEGFA/PRL/CCND1/MMP9/BCL2/AHR/PTGS2/ERBB2/PCNA/CLU/KDR/CDKN1A/BAX/CTSB/FGFR4/HPGD/CXCL12	36
DO	DOID:8432	polycythemia	1.10936e-18	4.35591e-18	7.27509e-19	VHL/KIT/PIK3R1/IGF1/GATA1/ACE/CTNNB1/PIK3R2/JAK2/IDH2/SERPINE1/IDH1/VEGFA/MPL/EDN1/ABL1/TET2/TNFRSF11B/ETV6/EPO/HMGA2/HGF/BCR/IFNA1/SH2B3/LCN2/EPAS1/EPOR/STAT5A/SOCS3/BCL2L1	31
DO	DOID:1790	malignant mesothelioma	1.29359e-18	5.06314e-18	8.45628e-19	WT1/SLC2A1/STAT3/CDKN1C/CDKN2A/KIT/MTOR/TP63/NF2/SETD2/XIAP/HIF1A/SMAD2/GSTM1/VEGFA/KITLG/MMP2/MMP9/NAT2/FGF2/XRCC1/CDKN2B/SPP1/SNAI2/MUC1/FHIT/RELA/EPOR/BCL10/VEGFC	30
DO	DOID:2513	basal cell carcinoma	1.4273e-18	5.56875e-18	9.30072e-19	TP53/PTCH1/BAP1/CDKN2A/MSH3/RASA1/IL6/MYCN/CTLA4/PTCH2/SHH/BMP4/BMP2/VDR/IGF1R/SMO/CXCL8/CTCF/XPA/PTGS2/WNT1/MUC1/CCL5/MC1R/CXCL12/OGG1/XRCC5/XRCC6	28
DO	DOID:2913	acute pancreatitis	1.47229e-18	5.72609e-18	9.56351e-19	KIT/LEP/IL6/IL10/CD46/SOD1/SERPINA1/IL1B/ARG1/SERPINE1/IL1RN/TLR4/CCL2/MIR155/MMP2/IL18/NFKBIA/IL17A/F3/CD59/CASP3/ICAM1/NOS2/CALCA/TLR2/SELE/MIF/LTA/CTSB/CD163/RELA/BECN1/TLR9	33
DO	DOID:1724	duodenal ulcer	2.3974e-18	9.26542e-18	1.54748e-18	TP53/STAT3/IL6/TNF/CFTR/CYP2C19/TGFB1/IL1B/IL1RN/MPO/VEGFA/CXCL8/TFRC/HLA-DQB1/MMP9/SST/IL17A/IL2/TLR2/SELE/GAST/MMP3/LTA/PLAU/KLK3	25
DO	DOID:8283	peritonitis	2.3974e-18	9.26542e-18	1.54748e-18	FAS/IL6/TNF/CRP/ADA/FASLG/XDH/GUSB/ESR1/FOXP1/CD40/ELANE/TLR4/CCL2/CXCL8/GSTP1/PLAT/IL17A/IL6R/NOS2/CALCA/ESR2/LCN2/PLAU/BECN1	25
DO	DOID:0050339	commensal bacterial infectious disease	2.80784e-18	1.08177e-17	1.80673e-18	STAT3/CASR/IL6/TNF/NRAS/ACE/FOXP3/IL10/TGFB1/STAT1/IFNG/MAPK1/HLA-B/SERPINE1/HMOX1/IL1RN/ELANE/TLR4/HLA-DRB1/CCL2/CXCL8/MIR155/PIK3CG/MAPK3/NFKBIA/IL17A/F3/THPO/HMGB1/ICAM1/NOS2/SERPINF1/TIMP1/PDCD1/ENO2/CD274/IDO1/MIF/RELA	39
DO	DOID:350	mastocytosis	3.46043e-18	1.32902e-17	2.21969e-18	PDGFRA/KIT/TNFRSF1A/IL6/NRAS/CFTR/KMT2A/TGFB1/BDNF/ASXL1/JAK2/CXCR4/IFNG/MYC/TLR4/VEGFA/IL2RA/CXCL8/TET2/KITLG/MMP2/PIK3CG/BCL2/FGF2/CCL5/IL13/MIR25/E2F1/BCL2L1	29
DO	DOID:14268	sclerosing cholangitis	9.73299e-18	3.72643e-17	6.22375e-18	CDKN2A/IL6/TNF/CFTR/CTLA4/ABCB11/VDR/HLA-DRB1/VEGFA/MIR155/HLA-DQB1/GNRHR/CLDN1/ICAM1/MIR200B/CCL5/CCR5/CD28/HLA-C/KRT18/ICOS	21
DO	DOID:3907	lung squamous cell carcinoma	1.01331e-17	3.86758e-17	6.45949e-18	ATM/TP53/PTCH1/KMT2D/ATRX/WT1/PIK3CA/POLE/MTHFR/MTOR/CYP1B1/ERCC2/GPC3/CTNNB1/TERT/CDK4/IDH2/IDH1/CCND2/CCND1/FGF9/CYCS/PTGS2/SRC/CSF1R/CDKN1A/PTK2/SRSF2/DDR2/FHIT/FGFR4/MIR20A/SULT1A1/E2F1/BSG	35
DO	DOID:10964	cholesteatoma of middle ear	1.15155e-17	4.3816e-17	7.31799e-18	TP53/IL6/TNF/HIF1A/TLR4/VEGFA/MMP2/MMP9/IL1A/IL2/FGF2/ICAM1/TLR2/CDKN1A/MMP1/IL1R1/RELA	17
DO	DOID:1802	mononeuritis	1.18705e-17	4.50273e-17	7.52029e-18	NF1/FGFR1/PDGFRA/FAS/APOE/EGFR/TNFRSF1A/MTOR/PDGFRB/IL6/TNF/CDKN1B/CYP17A1/IL10/CAV1/BDNF/SOD1/IL1B/SERPINE1/CAT/HMOX1/MIR21/CASP8/IL1RN/TLR4/CCL2/MMP9/ERBB3/PLAT/NFKBIA/HGF/ERBB2/PCNA/LRP1/IL6R/CASP3/HMGB1/ICAM1/GSK3B/JAK1/CREB1/SERPINF1/ERBB4/MIR221/CCL5/TNFRSF1B/MIR222/RPSA/PLAU/MIR96/NRG1	51
DO	DOID:1307	dementia	1.31689e-17	4.97987e-17	8.3172e-18	TP53/TSC2/FGFR1/DNMT1/MTHFR/PPARG/APOE/EGFR/ADIPOQ/TNFRSF1A/MTOR/IGF1/IL6/CYP2D6/TNF/CRP/COMT/ACE/IGF2/ABCA1/TGFB1/BDNF/SERPINA1/IL1B/ESR1/MAPT/CXCR4/GNE/GLS/SHBG/NOS3/IGF1R/PRKN/VEGFA/HMGCR/CXCL8/SQSTM1/MMP2/EPO/BCL2/GPX1/SST/LRRK2/PCNA/MME/NAT2/SPP1/FUS/NOS2/GSK3B/ESR2/BAX/TIMP1/THBS1/TNFRSF1B/EIF4E/MMP3/PLA2G2A/ANXA5/AGER/FLT1/NRG1/E2F1/MIR29B1	64
DO	DOID:10808	gastric ulcer	1.49796e-17	5.62996e-17	9.40295e-18	FAS/CFTR/FASLG/COL18A1/GHRL/IL1B/MAPK1/HIF1A/CAT/NOS3/VEGFA/EDN1/MMP2/MMP9/BCL2/PTGS2/NFE2L2/SST/MAPK3/FGF2/CASP3/NOS2/TEK/TLR2/TIMP1/MMP3/PTGS1/POU5F1/ANGPT2/BCL2L1	30
DO	DOID:3376	bone osteosarcoma	1.49796e-17	5.62996e-17	9.40295e-18	ATM/MET/CDKN2A/MTHFR/FAS/KIT/RB1/NF2/IGF1/CDKN1B/CAV1/ACTA2/SLC19A1/BMP2/CASP8/CXCL8/ITGB3/RUNX2/MMP9/BCL2/CDKN2B/CASP3/CDKN1A/BAX/JUN/PTK2/IGF2R/BUB3/ITGB1/CXCL12	30
DO	DOID:1188	mononeuropathy	1.71023e-17	6.40815e-17	1.07027e-17	NF1/FGFR1/PDGFRA/FAS/APOE/EGFR/TNFRSF1A/MTOR/PDGFRB/IL6/TNF/CDKN1B/CYP17A1/IL10/CAV1/BDNF/SOD1/IL1B/SERPINE1/CAT/HMOX1/MIR21/CASP8/IL1RN/TLR4/CCL2/MMP9/ERBB3/PLAT/NFKBIA/HGF/ERBB2/PCNA/LRP1/IL6R/CASP3/HMGB1/ICAM1/GSK3B/JAK1/CREB1/SERPINF1/ERBB4/MIR221/CCL5/TNFRSF1B/MIR222/RPSA/PLAU/MIR96/NRG1	51
DO	DOID:3407	carotid artery disease	1.85952e-17	6.92532e-17	1.15664e-17	MTHFR/PPARG/CD40LG/IGF1/IL6/CRP/IL10/HFE/FASLG/TGFB1/XDH/HIF1A/HSPD1/NOS3/TLR4/PRL/TNFRSF11B/GSTP1/MMP2/AGTR1/MMP9/B2M/NAMPT/IL4/HGF/F3/SOD2/SPP1/TLR2/TIMP1/MMP1/VCAM1/MMP3/LTA/AGER	35
DO	DOID:5200	urinary tract obstruction	1.85952e-17	6.92532e-17	1.15664e-17	AKT1/COL1A1/TNFRSF1A/MTOR/TNF/ACE/TGFB1/IL1B/ARG1/IFNG/MAPK1/HIF1A/SERPINE1/EGF/CAT/IL1RN/EDN1/ABL1/B2M/FN1/MAPK3/NQO1/PDGFB/PARP1/CASP3/ICAM1/TNFRSF1B/CSF1/LCN2/HSPA5/CCN2/DDIT3/BECN1/KEAP1/IRF1	35
DO	DOID:0111962	combined immunodeficiency	1.91248e-17	7.10102e-17	1.18599e-17	MET/CD40LG/ADAR/PIK3R1/TNF/LIG4/EPCAM/PIK3CD/ADA/RAG1/CD46/SERPINA1/XIAP/JAK2/BMP2/MYC/HLA-DRB1/IKBKG/IL2RA/ABL1/JAK3/PRKDC/TNFRSF11B/TFRC/IL7R/PTPRC/IKBKB/DPP4/IL2/TNFSF11/KDR/MALT1/TEK/CARD11/PROM1/IL7/CD34/BCL10/SDC1/RAD54L/DCK/MSN	42
DO	DOID:869	cholesteatoma	1.98137e-17	7.33464e-17	1.22501e-17	TP53/IL6/TNF/IL1B/HIF1A/TLR4/VEGFA/MMP2/MMP9/IL1A/IL2/HGF/FGF2/ICAM1/TLR2/CDKN1A/MMP1/IL1R1/RELA	19
DO	DOID:231	motor neuron disease	2.09131e-17	7.71837e-17	1.28909e-17	FGFR1/INS/RET/AR/STAT3/MET/MTHFR/APOE/TNFRSF1A/SMAD3/IGF1/TNF/CP/TERT/ATP7B/HFE/IGF2/BDNF/SOD1/MAPT/AIFM1/SMAD2/ENG/VDR/IGF1R/TLR4/CCL2/LOX/VEGFA/HDAC4/SQSTM1/GSTP1/MMP2/MMP9/GSTT1/EPO/WRAP53/IGFBP3/EIF2AK2/PTGS2/NFE2L2/IL17A/HGF/LRRK2/FGF2/XRCC1/PARP1/SOD2/KDR/CASP3/HMGB1/HSPB1/FUS/CSF2/GSK3B/TLR2/SERPINF1/TIMP1/ERBB4/MMP1/HNRNPA1/KIF1B/IL13/TNFRSF1B/LCN2/IGF2R/HDAC2/IGFBP2/MAPK14/CHGA/CTSB/RARA…	77
DO	DOID:255	hemangioma	2.20319e-17	8.10694e-17	1.35399e-17	TP53/SLC2A1/VHL/AR/KRAS/RASA1/PDGFRB/IL6/CTNNB1/IGF2/IL1B/HIF1A/ENG/NKX2-1/VEGFA/CCND1/MMP2/MMP9/NFKB1/CLU/MME/PDGFB/KDR/VTN/TEK/PAX8/EPAS1/MMP3	28
DO	DOID:1483	gingival disease	2.24682e-17	8.24281e-17	1.37669e-17	IL6/SMC3/TERT/IL10/TGFB1/CTLA4/IL1B/ABCB1/IL1RN/MPO/VEGFA/EDN1/MMP9/IL18/IL1A/IL17A/HGF/ODC1/NOS2/TLR2/REST/MMP3/FGF7/SPARC/IL15	25
DO	DOID:13025	retinopathy of prematurity	2.36449e-17	8.6487e-17	1.44447e-17	IGF1/ACE/IL10/BDNF/SOD1/IL1B/HLA-B/SERPINE1/NOS3/IGF1R/HLA-DRB1/VEGFA/EPO/IGFBP3/HGF/KDR/ICAM1/NOS2/SERPINF1/CCL5/ANGPT2/EPOR	22
DO	DOID:349	systemic mastocytosis	2.46688e-17	8.99641e-17	1.50255e-17	PDGFRA/KIT/TNFRSF1A/IL6/NRAS/CFTR/KMT2A/TGFB1/BDNF/ASXL1/JAK2/CXCR4/IFNG/MYC/TLR4/VEGFA/IL2RA/CXCL8/TET2/MMP2/PIK3CG/FGF2/CCL5/IL13/MIR25/E2F1	26
DO	DOID:11446	sciatic neuropathy	3.01719e-17	1.09708e-16	1.8323e-17	NF1/FGFR1/PDGFRA/FAS/APOE/TNFRSF1A/MTOR/PDGFRB/IL6/TNF/CDKN1B/CYP17A1/IL10/CAV1/BDNF/SOD1/IL1B/SERPINE1/CAT/HMOX1/MIR21/CASP8/IL1RN/TLR4/CCL2/MMP9/PLAT/NFKBIA/HGF/PCNA/LRP1/IL6R/CASP3/HMGB1/ICAM1/GSK3B/JAK1/CREB1/SERPINF1/MIR221/CCL5/TNFRSF1B/MIR222/RPSA/PLAU/MIR96/NRG1	47
DO	DOID:2007	degeneration of macula and posterior pole	3.36246e-17	1.21561e-16	2.03026e-17	ERCC6/MTHFR/APOE/PDGFRB/IGF1/IL6/TNF/ERCC2/CRP/ACE/HFE/CD46/BMP4/HLA-B/HIF1A/NOS3/IGF1R/TF/TLR4/CCL2/GSTM1/VEGFA/CD36/GSTP1/GSTT1/PDGFB/XRCC1/SOD2/KDR/ICAM1/NOS2/LRP6/TLR2/SERPINF1/SELE/TIMP1/PROM1/IGFBP2/ANXA5/FLT1/OGG1	41
DO	DOID:2115	B cell deficiency	3.36295e-17	1.21561e-16	2.03026e-17	STAT3/PRKAR1A/CD40LG/PIK3R1/IL6/FOXP3/IL10/SBDS/CTLA4/CD46/XIAP/IFNG/CD40/BTK/IL6ST/HLA-DQB1/NFKB1/IL4/IKZF1/IL17A/IL6R/CD79A/CD19/TNFRSF1B/TCF3/NFKB2/CD70/IL5/TOP2A/IL7/PLAU/TOP2B/PECAM1/ICOS/TLR9	35
DO	DOID:0060099	musculoskeletal system benign neoplasm	4.82324e-17	1.73326e-16	2.89483e-17	TP53/WT1/FGFR2/WRN/AR/MET/PDGFRB/TP63/CTNNB1/SOX2/CAV1/NOTCH3/SHBG/CCND1/MMP2/MMP9/BCL2/PTGS2/HMGA2/CLU/SRC/HLA-A/NOS2/CREB1/CDKN1A/CSF1/EZR/BRF1/HBEGF/CCNA2/BSG	31
DO	DOID:3978	extrinsic cardiomyopathy	4.82324e-17	1.73326e-16	2.89483e-17	FAS/PPARG/IL6/ACE/IL10/CTLA4/GJA1/DMD/CYP11B1/IFNG/HLA-B/CD40/CCL2/TNFRSF11B/HLA-DQB1/MMP2/MMP9/IL17A/F3/TNFSF11/ICAM1/SPP1/TNFRSF11A/CD274/MIF/TXN/LCN2/CXCL10/RXRA/STAT6/ICOS	31
DO	DOID:627	severe combined immunodeficiency	8.19683e-17	2.92893e-16	4.89179e-17	MET/ADAR/TNF/LIG4/EPCAM/ADA/RAG1/CD46/SERPINA1/XIAP/JAK2/BMP2/MYC/HLA-DRB1/ABL1/JAK3/PRKDC/TNFRSF11B/IL7R/PTPRC/IKBKB/DPP4/IL2/TNFSF11/KDR/TEK/CARD11/PROM1/IL7/CD34/SDC1/RAD54L/DCK	33
DO	DOID:12689	acoustic neuroma	8.19814e-17	2.92893e-16	4.89179e-17	FGFR1/PDGFRA/KIT/RB1/EGFR/NF2/IGF1/ERCC2/CDKN1B/TGFB1/CAV1/BDNF/ESR1/MIR21/VEGFA/CCND1/IGFBP3/RAC1/CDKN1A/CD44	20
DO	DOID:12528	lesion of sciatic nerve	9.60544e-17	3.41187e-16	5.69839e-17	NF1/FGFR1/PDGFRA/FAS/APOE/TNFRSF1A/MTOR/PDGFRB/IL6/TNF/CDKN1B/CYP17A1/IL10/CAV1/BDNF/SOD1/IL1B/SERPINE1/CAT/HMOX1/MIR21/CASP8/IL1RN/TLR4/CCL2/MMP9/PLAT/NFKBIA/HGF/PCNA/LRP1/IL6R/CASP3/HMGB1/ICAM1/GSK3B/JAK1/CREB1/SERPINF1/MIR221/CCL5/TNFRSF1B/MIR222/RPSA/PLAU/MIR96/NRG1	47
DO	DOID:9473	mononeuritis of lower limb	9.60544e-17	3.41187e-16	5.69839e-17	NF1/FGFR1/PDGFRA/FAS/APOE/TNFRSF1A/MTOR/PDGFRB/IL6/TNF/CDKN1B/CYP17A1/IL10/CAV1/BDNF/SOD1/IL1B/SERPINE1/CAT/HMOX1/MIR21/CASP8/IL1RN/TLR4/CCL2/MMP9/PLAT/NFKBIA/HGF/PCNA/LRP1/IL6R/CASP3/HMGB1/ICAM1/GSK3B/JAK1/CREB1/SERPINF1/MIR221/CCL5/TNFRSF1B/MIR222/RPSA/PLAU/MIR96/NRG1	47
DO	DOID:1923	disorder of sexual development	1.32236e-16	4.68351e-16	7.82224e-17	PTEN/FGFR1/INS/INSR/AR/FAS/PPARG/EGFR/RAF1/CYP19A1/IGF1/IL6/NR3C1/ESR1/CYP11B1/POMC/IRS1/SERPINE1/EGF/SRD5A2/SHBG/VDR/IGF1R/STS/SOX9/FGF9/PRKDC/IL6ST/FANCL/IGFBP3/NAMPT/IRS2/CASP3/ESR2/MAP3K1/MGMT/TNFRSF1B/AKR1C3/PLCG1/ANXA5/KLK3	41
DO	DOID:13406	pulmonary sarcoidosis	1.35767e-16	4.79477e-16	8.00806e-17	TNF/CRP/CFTR/ADA/TGFB1/BDNF/GREM1/NR3C1/IFNG/HMOX1/IL1RN/HLA-DRB1/VEGFA/HLA-DQB1/IL18/NTRK1/NGF/NFKBIA/NOS2/TLR2/MUC1/CCL5/TNFRSF1B/CCR5/CXCL10/LTA/TNC/FLT1/EGR1/IL15	30
DO	DOID:2473	opportunistic mycosis	1.5056e-16	5.2868e-16	8.82982e-17	TNFRSF1A/IL6/CRP/CFTR/IL10/CYP2C19/TGFB1/STAT1/IL1B/IFNG/TLR4/HLA-DRB1/CCL2/CXCL8/HLA-DQB1/NFKB1/PLG/IL1A/IL4/IL17A/NOS2/CSF2/TLR2/MUC1/IL1R1/IL13/TNFRSF1B/MAPK8/MAPK14/CXCL10/AGER/IL15/TLR9	33
DO	DOID:2986	IgA glomerulonephritis	1.5056e-16	5.2868e-16	8.82982e-17	FAS/WAS/TNFRSF1A/IL6/TNF/MTR/ACE/IL10/IL1B/SHH/IFNG/IGF1R/IL1RN/CCL2/HLA-DQB1/AGTR1/MMP9/IL18/IL1A/FN1/NGF/IL4/RHOA/SELE/IFNA1/TNFRSF1B/MIF/MMP14/LCN2/CHGA/MIR20A/CXCR2/TLR9	33
DO	DOID:2228	thrombocytosis	1.57057e-16	5.49924e-16	9.18463e-17	AR/IL6/CTNNB1/LDHA/IL1B/ASXL1/JAK2/IDH2/IDH1/VEGFA/MPL/ABL1/TET2/ITGB3/EPO/CALR/THPO/BCR/ICAM1/TYK2/IFNA1/THBS1/LCN2/BCL2L1	24
DO	DOID:0050136	systemic mycosis	1.83321e-16	6.40062e-16	1.06901e-16	TNFRSF1A/IL6/TNF/CRP/CFTR/IL10/CYP2C19/TGFB1/STAT1/IL1B/IFNG/TLR4/HLA-DRB1/CCL2/CXCL8/HLA-DQB1/NFKB1/IL18/PLG/IL1A/IL4/IL17A/NOS2/CSF2/TLR2/MUC1/IL1R1/IL13/TNFRSF1B/MAPK8/MAPK14/CXCL10/AGER/IL15/TLR9	35
DO	DOID:5199	ureteral obstruction	1.85754e-16	6.4672e-16	1.08013e-16	AKT1/COL1A1/TNFRSF1A/MTOR/TNF/ACE/IL1B/ARG1/IFNG/MAPK1/SERPINE1/CAT/IL1RN/EDN1/ABL1/B2M/FN1/MAPK3/NQO1/PDGFB/PARP1/CASP3/ICAM1/TNFRSF1B/CSF1/HSPA5/CCN2/DDIT3/BECN1/KEAP1/IRF1	31
DO	DOID:820	myocarditis	1.86729e-16	6.48277e-16	1.08273e-16	FAS/IL6/ACE/IL10/CTLA4/GJA1/DMD/CYP11B1/IFNG/HLA-B/CD40/CCL2/TNFRSF11B/HLA-DQB1/MMP2/MMP9/IL17A/F3/TNFSF11/ICAM1/SPP1/TNFRSF11A/CD274/MIF/TXN/LCN2/CXCL10/STAT6/ICOS	29
DO	DOID:2527	nephrosis	2.0757e-16	7.18601e-16	1.20018e-16	WT1/BRAF/APOE/LEP/APOB/ALB/GATA3/ACE/ADA/ABCA1/TGFB1/MAF/IL1B/NR3C1/PSMB8/EXT1/CYP27B1/LEPR/MAGI2/CAT/IL1RN/GSTM1/VEGFA/EDN1/CXCL8/CD36/TNFRSF11B/GSTP1/AGTR1/GSTT1/EPO/IL18/GPX1/PTGS2/IL4/NFKBIA/ACTN4/IL17A/F3/CLU/SOD2/ALOX5/CD59/CDKN1A/IL1R1/EDNRA/IL13/VIM/IL5/ANXA5/ANGPT2/STAT6/RELA/DDIT3	54
DO	DOID:1070	primary open angle glaucoma	2.33021e-16	8.04447e-16	1.34356e-16	TP53/CDH1/MTHFR/FAS/APOE/ADIPOQ/CYP1B1/TNF/LDLR/FASLG/CAV1/BDNF/IL1B/SERPINE1/NOS3/IL1RN/TLR4/GSTM1/EDN1/MMP9/GSTT1/EPO/IL1A/NTRK2/SOD2/ESR2/CDKN1A/MMP1/HSPA4/HSPA5/OGG1/SPARC	32
DO	DOID:3007	breast ductal carcinoma	2.88103e-16	9.89047e-16	1.65187e-16	MSH2/MLH1/SMAD4/RAD50/AR/KRAS/MET/AKT1/CDKN2A/KIT/EZH2/CAV1/XIAP/HIF1A/ABCB1/CXCL8/JUP/BCL2/IL18/KISS1/PCNA/CLU/XRCC1/SOCS1/RHOA/CDKN1A/CCL5/IL13/FHIT/SLC5A5/AGER/PLAU/CD44/KRT18/VEGFC/HSD17B1/SOCS3/BSG	38
DO	DOID:7147	ankylosing spondylitis	2.88103e-16	9.89047e-16	1.65187e-16	STAT3/MTHFR/ADIPOQ/TNFRSF1A/LEP/IL6/CYP2D6/TNF/CRP/ACE/IL10/CTLA4/IL1B/JAK2/IFNG/HLA-B/CYP1A1/IL1RN/TLR4/HLA-DRB1/TNFRSF11B/HLA-DQB1/IGFBP3/IL18/NFKBIA/IL17A/IL2/TNFSF11/HLA-A/SOD2/NOS2/PDCD1/CD274/TNFRSF1B/HSPA5/HLA-C/MMP3/HLA-DQA1	38
DO	DOID:12351	alcoholic hepatitis	3.87387e-16	1.3225e-15	2.20879e-16	FAS/COL1A1/TNFRSF1A/TNF/ALB/PPARA/ABCB11/TLR4/CCL2/MIR155/NFKB1/IL18/NFKBIA/IL17A/HGF/SOCS1/ICAM1/TLR2/FGF19/CCL5/IL13/TNFRSF1B/TLR9	23
DO	DOID:5603	T-cell acute lymphoblastic leukemia	3.87387e-16	1.3225e-15	2.20879e-16	NBN/NOTCH1/CDKN2A/PDGFRA/FAS/DNMT3A/IL6/FOXP3/IL10/CXCR4/RPL5/CEBPA/RPL11/CXCL8/JAK3/JAK1/CARD11/CD274/IL5/AKR1C3/NUP98/CD163/MYB	23
DO	DOID:1967	leiomyosarcoma	4.26235e-16	1.44708e-15	2.41686e-16	BRCA1/CDH1/FH/MED12/CDKN2A/KIT/RB1/CTNNB1/TERT/ABCB1/MYC/CCND1/MDM2/MMP2/BCL2/SNAI2/TSPAN31/GLI1/MIR221/CSF1/TOP2A/CD163/FLT1/LGALS3	24
DO	DOID:4230	smooth muscle cancer	4.26235e-16	1.44708e-15	2.41686e-16	BRCA1/CDH1/FH/MED12/CDKN2A/KIT/RB1/CTNNB1/TERT/ABCB1/MYC/CCND1/MDM2/MMP2/BCL2/SNAI2/TSPAN31/GLI1/MIR221/CSF1/TOP2A/CD163/FLT1/LGALS3	24
DO	DOID:0050950	autosomal recessive cerebellar ataxia	4.62546e-16	1.56603e-15	2.61553e-16	ATM/TP53/MLH1/PMS2/NBN/STAT3/AKT1/CDKN2A/PPARG/MRE11/MTOR/ATR/IL6/WWOX/TERT/TYR/IFNG/HIF1A/TPP1/TERC/TNNT2/HDAC4/PRKDC/NFE2L2/IL2/SYNE1/PMS1/XRCC1/CASP3/STUB1/CDKN1A/BAX/MAPK14/PLK1/BCL6/H2AX/MCM7/E2F1	38
DO	DOID:272	hepatic vascular disease	4.85217e-16	1.63828e-15	2.73619e-16	PTEN/MTHFR/MTOR/PIK3R1/TNF/CTNNB1/HFE/TGFB1/XDH/PRKCD/SERPINA1/IL1B/JAK2/SERPINE1/HMOX1/NOS3/IGF1R/CCL2/GSTM1/VEGFA/EDN1/PRL/ITGB3/MMP9/PTGS2/ALOX5/HSP90AA1/SERPINF1/TIMP1/PDCD1/EDNRA/CCN2/ANGPT2	33
DO	DOID:620	blood protein disease	5.20544e-16	1.75274e-15	2.92736e-16	UGT1A1/MTHFR/KIT/CD40LG/TNFRSF1A/LEP/IGF1/APOB/TNF/ALB/ACE/CYP2C19/TGFB1/CTLA4/IL1B/ARG1/HMOX1/NOS3/IGF1R/HLA-DRB1/MPO/VEGFA/CD36/HLA-DQB1/GSTT1/IGFBP3/IL18/GPX1/PTGS2/F3/ICAM1/VCAM1/PECAM1/ITGB1	34
DO	DOID:1123	spondyloarthropathy	5.25288e-16	1.76388e-15	2.94596e-16	STAT3/FAS/TNFRSF1A/LEP/IL6/CYP2D6/TNF/CRP/ACE/IL10/CTLA4/IL1B/JAK2/IFNG/HLA-B/CYP1A1/IL1RN/TLR4/CCL2/TNFRSF11B/IL18/NFKBIA/IL17A/IL2/TNFSF11/HLA-A/SOD2/NOS2/PDCD1/CD274/TNFRSF1B/HSPA5/HLA-C/MMP3/ICOS/SPARC	36
DO	DOID:13375	temporal arteritis	6.8499e-16	2.28764e-15	3.82074e-16	JAG1/IL6/CRP/IL10/IFNG/HIF1A/HSPD1/NOS3/CD40/TLR4/HLA-DRB1/CCL2/VEGFA/TNFAIP3/ITGB3/MMP2/MMP9/IL18/IL4/IL17A/ICAM1/NOS2/CSF2/ESR2/SELE/MIF/DLL1	27
DO	DOID:525	central nervous system vasculitis	6.8499e-16	2.28764e-15	3.82074e-16	JAG1/IL6/CRP/IL10/IFNG/HIF1A/HSPD1/NOS3/CD40/TLR4/HLA-DRB1/CCL2/VEGFA/TNFAIP3/ITGB3/MMP2/MMP9/IL18/IL4/IL17A/ICAM1/NOS2/CSF2/ESR2/SELE/MIF/DLL1	27
DO	DOID:6364	migraine	7.36124e-16	2.45175e-15	4.09483e-16	INSR/AR/MTHFR/APOE/CD40LG/LEP/GNAS/IL6/TNF/LDLR/ACE/HFE/CTLA4/BDNF/IL1B/ESR1/ALDH2/NOTCH3/NOS3/IL1RN/HLA-DRB1/VEGFA/EDN1/AGTR1/MMP9/NFKB1/IL1A/ICAM1/NOS2/CALCA/ENO2/EDNRA/ATP4A/MMP3/HTR2C/LTA/PGR/KCNN3	38
DO	DOID:780	placenta disease	7.62513e-16	2.53278e-15	4.23016e-16	PDGFRA/MTHFR/FAS/LEP/PDGFRB/CYP19A1/IGF1/IL6/TNF/MTRR/IL10/TGFB1/SLC19A1/MTHFD1/SERPINE1/NOS3/IL1RN/EDN1/MALAT1/AGTR1/MMP9/EPO/F3/AFP/PDGFB/TEK/LTA/ANGPT2/AGER	29
DO	DOID:2218	blood platelet disease	7.79449e-16	2.58206e-15	4.31246e-16	BRIP1/AR/MTHFR/FAS/WAS/RUNX1/IL6/TNF/CRP/CP/GATA1/CTNNB1/IL10/LDHA/TGFB1/IL1B/ASXL1/JAK2/IDH2/SERPINE1/IDH1/CCL2/VEGFA/MPL/ABL1/CXCL8/TET2/ITGB3/CD36/ETV6/EPO/CALR/IL18/CYCS/THPO/SRC/BCR/ICAM1/TYK2/IFNA1/CCL5/THBS1/LCN2/CXCL10/PLAU/BCL2L1	46
DO	DOID:2018	hyperinsulinism	8.93883e-16	2.95318e-15	4.93229e-16	PTEN/INS/INSR/CDKN1C/PPARG/CD40LG/ADIPOQ/LEP/IGF1/IL6/APOB/TNF/CRP/HNF4A/STAT1/GHRL/PRKCD/PCSK9/LEPR/IRS1/SERPINE1/SLC16A1/SHBG/CCL2/TNFRSF11B/AGTR1/NFKB1/NAMPT/SOCS1/ICAM1/SELE/VCAM1/LTA/RPS6KB1/SGK1	35
DO	DOID:11132	prostatic hypertrophy	1.08329e-15	3.56933e-15	5.96137e-16	CDH1/AR/EGFR/CFTR/CDK4/ESR1/IGF1R/MYC/FGF8/GNRH1/GSTP1/PTGS2/FADD/CLU/PDGFB/KDR/SRD5A1/IL13/IL5/IL3/RELA/CASP1/FGF7	23
DO	DOID:4251	conjunctival disease	1.09744e-15	3.6063e-15	6.02312e-16	FAS/IL6/IL10/STAT1/IFNG/IL1RN/TLR4/CXCL8/GSTP1/MMP2/MMP9/PLG/CLU/ICAM1/MUC1/CCL5/IL13/MMP3/PLA2G2A/TNC/IRF1/XRCC3/SOCS3/TLR9	24
DO	DOID:4440	seminoma	2.15101e-15	7.04959e-15	1.1774e-15	TP53/KCNQ1/CDH1/SMAD4/INSR/BRAF/RET/CHEK2/HRAS/KRAS/PDGFRA/FAS/KIT/RB1/TYMP/FASLG/SOX2/GJA1/CCND2/VEGFA/JUP/BCL2/PCNA/XRCC1/BAX/PROM1/FHIT/POU5F1	28
DO	DOID:1993	rectum cancer	2.21429e-15	7.23767e-15	1.20881e-15	WT1/NBN/KRAS/MTHFR/MRE11/APOE/KDM6A/IL6/CXCR4/MMP9/CYP24A1/BCL2/PTGS2/CASP3/CD55/BAX/MAP3K1/MAPK14/MIR20A/CXCL12/XRCC5	21
DO	DOID:1875	impotence	2.33446e-15	7.61021e-15	1.27103e-15	AKT1/TGFBR2/IL6/TNF/TGFB1/GJA1/NOS3/CCND2/SIRT1/EDN1/HDAC4/CCND1/BCL2/IGFBP3/FGF2/XRCC1/KDR/CASP3/NOS2/BAX/EDNRA/ANGPT2/AGER/HDAC3/BCL2L1	25
DO	DOID:8469	influenza	2.68144e-15	8.71821e-15	1.45608e-15	TP53/ADAR/PIK3R1/TNF/PIK3R2/IL10/TGFB1/STAT1/IFNG/HLA-B/SERPINE1/HLA-DRB1/CCL2/CXCL8/CD8A/PIK3CG/PLG/EIF2AK2/PTGS2/IKBKB/CD4/HLA-A/SOCS1/CASP3/HMGB1/ICAM1/NOS2/BAX/IFNA1/CCL5/IFNB1/CD274/HSPA8/HDAC6/MAPK8/MIF/TXN/EIF4E/CXCL10/RELA/ISG15/CASP1/IFNA2/SOCS3	44
DO	DOID:0080690	RASopathy	2.69474e-15	8.73834e-15	1.45945e-15	NF1/PTPN11/PIK3CA/LZTR1/BRAF/STAT3/HRAS/KRAS/AKT1/CBL/RAF1/PDGFRB/MAP2K1/IGF1/MAP2K2/NRAS/SPRED1/RRAS/MAPK1/SERPINE1/PLG/PLAT/RRAS2/GSK3B	24
DO	DOID:0080162	lupus nephritis	2.71362e-15	8.75338e-15	1.46196e-15	COL1A1/CD40LG/TNFRSF1A/TNF/CRP/CTLA4/NR3C1/IFNG/EGF/IL1RN/HLA-DRB1/CCL2/MPO/TNFRSF11B/MIR125A/PDCD1/VCAM1/TNFRSF1B/CSF1/AGER/HLA-DQA1/TLR9	22
DO	DOID:13543	hyperparathyroidism	2.71362e-15	8.75338e-15	1.46196e-15	KCNQ1/WT1/FGFR1/RET/CASR/MEN1/COL1A1/CDC73/CDKN1B/SDHAF2/CYP27B1/ENG/VDR/NOS3/MYC/PTH/CCND1/TNFRSF11B/PTGS2/IL6R/CDKN1A/ABCG2	22
DO	DOID:5183	hereditary Wilms' tumor	2.84967e-15	9.16816e-15	1.53123e-15	TP53/WT1/AR/KRAS/KIT/GATA2/CYP19A1/GATA1/HNF4A/CTNNB1/TERT/IGF2/ESR1/ABCB1/IGF1R/SOX9/FLT3/BCL2/ERBB2/HLA-A/FBXW7/CDKN1A/HSP90AA1/AMER1/PAX8/NUP98/SP1/EPOR/EGR1	29
DO	DOID:9471	meningitis	3.00993e-15	9.65849e-15	1.61313e-15	NOTCH1/CRP/IGF2/BDNF/CD46/TLR4/HLA-DRB1/MPO/VEGFA/CXCL8/GSTP1/MMP2/MMP9/NGF/IL17A/HGF/MIR146A/PARP1/CASP3/ICAM1/TLR2/PDCD1/ENO2/CD274/MIF/PLAU/TLR9	27
DO	DOID:4780	anti-basement membrane glomerulonephritis	4.0553e-15	1.29454e-14	2.16209e-15	CD40LG/TNF/IL10/CTLA4/IL1B/IL1RN/HLA-DRB1/CCL2/AGTR1/BCL2/IL4/IL17A/CLU/CSF1R/NOS2/BAX/PDCD1/CCL5/SYK/CSF1/MAPK8/MIF/MMP14/MAPK14/CXCL12/PTK2B	26
DO	DOID:9808	Goodpasture syndrome	4.0553e-15	1.29454e-14	2.16209e-15	CD40LG/TNF/IL10/CTLA4/IL1B/IL1RN/HLA-DRB1/CCL2/AGTR1/BCL2/IL4/IL17A/CLU/CSF1R/NOS2/BAX/PDCD1/CCL5/SYK/CSF1/MAPK8/MIF/MMP14/MAPK14/CXCL12/PTK2B	26
DO	DOID:10241	thalassemia	4.19212e-15	1.33475e-14	2.22924e-15	ATRX/INS/UGT1A1/MTHFR/COL1A1/APOE/IGF1/IL6/APOB/TNF/ARID1B/GATA1/CYP3A4/TERT/HFE/IL1B/JAK2/CYP1A2/GSTM1/CXCL8/TNFRSF11B/TFRC/HLA-DQB1/GSTT1/IGFBP3/GPX1/IL1A/TNFSF11/GDF15/MUC1/LCN2/ITGB1	32
DO	DOID:9778	irritable bowel syndrome	4.34813e-15	1.38084e-14	2.30623e-15	STAT3/PPARG/KIT/TNFRSF1A/LEP/IL6/COMT/ACE/IL10/CTLA4/BDNF/GHRL/JAK2/EGF/MIR21/VDR/NOS3/ABCB1/TLR4/HLA-DRB1/IKBKG/VEGFA/TNFRSF11B/NFKB1/RNF43/IL2/CLDN1/ICAM1/TLR2/GLI1/MUC1/ABCC1/MIF/RPSA/LTA/CHGA/XBP1/ICOS	38
DO	DOID:303	substance-related disorder	5.03221e-15	1.59396e-14	2.66218e-15	PTEN/MLH1/SMARCA4/CREBBP/KCNH2/INSR/MITF/KRAS/EP300/NOTCH1/AKT1/FAS/RYR1/RASA1/EGFR/NOTCH2/KDM6A/LEP/APOB/COMT/ARID1B/PIK3CD/HNF4A/CTNNB1/SMARCA2/RYR2/IGF2/FASLG/AKT3/BDNF/ARID1A/SERPINA1/SHH/ALDH2/AKT2/NOTCH3/IGF1R/TF/ERCC1/CYP2A6/SIRT1/PRKACA/KDM5C/CCND1/MMP2/MMP9/GSTT1/CTBP1/B2M/ERBB3/BCL2/FADD/MIR30A/CD4/PIK3CB/ERBB2/SLC6A9/RAC1/SHMT1/GSK3B/BAX/ADH1B/ERBB4/ABCC1/ADH1C/HSPA4/HDAC2/HTR2C/PRKCA/…	80
DO	DOID:1876	sexual dysfunction	5.21717e-15	1.6483e-14	2.75294e-15	AKT1/TGFBR2/IL6/TNF/TGFB1/GJA1/NOS3/CCND2/SIRT1/EDN1/HDAC4/CCND1/BCL2/IGFBP3/FGF2/XRCC1/KDR/CASP3/NOS2/BAX/EDNRA/ANGPT2/AGER/HDAC3/BCL2L1	25
DO	DOID:4706	infratentorial cancer	5.66153e-15	1.78411e-14	2.97975e-15	BRCA2/APC/TP53/PTCH1/TSC2/BRAF/MET/SUFU/PDGFRA/CTNNB1/PTCH2/IFNG/MYC/GSTM1/SMO/GSTT1/CDK6/REST	18
DO	DOID:14018	alcoholic liver cirrhosis	6.67928e-15	2.09945e-14	3.50642e-15	STAT3/MTHFR/LEP/IL6/CRP/TGFB1/CTLA4/GHRL/ALDH2/JAK2/SERPINE1/MIR122/MPO/CXCL8/NFKB1/IL4/SOD2/SERPINF1/DDR2/PLAU/TLR9	21
DO	DOID:6590	spondylitis	7.1607e-15	2.23969e-14	3.74065e-15	STAT3/TNFRSF1A/LEP/IL6/CYP2D6/TNF/CRP/ACE/IL10/CTLA4/IL1B/JAK2/IFNG/HLA-B/CYP1A1/IL1RN/TLR4/TNFRSF11B/IL18/NFKBIA/IL17A/IL2/TNFSF11/HLA-A/SOD2/NOS2/PDCD1/CD274/TNFRSF1B/HSPA5/HLA-C/MMP3	32
DO	DOID:11201	parathyroid gland disease	7.16191e-15	2.23969e-14	3.74065e-15	KCNQ1/WT1/FGFR1/RET/CASR/MEN1/COL1A1/CDC73/GATA3/CDKN1B/SDHAF2/CYP27B1/ENG/VDR/NOS3/MYC/PTH/CCND1/TNFRSF11B/PTGS2/IL6R/CDKN1A/ABCG2	23
DO	DOID:3443	mammary Paget's disease	7.36608e-15	2.29769e-14	3.83753e-15	TP53/CDH1/STAT3/RB1/TP63/MAPK1/VDR/EDN1/FASN/SQSTM1/CCND1/TNFRSF11B/MAPK3/TNFSF11/ERBB2/FGF2/PTK2/TNFRSF11A/CSF1/MAPK14/RELA/STAT5A	22
DO	DOID:9111	cutaneous leishmaniasis	1.4435e-14	4.49131e-14	7.50122e-15	FAS/COL1A1/TNF/FOXP3/IL10/FASLG/SOD1/CAT/TLR4/MMP2/IL17A/TLR2/CCR5/LTA/CD163/TLR9	16
DO	DOID:10140	dry eye syndrome	1.60887e-14	4.9681e-14	8.29754e-15	TP53/ADAR/IL6/TNF/IL10/FASLG/SOD1/IL1B/IL1RN/TLR4/CD36/MMP9/EIF2AK2/IL1A/IL4/TLR2/MUC1/HNRNPA1/IL13/CCR5	20
DO	DOID:13976	peptic esophagitis	1.60887e-14	4.9681e-14	8.29754e-15	EGFR/TNF/ERCC2/CYP2C19/IL1B/BMP4/VDR/CCL2/GSTM1/CXCL8/GSTP1/GSTT1/XRCC1/MIR223/CCL5/IL13/IL5/CXCR2/TJP1/OGG1	20
DO	DOID:799	varicose veins	1.60887e-14	4.9681e-14	8.29754e-15	TP53/FAS/TNF/ACE/FASLG/SERPINA1/IL1B/HIF1A/HSPD1/HMOX1/GSTM1/VEGFA/NT5E/MMP9/GSTT1/IL1A/PARP1/MMP1/EPAS1/MMP3	20
DO	DOID:3883	Lynch syndrome	1.66338e-14	5.12355e-14	8.55717e-15	MSH6/MSH2/MLH1/PMS2/SMAD4/TGFBR2/SMAD3/TGFBR1/EPCAM/SMAD2/GSTM1/GSTT1/PMS1/MLH3/FHIT	15
DO	DOID:2277	gonadal disease	1.67565e-14	5.14844e-14	8.59874e-15	PTEN/FGFR1/INS/INSR/AR/FAS/PPARG/EGFR/RAF1/LEP/SOX10/CYP19A1/IGF1/IL6/NR3C1/ESR1/CYP11B1/POMC/IRS1/SERPINE1/EGF/SRD5A2/SHBG/VDR/IGF1R/FGF8/GNRH1/STS/SOX9/EDN1/FGF9/PRKDC/IL6ST/FANCL/IGFBP3/NAMPT/KISS1/GNRHR/IRS2/CASP3/ESR2/MAP3K1/MGMT/TNFRSF1B/AKR1C3/PLCG1/ANXA5/KLK3	48
DO	DOID:1272	telangiectasis	1.7125e-14	5.24853e-14	8.7659e-15	ATM/TP53/NBN/SMAD4/STAT3/AKT1/CDKN2A/MTOR/ATR/TERT/TYR/HIF1A/ENG/NOS3/TERC/VEGFA/PRKDC/BMPR2/CDKN1A/BAX/MAPK14/H2AX/E2F1	23
DO	DOID:13515	tuberous sclerosis	1.87376e-14	5.70014e-14	9.52016e-15	TSC2/STK11/TSC1/MTOR/TNF/IFNG/BMP4/IRS1/ABCB1/CCL2/MMP9/NFKB1/IKBKB/PCNA/ICAM1/BAX/ABCC1/RHEB/RPS6KB1/RPTOR/OGG1	21
DO	DOID:3479	uveal cancer	1.87376e-14	5.70014e-14	9.52016e-15	BRCA2/NF1/BAP1/CDKN2A/KIT/IGF1/CRP/WNT5A/IFNG/HLA-B/SERPINE1/VEGFA/KITLG/CCND1/MMP2/PCNA/KDR/ICAM1/HSP90AA1/KDM5B/PAK1	21
DO	DOID:6039	uveal melanoma	1.87376e-14	5.70014e-14	9.52016e-15	BRCA2/NF1/BAP1/CDKN2A/KIT/IGF1/CRP/WNT5A/IFNG/HLA-B/SERPINE1/VEGFA/KITLG/CCND1/MMP2/PCNA/KDR/ICAM1/HSP90AA1/KDM5B/PAK1	21
DO	DOID:5100	middle ear disease	1.95255e-14	5.92516e-14	9.89598e-15	FGFR1/LMNA/NF2/IL6/TNF/CRP/IL10/IL1B/IFNG/SERPINE1/CAT/BMP2/TLR4/PTH/CXCL8/MMP2/MMP9/MECOM/IL1A/IL6R/ICAM1/NOS2/TGIF1/FBXO11/TLR2/MUC1/CTSB/CBY1/RELA/BCL6	30
DO	DOID:0060089	endocrine organ benign neoplasm	2.01165e-14	6.08944e-14	1.01704e-14	FLCN/SDHA/SDHB/VHL/RET/SDHD/MEN1/CDKN2A/KIT/ADIPOQ/SDHC/IL6/CDKN1B/L1CAM/CAV1/SDHAF2/TMEM127/CYP11B1/MAX/MIR21/PRKACA/EDN1/KITLG/CCND1/AGTR1/BCL2/PLAT/GNRHR/KIF1B/LCN2/CHGA/LGALS3	32
DO	DOID:11963	esophagitis	2.29153e-14	6.91963e-14	1.15569e-14	EGFR/CD40LG/IL6/TNF/ERCC2/CYP2C19/TGFB1/IL1B/BMP4/VDR/CCL2/GSTM1/CXCL8/GSTP1/GSTT1/PTGS2/NGF/XRCC1/MIR223/CCL5/IL13/IL5/CXCR2/PECAM1/TJP1/OGG1/IL15	27
DO	DOID:3146	lipid metabolism disorder	3.2489e-14	9.78653e-14	1.63451e-14	MTHFR/PPARG/APOE/EGFR/CD40LG/ADIPOQ/LEP/IGF1/IL6/APOB/TNF/LDLR/MTRR/CRP/CP/ALB/HNF4A/CYP17A1/TERT/IL10/ABCA1/TGFB1/XDH/SOD1/PCSK9/IL1B/ESR1/CYP11B1/AMACR/PPARA/IRS1/SERPINE1/NOS3/ABCB1/CCL2/MPO/CEBPA/CXCL8/CD36/TCF7L2/PPARD/MMP9/NFKB1/NAMPT/FN1/F3/LRP1/CD55/CCL5/VCAM1/CCR5/MMP14/MMP3/PTGS1/SDC1	55
DO	DOID:5158	pleural cancer	3.37074e-14	1.0104e-13	1.68753e-14	TP53/MLH1/BAP1/CDKN2A/EGFR/KDM6A/NF2/SETD2/EZH2/MAPK1/VEGFA/SMO/MIR126/MMP9/IL7R/MAPK3/YAP1/PKM/SRC/CDKN2B/SOD2/KDR/SPP1/CDKN1A/RELA/XRCC6	26
DO	DOID:7474	malignant pleural mesothelioma	3.37074e-14	1.0104e-13	1.68753e-14	TP53/MLH1/BAP1/CDKN2A/EGFR/KDM6A/NF2/SETD2/EZH2/MAPK1/VEGFA/SMO/MIR126/MMP9/IL7R/MAPK3/YAP1/PKM/SRC/CDKN2B/SOD2/KDR/SPP1/CDKN1A/RELA/XRCC6	26
DO	DOID:0002116	pterygium	3.92513e-14	1.17372e-13	1.9603e-14	TP53/ERCC2/TGFB1/CAT/CYP1A1/MIR122/GSTM1/VEGFA/XPA/MMP2/MMP9/PTGS2/NTRK1/F3/FGF2/XRCC1/KDR/ICAM1/EPOR/PECAM1/VEGFC/OGG1/XRCC6	23
DO	DOID:1459	hypothyroidism	4.13921e-14	1.23473e-13	2.0622e-14	SLC2A1/INS/MTHFR/APOE/LEP/CYP19A1/GNAS/IGF1/TNF/L1CAM/FOXP3/IL10/G6PD/CTLA4/CAV1/BDNF/SOD1/SHH/IFNG/CAT/NOS3/NKX2-1/HLA-DRB1/TNNT2/TSHR/RUNX2/TNFRSF11B/HLA-DQB1/IGFBP1/IGFBP3/NAMPT/GPX1/NGF/IL4/FOXE1/PCNA/SOD2/NCOR1/GSN/NOS2/TG/SRD5A1/IGFBP2/PAX8/SLC5A5/NCOA1/ANXA5/EGR1	48
DO	DOID:1184	nephrotic syndrome	4.30636e-14	1.28148e-13	2.14028e-14	WT1/BRAF/APOE/LEP/APOB/ALB/GATA3/ACE/ADA/ABCA1/TGFB1/MAF/IL1B/NR3C1/PSMB8/EXT1/LEPR/MAGI2/IL1RN/GSTM1/VEGFA/CXCL8/TNFRSF11B/GSTP1/AGTR1/GSTT1/EPO/IL18/PTGS2/IL4/NFKBIA/ACTN4/IL17A/F3/CLU/SOD2/ALOX5/CDKN1A/IL1R1/EDNRA/IL13/IL5/ANXA5/STAT6/RELA	45
DO	DOID:0080998	acute necrotizing pancreatitis	4.60054e-14	1.36572e-13	2.28097e-14	IL6/CD46/IL1B/ARG1/SERPINE1/IL1RN/TLR4/CCL2/MMP2/NFKBIA/IL17A/CD59/CASP3/ICAM1/NOS2/CALCA/TLR2/MIF/CTSB/RELA/BECN1/TLR9	22
DO	DOID:1400	lacrimal apparatus disease	4.69208e-14	1.38953e-13	2.32075e-14	TP53/ADAR/IL6/TNF/IL10/FASLG/SOD1/IL1B/IL1RN/TLR4/CD36/MMP9/EIF2AK2/IL1A/IL4/TLR2/MUC1/HNRNPA1/IL13/CCR5	20
DO	DOID:11077	brucellosis	4.80709e-14	1.42017e-13	2.37192e-14	TNFRSF1A/LEP/IL6/TNF/CRP/ACE/ADA/IL10/TGFB1/GHRL/IL1B/PSMB8/IFNG/SERPINE1/ABCB1/IL1RN/TLR4/VEGFA/CXCL8/TNFRSF11B/IL4/CSF2/TLR2/CCR5/CD163	25
DO	DOID:10762	portal hypertension	5.05951e-14	1.49116e-13	2.49048e-14	PTEN/MTHFR/MTOR/PIK3R1/TNF/CTNNB1/TGFB1/XDH/PRKCD/SERPINA1/IL1B/JAK2/SERPINE1/HMOX1/NOS3/CCL2/VEGFA/EDN1/PRL/ITGB3/PTGS2/ALOX5/HSP90AA1/SERPINF1/TIMP1/EDNRA/CCN2/ANGPT2	28
DO	DOID:3324	mood disorder	6.55392e-14	1.92698e-13	3.21837e-14	BRCA2/PTEN/PALB2/MED12/AR/AKT1/MTHFR/APOE/ADIPOQ/GATA2/IL6/TNF/MTRR/CRP/COMT/GATA1/ACE/L1CAM/PAH/IL10/CTLA4/BDNF/IL1B/NR3C1/ESR1/MAPT/POMC/CYP1A2/CDC42/CAT/ABCB1/IGF1R/IL1RN/CCL2/EDN1/CYP3A5/CXCL8/TNFRSF11B/PPARD/MMP9/BCL2/GPX1/PTGS2/NTRK2/NGF/FADD/FOXP2/SYNE1/NQO1/MYD88/IL6R/GSK3B/CREB1/ESR2/BAX/JUN/MC1R/IL1R1/TNFRSF1B/GABRB2/IL5/HSPA5/IGFBP2/HTR2C/PTGS1/RARA/PLA2G2A/IL3/XBP1/ITGB1/BECN1/HSP90B1…	74
DO	DOID:0050938	breast lobular carcinoma	8.53925e-14	2.48691e-13	4.15354e-14	CDH1/CHEK2/CTNNA1/CTNNB1/FASLG/TWIST1/ESR1/CCND2/CCND1/MMP9/ERBB2/ESR2/HSP90AA1/MUC1/CTNND1/PGR/CD44/STAT5A	18
DO	DOID:3457	invasive lobular carcinoma	8.53925e-14	2.48691e-13	4.15354e-14	CDH1/CHEK2/CTNNA1/CTNNB1/FASLG/TWIST1/ESR1/CCND2/CCND1/MMP9/ERBB2/ESR2/HSP90AA1/MUC1/CTNND1/PGR/CD44/STAT5A	18
DO	DOID:8924	autoimmune thrombocytopenic purpura	8.53925e-14	2.48691e-13	4.15354e-14	DNMT3B/FAS/CD40LG/DNMT3A/ALB/IL10/TGFB1/CD40/IL1RN/HLA-DRB1/ITGB3/HLA-DQB1/IL18/IL1A/PLAT/IL4/IL2/MIR130A	18
DO	DOID:8925	primary thrombocytopenia	8.53925e-14	2.48691e-13	4.15354e-14	DNMT3B/FAS/CD40LG/DNMT3A/ALB/IL10/TGFB1/CD40/IL1RN/HLA-DRB1/ITGB3/HLA-DQB1/IL18/IL1A/PLAT/IL4/IL2/MIR130A	18
DO	DOID:2797	idiopathic interstitial pneumonia	8.65638e-14	2.49735e-13	4.17098e-14	CDKN2A/TNFRSF1A/MTOR/IL6/BDNF/SHH/IFNG/CCL2/CCND1/IL6ST/MMP2/IGFBP3/IL18/IL1A/IL4/ICAM1/RHOA/MMP1/MUC1/IL13/TNFRSF1B/PLAU/KEAP1	23
DO	DOID:3117	hepatobiliary benign neoplasm	8.65638e-14	2.49735e-13	4.17098e-14	TSC2/PTPN11/BRAF/KRAS/MET/MTHFR/COL1A1/TYMP/IL6/APOB/ALB/IL10/FASLG/HNF1A/MDM2/MTAP/IL4/HGF/NQO1/CDKN1A/MUC1/HSPA4/H2AX	23
DO	DOID:3973	thyroid gland medullary carcinoma	8.65638e-14	2.49735e-13	4.17098e-14	SDHB/VHL/BRAF/RET/SDHD/HRAS/AKT1/SDHC/MTOR/CDKN1B/ESR1/VEGFA/CCND1/MMP2/NFKB1/KDR/ESR2/PTK2/PLK1/RPS6KB1/TNC/FLT1/CDKN2C	23
DO	DOID:4248	coronary stenosis	8.65638e-14	2.49735e-13	4.17098e-14	TP53/APOE/IGF1/IL6/TNF/CRP/MAPK1/SERPINE1/HMOX1/IGF1R/MYC/TLR4/CCL2/LOX/EDN1/TNFRSF11B/MMP2/ICAM1/SPP1/TLR2/MMP3/CXCL10/PECAM1	23
DO	DOID:10754	otitis media	9.55493e-14	2.75012e-13	4.59315e-14	FGFR1/LMNA/NF2/IL6/TNF/CRP/IL10/IL1B/IFNG/SERPINE1/CAT/TLR4/PTH/CXCL8/MMP2/MMP9/MECOM/IL1A/IL6R/ICAM1/NOS2/TGIF1/FBXO11/TLR2/MUC1/CTSB/CBY1/RELA/BCL6	29
DO	DOID:10923	sickle cell anemia	9.63868e-14	2.76774e-13	4.62259e-14	UGT1A1/MTHFR/CD40LG/TNFRSF1A/LEP/IGF1/APOB/TNF/ACE/CYP2C19/TGFB1/IL1B/ARG1/HMOX1/NOS3/IGF1R/HLA-DRB1/MPO/CD36/HLA-DQB1/GSTT1/IGFBP3/IL18/GPX1/PTGS2/F3/ICAM1/VCAM1/PECAM1/ITGB1	30
DO	DOID:0060039	autoimmune disease of skin and connective tissue	1.07045e-13	3.06663e-13	5.12178e-14	CD40LG/TNF/IL10/CAT/CD40/IL1RN/HLA-DRB1/VEGFA/ITGB3/CD36/HLA-DQB1/IL2/CLU/ICAM1/HSPB1/SELE/MIF/CAST/PLAU/HLA-DQA1/ITGB4/ITGB1	22
DO	DOID:10873	Kuhnt-Junius degeneration	1.22764e-13	3.50877e-13	5.86021e-14	MTHFR/APOE/PDGFRB/IGF1/IL6/CRP/NOS3/IGF1R/CCL2/GSTM1/VEGFA/GSTP1/GSTT1/PDGFB/SOD2/KDR/TLR2/SERPINF1/IGFBP2/ANXA5/FLT1	21
DO	DOID:2876	laryngeal squamous cell carcinoma	1.27404e-13	3.63293e-13	6.06758e-14	MSH2/MLH1/CDKN2A/RB1/EGFR/CDC73/CAV1/MYC/MMP2/ERBB3/BCL2/PTGS2/ERBB2/PCNA/NAT2/CDKN1A/ERBB4/IL13/PLCG1/RELA	20
DO	DOID:9588	encephalitis	1.59812e-13	4.54652e-13	7.59343e-14	APOE/NOTCH2/IL6/TNF/STAT1/IL1B/MAPT/IFNG/ABCB1/IL1RN/VEGFA/CXCL8/IL6ST/MMP9/EIF2AK2/NFKBIA/NPM1/IFNA1/VCAM1/ENO2/IFNB1/CCR5/RPSA/CXCL10/CD163/RELA/ISG15/BECN1/TJP1/E2F1	30
DO	DOID:8466	retinal degeneration	1.77353e-13	5.03388e-13	8.4074e-14	PTEN/FGFR2/ERCC6/MTHFR/FAS/SMC1A/APOE/PDGFRB/CTNNA1/IGF1/IL6/TNF/ERCC2/CRP/SMC3/CDKN1B/ACE/HFE/BDNF/CD46/SOD1/ESR1/TYR/DMD/AIFM1/BMP4/HLA-B/HIF1A/SERPINE1/CAT/NOS3/IGF1R/TF/TLR4/SIRT1/CCL2/GSTM1/VEGFA/EDN1/HDAC4/CD36/GSTP1/MMP2/MMP9/GSTT1/BCL2/AHR/NGF/NFE2L2/IL17A/HGF/NQO1/CLU/PDGFB/XRCC1/SOD2/KDR/PRPF8/ICAM1/GSN/NOS2/LRP6/TLR2/CDKN1A/BAX/SERPINF1/SELE/TIMP1/PROM1/MIR23A/HSPA8/LCN2/IGFBP2/RHO/ANX…	77
DO	DOID:0060123	connective tissue benign neoplasm	1.84089e-13	5.21304e-13	8.70663e-14	TP53/FGFR2/WRN/AR/MET/PDGFRB/TP63/CTNNB1/SOX2/NOTCH3/CCND1/MMP9/PTGS2/HMGA2/CLU/SRC/HLA-A/NOS2/CREB1/CSF1/EZR/BRF1/HBEGF/CCNA2/BSG	25
DO	DOID:9799	eye degenerative disease	2.51541e-13	7.10674e-13	1.18694e-13	PTEN/FGFR2/ERCC6/MTHFR/FAS/SMC1A/APOE/PDGFRB/CTNNA1/IGF1/IL6/TNF/ERCC2/CRP/SMC3/CDKN1B/ACE/HFE/BDNF/CD46/SOD1/ESR1/TYR/DMD/AIFM1/BMP4/HLA-B/HIF1A/SERPINE1/CAT/NOS3/IGF1R/TF/TLR4/SIRT1/CCL2/GSTM1/VEGFA/EDN1/HDAC4/CD36/GSTP1/MMP2/MMP9/GSTT1/BCL2/AHR/NGF/NFE2L2/IL17A/HGF/NQO1/CLU/PDGFB/XRCC1/SOD2/KDR/PRPF8/ICAM1/GSN/NOS2/LRP6/TLR2/CDKN1A/BAX/SERPINF1/SELE/TIMP1/PROM1/MIR23A/HSPA8/LCN2/IGFBP2/RHO/ANX…	77
DO	DOID:1555	urticaria	2.55483e-13	7.18511e-13	1.20003e-13	KIT/TNF/CRP/ACE/TGFB1/BDNF/SOD1/HLA-B/CAT/HLA-DRB1/GSTM1/VEGFA/IL2RA/KITLG/HLA-DQB1/MMP9/IL18/GPX1/NGF/F3/HLA-A/SOD2/ALOX5/TG/SYK/IL13/CCR5	27
DO	DOID:2583	agammaglobulinemia	2.55483e-13	7.18511e-13	1.20003e-13	PRKAR1A/CD40LG/PIK3R1/IL6/FOXP3/IL10/SBDS/CTLA4/CD46/XIAP/BTK/HLA-DQB1/NFKB1/IL4/IKZF1/CD79A/CD19/TNFRSF1B/TCF3/NFKB2/CD70/IL5/IL7/PLAU/PECAM1/ICOS/TLR9	27
DO	DOID:12858	Huntington's disease	2.6034e-13	7.30499e-13	1.22005e-13	CREBBP/AKT1/MTHFR/FAS/LEP/IGF1/IL6/CP/FASLG/BDNF/GJA1/GHRL/SOD1/CAT/GLUL/CASP8/FOXP1/NOS3/SIRT1/KDM5C/GAPDH/PPARD/MMP2/DGCR5/AGTR1/MMP9/MEG3/BCL2/PRKAA1/NEAT1/GPX1/CYCS/EIF2AK2/PTGS2/NFE2L2/TUG1/PARP1/IL6R/NCOR1/CASP3/CREB1/BAX/REST/SGK1/OGG1/E2F1	46
DO	DOID:0080364	malignant adenoma	2.69057e-13	7.43081e-13	1.24107e-13	BRCA2/TP53/BRCA1/WT1/PIK3CA/SLC2A1/KRAS/CDKN2A/KIT/TGFBR2/EGFR/TNF/IFNG/NOTCH3/ITGB3/XPC/PPP2R1A/PTGS2/HMGA2/ERBB2/RHOA/CDKN1A/SGK1/MIR195	24
DO	DOID:1532	pleural disease	2.69057e-13	7.43081e-13	1.24107e-13	TP53/FLCN/TNF/ADA/FASLG/SOD1/IL1B/ESR1/HIF1A/SERPINE1/HMOX1/IL1RN/ELANE/MMP9/PTGS2/CSF3/IL17A/ALOX5/ICAM1/NOS2/TLR2/TNC/PLAU/IL15	24
DO	DOID:2021	placenta cancer	2.69057e-13	7.43081e-13	1.24107e-13	PTEN/TP53/INSR/STAT3/PPARG/MTOR/LEP/PDGFRB/CYP19A1/TP63/IGF1/GPC3/IGF2/BDNF/WNT5A/JAK2/IFNG/VDR/FGF8/NTRK2/IL17A/PDGFB/ABCG2/PGR	24
DO	DOID:3111	cystadenocarcinoma	2.69057e-13	7.43081e-13	1.24107e-13	BRCA2/TP53/BRCA1/WT1/PIK3CA/SLC2A1/KRAS/CDKN2A/KIT/TGFBR2/EGFR/TNF/IFNG/NOTCH3/ITGB3/XPC/PPP2R1A/PTGS2/HMGA2/ERBB2/RHOA/CDKN1A/SGK1/MIR195	24
DO	DOID:3114	serous cystadenocarcinoma	2.69057e-13	7.43081e-13	1.24107e-13	BRCA2/TP53/BRCA1/WT1/PIK3CA/SLC2A1/KRAS/CDKN2A/KIT/TGFBR2/EGFR/TNF/IFNG/NOTCH3/ITGB3/XPC/PPP2R1A/PTGS2/HMGA2/ERBB2/RHOA/CDKN1A/SGK1/MIR195	24
DO	DOID:3594	choriocarcinoma	2.69057e-13	7.43081e-13	1.24107e-13	PTEN/TP53/INSR/STAT3/PPARG/MTOR/LEP/PDGFRB/CYP19A1/TP63/IGF1/GPC3/IGF2/BDNF/WNT5A/JAK2/IFNG/VDR/FGF8/NTRK2/IL17A/PDGFB/ABCG2/PGR	24
DO	DOID:60004	malignant cystadenoma	2.69057e-13	7.43081e-13	1.24107e-13	BRCA2/TP53/BRCA1/WT1/PIK3CA/SLC2A1/KRAS/CDKN2A/KIT/TGFBR2/EGFR/TNF/IFNG/NOTCH3/ITGB3/XPC/PPP2R1A/PTGS2/HMGA2/ERBB2/RHOA/CDKN1A/SGK1/MIR195	24
DO	DOID:0060050	autoimmune disease of blood	2.76128e-13	7.609e-13	1.27083e-13	DNMT3B/FAS/CD40LG/DNMT3A/ALB/IL10/TGFB1/CD40/IL1RN/HLA-DRB1/ITGB3/HLA-DQB1/IL18/IL1A/PLAT/IL4/IL2/MIR130A	18
DO	DOID:0050865	tongue squamous cell carcinoma	3.24978e-13	8.93509e-13	1.49231e-13	TP53/MET/ADIPOQ/FANCC/IL10/SOX2/GJA1/IFNG/FANCM/FANCI/FANCB/JAK3/FANCG/ERBB3/FANCL/FANCF/IL2/HGF/CDKN1A/ERBB4	20
DO	DOID:0050902	medulloblastoma	3.75062e-13	1.02891e-12	1.71845e-13	BRCA2/APC/TP53/PTCH1/TSC2/MET/SUFU/PDGFRA/CTNNB1/PTCH2/IFNG/MYC/GSTM1/SMO/GSTT1/CDK6	16
DO	DOID:5157	benign pleural mesothelioma	3.79795e-13	1.03957e-12	1.73626e-13	TP53/PIK3CA/AKT1/CDKN2A/EGFR/NF2/MAPK1/GSTM1/VEGFA/MIR126/MMP9/MAPK3/YAP1/PKM/SRC/CDKN2B/SOD2/KDR/SPP1/CDKN1A/MMP14/RELA/XRCC6	23
DO	DOID:1824	status epilepticus	3.86208e-13	1.05478e-12	1.76165e-13	ATM/MTOR/TNF/CRP/BDNF/ABCC2/IL1B/NR3C1/DMD/IDH2/HMOX1/MIR21/CASP8/ABCB1/CCL2/CCND1/NT5E/IL6ST/MMP9/BCL2/IL18/PTGS2/PLAT/NQO1/SRC/SOCS1/SOD2/CASP3/GSK3B/BAX/ABCG2/CCR5/RELA/PLAU/BECN1/H2AX/CXCL12/ADAM10/OGG1/PTK2B/SOCS3/BCL2L1	42
DO	DOID:3355	fibrosarcoma	6.57415e-13	1.79149e-12	2.99208e-13	TP53/PDGFRA/COL1A1/KIT/TNFRSF1A/PDGFRB/IL6/TNF/SOX2/CDC42/KITLG/MMP9/PTGS2/F3/PDGFB/KDR/FUS/RARB/MMP3/CD34/BCL2L1	21
DO	DOID:2975	cystic kidney disease	6.6653e-13	1.81231e-12	3.02686e-13	PIK3CA/TSC1/AKT1/PPARG/MTOR/GNAS/CFTR/ACE/SOD1/HIF1A/NOS3/MYC/IL1RN/PKHD1/EDN1/LAMA5/MMP9/PTGS2/EPHB4/SPP1/NEK8/ROBO1/CDKN1A/FOS/MMP1/HDAC6/LCN2/EPAS1/CTSB/PTGS1/RPS6KB1/ANGPT2/TNC/STAT6/BECN1	35
DO	DOID:12895	keratoconjunctivitis sicca	1.1277e-12	3.05947e-12	5.10981e-13	TP53/ADAR/IL6/TNF/FASLG/SOD1/CD36/MMP9/EIF2AK2/IL1A/IL4/HNRNPA1/IL13/CCR5	14
DO	DOID:7998	hyperthyroidism	1.26593e-12	3.41986e-12	5.71173e-13	STK11/UGT1A1/MEN1/MTHFR/ADIPOQ/IGF1/IL6/CP/IL10/CTLA4/SOD1/IFNG/SERPINE1/CAT/HMOX1/ABCB1/IGF1R/TSHR/HLA-DQB1/IGFBP1/GPX1/TG/VIM/CHGA/ANXA5/MCM7	26
DO	DOID:987	alopecia	1.2661e-12	3.41986e-12	5.71173e-13	NF1/AR/FAS/PPARG/TP63/IGF1/IL6/CTNNB1/FASLG/CTLA4/BDNF/POMC/IFNG/HLA-B/VDR/NOS3/CD40/IL1RN/CCL2/IL6ST/IL4/ODC1/HLA-A/ICAM1/ESR2/CD34/HLA-DQA1/ITGB1	28
DO	DOID:12571	phacogenic glaucoma	1.42696e-12	3.8375e-12	6.40925e-13	MTHFR/APOE/TNF/ADA/CAV1/XDH/TLR4/GSTM1/EDN1/MMP9/GSTT1/EPO/CLU/SOD2/MMP1/MMP3	16
DO	DOID:13641	exfoliation syndrome	1.42696e-12	3.8375e-12	6.40925e-13	MTHFR/APOE/TNF/ADA/CAV1/XDH/TLR4/GSTM1/EDN1/MMP9/GSTT1/EPO/CLU/SOD2/MMP1/MMP3	16
DO	DOID:423	myopathy	1.43779e-12	3.85817e-12	6.44377e-13	SDHB/LMNA/INSR/AR/HRAS/DNMT3B/KRAS/MET/CDKN2A/FAS/RYR1/ACTB/TGFBR2/APOE/CD40LG/TNFRSF1A/MTOR/LEP/TYMP/IGF1/IL6/TNF/CYP17A1/IL10/HFE/COL18A1/TGFB1/PRKCD/SOD1/IL1B/NR3C1/DMD/MAPT/IFNG/BMP4/HLA-B/SERPINE1/GNE/HSPD1/VDR/CD40/IL1RN/TLR4/HLA-DRB1/CCL2/TNNT2/VEGFA/ACTC1/CXCL8/CD36/SQSTM1/TFRC/HLA-DQB1/MMP2/MMP9/NFKB1/BCL2/IL18/EIF2AK2/IL1A/IKBKB/NTRK1/NGF/IL4/TMEM43/IL17A/HGF/SYNE1/CLU/HLA-A/PMS1/ACVR1/…	102
DO	DOID:1596	mental depression	1.60904e-12	4.30831e-12	7.19559e-13	PTEN/MED12/AR/MTHFR/APOE/GATA2/IL6/CRP/COMT/GATA1/L1CAM/IL10/BDNF/IL1B/NR3C1/MAPT/POMC/CYP1A2/CAT/IGF1R/IL1RN/CCL2/CYP3A5/CXCL8/GPX1/NTRK2/NGF/FADD/FOXP2/NQO1/IL6R/GSK3B/ESR2/BAX/JUN/MC1R/IL5/HTR2C/PLA2G2A/IL3/ITGB1/BECN1/NRG1/BCL2L1	44
DO	DOID:10325	silicosis	1.80229e-12	4.80479e-12	8.02479e-13	FAS/TNF/ACE/IL10/FASLG/CTLA4/IL1B/ARG1/IFNG/HMOX1/IL1RN/HLA-DRB1/CD36/GSTP1/HLA-DQB1/NFKB1/IL1A/NOS2/CSF2/EGR1	20
DO	DOID:12030	panuveitis	1.80229e-12	4.80479e-12	8.02479e-13	TNF/IL10/CTLA4/IFNG/HLA-B/IL1RN/TLR4/HLA-DRB1/CCL2/HLA-DQB1/IL1A/IL2/SOD2/CD59/ICAM1/NOS2/TLR2/CCL5/CCR5/LCN2	20
DO	DOID:110	lens disease	1.82323e-12	4.85011e-12	8.10048e-13	ATM/BRCA2/FBN1/WRN/MTHFR/FAS/APOE/MAP2K1/ERCC2/CDKN1B/TGFB2/G6PD/MAF/XDH/SOD1/NR3C1/CAT/SIRT1/GSTM1/GSTP1/GSTT1/B2M/BCL2/IL18/GPX1/FN1/NFE2L2/PCNA/NAT2/FGF2/XRCC1/CASP3/CCK/TRPM3/SELE/VIM/MMP3/ADAM10/OGG1/KEAP1/TIAM1	41
DO	DOID:0080015	physical disorder	2.01535e-12	5.34961e-12	8.93473e-13	BRCA1/PTCH1/FGFR2/CDH1/FGFR1/SLC2A1/AXIN2/GLI3/AR/NSD1/NOTCH1/CBS/MTHFR/MRE11/KIT/TGFBR2/APOE/EGFR/TP63/IGF1/APOB/GLI2/H19/MTRR/MTR/TGFB3/CYP17A1/IGF2/SHH/SLC19A1/ESR1/TFAP2A/MTHFD1/BMP4/SRD5A2/CYP1A1/FGF10/NOS3/IGF1R/FGF8/CCL2/RPL5/GSTM1/HOXA13/MIR140/GSTT1/HMGA2/FOXP2/FOXE1/LRP1/STAG2/FOXH1/SUZ12/CDK6/SPP1/NOS2/NEK8/CHEK1/TGIF1/LRP6/ESR2/TUBB/SRD5A1/GLI1/CHKA/PLAG1/GRB2/DLL1/CCN2/WDFY3/BMP7/MAD…	76
DO	DOID:1073	renal hypertension	2.06097e-12	5.44716e-12	9.09765e-13	MTHFR/IL6/TNF/CRP/ACE/G6PD/GJA1/HMOX1/NOS3/CCND2/MPO/PRL/MMP2/AGTR1/MMP9/FN1/SPP1/NOS2/CDKN1A/HSPA8/LCN2/CXCL10/CCN2/PTGS1/RELA	25
DO	DOID:11130	secondary hypertension	2.06097e-12	5.44716e-12	9.09765e-13	MTHFR/IL6/TNF/CRP/ACE/G6PD/GJA1/HMOX1/NOS3/CCND2/MPO/PRL/MMP2/AGTR1/MMP9/FN1/SPP1/NOS2/CDKN1A/HSPA8/LCN2/CXCL10/CCN2/PTGS1/RELA	25
DO	DOID:11168	anogenital venereal wart	2.10353e-12	5.54773e-12	9.26563e-13	PTPN11/PPARG/IL6/TNF/FOXP3/IL10/TGFB1/CTLA4/CXCR4/TLR4/VEGFA/PTGS2/IL4/IL2/MYD88/TLR2/SERPINF1/PDCD1/TLR9	19
DO	DOID:10976	membranous glomerulonephritis	2.14358e-12	5.64125e-12	9.42181e-13	COL3A1/APOE/IL6/CDKN1B/ABCA1/IL1B/SHH/SERPINE1/CD40/TF/MMP9/NQO1/CLU/MME/SOD2/RHOA/ADAM17/PRKCA/PECAM1/HLA-DQA1/ADAM10/SPARC	22
DO	DOID:10247	pleurisy	2.2072e-12	5.7716e-12	9.63952e-13	TP53/TNF/ADA/FASLG/IL1B/ESR1/SERPINE1/IL1RN/ELANE/MMP9/PTGS2/CSF3/IL17A/ALOX5/ICAM1/NOS2/TLR2/IL15	18
DO	DOID:192	sex cord-gonadal stromal tumor	2.2072e-12	5.7716e-12	9.63952e-13	WT1/CDKN2A/PDGFRA/KIT/PDGFRB/CTNNB1/ESR1/CCND2/SOX9/VEGFA/PTGS2/FANCF/PDGFB/CDKN2B/MGMT/FHIT/FLT1/SGK1	18
DO	DOID:235	colonic benign neoplasm	2.2072e-12	5.7716e-12	9.63952e-13	AXIN2/BRAF/KRAS/MTHFR/IL6/CRP/CCND2/LOX/HNRNPK/TET2/CCND1/BCL2/PTGS2/IL4/RAC1/CHKA/MUC1/BCL2L1	18
DO	DOID:12716	newborn respiratory distress syndrome	2.80152e-12	7.31012e-12	1.22091e-12	FAS/IL6/ACE/IL10/FASLG/TGFB1/SOD1/IL1B/MYLK/SERPINE1/EGF/CAT/HMOX1/VEGFA/CXCL8/MMP9/NFKB1/F3/ICAM1/MIF/EPAS1/TNC/CD34	23
DO	DOID:3246	embryonal rhabdomyosarcoma	2.99768e-12	7.8054e-12	1.30363e-12	TP53/PTPN11/HRAS/KRAS/BUB1B/MAP2K1/MAP2K2/DMD/CXCR4/IGF1R/MDM2/JUP/FOXO1/TSPAN31/GLI1	15
DO	DOID:62	aortic valve disease	3.55986e-12	9.2496e-12	1.54484e-12	LMNA/NOTCH1/APOE/EGFR/IL6/APOB/TNF/ACE/HLA-B/BMP2/VDR/NOS3/IL1RN/PTH/VEGFA/EDN1/TNFRSF11B/MMP2/TNFSF11/ALOX5/SPP1/ESR2/MMP1/CCN2/AGER/EGR1/LGALS3	27
DO	DOID:0050861	colorectal adenocarcinoma	3.59088e-12	9.29093e-12	1.55174e-12	TP53/BRAF/DNMT3B/RUNX1/RAF1/SMARCB1/EZH2/MAPK1/ABCB1/GSTM1/FLT3/GSTT1/ERBB3/CYP24A1/MAPK3/TYMS/XRCC1/KDR/MYD88/GSK3B/FOS/JUN/MAPK8/CD44/BCL2L1	25
DO	DOID:3008	invasive ductal carcinoma	3.59088e-12	9.29093e-12	1.55174e-12	RAD50/AR/MET/AKT1/CDKN2A/KIT/EZH2/CAV1/HIF1A/ABCB1/JUP/IL18/KISS1/PCNA/CLU/XRCC1/SOCS1/CCL5/IL13/FHIT/AGER/CD44/VEGFC/HSD17B1/SOCS3	25
DO	DOID:10113	trypanosomiasis	4.18586e-12	1.08076e-11	1.80505e-12	IL6/TNF/ADA/IL10/IFNG/TLR4/HLA-DRB1/CCL2/CXCL8/NTRK1/IL4/NOS2/TLR2/CCL5/CCR5/MIF/HSPA4/VIM/CXCL10/CTSB/IL7/IL15	22
DO	DOID:83	cataract	4.60215e-12	1.18575e-11	1.9804e-12	ATM/BRCA2/WRN/MTHFR/FAS/APOE/MAP2K1/ERCC2/CDKN1B/TGFB2/G6PD/MAF/XDH/SOD1/NR3C1/CAT/SIRT1/GSTM1/GSTP1/GSTT1/B2M/BCL2/IL18/GPX1/FN1/NFE2L2/PCNA/NAT2/FGF2/XRCC1/CASP3/CCK/TRPM3/SELE/VIM/MMP3/ADAM10/OGG1/KEAP1/TIAM1	40
DO	DOID:3702	cervical adenocarcinoma	4.73977e-12	1.21866e-11	2.03536e-12	PTEN/TP53/STK11/KRAS/MET/AKT1/CDKN2A/EGFR/CXCR4/MAPK1/USP7/TFRC/PTGS2/MAPK3/SPINK1/CXCL12	16
DO	DOID:14221	abdominal obesity-metabolic syndrome 1	4.91958e-12	1.25962e-11	2.10377e-12	FAS/PPARG/APOE/ADIPOQ/MTOR/LEP/IGF1/IL6/CRP/ACE/IL10/IL1RN/AGTR1/BCL2/IGFBP3/NAMPT/FADD/F3/BAX	19
DO	DOID:319	spinal cord disease	4.91958e-12	1.25962e-11	2.10377e-12	SLC2A1/MTHFR/COL1A1/IL6/MTRR/MTR/FOXP3/IL10/ABCC2/SLC19A1/LEPR/MTHFD1/BMP4/VDR/HLA-DRB1/VEGFA/CXCL8/MMP9/HLA-C	19
DO	DOID:0060224	atrial fibrillation	5.18506e-12	1.32483e-11	2.21269e-12	KCNQ1/TNF/CRP/ACE/GJA1/SOD1/HIF1A/CD40/PTH/VEGFA/EDN1/CD36/MMP2/AGTR1/MMP9/IL2/HGF/TLR2/CDKN1A/MMP1/MMP3/AGER/FLT1	23
DO	DOID:2945	severe acute respiratory syndrome	5.26682e-12	1.34293e-11	2.24291e-12	RB1/IGF1/IL6/TNF/IL10/TGFB1/STAT1/POMC/IFNG/HLA-B/HLA-DRB1/CCL2/PRL/CXCL8/IL18/PLAT/CD4/IL2/CASP3/TLR2/CCL5/IL1R1/IL12RB1/CXCL10/FGF7/PECAM1/ANPEP/BCL2L1	28
DO	DOID:13608	biliary atresia	5.59601e-12	1.42391e-11	2.37817e-12	PTEN/JAG1/ADIPOQ/GLI2/RRAS/TGFB1/SHH/VEGFA/CXCL8/MIR155/IL18/ICAM1/SPP1/MIR145/SELE/SPINT2/TIMP1/CCN2	18
DO	DOID:5166	endometrial stromal tumor	5.79245e-12	1.47085e-11	2.45656e-12	WT1/SDHB/SDHD/PDGFRA/KIT/SDHC/PDGFRB/CTNNB1/MALAT1/CCND1/MME/SUZ12/EPAS1/MIR148A	14
DO	DOID:0080322	polycystic kidney disease	6.04502e-12	1.53182e-11	2.55839e-12	PIK3CA/TSC1/AKT1/PPARG/MTOR/GNAS/CFTR/ACE/SOD1/HIF1A/NOS3/MYC/IL1RN/PKHD1/EDN1/MMP9/PTGS2/SPP1/NEK8/CDKN1A/FOS/MMP1/HDAC6/LCN2/EPAS1/CTSB/PTGS1/RPS6KB1/ANGPT2/TNC/STAT6/BECN1	32
DO	DOID:583	hemolytic anemia	6.36518e-12	1.60633e-11	2.68283e-12	ATRX/SLC2A1/INS/UGT1A1/MTHFR/COL1A1/APOE/IGF1/IL6/APOB/TNF/ARID1B/GATA1/CYP3A4/TERT/IL10/HFE/G6PD/CTLA4/IL1B/JAK2/CYP1A2/GSTM1/GPI/CXCL8/TNFRSF11B/TFRC/HLA-DQB1/GSTT1/IGFBP3/GPX1/IL1A/TNFSF11/CD59/CD55/GDF15/MUC1/LCN2/ITGB1	39
DO	DOID:720	normocytic anemia	6.36518e-12	1.60633e-11	2.68283e-12	ATRX/SLC2A1/INS/UGT1A1/MTHFR/COL1A1/APOE/IGF1/IL6/APOB/TNF/ARID1B/GATA1/CYP3A4/TERT/IL10/HFE/G6PD/CTLA4/IL1B/JAK2/CYP1A2/GSTM1/GPI/CXCL8/TNFRSF11B/TFRC/HLA-DQB1/GSTT1/IGFBP3/GPX1/IL1A/TNFSF11/CD59/CD55/GDF15/MUC1/LCN2/ITGB1	39
DO	DOID:2048	autoimmune hepatitis	7.95473e-12	2.00335e-11	3.34593e-12	HRAS/FAS/ADIPOQ/CYP2D6/TNF/CTLA4/POMC/ARG1/HLA-B/VDR/HLA-DRB1/VEGFA/MIR155/HLA-DQB1/GSTT1/PTPRC/IL4/IL2/NOS2/PDCD1/HLA-DQA1/KRT18	22
DO	DOID:1557	hypersensitivity reaction type III disease	8.36784e-12	2.10308e-11	3.51249e-12	MET/IGF1/IL6/CP/ACE/CTLA4/IL1B/CAT/HMOX1/IL1RN/HLA-DRB1/CCL2/BTK/VEGFA/MMP9/PLAT/CSF3/HGF/IL5/HLA-DQA1	20
DO	DOID:0080809	chronic asthma	9.16928e-12	2.2998e-11	3.84105e-12	FANCC/FOXP3/IL10/TGFB1/CTLA4/BDNF/ITK/HLA-B/SERPINE1/HSPD1/NOS3/HLA-DRB1/EDN1/LAMA5/HLA-DQB1/MMP9/PTGS2/NGF/IL4/NFKBIA/IL17A/ALOX5/CALCA/TLR2/CCL5/IL13/IL5/HLA-C/IL7/HLA-DQA1	30
DO	DOID:8437	intestinal obstruction	9.83689e-12	2.46223e-11	4.11232e-12	STK11/KIT/CFTR/IL10/HFE/MAPK1/HMOX1/MIR21/NOS3/MMP9/PTGS2/CALCA/MIR222	13
DO	DOID:3302	chordoma	1.08655e-11	2.70867e-11	4.52392e-12	AR/MET/CDKN2A/PDGFRA/PDGFRB/HIF1A/ABCB1/VEGFA/MMP9/CDKN2B/MMP1/MUC1/ABCC1/PLAU/LGALS3	15
DO	DOID:3303	notochordal cancer	1.08655e-11	2.70867e-11	4.52392e-12	AR/MET/CDKN2A/PDGFRA/PDGFRB/HIF1A/ABCB1/VEGFA/MMP9/CDKN2B/MMP1/MUC1/ABCC1/PLAU/LGALS3	15
DO	DOID:2799	bronchiolitis obliterans	1.09633e-11	2.71652e-11	4.53703e-12	IL6/ACE/FOXP3/IFNG/NOS3/IL1RN/CCL2/EDN1/CXCL8/MMP9/IL4/IL17A/NOS2/CSF2/MUC1/CCL5/IL13/CXCL10/TLR9	19
DO	DOID:3490	Noonan syndrome	1.09633e-11	2.71652e-11	4.53703e-12	NF1/PTPN11/LZTR1/BRAF/STAT3/HRAS/KRAS/CBL/RAF1/PDGFRB/MAP2K1/IGF1/NRAS/SPRED1/MAPK1/SERPINE1/PLG/PLAT/RRAS2	19
DO	DOID:9809	hypersensitivity vasculitis	1.09633e-11	2.71652e-11	4.53703e-12	MET/IGF1/IL6/CP/ACE/CTLA4/IL1B/CAT/HMOX1/IL1RN/HLA-DRB1/CCL2/VEGFA/MMP9/PLAT/CSF3/HGF/IL5/HLA-DQA1	19
DO	DOID:630	genetic disease	1.30147e-11	3.21832e-11	5.37513e-12	SMARCA4/NBN/FGFR1/BRIP1/LMNA/AR/BMPR1A/CBS/MTHFR/RUNX1/APOE/ADIPOQ/FGFR3/LEP/IL6/ERCC2/MTRR/COMT/MTR/GATA1/GATA3/BDNF/GHRL/SOD1/SERPINA1/MYH11/SLC19A1/NSD2/JAK2/MAPT/MTHFD1/MAPK1/ERCC3/HSPD1/FGF8/GNRH1/CCL2/IL2RA/HDAC4/JAK3/RUNX2/FLT3/MMP9/NIPA2/IGFBP3/GNRHR/ACVR1/CASP3/REST/TIMP1/EDNRA/THBS1/HTR2C/TJP1/PAK1	55
DO	DOID:3151	skin squamous cell carcinoma	1.3359e-11	3.29682e-11	5.50623e-12	TP53/SLC2A1/CDKN2A/TGFBR1/CTNNB1/TERT/AKT2/IKBKG/CTCF/CCND1/MMP2/MMP1/THBS1/MMP14/POLH/PTPRD/CD44/BCL2L1	18
DO	DOID:12849	autistic disorder	1.3421e-11	3.3055e-11	5.52072e-12	PTEN/APC/TP53/NF1/TSC2/TSC1/MED12/AR/NSD1/HRAS/MET/AKT1/MTHFR/APOE/ADIPOQ/LEP/DHFR/IL6/TNF/COMT/MTR/CTNNB1/ADA/TGFB1/BDNF/GJA1/SLC19A1/EXT1/EGF/HSPD1/CTSD/STS/HLA-DRB1/CCL2/GSTM1/VEGFA/ITGB3/PIK3CG/BCL2/GPX1/PTGS2/NTRK2/HGF/FOXP2/HLA-A/KDR/CASP3/HMGB1/NOS2/RBFOX1/GABRB2/MIF/EIF4E/HTR2C/FLT1/PECAM1/SLC9A9	57
DO	DOID:12177	common variable immunodeficiency	1.47401e-11	3.62313e-11	6.05122e-12	PRKAR1A/CD40LG/FOXP3/IL10/SBDS/CTLA4/CD46/XIAP/HLA-DQB1/NFKB1/IL4/IKZF1/CD19/TNFRSF1B/NFKB2/CD70/IL5/IL7/PLAU/PECAM1/ICOS/TLR9	22
DO	DOID:10603	glucose intolerance	1.61765e-11	3.96825e-11	6.62763e-12	INS/INSR/PPARG/ADIPOQ/TNFRSF1A/LEP/ACE/HFE/FTO/HNF1A/LEPR/HSPD1/HMOX1/NOS3/CD36/TCF7L2/PPARD/NAMPT/DPP4/ICAM1/SELE/CCL5/TNFRSF1B/AGER/HLA-DQA1/SCG5	26
DO	DOID:3602	toxic encephalopathy	1.71812e-11	4.20632e-11	7.02525e-12	SLC2A1/FAS/IL10/BDNF/SOD1/MAPT/EPHX1/CAT/ABCB1/IGF1R/ERCC1/PRKN/GSTM1/CYP3A5/GSTP1/BCL2/PTGS2/LRRK2/PDGFB/BAX/MMP1/ABCG2/TXN/KCNN3/BCL2L1	25
DO	DOID:10825	essential hypertension	2.18511e-11	5.33898e-11	8.91697e-12	INSR/SLC12A3/MTHFR/PPARG/ADIPOQ/CYP19A1/IGF1/IL6/APOB/CRP/MTR/TGFB3/ACE/ADA/IL10/TGFB1/IL1B/ALDH2/CAT/HMOX1/NOS3/IGF1R/IL1RN/GSTM1/VEGFA/CYP3A5/MMP2/AGTR1/MMP9/GSTT1/IL1A/PLAT/BMPR2/HGF/CLU/SLC6A9/GDF15/LCN2/LTA/CHGA/ANGPT2/IL15	42
DO	DOID:0080547	non-alcoholic steatohepatitis	2.33961e-11	5.70513e-11	9.52851e-12	SMAD4/IL6/TNF/IL10/SOD1/LEPR/MIR21/CCL2/NFKB1/NFE2L2/CLDN1/SOD2/MIR223/SERPINF1/MIR221/CCL5/MIR222/CXCL10/KRT18	19
DO	DOID:1395	schistosomiasis	2.36284e-11	5.73899e-11	9.58505e-12	TNF/IL10/CTLA4/IFNG/HLA-DRB1/MDM2/BCL2/F3/ICAM1/CSF2/IL13/IL5/STAT6/KRT18	14
DO	DOID:2224	essential thrombocythemia	2.36284e-11	5.73899e-11	9.58505e-12	CD40LG/LDHA/JAK2/ELANE/MPL/CD36/CALR/THPO/BCR/TYK2/SH2B3/VCAM1/BCL2L1/MYB	14
DO	DOID:13001	carotid stenosis	3.6046e-11	8.72057e-11	1.45648e-11	MTHFR/IL6/CRP/IL10/FASLG/HIF1A/TLR4/TNFRSF11B/MMP2/MMP9/IL4/SPP1/TLR2/TIMP1/MMP1/VCAM1/MMP3	17
DO	DOID:841	extrinsic allergic alveolitis	3.6046e-11	8.72057e-11	1.45648e-11	TNFRSF1A/TNF/ACE/IL1B/IFNG/VEGFA/IL18/IL1A/IL17A/NOS2/PDCD1/MUC1/CCL5/IL13/TNFRSF1B/CXCL10/TNC	17
DO	DOID:4535	hypotrichosis	3.71221e-11	8.96327e-11	1.49701e-11	NF1/AR/FAS/PPARG/TP63/IGF1/IL6/CTNNB1/FASLG/CTLA4/BDNF/POMC/IFNG/HLA-B/VDR/NOS3/CD40/IL1RN/CCL2/IL6ST/CDH3/IL4/ODC1/HLA-A/ICAM1/ESR2/CD34/HLA-DQA1/ITGB1	29
DO	DOID:14115	toxic shock syndrome	4.7238e-11	1.13834e-10	1.90122e-11	TNF/ACE/IL10/IFNG/SERPINE1/HMOX1/IL1RN/ELANE/HLA-DRB1/CCL2/MIR155/NFKBIA/F3/THPO/HMGB1/NOS2/SERPINF1/PDCD1/ENO2/CD274/IDO1/MIF	22
DO	DOID:288	endometriosis of uterus	4.75767e-11	1.14426e-10	1.91111e-11	DNMT3B/DNMT1/CDKN2A/RB1/DNMT3A/IL6/CAT/CCL2/CXCL8/CCND1/MDM2/MMP2/CDKN1A	13
DO	DOID:5113	nutritional deficiency disease	6.34378e-11	1.52275e-10	2.54325e-11	DNMT1/CDKN2A/LEP/CYP19A1/IGF1/IL6/APOB/TNF/CRP/ALB/HFE/CYP2C19/SOD1/LEPR/MTHFD1/SHBG/CYP1A1/MIR122/TF/AHCY/EDN1/TFRC/GPX1/FN1/KAT5/CDKN3	26
DO	DOID:11123	Henoch-Schoenlein purpura	6.53041e-11	1.5554e-10	2.59778e-11	MET/IGF1/IL6/CP/ACE/CTLA4/IL1B/CAT/HMOX1/IL1RN/HLA-DRB1/CCL2/VEGFA/MMP9/PLAT/HGF/IL5/HLA-DQA1	18
DO	DOID:14067	Plasmodium falciparum malaria	6.53041e-11	1.5554e-10	2.59778e-11	TNF/CRP/IL10/G6PD/CYP2C19/IL1B/IFNG/HLA-B/ENG/IL1RN/HLA-DRB1/GSTM1/GSTP1/HLA-DQB1/IL18/IL13/CAST/ANGPT2	18
DO	DOID:706	mature B-cell neoplasm	6.53041e-11	1.5554e-10	2.59778e-11	MET/IL6/TERT/IL10/MIR21/FOXP1/CD40/MYC/BTK/CCND1/IL6ST/BCL2/CALR/BAX/PAX5/MIR23B/BCL6/BCL2L1	18
DO	DOID:8677	perinatal necrotizing enterocolitis	6.53041e-11	1.5554e-10	2.59778e-11	CD40LG/IL6/TNF/IL10/IL1B/EGF/CD40/TLR4/IKBKG/IL18/PARP1/TLR2/MIF/MMP3/HBEGF/BECN1/TJP1/TLR9	18
DO	DOID:11613	hyperandrogenism	8.3105e-11	1.97174e-10	3.29313e-11	INS/INSR/AR/PPARG/CYP19A1/IGF1/IL6/CYP11B1/POMC/IRS1/SERPINE1/SHBG/IL6ST/NAMPT/IRS2/TNFRSF1B/KLK3	17
DO	DOID:13564	aspergillosis	8.3105e-11	1.97174e-10	3.29313e-11	TNFRSF1A/IL6/CRP/CFTR/IL10/CYP2C19/IL1B/TLR4/HLA-DRB1/HLA-DQB1/PLG/IL1A/IL1R1/TNFRSF1B/AGER/IL15/TLR9	17
DO	DOID:421	hair disease	9.04466e-11	2.14179e-10	3.57714e-11	NF1/AR/FAS/PPARG/TP63/IGF1/IL6/CTNNB1/FASLG/CTLA4/BDNF/POMC/IFNG/HLA-B/VDR/NOS3/CD40/IL1RN/SOX9/CCL2/IL6ST/CDH3/IL4/ODC1/HLA-A/ICAM1/ESR2/CD34/HLA-DQA1/ITGB1	30
DO	DOID:12241	beta thalassemia	9.50914e-11	2.24745e-10	3.75361e-11	COL1A1/APOE/IGF1/IL6/APOB/TNF/GATA1/TERT/HFE/CYP1A2/GSTM1/CXCL8/TFRC/HLA-DQB1/GSTT1/IGFBP3/IL1A/LCN2/ITGB1	19
DO	DOID:3737	verrucous carcinoma	1.11998e-10	2.64195e-10	4.41249e-11	TP53/CDKN2A/RB1/EGFR/CCND1/MDM2/BCL2/CDKN1A/HSPA4/TGFA	10
DO	DOID:14256	adult-onset Still's disease	1.22813e-10	2.88598e-10	4.82006e-11	FAS/FASLG/TGFB1/HMOX1/IL1RN/VEGFA/IL2RA/IL18/CD4/HGF/MIF	11
DO	DOID:9655	oral mucosa leukoplakia	1.22813e-10	2.88598e-10	4.82006e-11	ATM/TP53/AXIN2/ERCC2/GSTM1/GSTT1/BCL2/NAT2/XRCC1/CDKN1A/H2AX	11
DO	DOID:13250	diarrhea	1.39411e-10	3.26978e-10	5.46107e-11	UGT1A1/APOE/EGFR/GNAS/TNF/EPCAM/CFTR/IL10/CDC42/ABCB1/TLR4/CXCL8/TNFRSF11B/PTGS2/NFKBIA/CD4/MME/ABCC4/SPINT2/FGF19/ABCG2/CHGA	22
DO	DOID:4798	aggressive systemic mastocytosis	1.81912e-10	4.24231e-10	7.08535e-11	TNFRSF1A/IL6/CFTR/TGFB1/BDNF/CXCR4/IFNG/TLR4/VEGFA/CXCL8/MMP2/PIK3CG/FGF2/CCL5/IL13/MIR25/E2F1	17
DO	DOID:6195	conjunctivitis	1.81912e-10	4.24231e-10	7.08535e-11	FAS/IL10/IFNG/IL1RN/TLR4/MMP2/PLG/ICAM1/MUC1/CCL5/IL13/PLA2G2A/TNC/IRF1/XRCC3/SOCS3/TLR9	17
DO	DOID:6543	acne	1.81912e-10	4.24231e-10	7.08535e-11	INS/AR/TNFRSF1A/IGF1/IL6/TNF/CAT/TLR4/MMP2/IL1A/DPP4/IL17A/MME/TLR2/TNFRSF1B/LCN2/ANPEP	17
DO	DOID:438	autoimmune disease of the nervous system	2.14176e-10	4.98528e-10	8.32624e-11	FAS/APOE/DOK7/IL6/TNF/FOXP3/IL10/TGFB1/CTLA4/IL1B/NR3C1/ESR1/ABCB1/TLR4/HLA-DRB1/CCL2/IL6ST/HLA-DQB1/MMP2/MMP9/PTPRC/CD59/ESR2/PDCD1/CXCL10/CTSB/ANXA5/HLA-DQA1	28
DO	DOID:10892	hypospadias	2.27303e-10	5.28082e-10	8.81983e-11	FGFR2/GLI3/AR/CYP17A1/ESR1/SRD5A2/CYP1A1/FGF10/FGF8/GSTM1/HOXA13/GSTT1/ESR2/SRD5A1/CCN2/BMP7	16
DO	DOID:480	movement disease	2.39649e-10	5.55715e-10	9.28135e-11	SLC2A1/VHL/RET/ACTB/EGFR/CYP2D6/CP/COMT/BSCL2/BDNF/GJA1/SOD1/IL1B/SHH/ESR1/MAPT/AOPEP/HLA-B/HMOX1/PRKN/NKX2-1/HLA-DRB1/GSTM1/VEGFA/GSTP1/HLA-DQB1/RAD51/EIF2AK2/PTGS2/LRRK2/NAT2/FGF2/SRC/HSPA9/CASP3/FUS/CSF2/ADH1B/DCC/ENO2/TNFRSF1B/NFKB2/MMP3/RELA/LYN/HLA-DQA1/BECN1/OGG1	48
DO	DOID:106	pleural tuberculosis	2.45962e-10	5.68208e-10	9.49001e-11	TNF/FOXP3/ADA/FASLG/TGFB1/IL1B/IL1RN/TLR4/MMP9/IL18/ICAM1/TLR2/CCR5/TNC	14
DO	DOID:452	pleomorphic adenoma	2.45962e-10	5.68208e-10	9.49001e-11	TP53/BRCA1/AR/CDKN2A/PDGFRA/TERT/CCND1/MDM2/HMGA2/ERBB2/MUC1/PLAG1/CD44/CCNA2	14
DO	DOID:0080008	ischemic bone disease	2.68615e-10	6.19377e-10	1.03446e-10	TP53/CREBBP/MTHFR/PPARG/ADIPOQ/TNF/COMT/CTNNB1/BDNF/HIF1A/SERPINE1/CAT/NOS3/ABCB1/GSTM1/VEGFA/GSTT1/IGFBP3/PLG/NTRK2/PLAT/IL17A/BMP6/MMP3/ANXA5	25
DO	DOID:0050855	renal fibrosis	2.693e-10	6.19794e-10	1.03516e-10	KRAS/CRP/ACE/XDH/LEPR/IFNG/MAPK1/SERPINE1/ENG/TLR4/MMP9/CLU/TLR2/ADAM17/MMP1/EDNRA/STAT6/AGER	18
DO	DOID:10871	age related macular degeneration	3.39198e-10	7.79205e-10	1.3014e-10	ERCC6/APOE/TNF/ERCC2/CRP/ACE/HFE/CD46/BMP4/HLA-B/HIF1A/TF/TLR4/CCL2/GSTM1/VEGFA/CD36/GSTP1/GSTT1/XRCC1/SOD2/KDR/ICAM1/NOS2/LRP6/SERPINF1/SELE/PROM1/OGG1	29
DO	DOID:5656	cranial nerve disease	3.71962e-10	8.52875e-10	1.42444e-10	TP53/MTHFR/PHOX2B/RYR1/CBL/FGFR3/IGF1/LDLR/CRP/ACE/TWIST1/EPHX1/NOTCH3/BMP4/CAT/NOS3/STS/HLA-DRB1/GSTM1/EDN1/ITGB3/TUBB3/HLA-DQB1/MMP2/MIR125A/MMP9/GSTT1/BCL2/AHR/CSF3/SOD2/CASP3/TUBB/CCR5/AGER/BECN1/HSD17B1	37
DO	DOID:9098	sebaceous gland disease	3.80249e-10	8.68379e-10	1.45034e-10	INS/AR/TNFRSF1A/IGF1/IL6/TNF/CAT/TLR4/MMP2/IL1A/DPP4/IL17A/MME/TLR2/TNFRSF1B/LCN2/ANPEP	17
DO	DOID:0060611	abdominal obesity-metabolic syndrome	3.8155e-10	8.68379e-10	1.45034e-10	FAS/PPARG/APOE/ADIPOQ/MTOR/LEP/IGF1/IL6/CRP/ACE/IL10/IL1RN/AGTR1/BCL2/IGFBP3/NAMPT/FADD/F3/BAX/SIRT3	20
DO	DOID:10159	osteonecrosis	3.8155e-10	8.68379e-10	1.45034e-10	TP53/CREBBP/MTHFR/PPARG/ADIPOQ/CTNNB1/HIF1A/SERPINE1/CAT/NOS3/ABCB1/GSTM1/VEGFA/GSTT1/IGFBP3/PLG/PLAT/IL17A/BMP6/ANXA5	20
DO	DOID:3683	lung benign neoplasm	3.8155e-10	8.68379e-10	1.45034e-10	SMARCA4/SLC2A1/AR/KRAS/FAS/FASLG/SOD1/SERPINE1/NKX2-1/MPO/IL2RA/MMP9/BCL2/PLAT/IL4/IL2/XRCC1/PAX5/MGMT/ITGB1	20
DO	DOID:3086	gingival overgrowth	3.85303e-10	8.73684e-10	1.4592e-10	IL6/TERT/TGFB1/CTLA4/ABCB1/EDN1/HGF/REST/MMP3/FGF7/SPARC/IL15	12
DO	DOID:9669	senile cataract	3.85303e-10	8.73684e-10	1.4592e-10	ATM/WRN/ERCC2/CDKN1B/CAT/SIRT1/GSTM1/GSTP1/GSTT1/NAT2/XRCC1/OGG1	12
DO	DOID:2452	thrombophilia	3.94475e-10	8.92836e-10	1.49118e-10	MTHFR/IL6/TNF/IL10/CD46/JAK2/SERPINE1/ELANE/TLR4/HLA-DRB1/VEGFA/CD36/HLA-DQB1/PLG/PLAT/HGF/F3/HMGB1/TLR2/ANGPT2/HLA-DQA1	21
DO	DOID:13544	low tension glaucoma	5.05495e-10	1.13783e-09	1.90036e-10	TP53/MTHFR/APOE/TNF/CRP/CAV1/BDNF/SOD1/HSPD1/TLR4/HLA-DRB1/EDN1/HLA-DQB1/IL1A/TLR2/EDNRA	16
DO	DOID:14069	cerebral malaria	5.05495e-10	1.13783e-09	1.90036e-10	TNF/COL18A1/IL1B/HMOX1/NOS3/IL1RN/VEGFA/CD36/IL4/ICAM1/NOS2/MMP1/CXCL10/ANGPT2/FLT1/NRG1	16
DO	DOID:7188	autoimmune thyroiditis	5.05495e-10	1.13783e-09	1.90036e-10	INS/GJB2/CTLA4/GJA1/IFNG/HLA-B/NKX2-1/HLA-DRB1/CCL2/HLA-DQB1/PTGS2/IL4/HLA-A/TG/CXCL10/HLA-DQA1	16
DO	DOID:8725	vascular dementia	5.18249e-10	1.1644e-09	1.94474e-10	TP53/FGFR1/APOE/MTOR/IGF1/TNF/BDNF/IL1B/MAPT/IGF1R/MMP2/EPO/GPX1/SST/GSK3B/EIF4E/PLA2G2A/FLT1	18
DO	DOID:0050771	pheochromocytoma	5.98718e-10	1.33786e-09	2.23445e-10	SDHA/SDHB/VHL/RET/SDHD/SDHC/CDKN1B/L1CAM/SDHAF2/TMEM127/MAX/KIF1B/CHGA	13
DO	DOID:12337	varicocele	5.98718e-10	1.33786e-09	2.23445e-10	TP53/FAS/ACE/FASLG/IL1B/HIF1A/HSPD1/HMOX1/GSTM1/NT5E/GSTT1/IL1A/PARP1	13
DO	DOID:9742	pelvic varices	5.98718e-10	1.33786e-09	2.23445e-10	TP53/FAS/ACE/FASLG/IL1B/HIF1A/HSPD1/HMOX1/GSTM1/NT5E/GSTT1/IL1A/PARP1	13
DO	DOID:5327	retinal detachment	6.18054e-10	1.37856e-09	2.30243e-10	FGFR1/FAS/IL6/TNF/JAK2/AIFM1/CASP8/CCL2/EDN1/EPO/NTRK1/HMGB1/CCR5/EPOR/CXCL12	15
DO	DOID:10481	diaphragm disease	6.59436e-10	1.46555e-09	2.4477e-10	WT1/EP300/PDGFRA/CBL/IGF1/TNF/ACE/IGF2/SOD1/SHH/BMP4/GATA4/NOS3/VEGFA/IGFBP3/LRP1/SOD2/NOS2/MMP1/LCN2	20
DO	DOID:3827	congenital diaphragmatic hernia	6.59436e-10	1.46555e-09	2.4477e-10	WT1/EP300/PDGFRA/CBL/IGF1/TNF/ACE/IGF2/SOD1/SHH/BMP4/GATA4/NOS3/VEGFA/IGFBP3/LRP1/SOD2/NOS2/MMP1/LCN2	20
DO	DOID:0050431	arrhythmogenic right ventricular cardiomyopathy	6.68961e-10	1.47604e-09	2.46523e-10	LMNA/TGFB3/DSP/RYR2/GJA1/PKP2/JUP/DSG2/TMEM43/DSC2/IL6R/CDH2/CTNNA3/RPSA	14
DO	DOID:0060118	thoracic disease	6.68961e-10	1.47604e-09	2.46523e-10	BRCA2/BRCA1/MSH2/EGFR/ERCC4/CYP17A1/ESR1/TLR4/BCL2/PCNA/XRCC1/ESR2/HSD17B1/TLR9	14
DO	DOID:3319	lymphangioleiomyomatosis	6.68961e-10	1.47604e-09	2.46523e-10	TSC2/TSC1/STAT3/CTNNB1/STAT1/ESR1/CXCR4/SERPINE1/NOS3/MMP9/HMGA2/CD44/VEGFC/BSG	14
DO	DOID:3463	breast disease	6.68961e-10	1.47604e-09	2.46523e-10	BRCA2/BRCA1/MSH2/EGFR/ERCC4/CYP17A1/ESR1/TLR4/BCL2/PCNA/XRCC1/ESR2/HSD17B1/TLR9	14
DO	DOID:0080014	chromosomal disease	7.97712e-10	1.75697e-09	2.93443e-10	FGFR1/BRIP1/AR/BMPR1A/CBS/MTHFR/RUNX1/APOE/ADIPOQ/LEP/IL6/ERCC2/MTRR/COMT/MTR/GATA1/GATA3/BDNF/GHRL/SOD1/SERPINA1/SLC19A1/NSD2/JAK2/MAPT/MTHFD1/MAPK1/ERCC3/HSPD1/FGF8/GNRH1/CCL2/IL2RA/HDAC4/JAK3/FLT3/MMP9/NIPA2/IGFBP3/GNRHR/ACVR1/CASP3/REST/TIMP1/EDNRA/THBS1/HTR2C/TJP1/PAK1	49
DO	DOID:8634	prostate carcinoma in situ	9.66298e-10	2.12447e-09	3.54822e-10	ATM/SMAD4/CYP19A1/TP63/IGF1/CDKN1B/ESR1/AMACR/FGF8/GSTP1/PTGS2/LRP1/HDAC1/CSF1R/ESR2/RXRA/RELA/FLT1	18
DO	DOID:12205	dengue disease	1.06868e-09	2.34537e-09	3.91716e-10	TNF/IL10/TGFB1/CTLA4/MIR21/CCL2/VEGFA/F3/MIR146A/KDR/ICAM1/JAK1/VCAM1/IDO1/LTA/FLT1	16
DO	DOID:3113	papillary carcinoma	1.07506e-09	2.35518e-09	3.93353e-10	WT1/SLC2A1/BRAF/RET/MET/CDKN2A/AKAP9/GPC3/CDKN1B/GHRL/NAA10/RUNX2/ERBB2/CASP3/SNAI2/TIMP1/EIF4E/PLK1/ITGB4/VEGFC/LGALS3	21
DO	DOID:0050827	rheumatic heart disease	1.11924e-09	2.4303e-09	4.059e-10	IGF1/IL10/HLA-DRB1/MIR155/CD36/GAPDH/HLA-DQB1/MMP9/SOCS1/HLA-DQA1	10
DO	DOID:10966	lipoid nephrosis	1.11924e-09	2.4303e-09	4.059e-10	LEP/MAF/NR3C1/LEPR/IL18/IL17A/CDKN1A/IL13/STAT6/RELA	10
DO	DOID:8549	chronic ulcer of skin	1.11924e-09	2.4303e-09	4.059e-10	MET/PDGFRA/IL10/HIF1A/VEGFA/MMP9/PCNA/FGF2/KDR/ICAM1	10
DO	DOID:8574	lichen disease	1.11924e-09	2.4303e-09	4.059e-10	CD40LG/IFNG/CAT/CD40/MMP2/MMP9/BCL2/RIPK1/IDO1/MMP3	10
DO	DOID:9201	lichen planus	1.11924e-09	2.4303e-09	4.059e-10	CD40LG/IFNG/CAT/CD40/MMP2/MMP9/BCL2/RIPK1/IDO1/MMP3	10
DO	DOID:2742	auditory system disease	1.23831e-09	2.68409e-09	4.48287e-10	FGFR1/LMNA/MET/MTHFR/GJB2/COL1A1/ACTB/APOE/FGFR3/NF2/IL6/TNF/CRP/GATA3/IL10/TGFB1/ACTA2/CD46/IL1B/IFNG/BMP4/HLA-B/SERPINE1/CAT/BMP2/VDR/NOS3/TLR4/HLA-DRB1/PTH/GPSM2/ACTC1/CXCL8/ITGB3/KITLG/HLA-DQB1/MMP2/MMP9/MECOM/FGF3/IL1A/NGF/IL2/HGF/SOD2/IL6R/ICAM1/NOS2/TGIF1/FBXO11/TLR2/REST/MUC1/TRRAP/ABCC1/DIABLO/TXN/GRB2/CTSB/CBY1/TNC/RELA/MIR96/BCL6/S1PR2	65
DO	DOID:896	metal metabolism disorder	1.24464e-09	2.69307e-09	4.49786e-10	UGT1A1/CASR/APOE/GNAS/TNF/CP/ATP7B/HFE/CYP27B1/HLA-B/EGF/BMP2/HMOX1/TF/TLR4/CCL2/GNA11/PTH/MPO/LOX/HMGCR/TFRC/B2M/HLA-A/GDF15/PTHLH/GAST/ANXA5	28
DO	DOID:0050851	glomerulosclerosis	1.33363e-09	2.87548e-09	4.80253e-10	WT1/COL3A1/PPARG/APOE/SMAD3/IL6/ACE/IL10/IL1B/SHH/SERPINE1/SMAD2/MMP2/AGTR1/MMP9/IGFBP1/IGFBP3/ACTN4/SPP1/HSPB1/MMP1/MMP14/ANGPT2/HBEGF/MIR193A	25
DO	DOID:0080855	Parkinsonism	1.33363e-09	2.87548e-09	4.80253e-10	VHL/RET/EGFR/COMT/BDNF/GJA1/IL1B/SHH/ESR1/MAPT/HMOX1/PTGS2/LRRK2/FGF2/SRC/HSPA9/CASP3/CSF2/ENO2/TNFRSF1B/NFKB2/MMP3/RELA/LYN/BECN1	25
DO	DOID:0060097	thoracic benign neoplasm	1.39848e-09	2.98799e-09	4.99043e-10	EGFR/IGF1/GJA1/IGFBP3/CALR/ERBB2/MUC1/RHEB/TXN/SLC5A5/CD44/HSD17B1	12
DO	DOID:0080830	childhood low-grade glioma	1.39848e-09	2.98799e-09	4.99043e-10	TP53/NF1/PIK3CA/BRAF/KRAS/AKT1/RAF1/SOX10/MAPK1/TUBB3/ERBB3/ERBB4	12
DO	DOID:4449	macular retinal edema	1.39848e-09	2.98799e-09	4.99043e-10	APOE/IL6/NOS3/CCL2/VEGFA/EPO/SST/CLU/FGF2/KDR/SERPINF1/FLT1	12
DO	DOID:4851	pilocytic astrocytoma	1.39848e-09	2.98799e-09	4.99043e-10	TP53/NF1/PIK3CA/BRAF/KRAS/AKT1/RAF1/SOX10/MAPK1/TUBB3/ERBB3/ERBB4	12
DO	DOID:6929	retinal edema	1.39848e-09	2.98799e-09	4.99043e-10	APOE/IL6/NOS3/CCL2/VEGFA/EPO/SST/CLU/FGF2/KDR/SERPINF1/FLT1	12
DO	DOID:0050598	extrapulmonary tuberculosis	1.40039e-09	2.98799e-09	4.99043e-10	TNF/FOXP3/ADA/FASLG/TGFB1/IL1B/IL1RN/TLR4/CXCL8/MMP9/IL18/ICAM1/TLR2/CCR5/TNC	15
DO	DOID:0050745	diffuse large B-cell lymphoma	1.66788e-09	3.5464e-09	5.92307e-10	TP53/DICER1/MTHFR/EZH2/CD40/GSTM1/GSTP1/GSTT1/NFKBIA/MYD88/ICAM1/CARD11/BCL6/IRF4	14
DO	DOID:3087	gingivitis	1.66788e-09	3.5464e-09	5.92307e-10	IL6/SMC3/IL10/IL1B/IL1RN/MPO/VEGFA/MMP9/IL18/IL1A/IL17A/ODC1/NOS2/TLR2	14
DO	DOID:0080841	pemphigoid	1.71959e-09	3.65004e-09	6.09616e-10	TNF/IL1RN/HLA-DRB1/VEGFA/ITGB3/HLA-DQB1/IL2/CLU/ICAM1/SELE/MIF/ITGB4/ITGB1	13
DO	DOID:12987	agranulocytosis	1.73006e-09	3.65333e-09	6.10166e-10	RECQL4/UGT1A1/STAT3/KRAS/WAS/IL6/TNF/NRAS/IL10/TGFB1/ABCC2/IL1B/IFNG/ELANE/HLA-DQB1/GSTT1/BCL2/CSF3/CSF3R/CSF2/DCK	21
DO	DOID:13089	intracranial arterial disease	1.73006e-09	3.65333e-09	6.10166e-10	MTHFR/ACTB/IL6/TNF/ACTA2/VCAN/ENG/NOS3/CCL2/LOX/ACTC1/MMP2/MMP9/BCL2/HGF/CASP3/TIMP1/MMP14/MMP3/CTSB/AGER	21
DO	DOID:3527	cerebral arterial disease	1.73006e-09	3.65333e-09	6.10166e-10	MTHFR/ACTB/IL6/TNF/ACTA2/VCAN/ENG/NOS3/CCL2/LOX/ACTC1/MMP2/MMP9/BCL2/HGF/CASP3/TIMP1/MMP14/MMP3/CTSB/AGER	21
DO	DOID:169	neuroendocrine tumor	2.16009e-09	4.5536e-09	7.60527e-10	MET/MEN1/IL6/SHH/CASP8/IGF1R/CCND1/MTAP/NFKB1/BCL2/CALR/CDKN1A/BAX/PAX5/MGMT/CCN2	16
DO	DOID:1588	thrombocytopenia	2.16474e-09	4.55558e-09	7.60857e-10	BRIP1/MTHFR/FAS/WAS/RUNX1/IL6/TNF/CRP/CP/GATA1/IL10/TGFB1/IL1B/JAK2/CCL2/MPL/CXCL8/ITGB3/ETV6/IL18/CYCS/THPO/SRC/ICAM1/CCL5/CXCL10	26
DO	DOID:0060041	autism spectrum disorder	2.17783e-09	4.5753e-09	7.64149e-10	PTEN/APC/TP53/NF1/TSC2/CREBBP/TSC1/MED12/AR/NSD1/HRAS/MET/AKT1/MTHFR/APOE/ADIPOQ/LEP/PDGFRB/DHFR/IL6/TNF/COMT/MTR/ARID1B/CTNNB1/ADA/TGFB1/BDNF/GJA1/SHH/SLC19A1/EXT1/MAPK1/EGF/HSPD1/CTSD/VDR/STS/HLA-DRB1/CCL2/GSTM1/VEGFA/KDM5C/ITGB3/PIK3CG/MMP9/BCL2/GPX1/PTGS2/NTRK2/HGF/FOXP2/HLA-A/KDR/CASP3/HMGB1/CHD1/NOS2/RBFOX1/GABRB2/MIF/EIF4E/HTR2C/WDFY3/FLT1/PECAM1/KDM5B/SLC9A9	68
DO	DOID:11981	morbid obesity	2.74066e-09	5.7479e-09	9.59994e-10	PPARG/ADIPOQ/LEP/TNF/ACE/TGFB1/FTO/BDNF/GHRL/ESR1/POMC/HIF1A/SERPINE1/IL1RN/NTRK2/IRS2/ICAM1/CCK/ESR2/SELE/AGER	21
DO	DOID:12140	Chagas disease	2.75371e-09	5.75563e-09	9.61284e-10	IL6/TNF/IL10/IFNG/TLR4/HLA-DRB1/CCL2/NTRK1/TLR2/CCL5/CCR5/MIF/HSPA4/VIM/CTSB/IL7/IL15	17
DO	DOID:3193	peripheral nerve sheath neoplasm	2.75371e-09	5.75563e-09	9.61284e-10	PTEN/TP53/NF1/SLC2A1/CDKN2A/KIT/EGFR/NF2/CDK4/BMP4/BMP2/SOX9/VEGFA/CDKN2B/FOXM1/TNC/CD44	17
DO	DOID:0050156	idiopathic pulmonary fibrosis	3.00006e-09	6.24927e-09	1.04373e-09	STAT3/EP300/TNF/SETD2/TERT/HLA-DRB1/BRD4/IL2RA/PTGS2/NTRK2/F3/PARP1/MMP1/MUC1/MMP3	15
DO	DOID:1407	anterior uveitis	3.00006e-09	6.24927e-09	1.04373e-09	TNF/CTLA4/HLA-B/IL1RN/TLR4/CCL2/HLA-DQB1/IL1A/SOD2/CD59/ICAM1/NOS2/TLR2/CCR5/LCN2	15
DO	DOID:0080811	extrinsic asthma	3.02424e-09	6.27837e-09	1.04859e-09	FOXP3/IL10/TGFB1/CTLA4/BDNF/ITK/HLA-B/SERPINE1/HSPD1/NOS3/HLA-DRB1/EDN1/LAMA5/MMP9/NGF/IL4/IL17A/CALCA/TLR2/IL13/IL5/HLA-C/IL7	23
DO	DOID:9415	allergic asthma	3.02424e-09	6.27837e-09	1.04859e-09	FOXP3/IL10/TGFB1/CTLA4/BDNF/ITK/HLA-B/SERPINE1/HSPD1/NOS3/HLA-DRB1/EDN1/LAMA5/MMP9/NGF/IL4/IL17A/CALCA/TLR2/IL13/IL5/HLA-C/IL7	23
DO	DOID:0060082	breast benign neoplasm	3.07068e-09	6.36402e-09	1.0629e-09	IGF1/GJA1/IGFBP3/CALR/ERBB2/MUC1/RHEB/TXN/SLC5A5/CD44/HSD17B1	11
DO	DOID:3713	ovary adenocarcinoma	3.15798e-09	6.53393e-09	1.09127e-09	BRCA2/PTEN/TP53/BRCA1/CDH1/EGFR/GPC3/CTNNB1/TERT/VEGFA/ITGB3/MMP2/MMP9/CYP24A1/IGFBP3/PTGS2/BAX/TGFA/BSG	19
DO	DOID:2475	chronic conjunctivitis	3.86454e-09	7.969e-09	1.33095e-09	FAS/IL10/IFNG/IL1RN/TLR4/ICAM1/MUC1/CCL5/IL13/PLA2G2A/TNC/IRF1/SOCS3/TLR9	14
DO	DOID:9637	stomatitis	3.86454e-09	7.969e-09	1.33095e-09	PTPN11/MTHFR/ADAR/IL6/IL10/HFE/TGFB1/IL1B/IFNG/CAT/HSPD1/IL1A/EIF4E/HSP90B1	14
DO	DOID:2352	hemochromatosis	4.1942e-09	8.63428e-09	1.44207e-09	UGT1A1/APOE/TNF/HFE/HLA-B/BMP2/HMOX1/TF/TLR4/CCL2/MPO/TFRC/B2M/HLA-A/GDF15/GAST	16
DO	DOID:11166	Human papillomavirus infectious disease	4.31473e-09	8.85276e-09	1.47856e-09	CDKN2A/MTHFR/EGFR/ADAR/FGFR3/FOXP3/MIR21/HLA-DRB1/GSTM1/CD274/MIR20A/TLR9	12
DO	DOID:8929	atrophic gastritis	4.31473e-09	8.85276e-09	1.47856e-09	PTPN11/FAS/FASLG/IL1B/SHH/IL1RN/HLA-DRB1/PTH/MIR155/HLA-DQB1/IL2/MIR146A	12
DO	DOID:4677	keratitis	4.45632e-09	9.11284e-09	1.52199e-09	APOE/IL6/TNF/IL1RN/TLR4/MMP2/MMP9/IL17A/FGF2/TLR2/SERPINF1/FLT1/TLR9	13
DO	DOID:9719	neovascular inflammatory vitreoretinopathy	4.45632e-09	9.11284e-09	1.52199e-09	IL6/BDNF/CAT/VEGFA/EDN1/CXCL8/EPO/HGF/FGF2/ICAM1/SERPINF1/LTA/AGER	13
DO	DOID:0050753	cerebellar ataxia	4.47424e-09	9.13428e-09	1.52557e-09	ATM/TP53/MLH1/PMS2/NBN/STAT3/AKT1/DNMT1/CDKN2A/PPARG/MRE11/MTOR/ATR/IL6/WWOX/TERT/TYR/IFNG/HIF1A/TPP1/TERC/TNNT2/HDAC4/PRKDC/NFE2L2/IL2/SYNE1/MME/PMS1/XRCC1/CASP3/STUB1/CDKN1A/BAX/MAPK14/CAMTA1/PLK1/BCL6/BECN1/H2AX/MCM7/E2F1	42
DO	DOID:1227	neutropenia	4.83595e-09	9.85636e-09	1.64617e-09	RECQL4/UGT1A1/STAT3/KRAS/WAS/IL6/TNF/NRAS/IL10/TGFB1/ABCC2/IFNG/ELANE/HLA-DQB1/GSTT1/BCL2/CSF3/CSF3R/CSF2/DCK	20
DO	DOID:6536	plasma cell neoplasm	6.10139e-09	1.23944e-08	2.07007e-09	MET/IL6/TERT/FOXP1/CD40/CCND1/IL6ST/BCL2/PAX5/BCL2L1	10
DO	DOID:7757	childhood leukemia	6.10139e-09	1.23944e-08	2.07007e-09	MTHFR/MTR/CDKN1B/CYP1A1/ETV6/PTGS2/NQO1/XRCC4/XRCC1/AKR1C3	10
DO	DOID:2987	familial Mediterranean fever	6.11826e-09	1.24082e-08	2.07237e-09	MTHFR/ADIPOQ/LEP/IGF1/IL6/ACE/CYP3A4/IL1B/POMC/IFNG/SERPINE1/CAT/ABCB1/TLR4/IL18	15
DO	DOID:437	myasthenia gravis	7.6218e-09	1.54319e-08	2.57739e-09	FAS/DOK7/IL6/TNF/FOXP3/IL10/TGFB1/CTLA4/NR3C1/ESR1/ABCB1/TLR4/HLA-DRB1/IL6ST/HLA-DQB1/PTPRC/ESR2/PDCD1/CXCL10/HLA-DQA1	20
DO	DOID:4676	uremia	8.78855e-09	1.7765e-08	2.96705e-09	SLC2A1/CASR/LEP/IL6/COMT/IL10/PTH/EDN1/RUNX2/CCND1/B2M/NAMPT/NOS2/PTK2/CHGA/ANGPT2/AGER	17
DO	DOID:0050427	xeroderma pigmentosum	1.01088e-08	2.03666e-08	3.40156e-09	ERCC6/ERCC4/ERCC2/ERCC5/ERCC3/XPA/XPC/DDB2/POLH	9
DO	DOID:4926	bronchiolo-alveolar adenocarcinoma	1.01088e-08	2.03666e-08	3.40156e-09	TP53/KRAS/DNMT1/EGFR/CCND1/GSTP1/MUC1/EGR1/LGALS3	9
DO	DOID:0060108	brain glioma	1.04555e-08	2.0928e-08	3.49531e-09	SUFU/FAS/FASLG/VEGFA/GAPDH/BCL2/FADD/KDR/CASP3/BAX/FOXA1	11
DO	DOID:0080630	B-lymphoblastic leukemia/lymphoma	1.04555e-08	2.0928e-08	3.49531e-09	TP53/CDKN2A/ABL1/CYP3A5/FLT3/PBX1/IKZF1/F3/AKR1C3/STAT5A/MYB	11
DO	DOID:0080638	B-cell acute lymphoblastic leukemia	1.04555e-08	2.0928e-08	3.49531e-09	TP53/CDKN2A/ABL1/CYP3A5/FLT3/PBX1/IKZF1/F3/AKR1C3/STAT5A/MYB	11
DO	DOID:3149	keratoacanthoma	1.04555e-08	2.0928e-08	3.49531e-09	TP53/SLC2A1/CDKN2A/TGFBR1/CTNNB1/TERT/IKBKG/CCND1/THBS1/CD44/BCL2L1	11
DO	DOID:11204	allergic conjunctivitis	1.06108e-08	2.11356e-08	3.52999e-09	IL10/IFNG/IL1RN/TLR4/ICAM1/MUC1/CCL5/IL13/PLA2G2A/TNC/IRF1/SOCS3/TLR9	13
DO	DOID:614	lymphopenia	1.06108e-08	2.11356e-08	3.52999e-09	NBN/FAS/TNF/IL2RA/CD8A/CD4/IL2/CSF1R/CD28/IL7/DCK/IL15/BCL2L1	13
DO	DOID:9720	vitreous disease	1.06108e-08	2.11356e-08	3.52999e-09	IL6/BDNF/CAT/VEGFA/EDN1/CXCL8/EPO/HGF/FGF2/ICAM1/SERPINF1/LTA/AGER	13
DO	DOID:13949	interstitial cystitis	1.17468e-08	2.33227e-08	3.89528e-09	TP53/MTOR/IL6/CRP/EGF/FGF10/NGF/NOS2/CSF2/VCAM1/CSF1/HBEGF	12
DO	DOID:660	adrenal cortex cancer	1.17468e-08	2.33227e-08	3.89528e-09	TP53/SMARCA4/SLC2A1/TGFBR2/SMARCA2/GHRL/BMP2/ERCC1/CCND1/ESR2/ANGPT2/HBEGF	12
DO	DOID:3962	thyroid gland follicular carcinoma	1.19447e-08	2.36393e-08	3.94816e-09	PTEN/RET/KRAS/CDKN2A/PRKAR1A/PPARG/TGFB1/EGF/VEGFA/MMP9/TIMP1/PTK2/THBS1/PLAU/VEGFC	15
DO	DOID:4531	mucoepidermoid carcinoma	1.19447e-08	2.36393e-08	3.94816e-09	TP53/DICER1/CDH1/SLC2A1/DNMT1/EGFR/TP63/CDKN1B/CTNNB1/CXCR4/MAPK1/MDM2/CDH3/MAPK3/MUC1	15
DO	DOID:0060040	pervasive developmental disorder	1.20844e-08	2.38774e-08	3.98791e-09	PTEN/APC/TP53/NF1/TSC2/CREBBP/TSC1/MED12/AR/NSD1/HRAS/MET/AKT1/MTHFR/APOE/ADIPOQ/LEP/PDGFRB/DHFR/IL6/TNF/COMT/MTR/ARID1B/CTNNB1/ADA/TGFB1/BDNF/GJA1/SHH/SLC19A1/EXT1/MAPK1/EGF/HSPD1/CTSD/VDR/STS/HLA-DRB1/CCL2/GSTM1/VEGFA/KDM5C/ITGB3/PIK3CG/MMP9/BCL2/GPX1/PTGS2/NTRK2/HGF/FOXP2/HLA-A/KDR/CASP3/HMGB1/CHD1/NOS2/RBFOX1/GABRB2/MIF/EIF4E/HTR2C/WDFY3/FLT1/PECAM1/KDM5B/SLC9A9	68
DO	DOID:2706	synovium cancer	1.42351e-08	2.80367e-08	4.68259e-09	PTEN/MLH1/CDH1/KIT/EGFR/PDGFRB/SMARCB1/MYCN/IL1B/IGF1R/MDM2/MMP2/NFKB1/ERBB2/PROM1/EZR	16
DO	DOID:5485	synovial sarcoma	1.42351e-08	2.80367e-08	4.68259e-09	PTEN/MLH1/CDH1/KIT/EGFR/PDGFRB/SMARCB1/MYCN/IL1B/IGF1R/MDM2/MMP2/NFKB1/ERBB2/PROM1/EZR	16
DO	DOID:1712	aortic valve stenosis	1.47152e-08	2.8936e-08	4.83278e-09	APOE/APOB/TNF/ACE/BMP2/VDR/IL1RN/PTH/VEGFA/TNFRSF11B/TNFSF11/ALOX5/SPP1/ESR2/MMP1/AGER/EGR1/LGALS3	18
DO	DOID:11372	megacolon	1.50859e-08	2.96176e-08	4.94663e-09	SLC2A1/RET/PHOX2B/KIT/SOX10/ZEB2/L1CAM/FOXP3/SHH/MAPK1/GSTM1/GSTT1/NTRK1/ERBB2/KCNN3/ITGB1/NRG1	17
DO	DOID:14250	Down syndrome	1.67042e-08	3.27423e-08	5.4685e-09	BRIP1/CBS/MTHFR/RUNX1/APOE/LEP/IL6/ERCC2/MTRR/MTR/GATA1/BDNF/SOD1/SLC19A1/JAK2/MAPT/MTHFD1/ERCC3/HSPD1/CCL2/IL2RA/JAK3/MMP9/IGFBP3/ACVR1/CASP3/REST/TIMP1/THBS1/PAK1	30
DO	DOID:5353	colonic disease	1.80988e-08	3.54195e-08	5.91564e-09	PTEN/SLC2A1/RET/PHOX2B/KIT/SOX10/ZEB2/L1CAM/FOXP3/SHH/MAPK1/GSTM1/GSTT1/ERBB3/NTRK1/ERBB2/CD163/KCNN3/ITGB1/NRG1	20
DO	DOID:4724	brain edema	2.24282e-08	4.38224e-08	7.31905e-09	IL6/CRP/CP/DMD/HMOX1/IL1RN/VEGFA/EDN1/MMP9/IL18/PLAT/ICAM1/SERPINF1/AGER/PLAU	15
DO	DOID:11984	hypertrophic cardiomyopathy	2.27313e-08	4.4344e-08	7.40618e-09	SMARCA4/PTPN11/LZTR1/AR/SDHD/DNMT1/ACTB/RAF1/IGF1/ACE/DSP/CAV1/GJA1/ESR1/MYBPC3/NOS3/IGF1R/CCL2/TNNT2/EDN1/ACTC1/CD36/MMP2/AGTR1/MMP9/BCL2/IGFBP1/TPM1/IGFBP3/ELAC2/CASP3/ICAM1/MIR451A/MMP1/BECN1	35
DO	DOID:11266	Hantavirus hemorrhagic fever with renal syndrome	2.35283e-08	4.56813e-08	7.62953e-09	IL6/ALB/FOXP3/IFNG/HLA-DRB1/IL2RA/ITGB3/FN1/VTN/ICAM1/VCAM1/THBS1/CD163	13
DO	DOID:3953	adrenal gland cancer	2.35283e-08	4.56813e-08	7.62953e-09	TP53/SMARCA4/SLC2A1/FAS/TGFBR2/SMARCA2/GHRL/BMP2/ERCC1/CCND1/ESR2/ANGPT2/HBEGF	13
DO	DOID:5940	malignant peripheral nerve sheath tumor	2.35283e-08	4.56813e-08	7.62953e-09	PTEN/TP53/NF1/CDKN2A/KIT/EGFR/CDK4/BMP4/BMP2/SOX9/CDKN2B/FOXM1/CD44	13
DO	DOID:12466	secondary hyperparathyroidism	2.40236e-08	4.64229e-08	7.75339e-09	FGFR1/CASR/CDKN1B/ENG/VDR/PTH/TNFRSF11B/PTGS2/CDKN1A/ABCG2	10
DO	DOID:1496	echinococcosis	2.40236e-08	4.64229e-08	7.75339e-09	MAPK1/CYP1A1/TLR4/HLA-DRB1/HLA-DQB1/IL4/MAPK3/TLR2/MAPK8/MAPK14	10
DO	DOID:3314	angiomyolipoma	2.40236e-08	4.64229e-08	7.75339e-09	PTEN/TP53/TSC2/STAT3/EGFR/STAT1/CXCR4/IFNG/CXCL12/OGG1	10
DO	DOID:10575	calcium metabolism disease	2.50411e-08	4.82375e-08	8.05645e-09	RET/CASR/MEN1/CTNNB1/BMP4/GNA11/PTH/MPO/CYP24A1/GPX1/ERBB2/SPP1/CALCA/PTHLH/TCF3/SPARC	16
DO	DOID:14004	thoracic aortic aneurysm	2.50411e-08	4.82375e-08	8.05645e-09	ACTB/ACTA2/MYH11/MYLK/SERPINE1/LOX/ACTC1/MMP2/MMP9/FN1/ADAM17/TIMP1/MMP1/MMP14/CXCL10/ADAM10	16
DO	DOID:0050625	biliary tract benign neoplasm	3.03808e-08	5.8159e-08	9.7135e-09	BRAF/TYMP/IL6/APOB/ALB/FASLG/MDM2/MTAP/IL4/HGF/MUC1	11
DO	DOID:12176	goiter	3.03808e-08	5.8159e-08	9.7135e-09	DICER1/FGFR1/FAS/IGF1/EDN1/TSHR/CCND1/TG/TEK/SLC5A5/FLT1	11
DO	DOID:2999	granulosa cell tumor	3.03808e-08	5.8159e-08	9.7135e-09	CDKN2A/KIT/CTNNB1/CCND2/VEGFA/PTGS2/FANCF/CDKN2B/MGMT/FHIT/SGK1	11
DO	DOID:3500	gallbladder adenocarcinoma	3.03808e-08	5.8159e-08	9.7135e-09	CDKN2A/EGFR/ACE/MAPK1/MYC/PIK3CG/MAPK3/ERBB2/DDR2/ABCG2/CDK1	11
DO	DOID:10526	conjunctival pterygium	3.40493e-08	6.50802e-08	1.08695e-08	TP53/ERCC2/TGFB1/CYP1A1/GSTM1/VEGFA/XPA/PTGS2/NTRK1/F3/XRCC1/ICAM1/EPOR/XRCC6	14
DO	DOID:1574	alcohol use disorder	3.63345e-08	6.93402e-08	1.1581e-08	SMARCA4/CREBBP/KRAS/EP300/NOTCH1/AKT1/RYR1/RASA1/EGFR/NOTCH2/KDM6A/APOB/ARID1B/PIK3CD/HNF4A/CTNNB1/SMARCA2/RYR2/AKT3/BDNF/ARID1A/SERPINA1/ALDH2/AKT2/NOTCH3/TF/ERCC1/SIRT1/PRKACA/KDM5C/MMP2/MMP9/CTBP1/ERBB3/MIR30A/PIK3CB/ERBB2/RAC1/SHMT1/ADH1B/ERBB4/ADH1C/HDAC2/PRKCA/ANGPT2/KDM5B/MIR195/ANPEP/MIR191	49
DO	DOID:3298	vaccinia	3.76635e-08	7.16539e-08	1.19674e-08	SMC3/IFNG/MAPK1/GAPDH/FLT3/YY1/NFKB1/BCL2/IL18/EIF2AK2/IL1A/ERBB2/HLA-A/RHOA/BAX/JUN/GRB2/LIG1	18
DO	DOID:986	alopecia areata	3.76635e-08	7.16539e-08	1.19674e-08	DNMT1/FAS/FASLG/CTLA4/IFNG/VDR/NOS3/CD40/IL1RN/KDM1A/CCL2/HLA-DQB1/IL18/IL2/HDAC1/ICAM1/HDAC2/HLA-DQA1	18
DO	DOID:3095	germ cell and embryonal cancer	4.06622e-08	7.71202e-08	1.28803e-08	TP53/CDKN2A/TYMP/H19/GPC3/CTNNB1/TERT/SOX2/KISS1/AFP/ERBB2/CD59/BAX/POU5F1/KRT18	15
DO	DOID:640	encephalomyelitis	4.06622e-08	7.71202e-08	1.28803e-08	TNF/IFNG/HLA-DRB1/HLA-DQB1/B2M/IKBKB/FADD/PARP1/ICAM1/SPP1/TLR2/IL5/CXCL10/CD44/IRF1	15
DO	DOID:10487	Hirschsprung's disease	4.2865e-08	8.10479e-08	1.35363e-08	SLC2A1/RET/PHOX2B/KIT/SOX10/ZEB2/L1CAM/SHH/MAPK1/GSTM1/GSTT1/NTRK1/ERBB2/KCNN3/ITGB1/NRG1	16
DO	DOID:2870	endometrial adenocarcinoma	4.2865e-08	8.10479e-08	1.35363e-08	TP53/MSH2/MLH1/AXIN2/KRAS/CDKN2A/PIK3R1/CDKN1B/ARID1A/MAPK1/MAPK3/CD55/FOXO3/MUC1/ANGPT2/IRF1	16
DO	DOID:2030	anxiety disorder	4.49287e-08	8.48193e-08	1.41662e-08	TSC2/MED12/AR/HRAS/DNMT3B/APOE/IL6/CRP/COMT/L1CAM/IL10/LDHA/BDNF/GHRL/NR3C1/ESR1/CYP3A5/CXCL8/MDM2/BCL2/NTRK2/IL2/PKM/NCOR1/CCK/ESR2/BAX/HSPA5/HDAC2/HTR2C/PGR/XBP1	32
DO	DOID:0060643	primary sclerosing cholangitis	5.05615e-08	9.48704e-08	1.58449e-08	TNF/CFTR/VDR/VEGFA/MIR155/HLA-DQB1/GNRHR/MIR200B/KRT18	9
DO	DOID:10154	small intestine cancer	5.05615e-08	9.48704e-08	1.58449e-08	SMAD4/POLE/MEN1/MAP2K1/MAP2K2/SOX2/GSTM1/PTGS2/ERBB2	9
DO	DOID:2729	dyskeratosis congenita	5.05615e-08	9.48704e-08	1.58449e-08	TP53/RTEL1/TERT/DKC1/TINF2/TERC/WRAP53/NOP10/ACD	9
DO	DOID:4226	endometrial stromal sarcoma	5.05615e-08	9.48704e-08	1.58449e-08	SDHB/SDHD/PDGFRA/KIT/SDHC/PDGFRB/MALAT1/EPAS1/MIR148A	9
DO	DOID:9182	pemphigus	6.5656e-08	1.23005e-07	2.05438e-08	CD40LG/IL10/CAT/CD40/HLA-DRB1/CD36/HLA-DQB1/IL2/HSPB1/CAST/PLAU/HLA-DQA1	12
DO	DOID:9206	Barrett's esophagus	6.65813e-08	1.24549e-07	2.08017e-08	CDKN2A/FAS/IL6/BMP4/FOXP1/VDR/SMO/IGFBP3/PTGS2/XRCC1/SOD2/MIR223/HSPB1/CDKN1A/MMP1/BECN1/CCNA2	17
DO	DOID:10273	heart conduction disease	7.49746e-08	1.40036e-07	2.33883e-08	KCNH2/KCNQ1/LMNA/BMPR1A/TNF/CRP/ACE/RYR2/TGFB1/GJA1/SOD1/HIF1A/BMP2/CD40/PTH/VEGFA/EDN1/CD36/MMP2/AGTR1/MMP9/IL2/HGF/TLR2/CDKN1A/MMP1/MAP3K7/MMP3/AGER/FLT1	30
DO	DOID:1019	osteomyelitis	7.64058e-08	1.42277e-07	2.37626e-08	RUNX1/RAF1/IL6/KMT2A/HLA-DRB1/HLA-DQB1/IL1A/IL4/BAX/MMP1	10
DO	DOID:11294	arteriovenous malformation	7.64058e-08	1.42277e-07	2.37626e-08	RASA1/PDGFRB/IL6/IL1B/ENG/VEGFA/MMP9/PDGFB/TEK/MMP3	10
DO	DOID:1245	vulva cancer	7.81687e-08	1.4512e-07	2.42374e-08	TP53/MSH2/MLH1/AKT1/TP63/NOS3/HLA-DRB1/HLA-DQB1/PTGS2/HLA-A/CASP3	11
DO	DOID:9146	visceral leishmaniasis	7.81687e-08	1.4512e-07	2.42374e-08	TNF/IL10/HMOX1/IL2RA/CXCL8/NFE2L2/CSF2/LTA/CD163/HLA-DQA1/IL15	11
DO	DOID:3369	Ewing sarcoma	9.71694e-08	1.80122e-07	3.00834e-08	CDKN2A/KIT/IGF1/CASP8/IGFBP3/PTGS2/PDGFB/SOD2/HSPB1/CCK/MMP1/MMP3/TNC	13
DO	DOID:230	lateral sclerosis	1.033e-07	1.91198e-07	3.19331e-08	MET/APOE/TNFRSF1A/IGF1/TNF/CP/TERT/HFE/SOD1/MAPT/AIFM1/ENG/CCL2/LOX/VEGFA/GSTP1/MMP2/MMP9/EPO/IL17A/HGF/XRCC1/PARP1/CASP3/FUS/TIMP1/TNFRSF1B/HDAC2/CHGA/DDIT3/TXNRD1	31
DO	DOID:0050032	mineral metabolism disease	1.04917e-07	1.93608e-07	3.23358e-08	RET/CASR/MEN1/CP/CTNNB1/BMP4/GNA11/PTH/MPO/CYP24A1/GPX1/ERBB2/SPP1/CALCA/PTHLH/TCF3/SPARC	17
DO	DOID:0060083	immune system cancer	1.04917e-07	1.93608e-07	3.23358e-08	PTEN/SLC2A1/DNMT3B/NOTCH1/KIT/EGFR/CTLA4/ESR1/XIAP/NKX2-1/JAK3/GAPDH/MMP2/MMP9/EPO/CASP3/BCL2L1	17
DO	DOID:1024	leprosy	1.10088e-07	2.02847e-07	3.38787e-08	IL6/TNF/IL10/IFNG/VDR/TLR4/PRKN/HLA-DRB1/CXCL8/HLA-DQB1/IL17A/HLA-A/TLR2/IL12RB1/IL5/LTA/CD163/MIR181A1/HLA-DQA1	19
DO	DOID:3405	histiocytosis	1.16313e-07	2.13995e-07	3.57407e-08	TP53/BRAF/ALK/IL1B/JAK2/PRF1/CASP8/IL1RN/KITLG/FLT3/FADD/IL17A/CD163/PECAM1	14
DO	DOID:205	hyperostosis	1.21876e-07	2.23895e-07	3.73942e-08	COL1A1/EXT2/EXT1/GNE/VDR/CCL2/SQSTM1/CCND1/TNFRSF11B/HGF/TNFSF11/FGF2/ADH1B/TNFRSF11A/CSF1	15
DO	DOID:12206	dengue hemorrhagic fever	1.3905e-07	2.54683e-07	4.25362e-08	TNF/IL10/TGFB1/CTLA4/CCL2/VEGFA/KDR/ICAM1/JAK1/VCAM1/LTA/FLT1	12
DO	DOID:8805	intermediate coronary syndrome	1.3905e-07	2.54683e-07	4.25362e-08	AKT1/LEP/CRP/ACE/BDNF/EDN1/HMGCR/ITGB3/AGTR1/IL18/MMP1/TXN	12
DO	DOID:302	substance abuse	1.50034e-07	2.74393e-07	4.58281e-08	SMARCA4/CREBBP/KRAS/EP300/NOTCH1/AKT1/RYR1/RASA1/EGFR/NOTCH2/KDM6A/APOB/COMT/ARID1B/PIK3CD/HNF4A/CTNNB1/SMARCA2/RYR2/AKT3/BDNF/ARID1A/SERPINA1/ALDH2/AKT2/NOTCH3/TF/ERCC1/SIRT1/PRKACA/KDM5C/MMP2/MMP9/CTBP1/ERBB3/MIR30A/PIK3CB/ERBB2/RAC1/SHMT1/ADH1B/ERBB4/ADH1C/HDAC2/PRKCA/ANGPT2/KDM5B/MIR195/ANPEP/MIR191	50
DO	DOID:0050951	hereditary ataxia	1.72512e-07	3.15033e-07	5.26157e-08	ATM/TP53/MLH1/PMS2/NBN/STAT3/AKT1/DNMT1/CDKN2A/PPARG/MRE11/MTOR/ATR/IL6/WWOX/TERT/TYR/IFNG/HIF1A/TPP1/TERC/TNNT2/HDAC4/PRKDC/NFE2L2/IL2/SYNE1/MME/PMS1/XRCC1/CASP3/STUB1/CDKN1A/BAX/MAPK14/CAMTA1/PLK1/BCL6/BECN1/H2AX/MCM7/E2F1	42
DO	DOID:0080006	bone development disease	1.81198e-07	3.30404e-07	5.51829e-08	FBN1/PTPN11/FGFR2/FGFR1/RECQL4/SMAD4/AXIN2/GLI3/RET/KRAS/PRKAR1A/PDGFRA/MTHFR/COL1A1/FGFR3/TP63/TGFBR1/IGF1/LIFR/TGFB2/CTNNB1/TWIST1/TGFB1/GJA1/SHH/CYP27B1/EPHX1/MAPK1/BMP2/CYP1A1/VDR/IGF1R/RMRP/SOX9/SOX11/CXCL8/RUNX2/FGF9/MTAP/MIR140/FN1/NAT2/CSF1R/PTHLH/JUN/SERPINF1/WNT1/MAP3K7/TNFRSF11A/DDR2/SPARC	51
DO	DOID:11729	Lyme disease	1.82546e-07	3.31387e-07	5.53471e-08	IL6/TGFB1/IL1B/HSPD1/CCL2/MMP9/PTGS2/TLR2/MMP1/ENO2/PTGS1	11
DO	DOID:13550	angle-closure glaucoma	1.82546e-07	3.31387e-07	5.53471e-08	MTHFR/APOE/COL18A1/CAT/NOS3/GSTM1/EDN1/MMP9/HGF/HSPA4/SPARC	11
DO	DOID:200	benign giant cell tumor	1.82546e-07	3.31387e-07	5.53471e-08	TP53/MET/TP63/CTNNB1/CCND1/PTGS2/CLU/SRC/CSF1/CCNA2/BSG	11
DO	DOID:61	mitral valve disease	1.83662e-07	3.31941e-07	5.54396e-08	FBN1/COL3A1/MTHFR/TNF/ACE/IL10/CXCR4/HLA-B/IL2RA/TSHR/AGTR1/IL1R1/PLAU	13
DO	DOID:631	fibromyalgia	1.83662e-07	3.31941e-07	5.54396e-08	APOE/IGF1/COMT/IL10/BDNF/IL1B/NR3C1/CAT/NOS3/IL1RN/CCL2/CXCL8/IGFBP3	13
DO	DOID:9470	bacterial meningitis	1.83662e-07	3.31941e-07	5.54396e-08	CRP/BDNF/CD46/TLR4/MPO/MMP2/MMP9/NGF/IL17A/MIR146A/PARP1/TLR2/TLR9	13
DO	DOID:2444	hyperpituitarism	1.83942e-07	3.3196e-07	5.54428e-08	SMARCA4/INS/CDKN2A/IGF1/AIP/POMC/IGFBP3/SCG5/KLK3	9
DO	DOID:643	progressive multifocal leukoencephalopathy	1.89907e-07	3.42223e-07	5.71569e-08	TP53/BLM/CREBBP/CHEK2/STAT3/EP300/MRE11/EGFR/SMARCB1/TP63/IL6/CCNH/HIF1A/MYC/USP7/CSNK2A1/F3/HSPA8/DIABLO/CCR5/EIF4E/RARA	22
DO	DOID:10941	intracranial aneurysm	2.02572e-07	3.63979e-07	6.07904e-08	IL6/TNF/VCAN/ENG/NOS3/CCL2/LOX/MMP2/MMP9/BCL2/CASP3/TIMP1/MMP14/CTSB/AGER	15
DO	DOID:874	bacterial pneumonia	2.02572e-07	3.63979e-07	6.07904e-08	TNF/CRP/ACE/ADA/IL1B/CAT/MPO/EDN1/ITGB3/MMP9/IL1A/CSF3/TLR2/IL13/PECAM1	15
DO	DOID:321	tropical spastic paraparesis	2.03939e-07	3.65899e-07	6.11111e-08	IL6/FOXP3/TGFB1/CTLA4/HLA-DRB1/VEGFA/CXCL8/HLA-DQB1/MMP2/MMP9/NFKB1/HNRNPA1/HLA-C/IL15	14
DO	DOID:0050523	adult T-cell leukemia/lymphoma	2.08307e-07	3.72106e-07	6.21478e-08	NOTCH1/FAS/IL6/FOXP3/IL10/JAK3/CD274/IL5/CD163/MYB	10
DO	DOID:3948	adrenocortical carcinoma	2.08307e-07	3.72106e-07	6.21478e-08	TP53/SMARCA4/SLC2A1/TGFBR2/SMARCA2/BMP2/ERCC1/CCND1/ESR2/HBEGF	10
DO	DOID:4844	benign ependymoma	2.08307e-07	3.72106e-07	6.21478e-08	TSC2/MEN1/CDKN2A/MTHFR/MTOR/NF2/TERT/SOX9/CCND1/ERBB2	10
DO	DOID:1891	optic nerve disease	2.51032e-07	4.47778e-07	7.47862e-08	TP53/MTHFR/CRP/ACE/EPHX1/NOTCH3/CAT/NOS3/HLA-DRB1/GSTM1/EDN1/ITGB3/HLA-DQB1/GSTT1/CSF3/SOD2/CASP3/CCR5/AGER/BECN1	20
DO	DOID:9835	refractive error	2.55301e-07	4.54074e-07	7.58377e-08	MET/PHOX2B/CBL/COL1A1/FGFR3/IGF1/LDLR/SOX2/TWIST1/TGFB1/BMP4/VDR/STS/ACTC1/HLA-DQB1/MMP2/MMP9/BCL2/HGF/TGIF1/RARB/MMP1/MMP3/RARA/EGR1/HSD17B1	26
DO	DOID:9973	substance dependence	2.55301e-07	4.54074e-07	7.58377e-08	MLH1/KCNH2/INSR/MITF/FAS/LEP/IGF2/SHH/IGF1R/CYP2A6/CCND1/GSTT1/B2M/BCL2/FADD/CD4/SLC6A9/BAX/ABCC1/HSPA4/SLC5A5/PLA2G2A/RPS6KB1/KAT2B/ITGB1/XRCC5	26
DO	DOID:11832	visual epilepsy	2.63573e-07	4.68109e-07	7.8182e-08	MSH2/FGFR1/FAS/TNFRSF1A/TNF/GJA1/ABCC2/IL1B/NR3C1/IFNG/GLUL/ABCB1/SMO/CCND1/IL6ST/EPO/PTGS2/NFE2L2/NQO1/PDGFB/XRCC1/IL6R/VTN/SPP1/ERBB4/CCL5/ENO2/TNFRSF1B/CCR5/HSPA5/HDAC2/CASP1/EGR1/NRG1	34
DO	DOID:0050127	sinusitis	2.77675e-07	4.9032e-07	8.18915e-08	CFTR/IL1B/NR3C1/TLR4/MMP9/IL2/PDGFB/TLR2/IL13/LTA/PLAU/TLR9	12
DO	DOID:11247	disseminated intravascular coagulation	2.77675e-07	4.9032e-07	8.18915e-08	IL6/TNF/IL10/SERPINE1/ELANE/TLR4/PLG/PLAT/HGF/F3/HMGB1/TLR2	12
DO	DOID:1352	paranasal sinus disease	2.77675e-07	4.9032e-07	8.18915e-08	CFTR/IL1B/NR3C1/TLR4/MMP9/IL2/PDGFB/TLR2/IL13/LTA/PLAU/TLR9	12
DO	DOID:540	strabismus	2.77675e-07	4.9032e-07	8.18915e-08	PHOX2B/CBL/FGFR3/IGF1/LDLR/TWIST1/BMP4/STS/MMP2/MMP9/BCL2/HSD17B1	12
DO	DOID:4467	clear cell renal cell carcinoma	2.91853e-07	5.14616e-07	8.59494e-08	TP53/VHL/EP300/MTHFR/GATA2/GATA1/SETD2/ENG/IGF1R/MYC/GSTP1/MME/PDGFB/BAX/SRSF2/AGER	16
DO	DOID:0050743	mature T-cell and NK-cell lymphoma	3.28657e-07	5.77028e-07	9.63731e-08	MLH1/CDKN2A/FAS/HIF1A/ABCB1/HLA-DQB1/IL18/IL4/CD4/CLU/CDKN2B/SOD2/BCR/CD274/IRF4	15
DO	DOID:13189	gout	3.28657e-07	5.77028e-07	9.63731e-08	HPRT1/HNF1B/IL6/TNF/TGFB1/IL1B/BMP2/PTGS2/IL4/TNFSF11/IL6R/BMP6/ABCG2/MMP3/CTSB	15
DO	DOID:3277	thymus cancer	3.28657e-07	5.77028e-07	9.63731e-08	PTEN/SLC2A1/DNMT3B/NOTCH1/KIT/EGFR/CTLA4/ESR1/XIAP/NKX2-1/GAPDH/MMP2/MMP9/EPO/BCL2L1	15
DO	DOID:11400	pyelonephritis	3.33274e-07	5.83467e-07	9.74485e-08	IL6/CRP/ACE/IL1RN/CXCL8/MMP9/B2M/CALCA/TIMP1/CXCL10/IL3/BMP7/CXCR2	13
DO	DOID:2744	pyelitis	3.33274e-07	5.83467e-07	9.74485e-08	IL6/CRP/ACE/IL1RN/CXCL8/MMP9/B2M/CALCA/TIMP1/CXCL10/IL3/BMP7/CXCR2	13
DO	DOID:0060094	bone benign neoplasm	3.9376e-07	6.87401e-07	1.14807e-07	TP53/MET/TP63/CTNNB1/CCND1/PTGS2/CLU/SRC/CSF1/CCNA2/BSG	11
DO	DOID:2615	papilloma	3.9376e-07	6.87401e-07	1.14807e-07	PTEN/TP53/CDKN2A/EGFR/VEGFA/MMP2/BCL2/HGF/KDR/RARB/CDKN1A	11
DO	DOID:4233	clear cell sarcoma	4.1121e-07	7.16848e-07	1.19725e-07	PTEN/KIT/EGFR/IGF2/MYC/ERBB3/CREB1/NRG1	8
DO	DOID:1273	respiratory syncytial virus infectious disease	4.48564e-07	7.80857e-07	1.30416e-07	IL6/IL10/IFNG/TLR4/CXCL8/MMP9/IL18/NGF/IL4/IL17A/ICAM1/PDCD1/CCL5/CCR5/CD28/IRF1	16
DO	DOID:11202	primary hyperparathyroidism	5.04849e-07	8.77595e-07	1.46573e-07	KCNQ1/RET/CASR/MEN1/COL1A1/CDC73/SDHAF2/VDR/NOS3/PTH	10
DO	DOID:1729	retinal vascular occlusion	5.2704e-07	9.09736e-07	1.51941e-07	MTHFR/IL6/CRP/ACE/IL10/IL1B/JAK2/SERPINE1/VEGFA/MMP2/FGF2/SERPINF1	12
DO	DOID:1800	neuroendocrine carcinoma	5.2704e-07	9.09736e-07	1.51941e-07	KIT/GPC3/CDKN1B/TERT/SHH/NKX2-1/SPP1/CDKN1A/GLI1/ENO2/CD44/KRT18	12
DO	DOID:4415	fibrous histiocytoma	5.2704e-07	9.09736e-07	1.51941e-07	FGFR2/WRN/AR/SOX2/MMP9/PTGS2/HMGA2/HLA-A/NOS2/CREB1/EZR/HBEGF	12
DO	DOID:676	juvenile rheumatoid arthritis	5.2704e-07	9.09736e-07	1.51941e-07	IL6/CRP/IL10/HFE/HSPD1/HLA-DRB1/HLA-DQB1/GSTT1/IL1A/IL2/CCR5/HLA-DQA1	12
DO	DOID:916	liver benign neoplasm	5.2704e-07	9.09736e-07	1.51941e-07	TSC2/PTPN11/KRAS/MET/MTHFR/COL1A1/IL10/HNF1A/NQO1/CDKN1A/HSPA4/H2AX	12
DO	DOID:1089	tethered spinal cord syndrome	5.43758e-07	9.35965e-07	1.56322e-07	SLC2A1/MTHFR/MTRR/MTR/ABCC2/SLC19A1/LEPR/MTHFD1/BMP4	9
DO	DOID:2988	antiphospholipid syndrome	5.43758e-07	9.35965e-07	1.56322e-07	MTHFR/CD40LG/IGF1/CRP/HLA-DRB1/HLA-DQB1/IGFBP1/PLAT/HLA-DQA1	9
DO	DOID:13129	severe pre-eclampsia	5.73594e-07	9.8319e-07	1.64209e-07	CDKN1C/FAS/CD40LG/LEP/IL6/TGFB3/FASLG/CD46/LEPR/SERPINE1/ENG/TLR4/CXCL8/ERBB2	14
DO	DOID:1591	renovascular hypertension	5.73594e-07	9.8319e-07	1.64209e-07	ACE/G6PD/GJA1/HMOX1/CCND2/MPO/PRL/AGTR1/FN1/SPP1/LCN2/CXCL10/PTGS1/RELA	14
DO	DOID:9834	hyperopia	5.73594e-07	9.8319e-07	1.64209e-07	PHOX2B/CBL/FGFR3/IGF1/LDLR/TWIST1/BMP4/STS/MMP2/MMP9/BCL2/HGF/RARA/HSD17B1	14
DO	DOID:1312	focal segmental glomerulosclerosis	6.53848e-07	1.11919e-06	1.86923e-07	WT1/APOE/SMAD3/IL6/ACE/IL10/SHH/SERPINE1/SMAD2/MMP2/AGTR1/MMP9/IGFBP1/IGFBP3/ACTN4/HSPB1/MMP14/ANGPT2/MIR193A	19
DO	DOID:0060090	central nervous system benign neoplasm	7.94775e-07	1.34914e-06	2.25329e-07	BRAF/KRAS/PDGFRA/NF2/IL6/EPCAM/ENG/IGF1R/VEGFA/KDR/FLT1	11
DO	DOID:13138	acute proliferative glomerulonephritis	7.94775e-07	1.34914e-06	2.25329e-07	WT1/KIT/MTOR/TGFB1/IL1B/IL1RN/CCL2/KITLG/MMP9/CSF1R/MMP3	11
DO	DOID:13139	crescentic glomerulonephritis	7.94775e-07	1.34914e-06	2.25329e-07	WT1/KIT/MTOR/TGFB1/IL1B/IL1RN/CCL2/KITLG/MMP9/CSF1R/MMP3	11
DO	DOID:2920	membranoproliferative glomerulonephritis	7.94775e-07	1.34914e-06	2.25329e-07	EP300/TGFBR2/CDKN1B/IL1B/PRF1/CCL2/EDN1/FN1/CCN2/ANGPT2/SPARC	11
DO	DOID:4247	coronary restenosis	7.94775e-07	1.34914e-06	2.25329e-07	TP53/TNF/MAPK1/HMOX1/MYC/LOX/MMP2/SPP1/TLR2/MMP3/CXCL10	11
DO	DOID:8632	Kaposi's sarcoma	7.94775e-07	1.34914e-06	2.25329e-07	IL6/MYC/CEBPA/CXCL8/MMP2/IL4/LRP1/ICAM1/IGF2R/RPS6KB1/LYN	11
DO	DOID:13810	familial hypercholesterolemia	8.10578e-07	1.37407e-06	2.29492e-07	MTHFR/APOE/EGFR/ADIPOQ/APOB/TNF/LDLR/IL10/SOD1/PCSK9/SERPINE1/MPO/CXCL8/MMP9/LRP1	15
DO	DOID:8670	eating disorder	9.2493e-07	1.56576e-06	2.61507e-07	ADIPOQ/LEP/IL6/COMT/BDNF/GHRL/NR3C1/LEPR/IFNG/SHBG/HDAC4/NAMPT/DPP4/HTR2C	14
DO	DOID:1920	hyperuricemia	9.87825e-07	1.66993e-06	2.78905e-07	INS/STAT3/MTHFR/APOE/HPRT1/ADIPOQ/HNF1B/TNF/XDH/JAK2/EDN1/ABCG2/LCN2	13
DO	DOID:14323	Marfan syndrome	1.11439e-06	1.8813e-06	3.14209e-07	FBN1/TGFBR2/TGFBR1/TGFB1/BMP4/BMP2/MMP2/BMP6/MMP14/BMP7	10
DO	DOID:0050567	orofacial cleft	1.15404e-06	1.94556e-06	3.2494e-07	CDH1/FGFR1/AXIN2/MTHFR/TGFBR2/EGFR/TP63/MTR/TGFB3/SLC19A1/TFAP2A/MTHFD1/BMP4/RPL5/GSTM1/MIR140/GSTT1/FOXE1/SPP1/NAT1/TGFA	21
DO	DOID:12010	anterior ischemic optic neuropathy	1.37294e-06	2.29092e-06	3.82622e-07	MTHFR/CRP/ACE/NOTCH3/NOS3/ITGB3/CSF3/BECN1	8
DO	DOID:3507	dermatofibrosarcoma protuberans	1.37294e-06	2.29092e-06	3.82622e-07	TP53/COL1A1/PDGFRB/SOX2/PTGS2/PDGFB/RARB/CD34	8
DO	DOID:8568	infectious mononucleosis	1.37294e-06	2.29092e-06	3.82622e-07	FAS/FOXP3/FASLG/RAG1/HLA-DRB1/GSTM1/GSTT1/SOD2	8
DO	DOID:8691	mycosis fungoides	1.37294e-06	2.29092e-06	3.82622e-07	MLH1/CDKN2A/FAS/HIF1A/HLA-DQB1/CLU/CDKN2B/SOD2	8
DO	DOID:900	hepatopulmonary syndrome	1.37294e-06	2.29092e-06	3.82622e-07	TNF/SERPINE1/HMOX1/NOS3/CCL2/VEGFA/EDN1/PLAT	8
DO	DOID:0080016	spina bifida	1.38499e-06	2.29092e-06	3.82622e-07	PTCH1/SLC2A1/MTHFR/GLI2/MTRR/MTR/MTHFD1/SUZ12/GLI1	9
DO	DOID:121	vaginal disease	1.38499e-06	2.29092e-06	3.82622e-07	IL6/IL1B/IL1RN/TLR4/CXCL8/IL4/TLR2/PRKCA/FLT1	9
DO	DOID:2170	vaginitis	1.38499e-06	2.29092e-06	3.82622e-07	IL6/IL1B/IL1RN/TLR4/CXCL8/IL4/TLR2/PRKCA/FLT1	9
DO	DOID:2942	bronchiolitis	1.38499e-06	2.29092e-06	3.82622e-07	CRP/BDNF/IL1B/CD40/IL1RN/CCL2/IL17A/ICAM1/CCL5	9
DO	DOID:3382	liposarcoma	1.38499e-06	2.29092e-06	3.82622e-07	CDKN2A/PPARG/CDK4/MIR155/MDM2/FUS/JUN/TOP2A/DDIT3	9
DO	DOID:3385	bacterial vaginosis	1.38499e-06	2.29092e-06	3.82622e-07	IL6/IL1B/IL1RN/TLR4/CXCL8/IL4/TLR2/PRKCA/FLT1	9
DO	DOID:5425	ovarian hyperstimulation syndrome	1.38499e-06	2.29092e-06	3.82622e-07	LEP/IL6/VEGFA/CXCL8/IL18/F3/KDR/SERPINF1/FLT1	9
DO	DOID:582	hemoglobinuria	1.38499e-06	2.29092e-06	3.82622e-07	WT1/G6PD/CXCR4/TERC/HLA-DQB1/CD59/CD55/PLAU/HLA-DQA1	9
DO	DOID:6196	reactive arthritis	1.38499e-06	2.29092e-06	3.82622e-07	IFNG/HLA-B/CYP1A1/HLA-DRB1/CXCL8/IL17A/SOD2/TLR2/CXCL10	9
DO	DOID:9279	hyperhomocysteinemia	1.62473e-06	2.68387e-06	4.4825e-07	CBS/MTHFR/APOE/MTRR/MTR/G6PD/AHCY/CCL2/GPX1/NGF/SOD2/ICAM1/EDNRA	13
DO	DOID:13133	HELLP syndrome	1.67068e-06	2.75236e-06	4.5969e-07	CDKN1C/FAS/CD40LG/LEP/TGFB3/FASLG/CD46/LEPR/SERPINE1/ENG/TLR4/ERBB2	12
DO	DOID:4231	histiocytoma	1.67068e-06	2.75236e-06	4.5969e-07	FGFR2/WRN/AR/SOX2/MMP9/PTGS2/HMGA2/HLA-A/NOS2/CREB1/EZR/HBEGF	12
DO	DOID:811	lipodystrophy	1.85198e-06	3.04696e-06	5.08892e-07	LMNA/FAS/PPARG/ADIPOQ/LEP/IL6/TNF/BSCL2/CAV1/IFNG/HLA-B/CCL2/CXCL8/IL18/RARB	15
DO	DOID:1682	congenital heart disease	1.88806e-06	3.10217e-06	5.18113e-07	FBN1/PTPN11/AXIN2/JAG1/DNMT3B/CBS/DNMT1/MTHFR/ACTB/APOE/DNMT3A/MTRR/MTR/KMT2A/IGF2/ACTA2/GJA1/MYH11/SLC19A1/MTHFD1/BMP4/MYBPC3/GATA4/FOXP1/FGF8/GSTM1/VEGFA/EDN1/ACTC1/MMP9/GSTT1/PRKAA1/TBX20/BMPR2/F3/ACVR1/RXRA	37
DO	DOID:1091	tooth disease	1.99442e-06	3.27256e-06	5.46571e-07	NF1/GLI3/COL1A1/TNFRSF1A/TNF/ALB/CFTR/IL1B/SHH/IFNG/BMP4/BMP2/TLR4/TNFRSF11B/HLA-DQB1/MMP9/IL18/TNFSF11/LRP6/TNFRSF11A/IL1R1	21
DO	DOID:1884	viral hepatitis	2.2792e-06	3.73485e-06	6.23782e-07	TNF/TERT/IL10/HFE/IFNG/CYP2A6/CXCL8/IL4/IL2/NOS2	10
DO	DOID:0050749	peripheral T-cell lymphoma	2.60197e-06	4.25808e-06	7.1117e-07	MLH1/CDKN2A/FAS/HIF1A/HLA-DQB1/IL18/IL4/CD4/CLU/CDKN2B/SOD2/BCR/IRF4	13
DO	DOID:6741	bilateral breast cancer	2.75447e-06	4.50166e-06	7.5185e-07	ATM/BRCA2/TP53/BRCA1/WT1/CHEK2/KIT/RB1/NF2/SOX2/PRKN	11
DO	DOID:4468	clear cell adenocarcinoma	2.81702e-06	4.59167e-06	7.66885e-07	PTEN/CDH1/MITF/TGFBR2/MTOR/GPC3/EPCAM/XIAP/HIF1A/VEGFA/MMP2/MUC1	12
DO	DOID:5395	functioning pituitary adenoma	2.81702e-06	4.59167e-06	7.66885e-07	MEN1/IL6/AIP/POMC/BMP4/MYC/PRL/PTGS2/ERBB2/PCNA/CDKN1A/HPGD	12
DO	DOID:12129	bulimia nervosa	3.15002e-06	5.10063e-06	8.51889e-07	ADIPOQ/LEP/COMT/BDNF/GHRL/NR3C1/NAMPT/DPP4/HTR2C	9
DO	DOID:14499	Fabry disease	3.15002e-06	5.10063e-06	8.51889e-07	IL6/ACE/VDR/NOS3/IL1A/ICAM1/NOS2/SELE/VCAM1	9
DO	DOID:3669	intermittent claudication	3.15002e-06	5.10063e-06	8.51889e-07	UGT1A1/CD40LG/IGF1/IL10/MDM2/B2M/CASP3/BAX/EPAS1	9
DO	DOID:5394	prolactinoma	3.15002e-06	5.10063e-06	8.51889e-07	MEN1/AIP/BMP4/MYC/PRL/PTGS2/ERBB2/PCNA/HPGD	9
DO	DOID:6132	bronchitis	3.15002e-06	5.10063e-06	8.51889e-07	TNF/TGFB1/CTLA4/CYP1A1/TLR4/VEGFA/EIF2AK2/TLR2/HDAC2	9
DO	DOID:1116	pertussis	3.39763e-06	5.49433e-06	9.17643e-07	STAT3/CASR/IL6/NRAS/IL10/STAT1/MAPK1/TLR4/CCL2/PIK3CG/MAPK3/ICAM1/TIMP1/RELA	14
DO	DOID:0080745	polymyositis	3.75094e-06	6.0339e-06	1.00776e-06	TNFRSF1A/IFNG/MMP9/IL18/IL4/HGF/PMS1/TNFRSF1B	8
DO	DOID:10320	asbestosis	3.75094e-06	6.0339e-06	1.00776e-06	SERPINA1/EPHX1/CAT/GSTM1/GSTP1/SOD2/NOS2/TNC	8
DO	DOID:1080	filariasis	3.75094e-06	6.0339e-06	1.00776e-06	TLR4/VEGFA/EDN1/IL2/TLR2/IL13/HLA-DQA1/TLR9	8
DO	DOID:4972	myelodysplastic/myeloproliferative neoplasm	3.75094e-06	6.0339e-06	1.00776e-06	NF1/PTPN11/FGFR1/KRAS/CBL/JAK3/FLT3/CSF2	8
DO	DOID:8502	bullous skin disease	4.06691e-06	6.53364e-06	1.09122e-06	COL1A1/TNF/TGFB1/VEGFA/LAMA5/MMP9/IGFBP3/KRT14/MMP1/VIM/LTA/ITGB4/KRT18	13
DO	DOID:9553	adrenal gland disease	4.35036e-06	6.97988e-06	1.16576e-06	PMS2/MEN1/PRKAR1A/GNAS/GHRL/SERPINA1/NR3C1/CYP11B1/CYP27B1/HLA-DRB1/PRKACA/HLA-DQB1/ACD/MGMT/CD274/GAST/CHGA	17
DO	DOID:0060121	integumentary system benign neoplasm	4.60409e-06	7.33907e-06	1.22575e-06	APC/FGFR2/HRAS/IL6/CTNNB1/BMP4/BMP2/TLR2/CDKN1A/MGMT/POLH/FGF7	12
DO	DOID:12132	granulomatosis with polyangiitis	4.60409e-06	7.33907e-06	1.22575e-06	CD40LG/TNFRSF1A/IGF1/IL10/CTLA4/SERPINA1/MPO/IL2RA/CD36/IL18/VTN/CCR5	12
DO	DOID:2055	post-traumatic stress disorder	4.60409e-06	7.33907e-06	1.22575e-06	APOE/IL6/COMT/BDNF/NR3C1/CXCL8/MDM2/BCL2/NTRK2/IL2/BAX/HSPA5	12
DO	DOID:3165	skin benign neoplasm	4.60409e-06	7.33907e-06	1.22575e-06	APC/FGFR2/HRAS/IL6/CTNNB1/BMP4/BMP2/TLR2/CDKN1A/MGMT/POLH/FGF7	12
DO	DOID:3308	embryonal carcinoma	4.60409e-06	7.33907e-06	1.22575e-06	CHEK2/NOTCH1/DNMT1/RB1/EGFR/SOX2/CCND2/FGF8/AFP/HDAC1/POU5F1/CCNA2	12
DO	DOID:0050860	colorectal adenoma	4.79628e-06	7.62566e-06	1.27361e-06	PTCH1/SMAD4/RAF1/TNFRSF1A/EZH2/GSTM1/GSTP1/CYP24A1/FOS/JUN/MAPK8	11
DO	DOID:4621	holoprosencephaly	4.79628e-06	7.62566e-06	1.27361e-06	PTCH1/NOTCH1/APOE/APOB/GLI2/SHH/STAG2/FOXH1/TGIF1/DLL1/STIL	11
DO	DOID:12554	hemolytic-uremic syndrome	6.21668e-06	9.87119e-06	1.64865e-06	NF1/CD46/IL1RN/CCL2/IL2RA/CD36/PLAT/MCM4/F3/CLU/CDKN1A/IL7/IL15	13
DO	DOID:12678	hypercalcemia	6.55096e-06	1.03485e-05	1.72837e-06	RET/CASR/MEN1/GNA11/PTH/CYP24A1/CALCA/PTHLH/TCF3	9
DO	DOID:12700	hyperprolactinemia	6.55096e-06	1.03485e-05	1.72837e-06	INSR/STAT5B/SRD5A2/PTH/PRL/ERBB2/SRD5A1/ABCC3/PGR	9
DO	DOID:1474	aggressive periodontitis	6.55096e-06	1.03485e-05	1.72837e-06	COL1A1/IL6/CRP/IL10/CCL2/GSTM1/GSTT1/IL2/NOS2	9
DO	DOID:5408	Paget's disease of bone	6.55096e-06	1.03485e-05	1.72837e-06	GNE/VDR/SQSTM1/CCND1/TNFRSF11B/TNFSF11/FGF2/TNFRSF11A/CSF1	9
DO	DOID:0060061	primary cutaneous T-cell non-Hodgkin lymphoma	7.31629e-06	1.15131e-05	1.92287e-06	MLH1/CDKN2A/FAS/HIF1A/HLA-DQB1/IL18/IL4/CD4/CLU/CDKN2B/SOD2/BCR	12
DO	DOID:0080074	neural tube defect	7.31629e-06	1.15131e-05	1.92287e-06	PTCH1/SLC2A1/CBS/MTHFR/GLI2/MTRR/MTR/MTHFD1/CCL2/SUZ12/LRP6/GLI1	12
DO	DOID:11383	cryptorchidism	7.31629e-06	1.15131e-05	1.92287e-06	FGFR1/AR/FAS/EGFR/RAF1/ESR1/EGF/IGF1R/STS/IGFBP3/CASP3/ANXA5	12
DO	DOID:13413	hepatic encephalopathy	7.9535e-06	1.2452e-05	2.0797e-06	INSR/G6PD/HIF1A/HMOX1/GLS/ABCB1/CCL2/NOS2/PTGS1/EPOR	10
DO	DOID:1580	diffuse scleroderma	7.9535e-06	1.2452e-05	2.0797e-06	WRN/ADIPOQ/IL6/IL10/TGFB1/CAV1/KDR/TLR2/IL13/HLA-DQA1	10
DO	DOID:1727	retinal vein occlusion	7.9535e-06	1.2452e-05	2.0797e-06	MTHFR/IL6/CRP/IL1B/JAK2/SERPINE1/VEGFA/MMP2/FGF2/SERPINF1	10
DO	DOID:9282	ocular hypertension	7.9535e-06	1.2452e-05	2.0797e-06	FAS/SOD1/SHH/SMO/MMP2/MMP9/CDKN1A/GLI1/MMP1/BCL2L1	10
DO	DOID:1210	optic neuritis	8.88243e-06	1.37835e-05	2.30206e-06	CAT/HLA-DRB1/GSTM1/ITGB3/HLA-DQB1/GSTT1/SOD2/CCR5	8
DO	DOID:1229	paranoid schizophrenia	8.88243e-06	1.37835e-05	2.30206e-06	IL6/IL10/CYP1A2/IFNG/IL1RN/TNFRSF1B/KCNN3/AGER	8
DO	DOID:12662	paracoccidioidomycosis	8.88243e-06	1.37835e-05	2.30206e-06	TNF/IL10/IL1B/IFNG/HLA-DRB1/IL18/IL4/NOS2	8
DO	DOID:12918	thromboangiitis obliterans	8.88243e-06	1.37835e-05	2.30206e-06	NOS3/EDN1/HGF/ICAM1/SELE/VCAM1/MMP3/AGER	8
DO	DOID:13042	persistent fetal circulation syndrome	8.88243e-06	1.37835e-05	2.30206e-06	PTEN/TNF/ABCA1/CPS1/HIF1A/NOS3/VEGFA/EPO	8
DO	DOID:4988	alcoholic pancreatitis	8.88243e-06	1.37835e-05	2.30206e-06	TNF/CFTR/IL10/IFNG/CCL2/GSTP1/SOD2/SPINK1	8
DO	DOID:8506	bullous pemphigoid	8.88243e-06	1.37835e-05	2.30206e-06	VEGFA/ITGB3/IL2/ICAM1/SELE/MIF/ITGB4/ITGB1	8
DO	DOID:0050458	juvenile myelomonocytic leukemia	9.93789e-06	1.53825e-05	2.56912e-06	NF1/PTPN11/KRAS/CBL/JAK3/FLT3/CSF2	7
DO	DOID:1949	cholecystitis	9.93789e-06	1.53825e-05	2.56912e-06	TP53/CDH1/FAS/POT1/CLDN1/FHIT/KRT18	7
DO	DOID:1003	pelvic inflammatory disease	1.26671e-05	1.95331e-05	3.26234e-06	CRP/IFNG/CCL2/MPO/MMP2/MMP9/IL4/CTSB/CXCL12	9
DO	DOID:171	neuroectodermal tumor	1.26671e-05	1.95331e-05	3.26234e-06	BRCA2/MSH2/CDKN2A/PDGFRA/KIT/TYMS/FOXO1/KDR/XRCC5	9
DO	DOID:2738	pseudoxanthoma elasticum	1.26671e-05	1.95331e-05	3.26234e-06	MYH11/CAT/VEGFA/MMP2/GPX1/SOD2/ICAM1/SELE/ABCC1	9
DO	DOID:0060903	thrombosis	1.30534e-05	2.00532e-05	3.34922e-06	MTHFR/CD40LG/JAK2/SERPINE1/MMP9/F3/PIK3CB/VTN/MMP1/MMP3/PLAU	11
DO	DOID:12842	Guillain-Barre syndrome	1.30534e-05	2.00532e-05	3.34922e-06	FAS/APOE/TNF/IL1B/NR3C1/TLR4/HLA-DRB1/CCL2/MMP2/MMP9/CTSB	11
DO	DOID:1508	candidiasis	1.30534e-05	2.00532e-05	3.34922e-06	IL10/STAT1/IFNG/CXCL8/NFKB1/IL4/IL17A/TLR2/MAPK8/MAPK14/CXCL10	11
DO	DOID:10126	keratoconus	1.36828e-05	2.0994e-05	3.50633e-06	TGFB2/TGFB1/BDNF/SOD1/IL1B/BMP4/IL1RN/MMP2/IL1A/HGF/ADH1B/SP1/ITGB1	13
DO	DOID:11396	pulmonary edema	1.38057e-05	2.11298e-05	3.52902e-06	TNF/ACE/ADA/NOS3/TLR4/CCL2/VEGFA/ALOX5/NOS2/IL13	10
DO	DOID:3307	teratoma	1.38057e-05	2.11298e-05	3.52902e-06	TP53/CDKN2A/TYMP/H19/CTNNB1/TERT/SOX2/BAX/POU5F1/KRT18	10
DO	DOID:767	muscular atrophy	1.46978e-05	2.24672e-05	3.75239e-06	LMNA/AR/KRAS/TGFBR2/MTOR/IGF1/TNF/TGFB1/SOD1/NR3C1/DMD/SERPINE1/TFRC/NFKB1/EIF2AK2/IKBKB/GSN/CHUK/TGIF1/CAST/RPS6KB1/IL15	22
DO	DOID:3179	inverted papilloma	1.8879e-05	2.87513e-05	4.80194e-06	PTEN/CDKN2A/EGFR/VEGFA/BCL2/HGF/KDR/CDKN1A	8
DO	DOID:4015	sarcomatoid carcinoma	1.8879e-05	2.87513e-05	4.80194e-06	HRAS/EGFR/TWIST1/CDH2/SNAI2/MIR200C/MIR200B/MIR200A	8
DO	DOID:9667	placental abruption	1.8879e-05	2.87513e-05	4.80194e-06	MTHFR/MTRR/IL10/SLC19A1/MTHFD1/NOS3/IL1RN/F3	8
DO	DOID:0060033	autoimmune disease of peripheral nervous system	2.056e-05	3.12726e-05	5.22304e-06	FAS/APOE/TNF/IL1B/NR3C1/TLR4/HLA-DRB1/CCL2/MMP2/MMP9/CTSB	11
DO	DOID:1470	major depressive disorder	2.08406e-05	3.16602e-05	5.28777e-06	PTEN/MED12/IL6/COMT/GATA1/IL10/BDNF/NR3C1/NTRK2/FOXP2/MC1R/IL5/HTR2C/IL3/NRG1	15
DO	DOID:1510	personality disorder	2.30151e-05	3.48773e-05	5.82509e-06	TNF/COMT/BDNF/NOTCH3/MMP2/MMP9/HSPA4/HTR2C/AGER/NRG1	10
DO	DOID:3952	adrenal cortex disease	2.30151e-05	3.48773e-05	5.82509e-06	PRKAR1A/CYP27B1/HLA-DRB1/PRKACA/HLA-DQB1/ACD/MGMT/CD274/GAST/CHGA	10
DO	DOID:5241	hemangioblastoma	2.3055e-05	3.48948e-05	5.82801e-06	VHL/HIF1A/CCND1/CLU/MME/VTN/PAX8/EPAS1/MMP3	9
DO	DOID:12549	hepatitis A	2.49265e-05	3.76811e-05	6.29336e-06	APOE/TNF/ACE/CTLA4/IL2RA/XRCC1/PDCD1	7
DO	DOID:854	collagen disease	3.1039e-05	4.68636e-05	7.82699e-06	FBN1/COL3A1/FAS/COL1A1/TNF/CRP/HFE/TGFB1/IFNG/TLR4/HLA-DRB1/LOX/IGFBP1/NFKBIA/MMP3/PECAM1/DCN	17
DO	DOID:674	cleft palate	3.44869e-05	5.20053e-05	8.68575e-06	CDH1/FGFR1/MTHFR/TGFBR2/EGFR/TP63/MTR/TGFB3/MTHFD1/BMP4/RPL5/MIR140/FOXE1/SPP1/NAT1/TGFA	16
DO	DOID:3312	bipolar disorder	3.50672e-05	5.28157e-05	8.82108e-06	BRCA2/PALB2/AKT1/MTHFR/ADIPOQ/TNF/MTRR/CRP/COMT/L1CAM/CTLA4/BDNF/IL1B/NR3C1/ESR1/CDC42/ABCB1/CCL2/TNFRSF11B/PPARD/BCL2/PTGS2/NTRK2/SYNE1/MYD88/GSK3B/CREB1/IL1R1/TNFRSF1B/GABRB2/HSPA5/IGFBP2/HTR2C/PTGS1/XBP1/HSP90B1/NRG1	37
DO	DOID:5688	Werner syndrome	3.6855e-05	5.54387e-05	9.25918e-06	BLM/NBN/WRN/LMNA/MYC/PARP1/MAPK14/H2AX	8
DO	DOID:0060262	gallbladder disease	3.69441e-05	5.54387e-05	9.25918e-06	UGT1A1/AR/APOE/LEP/APOB/CFTR/CYP17A1/ESR1/LEPR/CCK/ESR2/PLA2G2A	12
DO	DOID:10211	cholelithiasis	3.69441e-05	5.54387e-05	9.25918e-06	UGT1A1/AR/APOE/LEP/APOB/CFTR/CYP17A1/ESR1/LEPR/CCK/ESR2/PLA2G2A	12
DO	DOID:9008	psoriatic arthritis	3.70295e-05	5.54991e-05	9.26927e-06	STAT3/TNF/IL1B/CYP1A1/IL17A/MMP1/IL13/MMP3/LTA/PECAM1	10
DO	DOID:1279	ocular motility disease	3.73791e-05	5.59548e-05	9.34538e-06	PHOX2B/RYR1/CBL/FGFR3/IGF1/LDLR/TWIST1/BMP4/STS/TUBB3/MMP2/MMP9/BCL2/AHR/HSD17B1	15
DO	DOID:11971	synostosis	3.92999e-05	5.86872e-05	9.80173e-06	FGFR2/FGFR1/RECQL4/AXIN2/GLI3/KRAS/PDGFRA/FGFR3/TWIST1/GJA1/SHH/IGF1R/JUN	13
DO	DOID:898	autosomal dominant polycystic kidney disease	3.92999e-05	5.86872e-05	9.80173e-06	MTOR/MYC/IL1RN/EDN1/MMP9/SPP1/CDKN1A/FOS/MMP1/LCN2/RPS6KB1/ANGPT2/STAT6	13
DO	DOID:10930	borderline personality disorder	3.98678e-05	5.93909e-05	9.91925e-06	TNF/COMT/BDNF/NOTCH3/MMP2/MMP9/HSPA4/HTR2C/NRG1	9
DO	DOID:14654	prostatitis	3.98678e-05	5.93909e-05	9.91925e-06	SMAD4/DNMT3B/DNMT3A/CYP19A1/IL10/IL1B/HLA-DRB1/PTGS2/NQO1	9
DO	DOID:3275	thymoma	4.71972e-05	7.02245e-05	1.17286e-05	PTEN/SLC2A1/DNMT3B/NOTCH1/CTLA4/ESR1/XIAP/NKX2-1/GAPDH/MMP2/MMP9	11
DO	DOID:13809	familial combined hyperlipidemia	5.27349e-05	7.83025e-05	1.30778e-05	PPARG/APOE/ADIPOQ/APOB/HNF4A/XDH/PPARA/IRS1/SERPINE1/CD36/NFKB1/FN1	12
DO	DOID:9120	amyloidosis	5.27538e-05	7.83025e-05	1.30778e-05	APOE/ADIPOQ/TNFRSF1A/TNF/SOD1/SERPINE1/MMP2/B2M/CALR/MME/GSN/MMP1/CSF1/MMP3	14
DO	DOID:1852	intrahepatic cholestasis	5.42365e-05	8.03227e-05	1.34152e-05	TP53/ABCC2/ABCB11/HIF1A/SHBG/HLA-DRB1/EDN1/CXCL8/HLA-DQB1/IL18/ESR2/HLA-DQA1/HDAC3	13
DO	DOID:11801	protein-energy malnutrition	5.45724e-05	8.03227e-05	1.34152e-05	CDKN2A/LEP/CYP19A1/IGF1/ALB/LEPR/SHBG	7
DO	DOID:13948	bladder neck obstruction	5.45724e-05	8.03227e-05	1.34152e-05	COL3A1/COL1A1/CYP19A1/HIF1A/NOS3/NGF/SOD2	7
DO	DOID:1586	rheumatic fever	5.45724e-05	8.03227e-05	1.34152e-05	TNF/TGFB1/HLA-DRB1/HLA-DQB1/ICAM1/TLR2/HLA-DQA1	7
DO	DOID:4305	bone giant cell tumor	5.45724e-05	8.03227e-05	1.34152e-05	TP53/MET/TP63/CTNNB1/CCND1/PTGS2/SRC	7
DO	DOID:8557	oropharynx cancer	5.45724e-05	8.03227e-05	1.34152e-05	TP53/MET/FGFR3/KDM6A/ATR/KMT2C/MIR155	7
DO	DOID:8712	neurofibromatosis	5.45724e-05	8.03227e-05	1.34152e-05	NF1/KIT/SMARCB1/NF2/APOB/VEGFA/KITLG	7
DO	DOID:12336	male infertility	6.0319e-05	8.86748e-05	1.48101e-05	BRCA2/TP53/AR/MTHFR/FAS/KIT/CYP19A1/APOB/TNF/ERCC2/MTRR/BSCL2/CFTR/HFE/FASLG/BDNF/XRCC2/SLC19A1/ESR1/FANCM/SHBG/CYP1A1/ERCC1/DNAH8/HLA-DRB1/GSTM1/SOX11/XPA/KITLG/XPC/DDX3X/HLA-DQB1/GSTT1/BCL2/GNRHR/XRCC1/HSPB1/MLH3/MIF/NCOA1/PTPRD/ESRRA	42
DO	DOID:8584	Burkitt lymphoma	6.59794e-05	9.67646e-05	1.61613e-05	IL10/MIR21/CD40/MYC/BTK/CALR/BAX/MIR23B/BCL6	9
DO	DOID:9360	intrinsic asthma	6.59794e-05	9.67646e-05	1.61613e-05	FANCC/HLA-B/HLA-DRB1/HLA-DQB1/PTGS2/IL4/ALOX5/CCL5/HLA-DQA1	9
DO	DOID:0050292	primary systemic mycosis	6.7159e-05	9.83771e-05	1.64306e-05	TNF/IL10/IL1B/IFNG/HLA-DRB1/IL18/IL4/NOS2	8
DO	DOID:2952	inner ear disease	7.22785e-05	0.00010575	1.7662e-05	MTHFR/GJB2/COL1A1/APOE/FGFR3/IL6/TNF/GATA3/TGFB1/CD46/IL1B/IFNG/BMP4/HLA-B/CAT/BMP2/VDR/NOS3/HLA-DRB1/GPSM2/ITGB3/HLA-DQB1/FGF3/NGF/IL2/SOD2/TXN	27
DO	DOID:2730	epidermolysis bullosa	8.7519e-05	0.000127745	2.13354e-05	COL1A1/TGFB1/LAMA5/MMP9/IGFBP3/KRT14/MMP1/VIM/ITGB4/KRT18	10
DO	DOID:9007	sudden infant death syndrome	8.7519e-05	0.000127745	2.13354e-05	KCNH2/KCNQ1/VHL/PHOX2B/IL6/IL10/RYR2/RMRP/VEGFA/CASP3	10
DO	DOID:5426	primary ovarian insufficiency	0.000100773	0.000146915	2.45373e-05	LMNA/AR/ERCC6/H19/CDKN1B/XRCC2/ESR1/FANCM/FANCA/PRL/KITLG/FANCF/FOXE1/TG/FOXO3/POU5F1/CXCL12	17
DO	DOID:11465	autonomic nervous system disease	0.00010511	0.000153057	2.5563e-05	DNMT1/PHOX2B/IL6/TNF/BDNF/HLA-B/NTRK1/NGF/GAST	9
DO	DOID:0060704	lymphoproliferative syndrome	0.000107877	0.00015653	2.61432e-05	STAT3/FAS/XIAP/ITK/CD27/B2M/CD70	7
DO	DOID:12185	otosclerosis	0.000107877	0.00015653	2.61432e-05	COL1A1/TGFB1/CD46/BMP4/HLA-B/BMP2/VDR	7
DO	DOID:988	mitral valve prolapse	0.000107877	0.00015653	2.61432e-05	FBN1/COL3A1/ACE/HLA-B/TSHR/AGTR1/PLAU	7
DO	DOID:3328	temporal lobe epilepsy	0.000111763	0.000161978	2.7053e-05	ACTB/APOE/MTOR/BDNF/SOD1/IL1B/SHH/MAPT/CXCR4/CDC42/CTSD/GLUL/ABCB1/IL1RN/MDM2/MMP9/PTGS2/NTRK2/MIR146A/CASP3/FOXO3/GABRB2/HDAC2	23
DO	DOID:14227	azoospermia	0.000123059	0.000178139	2.97522e-05	BRCA2/AR/MTHFR/FAS/ERCC2/BSCL2/CFTR/FASLG/XRCC2/ERCC1/HLA-DRB1/KITLG/XPC/HLA-DQB1/GSTT1/BCL2/XRCC1/MLH3/NCOA1/PTPRD/ESRRA	21
DO	DOID:1934	dysostosis	0.000125162	0.000180969	3.02249e-05	FGFR2/FGFR1/RECQL4/AXIN2/GLI3/KRAS/PRKAR1A/PDGFRA/FGFR3/TWIST1/GJA1/SHH/BMP2/IGF1R/FGF9/PTHLH/JUN	17
DO	DOID:2731	vesiculobullous skin disease	0.000129368	0.000186394	3.11308e-05	COL1A1/TGFB1/LAMA5/MMP9/IGFBP3/KRT14/MMP1/VIM/ITGB4/KRT18	10
DO	DOID:3181	oligodendroglioma	0.000129368	0.000186394	3.11308e-05	RB1/NOTCH2/SMARCB1/IDH2/EGF/IDH1/GSTM1/GSTP1/MGMT/BCL2L1	10
DO	DOID:9993	hypoglycemia	0.000129368	0.000186394	3.11308e-05	SLC2A1/INS/APOE/IL6/HNF4A/IL1B/AKT2/SLC16A1/PRL/EPO	10
DO	DOID:1443	cerebral degeneration	0.000134707	0.000193858	3.23775e-05	SDHA/CBS/FAS/MTOR/IL6/L1CAM/IL10/HFE/FASLG/MAPT/PPARA/NOTCH3/HSPD1/EIF2B5/MMP2/MMP9/PLG/PLAT/RARS1/SOD2/CSF1R/CASP3/HMGB1/TIMP1/TNFRSF1B/MAPK14/ITGB1/TJP1	28
DO	DOID:2234	focal epilepsy	0.000154162	0.000221596	3.70102e-05	ACTB/APOE/MTOR/IL6/BDNF/GHRL/SOD1/IL1B/SHH/MAPT/CXCR4/CDC42/CTSD/GLUL/ABCB1/IL1RN/MDM2/MMP9/PTGS2/NTRK2/MIR146A/CASP3/FOXO3/GABRB2/HDAC2	25
DO	DOID:0050685	small cell carcinoma	0.000158269	0.000224611	3.75137e-05	RB1/IL6/TNF/TERT/NQO1/IKZF3	6
DO	DOID:11339	pneumocystosis	0.000158269	0.000224611	3.75137e-05	TGFB1/CCL2/HLA-DQB1/NOS2/CSF2/MUC1	6
DO	DOID:1270	hereditary hemorrhagic telangiectasia	0.000158269	0.000224611	3.75137e-05	SMAD4/TNF/TGFB1/ENG/VEGFA/BMPR2	6
DO	DOID:14203	childhood type dermatomyositis	0.000158269	0.000224611	3.75137e-05	IL6/IL1B/HSPD1/HLA-DRB1/IL1A/IFNA1	6
DO	DOID:1518	cecal disease	0.000158269	0.000224611	3.75137e-05	IL6/LEPR/EDN1/SELE/VCAM1/PLAU	6
DO	DOID:1577	limited scleroderma	0.000158269	0.000224611	3.75137e-05	WRN/FAS/CAV1/JAK2/IL2/KDR	6
DO	DOID:1678	chronic interstitial cystitis	0.000158269	0.000224611	3.75137e-05	TP53/IL6/EGF/FGF10/NGF/HBEGF	6
DO	DOID:4682	extrahepatic bile duct carcinoma	0.000158269	0.000224611	3.75137e-05	BAP1/CDH1/CAV1/CDKN1A/SDC1/XPO1	6
DO	DOID:823	periapical periodontitis	0.000158269	0.000224611	3.75137e-05	ELANE/CCL2/TNFRSF11B/IL17A/FGF2/CXCR2	6
DO	DOID:8337	appendicitis	0.000158269	0.000224611	3.75137e-05	IL6/LEPR/EDN1/SELE/VCAM1/PLAU	6
DO	DOID:9428	intracranial hypertension	0.000158269	0.000224611	3.75137e-05	TNF/BDNF/IL1B/PPARA/CASP8/CXCL10	6
DO	DOID:2340	craniosynostosis	0.000161944	0.000229561	3.83405e-05	FGFR2/FGFR1/AXIN2/KRAS/PDGFRA/FGFR3/TWIST1/IGF1R/JUN	9
DO	DOID:649	prion disease	0.000187583	0.000265599	4.43594e-05	SOD1/MAPT/HSPD1/CTSD/ABCB1/HLA-DQB1/NFKB1/PTGS2/MIR146A/CHGA/PTGS1/ADAM10	12
DO	DOID:9563	bronchiectasis	0.000189629	0.000268187	4.47916e-05	TNF/CFTR/SERPINA1/IL1B/IFNG/MMP9/TLR2/MMP1	8
DO	DOID:10588	adrenoleukodystrophy	0.000193632	0.000273533	4.56845e-05	CBS/IL6/IL10/HFE/MMP2/MMP9/PLG/PLAT/TIMP1/TNFRSF1B/TJP1	11
DO	DOID:4927	Klatskin's tumor	0.000196876	0.000277477	4.63433e-05	KRAS/ARID1A/KMT2C/PIK3CG/NGF/SNAI2/VEGFC	7
DO	DOID:6204	follicular adenoma	0.000196876	0.000277477	4.63433e-05	RET/CDKN2A/MIR21/CCND1/PLAT/LCN2/LGALS3	7
DO	DOID:1927	sphingolipidosis	0.000200061	0.000281644	4.70392e-05	APOE/IL6/TNF/ACE/ABCA1/VDR/NOS3/TLR4/IL1A/ICAM1/NOS2/SELE/VCAM1/XBP1	14
DO	DOID:11830	myopia	0.000228209	0.000320903	5.3596e-05	MET/COL1A1/IGF1/TGFB1/VDR/ACTC1/HLA-DQB1/MMP2/MMP9/HGF/TGIF1/RARB/MMP1/MMP3/RARA/EGR1	16
DO	DOID:14447	gonadal dysgenesis	0.000264081	0.000370074	6.18085e-05	AR/IGF1/SHBG/VDR/SOX9/FGF9/FANCL/IGFBP3/ESR2/MAP3K1/PLCG1	11
DO	DOID:60001	pulmonary artery disease	0.000264081	0.000370074	6.18085e-05	MTHFR/CRP/ALB/NOS3/CCL2/EDN1/MMP2/MMP9/F3/VCAM1/CCN2	11
DO	DOID:9477	pulmonary embolism	0.000264081	0.000370074	6.18085e-05	MTHFR/CRP/ALB/NOS3/CCL2/EDN1/MMP2/MMP9/F3/VCAM1/CCN2	11
DO	DOID:10772	thrombotic thrombocytopenic purpura	0.000318281	0.0004435	7.40718e-05	HLA-DRB1/VEGFA/CD36/HLA-DQB1/F3/ANGPT2	6
DO	DOID:1294	vulva carcinoma	0.000318281	0.0004435	7.40718e-05	TP53/MSH2/MLH1/TP63/PTGS2/CASP3	6
DO	DOID:13938	amenorrhea	0.000318281	0.0004435	7.40718e-05	LEP/GHRL/PRL/TNFRSF11B/GNRHR/FOXO3	6
DO	DOID:14175	von Hippel-Lindau disease	0.000318281	0.0004435	7.40718e-05	VHL/HIF1A/CCND1/CLU/EPAS1/MMP3	6
DO	DOID:893	Wilson disease	0.000318281	0.0004435	7.40718e-05	CP/ATP7B/CYP27B1/LOX/HMGCR/ANXA5	6
DO	DOID:1681	heart septal defect	0.00032702	0.000455162	7.60195e-05	PTPN11/MTHFR/MTRR/IGF2/GJA1/BMP4/GATA4/VEGFA/ACTC1/MMP9/TBX20/BMPR2	12
DO	DOID:1387	hypolipoproteinemia	0.000336894	0.000467317	7.80496e-05	APOE/APOB/LDLR/TERT/ABCA1/PCSK9/IL1B	7
DO	DOID:2891	thyroid adenoma	0.000336894	0.000467317	7.80496e-05	RET/CDKN2A/MIR21/CCND1/PLAT/LCN2/LGALS3	7
DO	DOID:962	neurofibroma	0.000336894	0.000467317	7.80496e-05	TP53/NF1/KIT/EGFR/SOX9/VEGFA/TNC	7
DO	DOID:11758	iron deficiency anemia	0.000352955	0.000489044	8.16784e-05	IL6/TNF/CRP/HFE/TF/TFRC/GPX1/FN1/KAT5	9
DO	DOID:4254	osteosclerosis	0.000424583	0.000587626	9.81432e-05	MITF/MAP2K1/TGFB1/GJA1/MPL/ITGB3/TNFRSF11B/TNFSF11/BMP6/TNFRSF11A/CSF1/AMER1	12
DO	DOID:0080007	bone deterioration disease	0.000453592	0.000627069	0.000104731	COL1A1/NGF/PDGFB/GSK3B/TIMP1/MMP1/MMP3/BECN1	8
DO	DOID:10459	common cold	0.000502263	0.000693575	0.000115838	IL10/IL1B/IL1RN/CXCL8/IL1A/ALOX5/CXCL10/CXCR2/IFNA2	9
DO	DOID:4977	lymphedema	0.000546688	0.000754073	0.000125943	MET/ACTA2/HGF/FOXO3/FLT4/ANGPT2/VEGFC	7
DO	DOID:10579	leukodystrophy	0.000569252	0.000784317	0.000130994	SDHA/CBS/MTOR/IL6/IL10/HFE/NOTCH3/HSPD1/EIF2B5/MMP2/MMP9/PLG/PLAT/RARS1/SOD2/CSF1R/TIMP1/TNFRSF1B/MAPK14/TJP1	20
DO	DOID:0060688	arteriovenous malformations of the brain	0.00058199	0.000795623	0.000132882	KRAS/IL6/ENG/VEGFA/KDR/FLT1	6
DO	DOID:10780	primary polycythemia	0.00058199	0.000795623	0.000132882	VHL/JAK2/EPO/SH2B3/EPAS1/EPOR	6
DO	DOID:13593	eclampsia	0.00058199	0.000795623	0.000132882	IL6/TGFB1/IFNG/ENG/AGTR1/FLT1	6
DO	DOID:1426	ureteral disease	0.00058199	0.000795623	0.000132882	RET/IFNG/IGF1R/CXCL8/AGTR1/CSF1	6
DO	DOID:1680	chronic cystitis	0.00058199	0.000795623	0.000132882	TP53/IL6/EGF/FGF10/NGF/HBEGF	6
DO	DOID:4465	papillary renal cell carcinoma	0.00058199	0.000795623	0.000132882	MET/KIT/AMACR/CD34/PECAM1/BSG	6
DO	DOID:9620	vesicoureteral reflux	0.00058199	0.000795623	0.000132882	RET/IFNG/IGF1R/CXCL8/AGTR1/CSF1	6
DO	DOID:12134	factor VIII deficiency	0.000668042	0.000911236	0.000152191	MTHFR/IL10/HFE/TGFB1/IFNG/HMOX1/PLAT/HLA-DQA1	8
DO	DOID:8689	anorexia nervosa	0.000668042	0.000911236	0.000152191	LEP/IL6/BDNF/NR3C1/LEPR/IFNG/SHBG/HTR2C	8
DO	DOID:12217	Lewy body dementia	0.000754585	0.00102814	0.000171717	APOE/CYP2D6/IGF2/MAPT/NOS3/IGF1R/PRKN/GPX1/LRRK2/PCNA/MME/SPP1/NOS2/ANXA5	14
DO	DOID:10493	adrenal cortical hypofunction	0.000848452	0.00115221	0.000192437	CYP27B1/HLA-DRB1/HLA-DQB1/ACD/CD274/GAST/CHGA	7
DO	DOID:13099	Moyamoya disease	0.000848452	0.00115221	0.000192437	MTHFR/ACTB/ACTA2/ACTC1/HGF/CASP3/MMP3	7
DO	DOID:182	calcinosis	0.000848452	0.00115221	0.000192437	CTNNB1/BMP4/MPO/GPX1/ERBB2/SPP1/SPARC	7
DO	DOID:4752	multiple system atrophy	0.000892004	0.00120868	0.000201869	FAS/IGF2/MAPT/PRKN/CXCL8/SQSTM1/LRRK2/ICAM1/GSK3B/MIR96	10
DO	DOID:6419	tetralogy of Fallot	0.000892004	0.00120868	0.000201869	FBN1/PTPN11/JAG1/MTHFR/APOE/GJA1/MTHFD1/GATA4/FGF8/PRKAA1	10
DO	DOID:628	combined T cell and B cell immunodeficiency	0.000956057	0.00129405	0.000216127	CD40LG/PIK3R1/LIG4/PIK3CD/RAG1/JAK3/TFRC/IKBKB/BCL10	9
DO	DOID:0060318	acute promyelocytic leukemia	0.000988371	0.0013261	0.000221481	MYC/GSTT1/PLAT/F3/CDKN2B/RARA	6
DO	DOID:0080822	aspirin-induced respiratory disease	0.000988371	0.0013261	0.000221481	FANCC/HLA-DRB1/HLA-DQB1/PTGS2/IL4/HLA-DQA1	6
DO	DOID:10887	lepromatous leprosy	0.000988371	0.0013261	0.000221481	IL10/VDR/TLR2/IL12RB1/CD163/HLA-DQA1	6
DO	DOID:12297	Vogt-Koyanagi-Harada disease	0.000988371	0.0013261	0.000221481	TNF/TYR/IFNG/HLA-DRB1/HLA-DQB1/HLA-DQA1	6
DO	DOID:1785	pituitary cancer	0.000988371	0.0013261	0.000221481	IL6/CDKN1B/AIP/POMC/KDR/CALCA	6
DO	DOID:3234	central nervous system lymphoma	0.000988371	0.0013261	0.000221481	IL10/BTK/PTGS2/MYD88/CARD11/CXCL12	6
DO	DOID:3891	placental insufficiency	0.000988371	0.0013261	0.000221481	LEP/CYP19A1/SERPINE1/AGTR1/EPO/AFP	6
DO	DOID:8566	herpes simplex	0.000988371	0.0013261	0.000221481	APOE/IFNG/IFNB1/HSPA8/IDO1/IL3	6
DO	DOID:214	teeth hard tissue disease	0.00102159	0.00136917	0.000228674	NF1/TNFRSF1A/TNF/ALB/CFTR/IL1B/TNFRSF11B/HLA-DQB1/IL18/TNFSF11/TNFRSF11A	11
DO	DOID:2645	benign mesothelioma	0.0012677	0.00169349	0.00028284	KRAS/XIAP/POMC/ITGA3/CASP3/MUC1/ITGB1	7
DO	DOID:2998	testicular cancer	0.0012677	0.00169349	0.00028284	TP53/TP63/TERT/XPA/GSTP1/B2M/MYD88	7
DO	DOID:8515	Cor pulmonale	0.0012677	0.00169349	0.00028284	PPARG/TNF/ACE/CAV1/MMP2/BMPR2/AGER	7
DO	DOID:2256	osteochondrodysplasia	0.00139097	0.00185614	0.000310006	FBN1/PTPN11/FGFR1/SMAD4/COL1A1/FGFR3/TGFBR1/IGF1/LIFR/TGFB2/TGFB1/MAPK1/RMRP/SOX9/SOX11/RUNX2/MTAP/MIR140/FN1/PTHLH/SERPINF1/WNT1/DDR2/SPARC	24
DO	DOID:12556	acute kidney tubular necrosis	0.00158199	0.00210191	0.000351054	L1CAM/IL6ST/PARP1/IL6R/TEK/BMP7	6
DO	DOID:13922	eosinophilic esophagitis	0.00158199	0.00210191	0.000351054	CD40LG/CYP2C19/TGFB1/IL13/PECAM1/IL15	6
DO	DOID:14681	Silver-Russell syndrome	0.00158199	0.00210191	0.000351054	H19/IGF2/HMGA2/FOXP2/PLAG1/GRB2	6
DO	DOID:656	adrenal adenoma	0.00158199	0.00210191	0.000351054	ADIPOQ/IL6/CYP11B1/PRKACA/EDN1/GNRHR	6
DO	DOID:0050784	primary progressive multiple sclerosis	0.00174026	0.00229237	0.000382864	SHH/HLA-DRB1/HLA-DQB1/MMP9/IGFBP3	5
DO	DOID:1803	neuritis	0.00174026	0.00229237	0.000382864	FAS/APOE/FASLG/ITGB3/CCR5	5
DO	DOID:2696	Leydig cell tumor	0.00174026	0.00229237	0.000382864	PDGFRA/PDGFRB/ESR1/PDGFB/FLT1	5
DO	DOID:2959	hyperimmunoglobulin syndrome	0.00174026	0.00229237	0.000382864	STAT3/CD40/IL6ST/IL17A/IL6R	5
DO	DOID:3304	germinoma	0.00174026	0.00229237	0.000382864	APC/BRAF/CDKN2A/KIT/CCND2	5
DO	DOID:4051	alveolar rhabdomyosarcoma	0.00174026	0.00229237	0.000382864	PDGFRA/CSNK2A1/FOXO1/PAX5/MAPK8	5
DO	DOID:4418	cutaneous fibrous histiocytoma	0.00174026	0.00229237	0.000382864	FGFR2/AR/SOX2/MMP9/PTGS2	5
DO	DOID:5453	pulmonary venoocclusive disease	0.00174026	0.00229237	0.000382864	HMOX1/EIF2AK3/EIF2AK2/BMPR2/DDIT3	5
DO	DOID:90	degenerative disc disease	0.00183304	0.002412	0.000402844	COL1A1/NGF/GSK3B/TIMP1/MMP1/MMP3/BECN1	7
DO	DOID:2490	congenital nervous system abnormality	0.00186575	0.00245242	0.000409594	BRCA1/PTCH1/SLC2A1/NSD1/NOTCH1/MRE11/APOE/IGF1/APOB/GLI2/MTRR/SHH/NOS3/STAG2/FOXH1/CDK6/NOS2/CHEK1/TGIF1/TUBB/CHKA/DLL1/WDFY3/MAD1L1/STIL/MACF1	26
DO	DOID:1389	polyneuropathy	0.00191524	0.00251478	0.000420009	NF2/IL6/COMT/IL1B/ALDH2/SERPINE1/HLA-DRB1/VEGFA/MMP2/SOD2	10
DO	DOID:10003	sensorineural hearing loss	0.0019479	0.00255493	0.000426714	MTHFR/GJB2/APOE/FGFR3/TNF/GATA3/IFNG/HLA-B/CAT/NOS3/HLA-DRB1/GPSM2/ITGB3/HLA-DQB1/FGF3/NGF/IL2/SOD2/TXN	19
DO	DOID:11260	rabies	0.00226626	0.00296933	0.000495926	KCNQ1/AR/SMAD3/STAT1/CAV1/BCL2/IGFBP1/CALR/BMPR2/IL2/CASP3/LRP6/CAST/BCL2L1	14
DO	DOID:0050741	alcohol dependence	0.00241206	0.00314694	0.000525591	INSR/LEP/IGF1R/GSTT1/RPS6KB1/XRCC5	6
DO	DOID:13774	Addison's disease	0.00241206	0.00314694	0.000525591	CYP27B1/HLA-DRB1/HLA-DQB1/CD274/GAST/CHGA	6
DO	DOID:2741	bilirubin metabolic disorder	0.00241206	0.00314694	0.000525591	UGT1A1/ABCC2/BCL2/HGF/SOD2/ABCC3	6
DO	DOID:9296	cleft lip	0.00241206	0.00314694	0.000525591	CDH1/FGFR1/MTHFR/SLC19A1/MTHFD1/BMP4	6
DO	DOID:0080010	bone structure disease	0.00241475	0.00314712	0.000525621	FBN1/COL1A1/FGFR3/NGF/PDGFB/GSK3B/TIMP1/MMP1/MMP3/BECN1	10
DO	DOID:11836	clubfoot	0.00245684	0.00319858	0.000534215	GLI3/RET/MTHFR/COL1A1/CTNNB1/EPHX1/CYP1A1/NAT2	8
DO	DOID:10883	herpangina	0.00257583	0.00334639	0.000558903	CDKN2A/SMAD3/CXCL8/MDM2/BCL2/HSP90AA1/IL15	7
DO	DOID:13619	extrahepatic cholestasis	0.00257583	0.00334639	0.000558903	GJB2/PDGFRB/ABCA1/HNF1A/NFE2L2/ABCC4/FGF19	7
DO	DOID:0060004	autoimmune disease of central nervous system	0.00292525	0.00377244	0.000630059	IL6/HLA-DRB1/HLA-DQB1/MMP9/CD59	5
DO	DOID:0080636	syndromic microphthalmia	0.00292525	0.00377244	0.000630059	BCOR/SOX2/BMP4/NAA10/RARB	5
DO	DOID:10914	amnestic disorder	0.00292525	0.00377244	0.000630059	GJA1/MAPT/IRS1/PTGS2/IRS2	5
DO	DOID:2058	chronic mucocutaneous candidiasis	0.00292525	0.00377244	0.000630059	IL10/STAT1/IFNG/IL17A/MAPK8	5
DO	DOID:3492	mixed connective tissue disease	0.00292525	0.00377244	0.000630059	FBN1/FAS/TNF/IFNG/HLA-DRB1	5
DO	DOID:3918	pancreatic cystadenoma	0.00292525	0.00377244	0.000630059	INS/KRAS/TGFB1/CXCL12/TGFA	5
DO	DOID:8869	neuromyelitis optica	0.00292525	0.00377244	0.000630059	IL6/HLA-DRB1/HLA-DQB1/MMP9/CD59	5
DO	DOID:1094	attention deficit hyperactivity disorder	0.00304875	0.00392758	0.00065597	NF1/AR/NSD1/MTHFR/COMT/BDNF/IL1RN/STS/HLA-DRB1/VEGFA/MMP9/NTRK2/FOXP2/HTR2C/MIR96/LGALS3	16
DO	DOID:11949	Creutzfeldt-Jakob disease	0.00323781	0.00416677	0.000695918	MAPT/CTSD/ABCB1/HLA-DQB1/PTGS2/CHGA/PTGS1/ADAM10	8
DO	DOID:10123	pigmentation disease	0.00352972	0.00451877	0.000754709	ADAR/FGFR3/G6PD/IKBKG/HERC2/MC1R/ADAM10	7
DO	DOID:1921	Klinefelter syndrome	0.00352972	0.00451877	0.000754709	FGFR1/AR/MTHFR/SERPINA1/FGF8/GNRH1/GNRHR	7
DO	DOID:3262	phagocyte bactericidal dysfunction	0.00352972	0.00451877	0.000754709	KMT2A/IFNG/PRF1/SETBP1/MECOM/IDO1/TLR9	7
DO	DOID:3265	chronic granulomatous disease	0.00352972	0.00451877	0.000754709	KMT2A/IFNG/PRF1/SETBP1/MECOM/IDO1/TLR9	7
DO	DOID:5154	borna disease	0.00352972	0.00451877	0.000754709	GJA1/MIR122/PARP1/MIF/XBP1/CD44/DDIT3	7
DO	DOID:0110861	autosomal recessive polycystic kidney disease	0.00419854	0.00536941	0.00089678	PIK3CA/TSC1/AKT1/MTOR/CFTR/ACE/PKHD1/NEK8	8
DO	DOID:1383	sweat gland disease	0.00459901	0.00583903	0.000975214	TNF/CYP1A1/NTRK1/LCN2/CD163	5
DO	DOID:176	cardiovascular cancer	0.00459901	0.00583903	0.000975214	TP53/STAT3/H19/MYC/DCN	5
DO	DOID:1925	Coffin-Siris syndrome	0.00459901	0.00583903	0.000975214	SMARCA4/SMARCB1/ARID1B/ARID1A/SOX11	5
DO	DOID:203	exostosis	0.00459901	0.00583903	0.000975214	EXT2/EXT1/CCL2/HGF/ADH1B	5
DO	DOID:8986	narcolepsy	0.00459901	0.00583903	0.000975214	CD40LG/LEP/HLA-DRB1/HLA-DQB1/HLA-DQA1	5
DO	DOID:9169	Wiskott-Aldrich syndrome	0.00459901	0.00583903	0.000975214	WAS/FOXP3/IL2/PTK2/CXCL12	5
DO	DOID:9965	toxoplasmosis	0.00459901	0.00583903	0.000975214	IL10/IFNG/NFKBIA/BAX/HLA-DQA1	5
DO	DOID:13268	porphyria	0.00473021	0.00598705	0.000999935	HFE/CYP1A2/CYP1A1/GSTM1/TFRC/EPO/ABCG2	7
DO	DOID:1882	atrial heart septal defect	0.00473021	0.00598705	0.000999935	PTPN11/MTHFR/BMP4/GATA4/ACTC1/TBX20/BMPR2	7
DO	DOID:3947	adrenal gland hyperfunction	0.00473021	0.00598705	0.000999935	PMS2/MEN1/GNAS/GHRL/SERPINA1/NR3C1/CYP11B1	7
DO	DOID:3133	acute porphyria	0.00499464	0.00630228	0.00105258	HFE/CYP1A2/CYP1A1/GSTM1/TFRC/ABCG2	6
DO	DOID:446	primary hyperaldosteronism	0.00499464	0.00630228	0.00105258	PMS2/MEN1/GNAS/SERPINA1/NR3C1/CYP11B1	6
DO	DOID:678	progressive supranuclear palsy	0.00499464	0.00630228	0.00105258	SOD1/MAPT/VEGFA/LRRK2/NAT2/OGG1	6
DO	DOID:0060429	chromosomal duplication syndrome	0.00536451	0.00675511	0.00112821	FGFR1/AR/MTHFR/LEP/SERPINA1/FGF8/GNRH1/GNRHR	8
DO	DOID:585	nephrolithiasis	0.00536451	0.00675511	0.00112821	CASR/TGFB1/IL1B/VDR/IL1RN/PTH/FN1/SPP1	8
DO	DOID:12326	chronic pulmonary heart disease	0.00685566	0.00858648	0.00143408	PPARG/ACE/CAV1/MMP2/BMPR2	5
DO	DOID:13603	obstructive jaundice	0.00685566	0.00858648	0.00143408	ALB/HMOX1/CCL2/PCNA/HMGB1	5
DO	DOID:14557	primary pulmonary hypertension	0.00685566	0.00858648	0.00143408	PPARG/ACE/CAV1/MMP2/BMPR2	5
DO	DOID:2089	constipation	0.00685566	0.00858648	0.00143408	KIT/KITLG/PTGS2/MIR222/PTGS1	5
DO	DOID:9779	bowel dysfunction	0.00685566	0.00858648	0.00143408	KIT/KITLG/PTGS2/MIR222/PTGS1	5
DO	DOID:0050328	congenital hypothyroidism	0.0068608	0.00858648	0.00143408	IGF1/G6PD/TSHR/RUNX2/FOXE1/TG/PAX8/SLC5A5/EGR1	9
DO	DOID:2113	coccidiosis	0.00978547	0.0121971	0.00203712	IL10/IFNG/NFKBIA/BAX/HLA-DQA1	5
DO	DOID:571	median neuropathy	0.00978547	0.0121971	0.00203712	EGFR/ERBB3/ERBB2/ERBB4/NRG1	5
DO	DOID:572	mononeuritis of upper limb and mononeuritis multiplex	0.00978547	0.0121971	0.00203712	EGFR/ERBB3/ERBB2/ERBB4/NRG1	5
DO	DOID:999	hypereosinophilic syndrome	0.00978547	0.0121971	0.00203712	PDGFRA/IL10/IL1RN/IL2RA/IL5	5
DO	DOID:3429	inclusion body myositis	0.01036	0.0129002	0.00215454	LMNA/FAS/APOE/IFNG/CD36/CLU/SOD2/THBS1	8
DO	DOID:1059	intellectual disability	0.0104142	0.0129546	0.00216362	TP53/NF1/SMARCA4/ATRX/TSC1/MED12/NSD1/CASR/KRAS/MTHFR/RUNX1/SMC1A/RB1/DNMT3A/SMARCB1/IL6/ZEB2/SMC3/BSCL2/ARID1B/TCF4/L1CAM/CTNNB1/PAH/ADA/ARID1A/DMD/TBL1XR1/IRS1/SETBP1/FOXP1/NSUN2/NKX2-1/IKBKG/SOX11/GPI/KDM5C/HDAC4/CTCF/SYP/DDX3X/HERC2/NFKB1/PPP2R1A/TRIO/TRIP12/IRS2/STAG2/RAC1/REST/RLIM/RBFOX1/STIL/KDM5B	54
DO	DOID:2378	relapsing-remitting multiple sclerosis	0.0120066	0.0149052	0.00248941	FAS/SERPINE1/CD36/MMP9/TIMP1/HSPA8	6
DO	DOID:8544	chronic fatigue syndrome	0.0120066	0.0149052	0.00248941	PRF1/VEGFA/PTGS2/SERPINF1/CD28/HLA-DQA1	6
DO	DOID:2121	ectodermal dysplasia	0.0126148	0.0156443	0.00261286	KRAS/TP63/SBDS/GJA1/RMRP/CDH3/KRT14/TRAF6	8
DO	DOID:397	restrictive cardiomyopathy	0.0127399	0.0157835	0.00263611	WRN/ACE/PRKCD/MYBPC3/CCL2/TNNT2/CCN2	7
DO	DOID:0050731	vitamin B12 deficiency	0.0134447	0.0165899	0.00277078	CBS/CD40LG/MTR/CALR	4
DO	DOID:0050873	follicular lymphoma	0.0134447	0.0165899	0.00277078	CD40LG/CD40/BCL2/IRF4	4
DO	DOID:13317	hyperinsulinemic hypoglycemia	0.0134447	0.0165899	0.00277078	INSR/IGF2/SLC16A1/IGF1R	4
DO	DOID:718	autoimmune hemolytic anemia	0.0134447	0.0165899	0.00277078	IL10/CTLA4/CD59/CD55	4
DO	DOID:0050718	vitamin metabolic disorder	0.0134722	0.0166071	0.00277366	CBS/CD40LG/MTR/FOLR1/CALR	5
DO	DOID:9252	amino acid metabolic disorder	0.0136514	0.0168112	0.00280774	FH/CBS/MTHFR/APOE/MTRR/MTR/PAH/G6PD/HNF1A/CPS1/IDH2/ARG1/CAT/AHCY/IDH1/CCL2/IGFBP3/GPX1/NGF/SLC6A9/SOD2/ICAM1/EDNRA	23
DO	DOID:11722	myotonic dystrophy type 1	0.0153974	0.0189423	0.00316368	INSR/CDKN2A/LEP/TNF/DMD/MAPT	6
DO	DOID:0050524	maturity-onset diabetes of the young	0.0179908	0.0220886	0.00368915	INS/HNF1B/HNF4A/HNF1A/TGM2	5
DO	DOID:2345	plasma protein metabolism disease	0.0179908	0.0220886	0.00368915	KIT/TNF/IL10/SERPINA1/CXCL12	5
DO	DOID:0080348	Alzheimer's disease 1	0.0194558	0.0237686	0.00396974	HFE/NOS3/MPO/PLAU	4
DO	DOID:0080365	endometrial hyperplasia	0.0194558	0.0237686	0.00396974	KRAS/H19/JUP/PTK2	4
DO	DOID:11504	autonomic neuropathy	0.0194558	0.0237686	0.00396974	DNMT1/NTRK1/NGF/GAST	4
DO	DOID:175	vascular cancer	0.0194558	0.0237686	0.00396974	TP53/STAT3/MYC/DCN	4
DO	DOID:3493	signet ring cell adenocarcinoma	0.0194558	0.0237686	0.00396974	CDH1/SMAD4/SOX2/CAV1	4
DO	DOID:10908	hydrocephalus	0.0196311	0.0239589	0.00400153	FAS/L1CAM/FASLG/MAPT/PPARA/HSPD1/CASP3/HMGB1/ITGB1	9
DO	DOID:1969	cerebral palsy	0.0231368	0.0282094	0.00471143	MTHFR/APOE/IGF1/IL6/CXCL8/IGFBP3/IL18	7
DO	DOID:13832	patent ductus arteriosus	0.0234058	0.0284809	0.00475678	MTHFR/ACTB/ACTA2/MYH11/ACTC1	5
DO	DOID:84	osteochondritis dissecans	0.0234058	0.0284809	0.00475678	TNF/COMT/BDNF/NTRK2/MMP3	5
DO	DOID:10933	obsessive-compulsive disorder	0.0240506	0.0292077	0.00487816	HRAS/IL6/COMT/BDNF/IL2/PKM	6
DO	DOID:450	myotonic disease	0.0240506	0.0292077	0.00487816	INSR/CDKN2A/LEP/TNF/DMD/MAPT	6
DO	DOID:0060307	autosomal dominant intellectual developmental disorder	0.0250684	0.0304137	0.00507958	SMARCA4/SMARCB1/ARID1B/CTNNB1/ARID1A/TBL1XR1/SETBP1/SOX11/CTCF/PPP2R1A/TRIO/TRIP12/RAC1	13
DO	DOID:12583	velocardiofacial syndrome	0.0268842	0.0324884	0.0054261	COMT/MAPK1/EDNRA/TJP1	4
DO	DOID:1498	cholera	0.0268842	0.0324884	0.0054261	APOB/IL1B/CXCL8/MIR155	4
DO	DOID:3614	Kallmann syndrome	0.0268842	0.0324884	0.0054261	FGFR1/SOX10/GNRH1/GNRHR	4
DO	DOID:9164	achalasia	0.0268842	0.0324884	0.0054261	LMNA/HLA-DQB1/CALR/HLA-DQA1	4
DO	DOID:594	panic disorder	0.0294857	0.0355971	0.0059453	COMT/IL10/LDHA/BDNF/GHRL/ESR1/CCK/PGR	8
DO	DOID:11198	DiGeorge syndrome	0.0354618	0.0427699	0.00714327	DICER1/TGFBR2/DVL1/FGF8/VEGFA/IL7	6
DO	DOID:0050696	fetal alcohol spectrum disorder	0.0357858	0.043034	0.00718738	PTEN/IGF1/IGF1R/RHOA	4
DO	DOID:0050787	juvenile polyposis syndrome	0.0357858	0.043034	0.00718738	SMAD4/BMPR1A/BMP4/BMP2	4
DO	DOID:11193	syndactyly	0.0357858	0.043034	0.00718738	FGFR2/GLI3/GJA1/SHH	4
DO	DOID:11716	prediabetes syndrome	0.0371249	0.0445572	0.00744178	IL6/IL1RN/CALCA/SIRT3/IL15	5
DO	DOID:3390	palmoplantar keratosis	0.0371249	0.0445572	0.00744178	GJB2/DSP/GJA1/JUP/RHBDF2	5
DO	DOID:1924	hypogonadism	0.0383978	0.0460399	0.00768942	FGFR1/AR/LEP/SOX10/IL6/FGF8/GNRH1/EDN1/KISS1/GNRHR	10
DO	DOID:11723	Duchenne muscular dystrophy	0.0391825	0.046935	0.00783891	NR3C1/DMD/HLA-B/MMP2/HLA-A/SPP1/TIMP1/PROM1/TGM2	9
DO	DOID:10907	microcephaly	0.0412716	0.0493892	0.00824881	BRCA1/SLC2A1/NSD1/MRE11/APOE/IGF1/CDK6/CHEK1/TUBB/CHKA/WDFY3/MAD1L1/STIL	13
DO	DOID:13359	Ehlers-Danlos syndrome	0.0422784	0.0504957	0.00843361	COL3A1/COL1A1/TGFB1/LOX/IGFBP1/DCN	6
DO	DOID:1339	Diamond-Blackfan anemia	0.0422784	0.0504957	0.00843361	SBDS/RPS19/RPL5/RPL11/THPO/RPSA	6
DO	DOID:543	dystonia	0.0436014	0.0520254	0.0086891	SLC2A1/ACTB/CYP2D6/CP/BSCL2/BDNF/AOPEP/HLA-B/PRKN/HLA-DQB1/EIF2AK2/LRRK2	12
DO	DOID:2769	tic disorder	0.0454977	0.0542354	0.0090582	MET/HSPD1/IL2/PKM/HTR2C	5
DO	DOID:0060669	cerebral cavernous malformation	0.0461859	0.0549492	0.00917742	PTEN/CDC42/KDR/FLT1	4
DO	DOID:1657	ventricular septal defect	0.0461859	0.0549492	0.00917742	IGF2/GATA4/VEGFA/MMP9	4
DO	DOID:2566	corneal dystrophy	0.0498638	0.0592675	0.00989865	TCF4/TGFB1/CAT/CLU/CDKN1A/DCN	6
DO	DOID:2559	opiate dependence	0.054904	0.0651323	0.0108782	FAS/BCL2/FADD/BAX/HSPA4	5
DO	DOID:3911	progeria	0.054904	0.0651323	0.0108782	TP53/LMNA/XPA/RARB/PCGF2	5
DO	DOID:0050564	autosomal dominant nonsyndromic deafness	0.0558537	0.066195	0.0110556	GJB2/ACTB/ACTA2/ACTC1/KITLG/REST/TRRAP/ABCC1/DIABLO/TNC/MIR96	11
DO	DOID:14219	renal tubular acidosis	0.0580818	0.0687032	0.0114746	SMARCA4/IL6/CYP11B1/CTSB	4
DO	DOID:8541	Sezary's disease	0.0580818	0.0687032	0.0114746	CDKN2A/CD4/CDKN2B/BCR	4
DO	DOID:0060388	chromosomal deletion syndrome	0.0689571	0.0814887	0.0136099	BMPR1A/COMT/GATA3/BDNF/NSD2/MAPK1/HDAC4/EDNRA/TJP1	9
DO	DOID:5389	oxyphilic adenoma	0.0714455	0.0843483	0.0140875	FLCN/KIT/CAV1/KITLG	4
DO	DOID:0050590	severe congenital neutropenia	0.0727613	0.0851653	0.014224	WAS/ELANE/CSF3R	3
DO	DOID:0050651	atrioventricular septal defect	0.0727613	0.0851653	0.014224	GJA1/BMP4/GATA4	3
DO	DOID:0080883	vitamin D-dependent rickets	0.0727613	0.0851653	0.014224	CYP27B1/VDR/CXCL8	3
DO	DOID:10787	premature menopause	0.0727613	0.0851653	0.014224	TP63/ABCA1/HMGCR	3
DO	DOID:4644	epidermolysis bullosa simplex	0.0727613	0.0851653	0.014224	MMP9/KRT14/VIM	3
DO	DOID:5418	schizoaffective disorder	0.0727613	0.0851653	0.014224	ABCB1/TCF7L2/CALR	3
DO	DOID:653	purine-pyrimidine metabolic disorder	0.0727613	0.0851653	0.014224	HPRT1/XDH/DPYD	3
DO	DOID:8955	sideroblastic anemia	0.0727613	0.0851653	0.014224	JAK2/CALR/HSPA9	3
DO	DOID:9651	systolic heart failure	0.0727613	0.0851653	0.014224	EDN1/MMP2/MMP9	3
DO	DOID:11870	Pick's disease	0.0768184	0.0897431	0.0149886	APOE/MAPT/SQSTM1/CREB1/FOS	5
DO	DOID:9974	drug dependence	0.0768184	0.0897431	0.0149886	FAS/BCL2/FADD/BAX/HSPA4	5
Table Notes ONTOLOGY: Category, DO (Disease Ontology) ID: The Disease Ontology ID number corresponding to the entry. Description: Detailed description of the corresponding Disease Ontology entry. pvalue: p-value calculated from the hypergeometric test for statistical significance. p.adjust: Adjusted p-value obtained through p-value correction methods (Benjamini-Hochberg). qvalue: Corrected q-valu…
